# Supplementary material for: Evaluating the therapeutic potential of different sources of mesenchymal stem cells in acute respiratory distress syndrome
Source: Stem Cell Res Ther. 2024 Oct 29;15:385. doi: 10.1186/s13287-024-03977-w (PMC11520775; doi:10.1186/s13287-024-03977-w)
Supplement: Supplementary file 1 — Additional file 1. [file 13287_2024_3977_MOESM1_ESM.xlsx]

## Sheet: FPKM of all transcript
gene_id	LPS1	LPS2	LPS3	LPS4	LPS5	AD1	AD2	AD3	AD4	BM1	BM2	BM3	BM4	UC1	UC2	UC3	UC4	C1	C2	C3	gene_name	gene_chr	gene_start	gene_end	gene_strand	gene_length	gene_biotype	gene_description	tf_family
ENSMUSG00000024653	13337.2	15848.1	17333.6	15433.6	10326.2	20419.6	15038.2	13129.5	16908.6	18264.5	16743.6	20857.9	22191.9	18352.5	14274.8	19520.7	15628.3	40397.1	43978.7	39037.4	Scgb1a1	19	9061000	9065322	-	476	protein_coding	secretoglobin, family 1A, member 1 (uteroglobin) [Source:MGI Symbol;Acc:MGI:98919]	-
ENSMUSG00000064351	3555.04	5185.82	5411.68	3516.21	3807.65	5201.48	4659.93	4979.73	5303.59	4906.07	5077.05	4468.39	5132.83	5136.21	4256.35	4303.93	4295.7	5756.71	4266.32	4236.86	mt-Co1	MT	5328	6872	+	1545	protein_coding	mitochondrially encoded cytochrome c oxidase I [Source:MGI Symbol;Acc:MGI:102504]	-
ENSMUSG00000022097	1507.64	906.989	2125.53	1065.39	510.45	1667.8	1310.15	2474.03	3319.59	891.699	2577.84	3253.26	3231.68	2059.27	2782.8	3934.74	1579.02	12795	12149	11933.8	Sftpc	14	70758389	70761521	-	1034	protein_coding	surfactant associated protein C [Source:MGI Symbol;Acc:MGI:109517]	-
ENSMUSG00000069516	2132.8	1777.02	2474.38	2452.84	1673.92	2521.57	2232.18	2755.91	2936.96	1715.08	3177.4	3251.27	2792.4	2478.95	3055.15	3010.85	2503.78	3741.57	3609.1	4190.39	Lyz2	10	117113236	117118226	-	1316	protein_coding	lysozyme 2 [Source:MGI Symbol;Acc:MGI:96897]	-
ENSMUSG00000064370	2008.47	3129.24	2780.99	1782.79	1862.91	3025.71	2455.8	2526.53	2710.12	2862.13	2456.36	2233.28	2671.69	2574.02	2108.56	2263.61	2406.67	3567.22	2728.78	2419.53	mt-Cytb	MT	14145	15288	+	1144	protein_coding	mitochondrially encoded cytochrome b [Source:MGI Symbol;Acc:MGI:102501]	-
ENSMUSG00000024661	2354.19	3507.5	2980.3	2717.93	2993.86	3271.35	3242.55	3096.82	2886.33	3299.68	2911.05	2761.06	2482.85	3066.99	2520	2405.81	2716.25	381.887	395.414	409.579	Fth1	19	9957962	9962462	+	3469	protein_coding	ferritin heavy polypeptide 1 [Source:MGI Symbol;Acc:MGI:95588]	-
ENSMUSG00000056071	3088.1	5165.74	2725.28	2658.6	4476.07	3311.23	3679.45	2849.16	2128.8	4446.14	2546.92	1928.5	2069.64	2842.1	1856.49	1817.36	2004.55	46.7006	220.842	45.8976	S100a9	3	90599939	90603028	-	522	protein_coding	S100 calcium binding protein A9 (calgranulin B) [Source:MGI Symbol;Acc:MGI:1338947]	-
ENSMUSG00000026822	2652.76	4312.52	3096.81	3044.62	3766.34	2955.62	2905.01	2626.28	2492.2	4133.61	2374.96	2539.64	2683.79	2975.62	1892.19	2187.85	2456.83	35.3573	37.2952	47.3799	Lcn2	2	32274645	32278264	-	2623	protein_coding	lipocalin 2 [Source:MGI Symbol;Acc:MGI:96757]	-
ENSMUSG00000064341	1954.19	3020.88	2855.96	1469.71	1599.71	2925.5	2196.62	2302.1	2539.42	2839.42	1992.93	1887.7	2424.17	2448.4	1886.87	2181.77	2191.79	2497.17	1878.08	1788.09	mt-Nd1	MT	2751	3707	+	957	protein_coding	mitochondrially encoded NADH dehydrogenase 1 [Source:MGI Symbol;Acc:MGI:101787]	-
ENSMUSG00000056054	2618.71	4262.82	2174.69	2024.84	3663.68	2902.43	3095.35	2178.01	1650.16	4127.73	2111.18	1609.92	1613.01	2264.63	1514.3	1395.34	1654.71	28.8162	125.496	23.0716	S100a8	3	90576285	90577342	+	694	protein_coding	S100 calcium binding protein A8 (calgranulin A) [Source:MGI Symbol;Acc:MGI:88244]	-
ENSMUSG00000037742	1732.09	2168.67	1838.69	1890.12	2077.25	2020.58	2095.86	1931.83	1944.58	2038.38	2040.48	1966.15	1895.16	2032.27	1844.91	1813.42	1873.87	1352.53	1357.31	1314.18	Eef1a1	9	78385731	78396433	-	2493	protein_coding	eukaryotic translation elongation factor 1 alpha 1 [Source:MGI Symbol;Acc:MGI:1096881]	-
ENSMUSG00000029580	1966.63	2237.76	2146.67	2044.68	2380.56	1863.77	2073.75	1805.35	1754	1980.29	1782.93	1906.47	1825.08	1954.32	1515.77	1631.92	1772.02	649.828	725.541	677.575	Actb	5	142888870	142892509	-	2679	protein_coding	actin, beta [Source:MGI Symbol;Acc:MGI:87904]	-
ENSMUSG00000060802	1439.58	2136.81	1867.39	2104.13	1885.25	1605.51	1688.7	1848.61	1565.83	1864.3	2333.74	2129.07	1803.11	1764.43	1879.28	1792.98	1567.1	1017.92	965.143	1099.94	B2m	2	121978167	121983564	+	860	protein_coding	beta-2 microglobulin [Source:MGI Symbol;Acc:MGI:88127]	-
ENSMUSG00000049775	1371.68	1546.7	1625.45	1284.97	1317.93	1663.22	1563.67	1533.6	1503.85	1516.98	1748.31	1747.4	1540.33	1558.23	1494.27	1440.35	1471.71	1080.59	1213.43	1214.54	Tmsb4x	X	165990089	165992311	-	1371	protein_coding	thymosin, beta 4, X chromosome [Source:MGI Symbol;Acc:MGI:99510]	-
ENSMUSG00000031722	1514.3	2025.58	1665.52	1612.9	1536.69	2023.18	1917.53	1563.01	1649.38	1897.23	1548.11	1624.85	1580.29	1763.57	1233.47	1379.48	1301.08	357.573	430.434	353.602	Hp	8	110301760	110305804	-	1606	protein_coding	haptoglobin [Source:MGI Symbol;Acc:MGI:96211]	-
ENSMUSG00000007892	1353.65	1697.5	1485.04	1304.38	1344.34	1772.26	1689.23	1484.83	1499.52	1547.09	1721.28	1577.44	1380.93	1421.34	1441.93	1447.99	1425.1	758.832	982.354	836.326	Rplp1	9	61820566	61821824	-	499	protein_coding	ribosomal protein, large, P1 [Source:MGI Symbol;Acc:MGI:1927099]	-
ENSMUSG00000064345	961.935	1636.51	1463.99	847.643	844.387	1386.85	1072.65	1225.73	1324.87	1388.42	1248.31	1097.69	1376.39	1222.72	1051.56	1214.93	1185.7	2364.14	1781.84	1665.2	mt-Nd2	MT	3914	4951	+	1038	protein_coding	mitochondrially encoded NADH dehydrogenase 2 [Source:MGI Symbol;Acc:MGI:102500]	-
ENSMUSG00000040026	1266.13	1616.77	1270.5	1351.15	1338.5	1333.24	1532.77	1467.09	1177.76	1590.54	1554.71	1247.55	1095.92	1167.66	1124.29	1031.66	911.048	1.69911	0.54676	0.92087	Saa3	7	46361422	46365124	-	2606	protein_coding	serum amyloid A 3 [Source:MGI Symbol;Acc:MGI:98223]	-
ENSMUSG00000064368	757.875	1471.18	1237.08	672.08	749.85	1239.79	960.04	974.951	1223.91	1331.12	1019.93	819.186	1239.75	1017.67	839.304	1066.49	1072.56	1632.44	1200.93	1084.94	mt-Nd6	MT	13552	14070	-	519	protein_coding	mitochondrially encoded NADH dehydrogenase 6 [Source:MGI Symbol;Acc:MGI:102495]	-
ENSMUSG00000064363	759.601	1218.3	1159.17	721.854	701.646	1236.35	1013.46	991.177	1121.64	1079.85	987.852	900.589	1068.77	1003.3	875.071	981.481	1037.88	1598.83	1258.48	1118.24	mt-Nd4	MT	10167	11544	+	1378	protein_coding	mitochondrially encoded NADH dehydrogenase 4 [Source:MGI Symbol;Acc:MGI:102498]	-
ENSMUSG00000027907	1036.98	1467.15	1131.01	1021.76	1123.97	1325.83	1250.18	1104.86	1059.76	1460.3	1065.36	1064.32	1114.91	1195.03	913.183	990.589	1093.89	325.466	372.073	326.659	S100a11	3	93427795	93433594	+	511	protein_coding	S100 calcium binding protein A11 [Source:MGI Symbol;Acc:MGI:1338798]	-
ENSMUSG00000064367	682.979	1167.3	962.153	649.691	708.538	1135.03	872.948	861.814	1002.95	1105.46	785.231	677.311	997.461	950.481	726.777	817.965	865.432	1580	1072.86	959.816	mt-Nd5	MT	11742	13565	+	1824	protein_coding	mitochondrially encoded NADH dehydrogenase 5 [Source:MGI Symbol;Acc:MGI:102496]	-
ENSMUSG00000025492	872.564	1330.83	1205.96	889.611	1012.69	976.682	926.993	888.59	999.306	1140.39	1069.01	1052.99	1003.55	1009.75	932.368	1026.07	969.13	287.571	338.219	330.683	Ifitm3	7	140589499	140590683	-	678	protein_coding	interferon induced transmembrane protein 3 [Source:MGI Symbol;Acc:MGI:1913391]	-
ENSMUSG00000021789	800.077	761.857	805.656	1018.51	707.54	731.553	833.714	851.258	943.036	771.293	745.125	959.283	1035.45	788.296	791.06	926.756	655.903	1010.13	1016.28	1025.23	Sftpa1	14	40853739	40858409	+	2860	protein_coding	surfactant associated protein A1 [Source:MGI Symbol;Acc:MGI:109518]	-
ENSMUSG00000119584	837.764	832.283	727.937	557.411	600.453	930.526	750.03	1164.61	987.803	1842.29	1183.54	821.446	1178.2	725.954	634.321	764.334	701.813	690.845	726.684	416.11	Rn18s-rs5	17	40157244	40159092	+	1849	rRNA	18s RNA, related sequence 5 [Source:MGI Symbol;Acc:MGI:107222]	-
ENSMUSG00000040809	1087.94	1166.33	780.337	1106.37	1730.28	1086.98	1206.41	818.782	694.962	1482.44	630.946	748.375	683.883	877.8	618.374	579.294	767.119	347.255	247.762	220.545	Chil3	3	106054870	106074880	-	1632	protein_coding	chitinase-like 3 [Source:MGI Symbol;Acc:MGI:1330860]	-
ENSMUSG00000056370	622.004	681.767	653.097	658.917	667.613	677.613	725.517	696.243	735.29	614.958	646.175	718.861	818.43	671.849	609.899	754.113	620.867	1788.05	1681.6	1802.65	Sftpb	6	72281594	72291354	+	2022	protein_coding	surfactant associated protein B [Source:MGI Symbol;Acc:MGI:109516]	-
ENSMUSG00000052305	216.082	306.826	547.295	474.152	231.666	772.006	465.732	478.336	518.197	313.343	873.045	688.754	429.634	415.223	554.843	553.003	555.31	844.737	3217.52	3227.17	Hbb-bs	7	103475741	103477303	-	768	protein_coding	hemoglobin, beta adult s chain [Source:MGI Symbol;Acc:MGI:5474852]	-
ENSMUSG00000030218	689.811	718.325	798.154	839.619	599.195	737.957	772.71	910.054	871.814	707.975	1005.31	1058.23	775.204	666.217	931.863	912.166	773.854	460.796	566.318	617.09	Mgp	6	136849433	136852821	-	1187	protein_coding	matrix Gla protein [Source:MGI Symbol;Acc:MGI:96976]	-
ENSMUSG00000067274	762.051	928.757	877.422	757.703	809.735	889.761	915.159	849.893	865.223	907.931	844.083	867.264	793.721	841.085	746.229	775.32	779.422	351.283	358.871	348.233	Rplp0	5	115697526	115701786	+	1659	protein_coding	ribosomal protein, large, P0 [Source:MGI Symbol;Acc:MGI:1927636]	-
ENSMUSG00000018339	752.865	819.029	888.752	662.929	733.452	664.1	714.175	719.406	800.103	849.551	687.158	756.272	940.844	683.689	668.527	915.946	748.614	531.455	562.024	509.759	Gpx3	11	54793279	54801203	+	1813	protein_coding	glutathione peroxidase 3 [Source:MGI Symbol;Acc:MGI:105102]	-
ENSMUSG00000028081	697.758	893.951	804.635	638.275	711.307	894.865	817.474	755.067	773.119	831.511	812.005	774.736	733.701	804.853	714.359	719.121	720.288	471.59	530.401	495.968	Rps3a1	3	86045247	86050009	-	977	protein_coding	ribosomal protein S3A1 [Source:MGI Symbol;Acc:MGI:1202063]	-
ENSMUSG00000064246	675.555	772.591	742.741	789.762	622.804	854.782	807.544	914.927	918.714	712.339	904.752	885.023	737.86	844.503	844.632	868.513	703.14	272.617	236.004	300.429	Chil1	1	134109914	134117919	+	2804	protein_coding	chitinase-like 1 [Source:MGI Symbol;Acc:MGI:1340899]	-
ENSMUSG00000050708	610.479	766.333	801.741	629.521	627.588	791.423	870.707	981.086	815.146	670.883	844.617	786.531	656.319	801.339	763.279	700.212	692.975	280.147	305.174	367.601	Ftl1	7	45107368	45109308	-	1340	protein_coding	ferritin light polypeptide 1 [Source:MGI Symbol;Acc:MGI:95589]	-
ENSMUSG00000073411	613.42	862.221	805.347	843.988	748.672	676.91	730.738	715.35	648.617	753.799	777.808	784.606	717.626	692.333	708.393	722.707	594.046	363.322	385.513	440.742	H2-D1	17	35481706	35486475	+	2579	protein_coding	histocompatibility 2, D region locus 1 [Source:MGI Symbol;Acc:MGI:95896]	-
ENSMUSG00000062825	681.023	798.759	744.558	806.792	891.573	717.932	776.602	675.583	653.177	758.513	653.171	702.971	686.069	736.474	546.768	548.755	673.712	261.285	293.293	310.375	Actg1	11	120236516	120239368	-	2658	protein_coding	actin, gamma, cytoplasmic 1 [Source:MGI Symbol;Acc:MGI:87906]	-
ENSMUSG00000025150	365.399	282.523	472.931	423.031	216.54	366.966	294.11	298.334	434.133	288.464	349.442	594.909	659.105	387.127	333.616	499.03	313.536	1842.66	2115.2	1964.01	Cbr2	11	120620315	120622940	-	1327	protein_coding	carbonyl reductase 2 [Source:MGI Symbol;Acc:MGI:107200]	-
ENSMUSG00000093674	639.059	749.494	741.141	575.855	574.153	754.368	664.266	727.358	595.456	695.85	806.016	778.559	646.938	607.513	667.313	611.201	584.75	260.662	358.844	290.879	Rpl41	10	128383983	128385174	-	1168	protein_coding	ribosomal protein L41 [Source:MGI Symbol;Acc:MGI:1915195]	-
ENSMUSG00000034994	582.968	665.861	593.931	680.968	690.592	618.583	658.504	604.019	614.484	617.613	610.268	639.323	588.786	632.647	579.234	575.823	569.588	463.555	481.087	486.221	Eef2	10	81012465	81018332	+	3324	protein_coding	eukaryotic translation elongation factor 2 [Source:MGI Symbol;Acc:MGI:95288]	-
ENSMUSG00000063457	569.354	677.269	698.08	547.026	501.775	647.961	617.761	643.781	646.815	624.18	708.305	692.368	609.86	589.074	595.078	611.316	562.153	394.748	483.716	458.101	Rps15	10	80128287	80129948	+	630	protein_coding	ribosomal protein S15 [Source:MGI Symbol;Acc:MGI:98117]	-
ENSMUSG00000057863	620.881	765.972	716.531	531.979	509.136	652.551	616.98	599.523	637.632	714.53	666.809	688.3	589.585	602.285	600.603	640.329	626.17	305.796	413.18	363.722	Rpl36	17	56920416	56921243	+	383	protein_coding	ribosomal protein L36 [Source:MGI Symbol;Acc:MGI:1860603]	-
ENSMUSG00000061100	482.097	798.495	533.875	720.068	471.878	861.582	1165.86	669.646	441.439	777.122	835.665	682.017	633.946	582.664	525.37	429.981	568.417	66.8541	52.7036	88.1391	Retnla	16	48662914	48664824	+	599	protein_coding	resistin like alpha [Source:MGI Symbol;Acc:MGI:1888504]	-
ENSMUSG00000060126	482.152	622.551	592.233	482.832	521.796	618.626	594.987	582.243	581.412	608.541	619.734	606.138	564.027	587.252	543.421	533.921	520.548	441.337	472.788	448.038	Tpt1	14	76082533	76085965	+	2380	protein_coding	tumor protein, translationally-controlled 1 [Source:MGI Symbol;Acc:MGI:104890]	-
ENSMUSG00000069919	125.896	189.469	372.131	331.143	152.319	483.062	310.684	288.592	367.362	194.737	598.462	464.407	273.749	274.895	343.685	405.14	355.355	538.714	2332.01	2213.79	Hba-a1	11	32233511	32234465	+	812	protein_coding	hemoglobin alpha, adult chain 1 [Source:MGI Symbol;Acc:MGI:96015]	-
ENSMUSG00000064057	476.225	587.785	673.929	330.988	376.593	746.639	556.603	488.767	613.35	655.59	489.979	471.529	637.392	739.161	463.991	572.772	512.654	394.553	417.047	302.621	Scgb3a1	11	49554437	49555945	+	598	protein_coding	secretoglobin, family 3A, member 1 [Source:MGI Symbol;Acc:MGI:1915912]	-
ENSMUSG00000061232	439.319	617.51	597.923	695.39	558.35	443.035	507.025	551.942	493.915	496.518	638.884	641.209	546.577	507.021	567.139	550.46	446.971	302.697	288.848	375.773	H2-K1	17	34214991	34219321	-	2938	protein_coding	histocompatibility 2, K1, K region [Source:MGI Symbol;Acc:MGI:95904]	-
ENSMUSG00000004207	519.572	509.939	519.181	523.584	589.194	525.261	590.635	561.496	523.801	492.603	599.69	557.844	473.407	520.449	544.662	533.239	509.588	281.664	284.848	282.984	Psap	10	60113449	60138376	+	2744	protein_coding	prosaposin [Source:MGI Symbol;Acc:MGI:97783]	-
ENSMUSG00000069792	543.057	782.347	527.007	487.064	622.038	660.398	662.248	612.024	452.325	770.079	584.418	469.183	453.402	691.437	433.442	385.705	467.27	8.21618	21.1356	6.79053	Wfdc17	11	83594817	83597094	+	533	protein_coding	WAP four-disulfide core domain 17 [Source:MGI Symbol;Acc:MGI:3649773]	-
ENSMUSG00000029375	352.108	370.576	415.629	519.453	334.348	432.448	406.456	522.419	510.945	388.55	520.775	490.987	477.925	426.039	497.79	519.549	426.684	623.107	610.395	780.693	Cxcl15	5	90942393	90950926	+	2127	protein_coding	chemokine (C-X-C motif) ligand 15 [Source:MGI Symbol;Acc:MGI:1339941]	-
ENSMUSG00000003970	474.581	586.346	575.46	463.876	477.789	527.016	527.397	495.87	515.072	548.18	495.485	532.608	481.158	496.614	466.168	485.629	475.758	255.75	306.51	290.004	Rpl8	15	76788278	76790514	+	1359	protein_coding	ribosomal protein L8 [Source:MGI Symbol;Acc:MGI:1350927]	-
ENSMUSG00000032399	469.218	575.662	486.794	468.804	499.309	544.187	545.309	504.065	506.229	537.572	511.89	515.315	470.129	512.136	463.295	447.787	461.223	286.736	303.966	298.221	Rpl4	9	64080657	64085948	+	2007	protein_coding	ribosomal protein L4 [Source:MGI Symbol;Acc:MGI:1915141]	-
ENSMUSG00000017404	460.658	571.833	534.6	446.596	461.419	529.213	529.764	504.925	505.376	539.402	557.247	520.8	485.796	521.299	452.365	454.504	453.912	267.905	295.654	293.978	Rpl19	11	97917536	97921318	+	1022	protein_coding	ribosomal protein L19 [Source:MGI Symbol;Acc:MGI:98020]	-
ENSMUSG00000075602	444.327	501.698	561.042	471.548	364.728	479.146	465.471	497.888	469.418	437.761	569.695	620.639	557.384	450.464	543.413	561.706	530.866	237.072	271.89	287.465	Ly6a	15	74866726	74869880	-	1205	protein_coding	lymphocyte antigen 6 complex, locus A [Source:MGI Symbol;Acc:MGI:107527]	-
ENSMUSG00000024610	328.644	441.446	494.747	523.156	359.809	389.705	383.225	415.795	456.909	388.172	503.489	524.444	465.268	416.637	422.989	442.626	389.347	546.57	532.173	672.612	Cd74	18	60936920	60945724	+	1679	protein_coding	CD74 antigen (invariant polypeptide of major histocompatibility complex, class II antigen-associated) [Source:MGI Symbol;Acc:MGI:96534]	-
ENSMUSG00000044533	410.676	594.945	508.522	467.209	501.556	543.091	572.914	537.231	539.374	531.136	533.873	529.693	468.023	524.029	454.822	457.744	468.039	139.699	159.712	151.881	Rps2	17	24937090	24940903	+	1830	protein_coding	ribosomal protein S2 [Source:MGI Symbol;Acc:MGI:105110]	-
ENSMUSG00000031765	426.429	1257.22	505.25	466.743	860.105	541.657	575.49	425.309	352.271	919.813	303.157	377.69	394.677	578.897	218.361	274.364	352.817	33.1547	26.0514	43.6032	Mt1	8	94905710	94906955	+	1246	protein_coding	metallothionein 1 [Source:MGI Symbol;Acc:MGI:97171]	-
ENSMUSG00000018593	430.171	475.828	442.546	460.824	425.833	484.463	481.873	528.112	475.118	435.225	496.429	513.147	474.649	459.2	463.913	458.157	449.343	269.058	321.679	347.763	Sparc	11	55285326	55314009	-	3788	protein_coding	secreted acidic cysteine rich glycoprotein [Source:MGI Symbol;Acc:MGI:98373]	-
ENSMUSG00000028495	419.983	544.706	507.505	428.28	471.907	489.143	498.886	468.135	462.526	512.194	496.008	486.349	448.473	485.979	420.149	411.242	447.879	243.536	260.619	255.318	Rps6	4	86772897	86775649	-	1586	protein_coding	ribosomal protein S6 [Source:MGI Symbol;Acc:MGI:98159]	-
ENSMUSG00000001131	427.332	792.793	453.016	509.052	827.623	499.088	571.576	402.349	389.902	664.168	483.195	452.457	380.813	432.562	316.767	320.846	423.063	3.67127	4.01142	4.47457	Timp1	X	20736405	20740974	+	888	protein_coding	tissue inhibitor of metalloproteinase 1 [Source:MGI Symbol;Acc:MGI:98752]	-
ENSMUSG00000036256	419.918	523.202	475.174	441.252	452.847	426.071	417.963	412.303	420.909	471.425	419.907	424.329	413.475	404.884	378.697	432.071	397.914	294.484	358.092	354.588	Igfbp7	5	77497087	77555888	-	1209	protein_coding	insulin-like growth factor binding protein 7 [Source:MGI Symbol;Acc:MGI:1352480]	-
ENSMUSG00000023944	362.658	457.696	383.349	528.484	489.537	399.345	445.387	416.123	419.153	435.875	504.754	458.971	394.489	414.127	419.991	398.645	423.641	236.346	295.726	283.637	Hsp90ab1	17	45878701	45884197	-	2999	protein_coding	heat shock protein 90 alpha (cytosolic), class B member 1 [Source:MGI Symbol;Acc:MGI:96247]	-
ENSMUSG00000021795	447.181	449.244	424.593	500.413	381.364	440.463	415.873	445.366	440.693	484.541	381.202	480.715	562.853	431.687	376.513	419.696	382.025	175.306	202.627	205.444	Sftpd	14	40894171	40907106	-	2417	protein_coding	surfactant associated protein D [Source:MGI Symbol;Acc:MGI:109515]	-
ENSMUSG00000064372	338.244	547.515	466.275	293.16	316.535	427.459	337.996	395.95	438.591	529.024	376.537	354.357	470.827	474.136	316.63	357.047	305.042	546.859	401.405	344.085	mt-Tp	MT	15356	15422	-	67	Mt_tRNA	mitochondrially encoded tRNA proline [Source:MGI Symbol;Acc:MGI:102478]	-
ENSMUSG00000026238	374.907	421.617	411.077	361.296	330.339	415.952	398.463	441.277	411.641	390.627	491.5	452.627	416.521	406.391	427.861	399.561	385.512	330.722	373.056	346.667	Ptma	1	86454448	86458434	+	1462	protein_coding	prothymosin alpha [Source:MGI Symbol;Acc:MGI:97803]	-
ENSMUSG00000019505	389.737	495.821	461.865	353.29	419.486	462.286	397.66	390.239	381.677	477.734	414.371	441.525	380.471	395.669	363.708	384.718	360.421	269.609	314.638	302.536	Ubb	11	62441997	62444039	+	1675	protein_coding	ubiquitin B [Source:MGI Symbol;Acc:MGI:98888]	-
ENSMUSG00000015452	347.605	354.06	412.031	288.844	231.949	364.359	320.815	344.519	422.312	355.38	330.78	408.15	452.681	359.059	362.225	450.303	387.647	486.808	640.761	534.105	Ager	17	34816836	34819910	+	2141	protein_coding	advanced glycosylation end product-specific receptor [Source:MGI Symbol;Acc:MGI:893592]	-
ENSMUSG00000060591	422.039	617.831	465.499	405.833	523.892	427.845	463.487	435.329	409.808	542.817	437.541	390.016	386.195	480.839	340.98	359.517	369.534	115.814	135.959	122.647	Ifitm2	7	140534750	140535900	-	655	protein_coding	interferon induced transmembrane protein 2 [Source:MGI Symbol;Acc:MGI:1933382]	-
ENSMUSG00000057841	395.542	506.841	440.387	360.308	367.029	466.934	452.14	423.858	404.041	472.349	411.108	452.354	404.859	425.916	379.976	392.209	410.62	170.632	217.594	196.826	Rpl32	6	115782466	115785708	-	963	protein_coding	ribosomal protein L32 [Source:MGI Symbol;Acc:MGI:98038]	-
ENSMUSG00000024164	451.865	408.085	393.382	487.507	418.903	493.483	391.844	420.418	433.568	411.372	406.018	407.144	419.74	444.152	426.036	386.913	370.648	153.307	149.19	155.803	C3	17	57510970	57535136	-	5143	protein_coding	complement component 3 [Source:MGI Symbol;Acc:MGI:88227]	-
ENSMUSG00000001025	430.145	581.66	487.94	318.03	368.302	460.918	441.2	405.856	405.076	540.45	353.45	389.4	425.985	409.232	340.072	382.871	372.868	87.492	120.323	106.022	S100a6	3	90520189	90531488	+	1367	protein_coding	S100 calcium binding protein A6 (calcyclin) [Source:MGI Symbol;Acc:MGI:1339467]	-
ENSMUSG00000051439	373.517	501.878	446.021	517.591	587.67	406.559	402.511	353.317	423.566	480.494	430.705	435.962	372.869	417.244	350.348	368.883	376.178	15.3391	15.8363	15.65	Cd14	18	36858120	36859851	-	1732	protein_coding	CD14 antigen [Source:MGI Symbol;Acc:MGI:88318]	-
ENSMUSG00000031320	345.167	425.852	387.07	348.531	369.279	413.097	405.403	387.317	392.931	394.823	393.451	397.134	364.785	376.969	358.779	367.03	372.717	261.906	269.262	252.64	Rps4x	X	101228547	101233000	-	1631	protein_coding	ribosomal protein S4, X-linked [Source:MGI Symbol;Acc:MGI:98158]	-
ENSMUSG00000003429	356.154	436.92	416.981	327.711	348.674	391.771	398.961	382.919	382.606	409.764	400.801	411.346	373.392	380.866	365.446	377.774	370.164	203.576	230.458	228.95	Rps11	7	44771803	44773863	-	865	protein_coding	ribosomal protein S11 [Source:MGI Symbol;Acc:MGI:1351329]	-
ENSMUSG00000057322	390.801	446.402	435.843	298.368	295.15	411.851	356.962	371.173	398.162	437.747	382.348	430.131	371.731	357.293	373.211	410.456	404.132	147.59	229.452	219.205	Rpl38	11	114559350	114563157	+	542	protein_coding	ribosomal protein L38 [Source:MGI Symbol;Acc:MGI:1914921]	-
ENSMUSG00000025132	357.616	430.955	420.124	351.742	383.198	392.435	425.85	380.29	393.663	408.394	377.298	396.288	393.368	395.046	348.484	375.147	380.722	165.519	193.252	174.716	Arhgdia	11	120468930	120472450	-	2258	protein_coding	Rho GDP dissociation inhibitor (GDI) alpha [Source:MGI Symbol;Acc:MGI:2178103]	-
ENSMUSG00000038274	326.412	446.778	440.663	328.597	350.383	401.618	395.877	380.767	382.634	391.322	418.012	409.163	365.783	355.612	344.094	358.523	344.334	208.404	251.361	236.249	Fau	19	6107874	6109554	+	961	protein_coding	Finkel-Biskis-Reilly murine sarcoma virus (FBR-MuSV) ubiquitously expressed (fox derived) [Source:MGI Symbol;Acc:MGI:102547]	-
ENSMUSG00000051748	443.589	575.276	365.055	368.026	530.616	446.423	429.028	422.592	305.589	551.955	456.94	348.111	296.129	460.26	311.515	241.353	300.636	9.30558	13.6453	8.8834	Wfdc21	11	83637766	83643468	+	434	protein_coding	WAP four-disulfide core domain 21 [Source:MGI Symbol;Acc:MGI:1913357]	-
ENSMUSG00000026879	273.889	262.891	303.851	181.071	194.029	264.602	218.332	235.139	264.894	256.763	241.805	247.66	305.302	249.629	249.236	301.205	241.892	887.651	881.367	823.165	Gsn	2	35146392	35197904	+	3157	protein_coding	gelsolin [Source:MGI Symbol;Acc:MGI:95851]	-
ENSMUSG00000021091	426.038	528.888	352.524	446.167	466.675	399.714	424.957	449.444	352.43	460.137	361.64	379.924	378.423	372	335.885	335.604	310.096	29.044	31.9497	37.1679	Serpina3n	12	104372988	104380588	+	2064	protein_coding	serine (or cysteine) peptidase inhibitor, clade A, member 3N [Source:MGI Symbol;Acc:MGI:105045]	-
ENSMUSG00000015656	296.008	301.192	344.544	483.819	409.194	297.777	309.745	348.018	402.923	318.045	450.431	427.928	378.709	331.693	408.518	403.48	438.618	153.283	168.696	159.567	Hspa8	9	40712280	40721383	+	4301	protein_coding	heat shock protein 8 [Source:MGI Symbol;Acc:MGI:105384]	-
ENSMUSG00000032518	324.904	424.697	363.18	319.019	341.815	389.724	403.485	377.582	370.073	366.901	400.579	376.919	340.23	391.951	324.541	319.03	338.823	160.05	151.054	147.944	Rpsa	9	119956755	119961435	+	3170	protein_coding	ribosomal protein SA [Source:MGI Symbol;Acc:MGI:105381]	-
ENSMUSG00000008682	321.41	375.332	352.577	311.705	335.349	349.612	343.413	329.964	342.787	354.106	333.161	366.701	320.746	343.137	314.43	330.934	324.526	224.898	242.327	231.676	Rpl10	X	73314418	73316741	+	2053	protein_coding	ribosomal protein L10 [Source:MGI Symbol;Acc:MGI:105943]	-
ENSMUSG00000056501	305.001	404.911	381.102	406.624	497.607	327.231	339.619	331.715	347.276	347.444	376.729	362.135	278.463	298.388	304.19	308.991	310.511	46.5552	66.4052	67.5385	Cebpb	2	167530835	167532338	+	1504	protein_coding	CCAAT/enhancer binding protein (C/EBP), beta [Source:MGI Symbol;Acc:MGI:88373]	TF_bZIP
ENSMUSG00000025130	314.147	351.342	311.513	334.493	356.692	357.192	352.442	321.075	324.444	340.278	307.892	322.799	308.687	329.218	291.936	314.492	316.854	137.998	146.56	142.609	P4hb	11	120451124	120464079	-	2861	protein_coding	prolyl 4-hydroxylase, beta polypeptide [Source:MGI Symbol;Acc:MGI:97464]	-
ENSMUSG00000049517	306.77	344.218	353.452	263.367	270.588	330.437	287.217	317.882	310.627	364.691	344.087	348.248	297.193	315.475	304.253	310.527	303.675	178.477	204.057	205.267	Rps23	13	91071077	91073069	+	1268	protein_coding	ribosomal protein S23 [Source:MGI Symbol;Acc:MGI:1913725]	-
ENSMUSG00000058715	304.273	415.794	383.414	294.159	362.785	311.226	327.01	321.529	312.204	379.661	451.632	366.124	306.021	391.171	293.326	288.551	307.835	40.0288	45.3419	31.5086	Fcer1g	1	171057141	171061934	-	874	protein_coding	Fc receptor, IgE, high affinity I, gamma polypeptide [Source:MGI Symbol;Acc:MGI:95496]	-
ENSMUSG00000025362	295.065	358.636	332.606	288.1	287.801	324.965	317.146	340.579	321.713	345.324	359.178	345.336	314.858	348.035	282.47	279.113	292.107	153.506	148.172	148.674	Rps26	10	128460403	128462616	-	1544	protein_coding	ribosomal protein S26 [Source:MGI Symbol;Acc:MGI:1351628]	-
ENSMUSG00000031502	357.714	438.438	288.422	455.852	474.301	312.063	335.637	293.667	253.693	358.726	274.917	293.816	275.349	308.736	269.871	263.682	278.051	99.3044	120.933	122.149	Col4a1	8	11248423	11362826	-	7464	protein_coding	collagen, type IV, alpha 1 [Source:MGI Symbol;Acc:MGI:88454]	-
ENSMUSG00000018293	296.927	352.98	362.658	325.787	349.422	325.259	346.736	323.529	338.202	344.131	345.844	339.906	311.47	317.577	291.661	304.604	309.419	86.9978	101.995	92.0296	Pfn1	11	70542676	70545470	-	2405	protein_coding	profilin 1 [Source:MGI Symbol;Acc:MGI:97549]	-
ENSMUSG00000067038	273.335	388.889	344.609	253.535	258.338	300.289	327.232	350.954	349.459	327.15	315.987	330.277	308.533	373.61	261.1	232.754	274.384	194.018	159.891	185.677	Rps12-ps3	19	59310803	59311198	+	396	processed_pseudogene	ribosomal protein S12, pseudogene 3 [Source:MGI Symbol;Acc:MGI:3704503]	-
ENSMUSG00000022651	349.548	498.461	391.871	305.83	461.629	317.599	348.4	338.032	240.692	487.208	329.248	287.137	329.871	340.808	199.885	245.012	244.835	18.5442	27.0314	20.1679	Retnlg	16	48692984	48694859	+	593	protein_coding	resistin like gamma [Source:MGI Symbol;Acc:MGI:2667763]	-
ENSMUSG00000034892	293.539	313.747	319.446	235.713	242.691	314.43	266.79	291.278	294.077	337.475	357.283	371.196	274.207	262.04	307.335	350.718	297.767	134.74	222.762	217.197	Rps29	12	69204496	69205960	-	693	protein_coding	ribosomal protein S29 [Source:MGI Symbol;Acc:MGI:107681]	-
ENSMUSG00000028843	297.515	394.574	338.06	276.316	335.336	332.818	348.986	332.965	296.091	349.172	334.914	337.083	305.985	334.693	263.377	259.616	282.25	78.2915	97.3514	89.2714	Sh3bgrl3	4	133854717	133856100	-	821	protein_coding	SH3 domain binding glutamic acid-rich protein-like 3 [Source:MGI Symbol;Acc:MGI:1920973]	-
ENSMUSG00000017707	278.558	302.319	292.719	328.265	349.989	280.081	272.972	272.376	244.639	298.257	244.564	282.788	302.477	275.113	266.751	277.555	258.943	258.8	245.813	243.032	Serinc3	2	163465192	163487051	-	3840	protein_coding	serine incorporator 3 [Source:MGI Symbol;Acc:MGI:1349457]	-
ENSMUSG00000006519	293.097	345.878	349.038	284.218	330.98	341.871	334.359	299.07	325.25	338.849	348.831	340.798	292.247	322.592	277.279	273.963	282.801	49.9694	62.226	59.1437	Cyba	8	123151515	123159669	-	1039	protein_coding	cytochrome b-245, alpha polypeptide [Source:MGI Symbol;Acc:MGI:1316658]	-
ENSMUSG00000031207	327.707	364.656	278.442	321.167	365.288	319.379	308.064	260.727	260.909	348.294	263.95	275.559	270.382	312.259	242.531	256.181	282.444	158.748	172.273	161.958	Msn	X	95139648	95212158	+	6327	protein_coding	moesin [Source:MGI Symbol;Acc:MGI:97167]	-
ENSMUSG00000037563	275.671	319.732	316.661	255.884	273.007	336.867	321.804	287.523	299.358	308.441	283.956	322.279	266.578	279.798	280.248	290.558	294.367	156.39	196.255	172.372	Rps16	7	28050077	28052580	+	1266	protein_coding	ribosomal protein S16 [Source:MGI Symbol;Acc:MGI:98118]	-
ENSMUSG00000056201	304.806	375.833	332.53	277.558	307.42	331.019	331.373	303.233	295.918	357.271	314.941	302.535	291.999	313.466	258.562	267.434	286.08	86.5203	101.516	96.6505	Cfl1	19	5540483	5545229	+	2844	protein_coding	cofilin 1, non-muscle [Source:MGI Symbol;Acc:MGI:101757]	-
ENSMUSG00000041697	246.817	333.517	339.082	264.076	241.561	289.718	316.199	303.714	302.893	292.964	332.693	313.695	300.16	307.542	273.829	273.557	271.517	175.571	184.196	169.3	Cox6a1	5	115483701	115487040	-	702	protein_coding	cytochrome c oxidase subunit 6A1 [Source:MGI Symbol;Acc:MGI:103099]	-
ENSMUSG00000047675	272.973	327.836	315.545	272.679	275.935	331.277	311.086	300.503	286.715	311.139	302.736	315.163	282.897	284.694	285.483	288.841	280.211	140.223	173.85	163.266	Rps8	4	117011024	117013440	-	1726	protein_coding	ribosomal protein S8 [Source:MGI Symbol;Acc:MGI:98166]	-
ENSMUSG00000030695	290.884	311.35	334.379	281.858	325.38	304.161	290.392	313.574	313.321	295.64	339.946	283.284	286.027	280.895	268.972	293.863	301.135	149.284	119.951	116.063	Aldoa	7	126394406	126399923	-	2911	protein_coding	aldolase A, fructose-bisphosphate [Source:MGI Symbol;Acc:MGI:87994]	-
ENSMUSG00000068874	280.232	272.029	351.068	295.978	218.918	342.271	233.094	260.881	294.104	288.525	227.467	299.689	352.677	279.847	221.994	277.022	245.313	236.825	270.02	247.018	Selenbp1	3	94840367	94852069	+	2273	protein_coding	selenium binding protein 1 [Source:MGI Symbol;Acc:MGI:96825]	-
ENSMUSG00000031447	265.162	285.663	283.898	265.901	268.079	288.449	310.716	298.773	282.917	279.027	300.932	302.353	277.483	282.593	276.269	284.823	269.44	218.861	225.597	219.676	Lamp1	8	13209161	13225338	+	2675	protein_coding	lysosomal-associated membrane protein 1 [Source:MGI Symbol;Acc:MGI:96745]	-
ENSMUSG00000090733	223.089	339.859	311.882	148.134	215.46	325.586	217.226	283.86	200.963	319.329	340.527	338.338	234.398	319.421	281.53	284.253	281.574	234.753	279.199	302.618	Rps27	3	90119829	90120958	-	1043	protein_coding	ribosomal protein S27 [Source:MGI Symbol;Acc:MGI:1888676]	-
ENSMUSG00000081895	292.381	353.757	158.4	182.623	223.401	387.539	392.656	352.444	359.46	353.563	240.588	344.299	175.657	345.035	155.512	326.204	253.682	186.654	152.113	232.288	Rpl17-ps10	7	72298505	72299059	-	555	processed_pseudogene	ribosomal protein L17, pseudogene 10 [Source:MGI Symbol;Acc:MGI:3642871]	-
ENSMUSG00000017723	215.995	287.703	297.899	259.178	183.403	268.283	252.771	231.7	266.375	292.801	248.774	303.035	300.909	243.549	216.468	265.66	207.513	305.265	377.618	424.673	Wfdc2	2	164404333	164410430	+	1140	protein_coding	WAP four-disulfide core domain 2 [Source:MGI Symbol;Acc:MGI:1914951]	-
ENSMUSG00000023175	273.634	296.883	310.396	258.067	245.323	303.735	262.071	277.16	303.079	257.421	311.035	304.66	292.156	269.796	261.814	261.641	250.453	222.878	240.16	241.38	Bsg	10	79540325	79547803	+	1814	protein_coding	basigin [Source:MGI Symbol;Acc:MGI:88208]	-
ENSMUSG00000030579	322.272	355.254	339.166	286.474	331.38	303.799	320.408	284.467	293.465	346.991	340.77	313.691	275.508	308.766	267.051	273.473	285.098	54.64	78.3056	52.3757	Tyrobp	7	30113185	30117010	+	667	protein_coding	TYRO protein tyrosine kinase binding protein [Source:MGI Symbol;Acc:MGI:1277211]	-
ENSMUSG00000045128	250.778	326.081	303.319	236.825	256.478	305.652	306.684	293.661	281.708	296.911	310.152	298.373	274.492	288.34	262.401	262.684	269.345	196.507	209.601	195.143	Rpl18a	8	71347366	71350056	-	1739	protein_coding	ribosomal protein L18A [Source:MGI Symbol;Acc:MGI:1924058]	-
ENSMUSG00000068220	283.27	300.461	322.274	222.855	200.401	356.576	309.602	328.953	341.369	259.601	358.366	336.819	280.833	292.037	342.025	320.824	332.172	73.3912	75.6412	69.6197	Lgals1	15	78810925	78814665	+	903	protein_coding	lectin, galactose binding, soluble 1 [Source:MGI Symbol;Acc:MGI:96777]	-
ENSMUSG00000027447	240.401	260.146	280.103	205.28	216.469	262.085	256.346	235.875	270.555	252.301	264.89	268.456	251.177	235.655	245.013	258.151	242.583	361.63	404.293	395.241	Cst3	2	148713642	148717612	-	1266	protein_coding	cystatin C [Source:MGI Symbol;Acc:MGI:102519]	-
ENSMUSG00000012848	262.526	313.432	287.952	254.441	272.406	342.51	325.423	286.441	283.45	301.279	296.055	288.859	248.91	291.201	268.404	266.383	270.577	150.885	173.356	163.625	Rps5	7	12656217	12660613	+	1734	protein_coding	ribosomal protein S5 [Source:MGI Symbol;Acc:MGI:1097682]	-
ENSMUSG00000027712	254.229	281.882	265.785	292.273	283.57	270.918	290.891	269.629	265.191	261.132	276.397	297.142	295.451	270.846	254.252	270.9	278.087	215.881	230.953	215.81	Anxa5	3	36503072	36530043	-	1777	protein_coding	annexin A5 [Source:MGI Symbol;Acc:MGI:106008]	-
ENSMUSG00000022587	211.742	290.531	286.689	280.795	243.929	245.908	255.044	283.489	268.925	246.079	317.699	327.154	302.967	273.041	266.869	284.765	251.363	211.281	223.505	228.93	Ly6e	15	74826900	74831752	+	3782	protein_coding	lymphocyte antigen 6 complex, locus E [Source:MGI Symbol;Acc:MGI:106651]	-
ENSMUSG00000032231	296.462	386.481	292.609	273.805	339.714	331.856	330.706	273.884	252.597	340.565	276.776	276.43	277.303	296.343	234.455	230.999	249.096	101.398	115.965	93.0429	Anxa2	9	69360902	69399077	+	3731	protein_coding	annexin A2 [Source:MGI Symbol;Acc:MGI:88246]	-
ENSMUSG00000005054	285.033	319.572	309.574	232.836	282.517	335.97	318.311	298.09	287.052	340	329.88	309.954	271.56	316.48	276.188	267.639	299.065	51.4823	45.1913	47.1045	Cstb	10	78261503	78263456	+	603	protein_coding	cystatin B [Source:MGI Symbol;Acc:MGI:109514]	-
ENSMUSG00000026728	277.96	322.21	250.382	257.788	292.107	321.404	351.461	320.382	262.304	275.334	276.085	271.64	248.508	310.992	275.231	249.94	252.152	143.358	140.396	119.416	Vim	2	13578738	13587637	+	4743	protein_coding	vimentin [Source:MGI Symbol;Acc:MGI:98932]	-
ENSMUSG00000022108	202.927	216.093	247.303	211.383	189.869	218.1	223.825	239.537	232.435	225.115	263.154	251.119	251.328	224.346	253.366	248.475	219.963	389.514	409.102	422.078	Itm2b	14	73599666	73622729	-	2732	protein_coding	integral membrane protein 2B [Source:MGI Symbol;Acc:MGI:1309517]	-
ENSMUSG00000026547	263.371	301.298	284.984	284.189	267.87	266.053	278.859	260.311	263.433	283.562	271.367	291.44	278.057	263.803	246.215	259.919	261.676	154.902	182.32	162.597	Tagln2	1	172327614	172334947	+	2082	protein_coding	transgelin 2 [Source:MGI Symbol;Acc:MGI:1312985]	-
ENSMUSG00000029188	252.587	154.567	177.993	237.76	180.076	199.862	220.272	209.007	243.882	232.578	221.607	216.305	206.102	205.965	233.819	272.654	215.951	499.131	440.062	489.77	Slc34a2	5	53195423	53229006	+	5013	protein_coding	solute carrier family 34 (sodium phosphate), member 2 [Source:MGI Symbol;Acc:MGI:1342284]	-
ENSMUSG00000099764	258.579	320.962	315.389	237.601	250.588	267.331	288.277	297.597	284.416	282.243	303.875	299.536	256.875	295.068	230.807	227.763	233.198	156.863	152.073	149.749	Rps10-ps2	16	20640895	20641390	-	496	processed_pseudogene	ribosomal protein S10, pseudogene 2 [Source:MGI Symbol;Acc:MGI:3645627]	-
ENSMUSG00000003814	231.656	266.958	250.625	300.096	282.843	268.605	260.128	295.973	300.134	239.496	327.557	309.248	267.626	272.416	299.035	282.139	274.465	113.519	136.1	118.473	Calr	8	85568479	85573563	-	2880	protein_coding	calreticulin [Source:MGI Symbol;Acc:MGI:88252]	-
ENSMUSG00000060938	234.573	305.338	267.582	232.425	242.514	298.997	287.439	282.228	278.074	277.27	295.971	273.462	256.771	286.804	257.508	239.606	245.09	177.278	180.666	171.203	Rpl26	11	68792409	68797815	+	1444	protein_coding	ribosomal protein L26 [Source:MGI Symbol;Acc:MGI:106022]	-
ENSMUSG00000000740	258.118	308.916	293.896	241.903	248.141	291.951	282.5	264.995	272.997	293.082	293.348	291.3	255.861	260.565	248.462	255.425	251.608	135.343	171.81	168.764	Rpl13	8	123829089	123831983	+	2595	protein_coding	ribosomal protein L13 [Source:MGI Symbol;Acc:MGI:105922]	-
ENSMUSG00000028639	243.386	279.028	272.172	249.374	219.302	268.95	277.173	276.147	271.627	259.602	290.336	287.55	278.474	257.495	266.721	258.479	246.58	166.641	205.499	200.823	Ybx1	4	119135178	119151801	-	2531	protein_coding	Y box protein 1 [Source:MGI Symbol;Acc:MGI:99146]	CSD
ENSMUSG00000025809	275.776	305.856	245.359	272.601	287.385	295.547	275.778	247.749	243.074	289.644	231.694	246.021	241.023	271.629	245.322	240.292	244.281	200.88	199.536	198.854	Itgb1	8	129412135	129459681	+	4081	protein_coding	integrin beta 1 (fibronectin receptor beta) [Source:MGI Symbol;Acc:MGI:96610]	-
ENSMUSG00000036438	252.553	349.428	266.639	219.548	263.744	308.044	282.709	268.269	239.475	328.175	251.709	255.807	272.385	265.739	237.524	221.581	242.761	158.578	184.026	169.94	Calm2	17	87740840	87754363	-	1467	protein_coding	calmodulin 2 [Source:MGI Symbol;Acc:MGI:103250]	-
ENSMUSG00000062933	90.1181	150.552	563.361	186.441	205.675	204.974	147.466	167.452	400.269	383.548	243.259	198.721	148.976	588.936	519.454	89.9234	243.71	132.568	130.763	235.563	Gm10123	9	96777711	96778200	+	490	processed_pseudogene	predicted pseudogene 10123 [Source:MGI Symbol;Acc:MGI:3704342]	-
ENSMUSG00000078812	254.322	337.163	298.157	252.104	296.257	314.765	307.672	271.377	272.201	327.205	279.649	275.665	265.722	284.166	236.435	241.092	264.258	76.5797	85.3632	80.8	Eif5a	11	69807540	69812784	-	2377	protein_coding	eukaryotic translation initiation factor 5A [Source:MGI Symbol;Acc:MGI:106248]	-
ENSMUSG00000021025	269.423	456.323	290.582	349.242	449.514	252.703	252.435	224.584	237.488	324.028	272.75	248.937	218.826	237.007	225.877	235.441	223.714	57.9364	70.9109	92.0721	Nfkbia	12	55536195	55539432	-	1610	protein_coding	nuclear factor of kappa light polypeptide gene enhancer in B cells inhibitor, alpha [Source:MGI Symbol;Acc:MGI:104741]	-
ENSMUSG00000031503	308.056	337.713	261.7	368.25	369.934	256.065	263.169	235.544	231.353	290.283	223.015	253.337	252.754	263.725	215.148	237.485	245.834	96.6913	113.688	117.713	Col4a2	8	11362805	11499287	+	6619	protein_coding	collagen, type IV, alpha 2 [Source:MGI Symbol;Acc:MGI:88455]	-
ENSMUSG00000029309	284.321	260.472	233.081	232.441	229.841	248.293	266.999	265.737	228.411	257.207	246.064	250.684	235.931	213.48	258.678	243.23	232.916	241.683	225.514	231.142	Sparcl1	5	104226977	104261599	-	2937	protein_coding	SPARC-like 1 [Source:MGI Symbol;Acc:MGI:108110]	-
ENSMUSG00000107176	243.157	277.821	286.323	214.088	225.101	279.458	237.938	251.163	262.877	278.012	282.935	292.505	254.268	245.599	252.295	267.59	257.337	141.603	168.317	166.477	Gm9794	6	66852305	66852727	-	423	processed_pseudogene	predicted pseudogene 9794 [Source:MGI Symbol;Acc:MGI:3642653]	-
ENSMUSG00000001175	251.976	285.951	254.263	232.444	267.188	297.587	275.87	258.326	243.87	286.636	246.408	249.473	260.727	278.998	233.209	235.786	247.714	148.683	148.407	136.924	Calm1	12	100165694	100176073	+	4706	protein_coding	calmodulin 1 [Source:MGI Symbol;Acc:MGI:88251]	-
ENSMUSG00000016256	243.563	257.266	269.501	263.737	274.655	275.257	285.76	287.595	280.38	240.856	323.478	300.342	240.227	272.944	275.922	257.469	261.359	69.8299	72.2439	79.6098	Ctsz	2	174269286	174280832	-	1441	protein_coding	cathepsin Z [Source:MGI Symbol;Acc:MGI:1891190]	-
ENSMUSG00000113948	214.533	291.499	252.499	212.319	214.636	261.904	297.012	260.359	248.193	271.634	304.55	260.064	250.966	283.144	220.749	225.014	239.109	169.253	172.821	163.448	Rpl17-ps3	12	67557530	67558085	+	556	processed_pseudogene	ribosomal protein L17, pseudogene 3 [Source:MGI Symbol;Acc:MGI:3642206]	-
ENSMUSG00000048076	247.516	282.125	258.632	238.399	259.025	273.859	272.269	244.745	254.395	272.923	255.791	254.966	252.008	251.845	230.368	248.775	245.746	139.476	161.908	155.612	Arf1	11	59102238	59119096	-	2089	protein_coding	ADP-ribosylation factor 1 [Source:MGI Symbol;Acc:MGI:99431]	-
ENSMUSG00000043716	226.651	270.697	246.147	217.963	231.348	285.262	267.026	263.39	254.549	272.719	252.914	261.475	238.959	259.449	250.51	233.767	240.531	173.119	179.085	171.067	Rpl7	1	16171519	16174886	-	2687	protein_coding	ribosomal protein L7 [Source:MGI Symbol;Acc:MGI:98073]	-
ENSMUSG00000037071	107.355	127.663	145.715	150.08	123.313	144.876	114.923	150.806	191.482	122.058	157.952	144.72	149.908	143.111	162.217	182.649	133.185	1018.94	549.494	701.749	Scd1	19	44382894	44396318	-	4892	protein_coding	stearoyl-Coenzyme A desaturase 1 [Source:MGI Symbol;Acc:MGI:98239]	-
ENSMUSG00000007891	241.501	238.751	231.544	237.471	224.502	284.62	277.617	306.584	262.4	220.594	312.943	274.932	219.389	252.72	272.818	226.812	247.988	137.592	121.686	120.231	Ctsd	7	141929648	141941775	-	2351	protein_coding	cathepsin D [Source:MGI Symbol;Acc:MGI:88562]	-
ENSMUSG00000079018	249.614	264.811	290.26	261.332	199.179	230.566	223.235	252.244	207.391	252.236	261.516	300.392	321.671	231.315	245.891	265.132	272.267	104.744	112.87	131.324	Ly6c1	15	74915867	74920679	-	1677	protein_coding	lymphocyte antigen 6 complex, locus C1 [Source:MGI Symbol;Acc:MGI:96882]	-
ENSMUSG00000035885	236.921	293.297	293.865	209.762	197.916	245.838	224.72	253.778	243.909	255.233	296.704	278.625	255.578	246.67	216.314	222.288	225.858	165.626	161.634	149.609	Cox8a	19	7192518	7194981	-	619	protein_coding	cytochrome c oxidase subunit 8A [Source:MGI Symbol;Acc:MGI:105959]	-
ENSMUSG00000041736	249.828	299.248	280.992	223.619	226.473	292.676	273.395	239.388	249.547	261.78	257.167	251.623	244.152	261.405	242.509	223.262	218.087	94.8161	107.695	99.793	Tspo	15	83447793	83458404	+	1051	protein_coding	translocator protein [Source:MGI Symbol;Acc:MGI:88222]	-
ENSMUSG00000026421	221.19	243.007	242.308	219.901	185.744	240.57	230.517	246.715	256.669	210.217	226.711	249.176	244.04	233.321	218.575	238.398	232.775	197.617	225.889	212.754	Csrp1	1	135647799	135679970	+	1956	protein_coding	cysteine and glycine-rich protein 1 [Source:MGI Symbol;Acc:MGI:88549]	-
ENSMUSG00000025794	205.543	270.784	255.332	224.858	238.694	258.738	268.563	248.491	238.242	259.814	244.804	261.696	237.107	249.68	223.3	238.331	238.371	119.98	136.628	131.7	Rpl14	9	120400510	120403720	+	1651	protein_coding	ribosomal protein L14 [Source:MGI Symbol;Acc:MGI:1914365]	-
ENSMUSG00000032554	207.267	230.347	251.908	258.416	185.733	328.679	225.835	244.608	265.886	202.335	285.52	264.341	269.4	244.609	249.341	242.482	206.894	119.74	118.331	114.219	Trf	9	103081200	103107643	-	3320	protein_coding	transferrin [Source:MGI Symbol;Acc:MGI:98821]	-
ENSMUSG00000006333	206.835	262.658	266.645	220.296	236.3	248.07	249.641	239.777	249.215	250.251	267.236	258.717	222.207	223.844	227.903	236.646	222.659	109.838	138.294	125.993	Rps9	7	3706992	3709896	+	2522	protein_coding	ribosomal protein S9 [Source:MGI Symbol;Acc:MGI:1924096]	-
ENSMUSG00000046733	240.257	301.323	228.495	230.364	249.173	235.153	238.416	197.609	181.24	293.077	163.746	207.924	239.473	225.854	162.126	166.039	191.186	224.86	235.096	237.858	Gprc5a	6	135042649	135061707	+	2083	protein_coding	G protein-coupled receptor, family C, group 5, member A [Source:MGI Symbol;Acc:MGI:1891250]	-
ENSMUSG00000032294	279.072	327.361	248.65	256.494	342.733	256.906	278.607	233.235	216.063	276.687	239.686	219.072	214.418	237.366	195.461	198.417	229.351	59.4483	56.324	50.826	Pkm	9	59563651	59586658	+	5001	protein_coding	pyruvate kinase, muscle [Source:MGI Symbol;Acc:MGI:97591]	-
ENSMUSG00000039001	213.188	245.317	256.49	200.436	166.323	253.533	215.896	227.423	246.658	229.762	271.341	265.736	248.152	240.294	206.645	202.391	210.082	177.332	172.28	163.823	Rps21	2	179899170	179900238	+	810	protein_coding	ribosomal protein S21 [Source:MGI Symbol;Acc:MGI:1913731]	-
ENSMUSG00000006304	243.407	303.621	244.296	231.639	274.839	261.018	252.19	220.097	221.977	288.73	229.362	225.771	229.222	253.151	203.923	204.58	221.774	97.0289	106.312	99.6001	Arpc2	1	74275243	74307368	+	2033	protein_coding	actin related protein 2/3 complex, subunit 2 [Source:MGI Symbol;Acc:MGI:1923959]	-
ENSMUSG00000032562	220.686	249.583	243.139	232.606	249.344	240.038	250.513	240.199	238.732	238.434	259.994	248.245	230.9	233.512	224.791	231.521	225.305	108.338	121.904	124.227	Gnai2	9	107491324	107512566	-	3779	protein_coding	guanine nucleotide binding protein (G protein), alpha inhibiting 2 [Source:MGI Symbol;Acc:MGI:95772]	-
ENSMUSG00000046330	217.823	255.515	263.83	185.332	196.458	237.627	222.679	221.645	236.381	255.894	272.906	265.332	213.439	224.234	224.734	236.87	228.312	128.271	166.17	150.89	Rpl37a	1	72750449	72752972	+	1410	protein_coding	ribosomal protein L37a [Source:MGI Symbol;Acc:MGI:98068]	-
ENSMUSG00000041378	209.484	204.9	261.109	205.283	195.011	221.303	210.919	203.232	213.731	230.037	197.32	228.458	227.956	206.251	182.103	226.332	192.516	201.539	256.909	303.974	Cldn5	16	18595597	18597012	+	1416	protein_coding	claudin 5 [Source:MGI Symbol;Acc:MGI:1276112]	-
ENSMUSG00000024608	201.21	265.615	240.194	194.48	200.266	256.96	242.745	241.977	239.357	230.673	252.878	232.662	223.196	240.713	218.47	200.714	204.23	155.202	166.185	159.877	Rps14	18	60880170	60911618	+	2394	protein_coding	ribosomal protein S14 [Source:MGI Symbol;Acc:MGI:98107]	-
ENSMUSG00000004655	209.74	209.364	214.335	202.755	169.765	197.443	200.726	201.257	190.385	248.233	195.017	205.975	238.639	206.716	214.531	204.121	186.924	264.906	284.991	268.377	Aqp1	6	55313417	55325540	+	2627	protein_coding	aquaporin 1 [Source:MGI Symbol;Acc:MGI:103201]	-
ENSMUSG00000064339	182.567	404.659	245.238	144.305	177.708	230.535	196.048	207.732	222.992	261.391	218.434	183.131	203.586	185.617	181.793	198.024	188.105	263.129	228.798	183.972	mt-Rnr2	MT	1094	2675	+	1582	Mt_rRNA	mitochondrially encoded 16S rRNA [Source:MGI Symbol;Acc:MGI:102492]	-
ENSMUSG00000002944	159.791	168.215	188.627	205.82	158.497	163.364	175.116	194.356	153.361	165.93	200.666	204.722	209.818	159.291	200.734	179.855	151.139	422.973	396.089	436.354	Cd36	5	17986688	18093799	-	3590	protein_coding	CD36 molecule [Source:MGI Symbol;Acc:MGI:107899]	-
ENSMUSG00000024140	194.251	174.99	181.211	163.406	149.936	160.407	133.188	119.822	147.689	159.681	151.704	143.806	207.5	139.536	176.965	183.969	133.007	518.77	519.585	528.489	Epas1	17	87061128	87140838	+	5590	protein_coding	endothelial PAS domain protein 1 [Source:MGI Symbol;Acc:MGI:109169]	-
ENSMUSG00000061787	216.313	234.55	233.649	190.293	200.715	262.614	232.625	237.397	225.369	226.706	242.062	237.462	203.033	222.757	219.772	225.637	228.234	119.048	140.221	141.614	Rps17	7	80992480	80995002	-	1274	protein_coding	ribosomal protein S17 [Source:MGI Symbol;Acc:MGI:1309526]	-
ENSMUSG00000030787	260.6	337.429	207.867	245.626	336.518	281.866	251.481	182.304	182.628	332.685	131.659	183.364	191.551	258.135	146.034	163.756	206.701	87.8312	88.0619	141.999	Lyve1	7	110449814	110462446	-	2919	protein_coding	lymphatic vessel endothelial hyaluronan receptor 1 [Source:MGI Symbol;Acc:MGI:2136348]	-
ENSMUSG00000048758	204.492	269.457	258.415	221.886	215.209	229.97	237.308	228.54	218.49	244.506	234.66	244.569	222.082	248.285	193.597	210.109	215.223	102.891	101.431	102.23	Rpl29	9	106306653	106308767	+	1126	protein_coding	ribosomal protein L29 [Source:MGI Symbol;Acc:MGI:99687]	-
ENSMUSG00000001525	222.531	231.501	225.244	229.395	214.772	230.163	270.852	258.572	243.113	202.515	249.577	258.85	224.307	239.976	230.503	226.442	242.441	51.3345	59.1816	50.5742	Tubb5	17	36144813	36149198	-	3327	protein_coding	tubulin, beta 5 class I [Source:MGI Symbol;Acc:MGI:107812]	-
ENSMUSG00000031972	195.66	114.419	295.715	0.285321	0.0282934	239.129	27.7773	438.756	481.809	354.457	379.707	87.022	217.887	205.595	297.305	384.548	363.629	65.606	2.49303	0.256125	Acta1	8	124618508	124621490	-	1536	protein_coding	actin alpha 1, skeletal muscle [Source:MGI Symbol;Acc:MGI:87902]	-
ENSMUSG00000020585	174.477	201.012	202.472	175.05	173.74	206.332	192.357	202.166	206.561	192.987	209.023	205.17	202.697	202.416	203.528	198.16	185.762	272.792	266.313	256.71	Laptm4a	12	8971598	8988742	+	1839	protein_coding	lysosomal-associated protein transmembrane 4A [Source:MGI Symbol;Acc:MGI:108017]	-
ENSMUSG00000027398	236.593	149.021	296.147	255.259	319.456	216.392	168.89	201.668	287.53	240.857	310.366	242.58	216.541	192.319	253.235	247.844	262.391	4.18454	15.9474	4.57979	Il1b	2	129206490	129213059	-	1907	protein_coding	interleukin 1 beta [Source:MGI Symbol;Acc:MGI:96543]	-
ENSMUSG00000005413	226.378	218.952	183.754	185.008	230.447	270.971	332.198	438.322	243.732	242.622	197.651	156.556	169.723	302.309	234.429	214.749	217.089	15.1726	15.5373	17.6371	Hmox1	8	75820249	75827217	+	1751	protein_coding	heme oxygenase 1 [Source:MGI Symbol;Acc:MGI:96163]	-
ENSMUSG00000015932	204.607	275.978	208.312	208.004	256.909	244.071	234.685	204.627	181.664	257.319	173.52	189.012	215.113	222.217	157.436	165.704	200.308	174.466	168.344	161.377	Dstn	2	143757240	143785244	+	1911	protein_coding	destrin [Source:MGI Symbol;Acc:MGI:1929270]	-
ENSMUSG00000052974	72.2225	52.0535	64.5974	110.69	44.4888	78.5148	82.0363	80.8288	83.5974	65.7399	80.4504	121.376	124.937	93.5455	72.8046	79.1107	63.1893	815.053	903.948	1004.03	Cyp2f2	7	26819334	26833085	+	2025	protein_coding	cytochrome P450, family 2, subfamily f, polypeptide 2 [Source:MGI Symbol;Acc:MGI:88608]	-
ENSMUSG00000029810	194.683	215.796	232.463	241.601	193.52	229.375	214.231	213.251	234.205	205.291	223.359	236.97	232.28	209.067	205.612	243.909	203.109	101.154	106.988	108	Tmem176b	6	48810752	48818430	-	2371	protein_coding	transmembrane protein 176B [Source:MGI Symbol;Acc:MGI:1916348]	-
ENSMUSG00000026864	186.38	226.486	196.17	256.146	260.752	214.735	205.619	204.316	224.052	206.36	240.442	229.559	199.143	203.372	235.055	223.19	225.331	88.215	102.646	87.1469	Hspa5	2	34661982	34667559	+	4229	protein_coding	heat shock protein 5 [Source:MGI Symbol;Acc:MGI:95835]	-
ENSMUSG00000020849	195.563	219.362	211.514	205.986	220.407	223.514	216.904	218.86	205.784	217.129	218.454	225.227	225.588	218.866	195.064	202.732	218.94	120.508	124.39	125.238	Ywhae	11	75623695	75656671	+	2568	protein_coding	tyrosine 3-monooxygenase/tryptophan 5-monooxygenase activation protein, epsilon polypeptide [Source:MGI Symbol;Acc:MGI:894689]	-
ENSMUSG00000027248	178.06	225.963	193.066	221.481	210.495	223.443	218.399	222.483	216.495	203.936	240.144	226.889	206.646	225.125	223.79	197.36	199.039	117.871	125.183	123.474	Pdia3	2	121244256	121269168	+	3139	protein_coding	protein disulfide isomerase associated 3 [Source:MGI Symbol;Acc:MGI:95834]	-
ENSMUSG00000061477	183.935	237.419	208.1	178.445	194.281	254.136	225.314	225.608	206.542	222.334	219.853	222.234	195.14	233.778	206.845	186.133	193.767	123.468	130.752	121.556	Rps7	12	28680853	28685952	-	2015	protein_coding	ribosomal protein S7 [Source:MGI Symbol;Acc:MGI:1333818]	-
ENSMUSG00000035493	286.546	249.658	210.181	224.615	294.841	242.612	304.207	205.14	176.885	256.233	223.221	224.115	189.101	244.372	198.022	169.508	197.859	20.0903	24.8906	17.8812	Tgfbi	13	56757336	56787375	+	3771	protein_coding	transforming growth factor, beta induced [Source:MGI Symbol;Acc:MGI:99959]	-
ENSMUSG00000006699	199.838	225.159	207.713	201.073	218.846	222.118	218.799	204.671	199.417	226.006	213.977	216.162	201.944	218.986	193.452	200.228	206.221	116.248	123.762	123.925	Cdc42	4	137047007	137085031	-	2966	protein_coding	cell division cycle 42 [Source:MGI Symbol;Acc:MGI:106211]	-
ENSMUSG00000037411	196.338	388.855	225.213	311.185	788.916	175.27	189.558	128.32	148.556	370.428	151.035	139.615	150.534	192.1	82.6408	132.627	142.305	5.91278	6.99607	10.5152	Serpine1	5	137090358	137101122	-	3876	protein_coding	serine (or cysteine) peptidase inhibitor, clade E, member 1 [Source:MGI Symbol;Acc:MGI:97608]	-
ENSMUSG00000003477	70.7637	47.7781	81.5397	43.1032	33.4632	65.0554	54.905	70.9981	98.5724	56.9563	43.1903	64.4535	104.029	62.4081	80.7001	124.475	77.3822	928.092	913.048	905.698	Inmt	6	55147611	55152028	-	1600	protein_coding	indolethylamine N-methyltransferase [Source:MGI Symbol;Acc:MGI:102963]	-
ENSMUSG00000016559	225.541	363.554	238.649	161.038	212.46	239.466	214.351	176.355	182.558	262.162	189.495	186.758	189.76	198.194	166.561	166.84	177.08	116.315	126.174	132.114	H3f3b	11	115912738	115918788	-	2976	protein_coding	H3.3 histone B [Source:MGI Symbol;Acc:MGI:1101768]	-
ENSMUSG00000020077	223.766	382.99	217.543	214.156	333.124	231.527	222.361	183.956	170.002	327.064	202.522	176.936	181.06	244.638	153.139	150.767	173.098	39.9945	47.6696	45.5214	Srgn	10	62329612	62363230	-	2196	protein_coding	serglycin [Source:MGI Symbol;Acc:MGI:97756]	-
ENSMUSG00000016319	210.529	246.898	209.664	215.883	229.65	231.621	243.956	197.718	193.593	248.417	200.598	210.609	206.721	213.379	174.794	183.512	206.404	90.0145	92.6513	90.1778	Slc25a5	X	36059304	36062460	+	1646	protein_coding	solute carrier family 25 (mitochondrial carrier, adenine nucleotide translocator), member 5 [Source:MGI Symbol;Acc:MGI:1353496]	-
ENSMUSG00000050621	254.377	118.592	113.569	328.317	178.134	113.16	251.122	125.495	381.371	166.401	220.603	119.971	293.092	213.539	167.102	159.555	105.465	200.487	233.349	99.9298	Rps27rt	9	114811434	114811807	-	374	protein_coding	ribosomal protein S27, retrogene [Source:MGI Symbol;Acc:MGI:3704345]	-
ENSMUSG00000039196	216.447	250.275	235.011	200.131	203.106	297.339	233.41	215.312	231.155	269.387	220.209	203.782	195.286	240.853	184.116	196.098	222.437	8.78985	2.64288	2.79193	Orm1	4	63262797	63266400	+	775	protein_coding	orosomucoid 1 [Source:MGI Symbol;Acc:MGI:97443]	-
ENSMUSG00000031871	200.815	246.675	170.49	212.212	235.305	191.026	186.406	162.965	162.084	219.11	160.691	174.441	165.516	181.196	158.57	165.697	168.255	218.689	230.791	217.062	Cdh5	8	104828257	104871143	+	4203	protein_coding	cadherin 5 [Source:MGI Symbol;Acc:MGI:105057]	-
ENSMUSG00000023004	199.01	208.025	208.27	195.912	175.758	231.605	244.384	236.128	220.584	184.129	219.735	216.85	200.136	214.671	219.007	193.793	187.225	87.5845	89.2434	82.71	Tuba1b	15	98829306	98832446	-	1875	protein_coding	tubulin, alpha 1B [Source:MGI Symbol;Acc:MGI:107804]	-
ENSMUSG00000025428	194.476	218.574	217.071	185.646	188.667	222.746	217.857	190.75	205.203	211.062	196.622	195.151	192.132	196.075	178.195	191.566	196.238	143.662	136.265	127.421	Atp5a1	18	77861429	77870569	+	3135	protein_coding	ATP synthase, H+ transporting, mitochondrial F1 complex, alpha subunit 1 [Source:MGI Symbol;Acc:MGI:88115]	-
ENSMUSG00000033161	207.836	214.317	202.432	215.638	222.488	219.293	212.261	177.547	195.2	222.815	174.758	189.123	194.957	207.149	172.124	186.189	192.863	124.042	130.227	127.599	Atp1a1	3	101483535	101512000	-	4568	protein_coding	ATPase, Na+/K+ transporting, alpha 1 polypeptide [Source:MGI Symbol;Acc:MGI:88105]	-
ENSMUSG00000031827	208.662	262.348	238.386	206.345	240.248	228.871	244.059	207.748	198.709	258.495	208.956	212.751	180.743	227.09	179.575	171.049	183.733	37.5911	41.681	34.5341	Cotl1	8	120535961	120567283	-	1596	protein_coding	coactosin-like 1 (Dictyostelium) [Source:MGI Symbol;Acc:MGI:1919292]	-
ENSMUSG00000021939	197.881	207.681	198.185	198.383	199.733	221.422	233.977	225.673	209.5	194.581	236.211	221.979	188.496	220.503	208.188	200.498	200.885	69.268	64.8511	65.581	Ctsb	14	63359911	63383372	+	6051	protein_coding	cathepsin B [Source:MGI Symbol;Acc:MGI:88561]	-
ENSMUSG00000028367	189.922	224.976	201.153	186.393	197.735	221.642	219.372	201.809	183.874	219.515	237.426	223.908	172.471	194.48	187.155	189.998	203.338	78.5196	98.8824	107.916	Txn1	4	57943373	57956411	-	1051	protein_coding	thioredoxin 1 [Source:MGI Symbol;Acc:MGI:98874]	-
ENSMUSG00000063229	203.84	264.992	220.066	197.605	257.811	237.007	234.945	208.048	192.289	217.418	222.518	188.309	190.667	194.484	169.051	175.141	189.338	63.5789	57.3198	53.1992	Ldha	7	46490899	46505051	+	3310	protein_coding	lactate dehydrogenase A [Source:MGI Symbol;Acc:MGI:96759]	-
ENSMUSG00000060036	176.705	198.466	194.367	195.128	205.741	209.631	210.082	206.035	208.675	192.421	207.507	203.58	192.757	201.586	190.048	194.319	191.185	117.852	121.225	117.787	Rpl3	15	79961992	79976069	-	3175	protein_coding	ribosomal protein L3 [Source:MGI Symbol;Acc:MGI:1351605]	-
ENSMUSG00000008668	191.899	213.487	205.616	174.97	188.551	243.158	219.915	197.461	204.395	211.688	202.647	205.531	175.982	198.778	201.615	192.996	191.565	86.2981	107.22	98.5365	Rps18	17	34170973	34174975	-	2451	protein_coding	ribosomal protein S18 [Source:MGI Symbol;Acc:MGI:98146]	-
ENSMUSG00000064337	135.145	171.348	211.503	155.694	181.844	164.227	154.649	206.604	225.564	202.213	228.917	190.671	210.225	179.291	173.788	201.822	188.007	198.301	179.506	152.379	mt-Rnr1	MT	70	1024	+	955	Mt_rRNA	mitochondrially encoded 12S rRNA [Source:MGI Symbol;Acc:MGI:102493]	-
ENSMUSG00000038642	191.367	193.958	205.598	182.307	212.461	210.281	191.812	177.538	185.908	205.331	235.322	221.734	190.066	200.789	204.292	188.3	195.249	108.209	98.8244	86.4744	Ctss	3	95434097	95463714	+	1358	protein_coding	cathepsin S [Source:MGI Symbol;Acc:MGI:107341]	-
ENSMUSG00000049382	203.867	319.168	177.296	246.637	336.483	211.362	279.897	169.643	123.18	277.08	126.763	162.574	196.652	206.578	113.071	108.611	190.457	78.4046	82.7315	71.167	Krt8	15	101905133	101912917	-	1958	protein_coding	keratin 8 [Source:MGI Symbol;Acc:MGI:96705]	-
ENSMUSG00000073702	171.997	214.556	198.108	161.93	163.401	220.126	198.591	198.577	194.431	212.107	216.614	207.072	186.251	194.215	193.051	192.488	192.981	107.534	129.294	120.792	Rpl31	1	39406923	39410992	+	1662	protein_coding	ribosomal protein L31 [Source:MGI Symbol;Acc:MGI:2149632]	-
ENSMUSG00000052681	188.7	254.428	193.928	196.526	224.406	215.742	218.913	178.473	171.659	242.467	187.604	181.092	176.754	209.463	167.58	177.255	191.321	88.8803	93.6235	97.9154	Rap1b	10	117649776	117681940	-	2884	protein_coding	RAS related protein 1b [Source:MGI Symbol;Acc:MGI:894315]	-
ENSMUSG00000079523	158.578	187.006	220.499	150.934	123.292	196.626	186.777	205.039	221.917	169.036	264.3	249.712	195.075	169.968	216.612	218.701	183.036	79.3554	125.17	125.237	Tmsb10	6	72934330	72935731	-	1276	protein_coding	thymosin, beta 10 [Source:MGI Symbol;Acc:MGI:109146]	-
ENSMUSG00000041571	148.834	182.639	218.452	158.282	128.959	187.152	161.721	215.342	220.522	170.297	229.191	218.346	205.903	187.311	193.456	213.3	184.857	127.926	148.221	142.717	Selenow	7	15651133	15656327	-	736	protein_coding	selenoprotein W [Source:MGI Symbol;Acc:MGI:1100878]	-
ENSMUSG00000070436	169.4	202.558	177.532	214.617	167.324	194.396	182.057	210.411	219.77	141.787	252.416	219.861	176.542	171.425	224.696	202.124	193.769	86.8396	114.37	109.89	Serpinh1	7	98994583	99002446	-	2443	protein_coding	serine (or cysteine) peptidase inhibitor, clade H, member 1 [Source:MGI Symbol;Acc:MGI:88283]	-
ENSMUSG00000062997	184.53	227.369	207.961	165.657	180.943	221.386	196.981	206.095	199.462	206.497	201.401	212.593	187.1	197.486	181.971	175.012	185.732	85.3967	103.19	91.9008	Rpl35	2	38891592	38895636	-	1241	protein_coding	ribosomal protein L35 [Source:MGI Symbol;Acc:MGI:1913739]	-
ENSMUSG00000003541	179.027	202.638	247.237	193.64	300.099	154.23	161.875	162.876	200.648	226.865	185.014	197.62	213.812	156.577	168.476	231.615	191.705	66.6844	78.2269	89.2907	Ier3	17	36132576	36133815	+	1131	protein_coding	immediate early response 3 [Source:MGI Symbol;Acc:MGI:104814]	-
ENSMUSG00000063316	181.579	219.52	203.671	164.997	180.743	212.229	195.922	209.717	192.423	206.655	194.619	210.713	178.967	206.738	176.004	179.937	188.108	95.2874	102.136	98.7492	Rpl27	11	101333124	101336355	+	1535	protein_coding	ribosomal protein L27 [Source:MGI Symbol;Acc:MGI:98036]	-
ENSMUSG00000038612	189.127	238.269	198.052	205.792	230.949	184.366	180.599	168.239	173.574	212.531	184.357	180.523	174.729	184.124	171.582	172.412	180.525	100.035	121.074	114.926	Mcl1	3	95566099	95570487	+	3418	protein_coding	myeloid cell leukemia sequence 1 [Source:MGI Symbol;Acc:MGI:101769]	-
ENSMUSG00000020719	183.024	203.714	161.762	172.369	181.3	157.249	160.14	154.942	156.583	181.019	163.989	162.001	157.593	158.743	165.127	168.451	170.411	229.936	246.774	226.358	Ddx5	11	106671181	106680011	-	5775	protein_coding	DEAD box helicase 5 [Source:MGI Symbol;Acc:MGI:105037]	-
ENSMUSG00000076609	59.1316	170.441	162.21	87.0216	25.8955	134.875	78.3483	198.744	208.466	77.385	321.325	668.726	98.2554	139.182	247.593	144.901	129.17	199.571	188.904	221.033	Igkc	6	70703419	70703950	+	532	IG_C_gene	immunoglobulin kappa constant [Source:MGI Symbol;Acc:MGI:96495]	-
ENSMUSG00000025393	176.686	198.167	212.117	180.466	182.461	203.23	198.389	183.772	198.272	196.081	192.802	184.322	186.673	193.928	168.169	173.324	181.458	122.374	105.71	102.786	Atp5b	10	127919142	127926260	+	4237	protein_coding	ATP synthase, H+ transporting mitochondrial F1 complex, beta subunit [Source:MGI Symbol;Acc:MGI:107801]	-
ENSMUSG00000035530	157.921	235.362	204.947	162.992	184.254	188.451	169.835	169.63	181.526	206.532	194.705	185.824	185.664	175.929	156.284	185.749	171.913	121.297	134.068	147.931	Eif1	11	100210711	100212922	+	2098	protein_coding	eukaryotic translation initiation factor 1 [Source:MGI Symbol;Acc:MGI:105125]	-
ENSMUSG00000034845	133.747	170.549	143.341	184.428	140.94	123.589	155.703	160.962	158.158	130.768	174.318	185.598	155.767	150.263	161.59	140.953	155.777	262.367	299.922	316.587	Plvap	8	71950409	71964396	-	1987	protein_coding	plasmalemma vesicle associated protein [Source:MGI Symbol;Acc:MGI:1890497]	-
ENSMUSG00000047139	169.676	242.867	178.544	163.442	181.465	234.461	189.987	181.887	173.704	240.72	166.888	161.283	174.617	204.553	152.303	159.553	166.89	117.157	119.67	124.106	Cd24a	10	43454280	43460261	+	2580	protein_coding	CD24a antigen [Source:MGI Symbol;Acc:MGI:88323]	-
ENSMUSG00000072620	182.173	256.478	229.847	188.863	235.758	212.803	194.835	192.181	173.956	248.978	212.4	188.061	170.213	194.066	168.929	161.258	161.51	23.4225	30.4783	24.0915	Slfn2	11	82955938	82961504	+	1664	protein_coding	schlafen 2 [Source:MGI Symbol;Acc:MGI:1313258]	-
ENSMUSG00000024953	189.972	232.903	223.682	165.158	184.623	218.96	205.169	179.874	187.791	227.728	220.242	195.244	176.232	207.283	170.479	164.468	180.826	34.1676	36.9703	36.2141	Prdx5	19	6884065	6887474	-	2139	protein_coding	peroxiredoxin 5 [Source:MGI Symbol;Acc:MGI:1859821]	-
ENSMUSG00000090841	180.757	193	198.621	159.315	149.658	194.389	172.973	177.352	180.473	192.085	183.623	192.64	182.158	171.306	172.817	171.731	171.583	103.927	146.126	124.923	Myl6	10	128326729	128330014	-	3187	protein_coding	myosin, light polypeptide 6, alkali, smooth muscle and non-muscle [Source:MGI Symbol;Acc:MGI:109318]	-
ENSMUSG00000029614	169.771	208.456	192.845	174.692	185.184	195.547	205.351	178.585	180.267	191.868	187.105	188.478	170.749	178.458	168.769	172.593	177.814	88.3593	97.5759	95.6958	Rpl6	5	121342544	121347304	+	3140	protein_coding	ribosomal protein L6 [Source:MGI Symbol;Acc:MGI:108057]	-
ENSMUSG00000058546	169.066	204.635	191.459	161.952	146.59	194.257	186.574	180.445	187.588	189.177	190.291	195.967	170.591	176.614	172.797	167.799	159.349	102.486	126.326	124.014	Rpl23a	11	78071758	78074410	-	847	protein_coding	ribosomal protein L23A [Source:MGI Symbol;Acc:MGI:3040672]	-
ENSMUSG00000037405	188.365	201.337	204.686	203.702	180.044	172.029	167.813	148.857	194.268	203.552	169.634	194.715	178.207	184.486	173.463	198.057	182.136	73.1991	87.1233	82.8141	Icam1	9	20927281	20940113	+	4360	protein_coding	intercellular adhesion molecule 1 [Source:MGI Symbol;Acc:MGI:96392]	-
ENSMUSG00000027483	149.673	142.754	167.939	56.6287	79.7445	150.432	56.6825	84.9176	158.888	151.609	93.479	66.3756	216.695	250.865	104.281	121.762	104.069	513.319	495.039	220.079	Bpifa1	2	153984800	153991139	+	1545	protein_coding	BPI fold containing family A, member 1 [Source:MGI Symbol;Acc:MGI:1338036]	-
ENSMUSG00000030432	163.334	212.887	196.486	163.717	158.01	193.38	184.79	188.239	190.611	195.496	191.118	204.433	170.732	167.624	167.146	184.621	174.152	74.23	105.146	94.9524	Rpl28	7	4795873	4798065	+	1840	protein_coding	ribosomal protein L28 [Source:MGI Symbol;Acc:MGI:101839]	-
ENSMUSG00000031799	179.136	217.874	172.225	191.787	198.267	209.106	194.723	182.285	171.538	201.509	175.103	173.716	180.317	182.681	159.682	158.644	183.613	73.3803	79.5828	78.018	Tpm4	8	72884018	72906986	+	4269	protein_coding	tropomyosin 4 [Source:MGI Symbol;Acc:MGI:2449202]	-
ENSMUSG00000018927	171.053	184.406	190.01	141.298	145.992	179.454	173.089	217.069	220.952	209.122	200.632	197.672	172.826	182.883	194.995	193.463	160.641	68.8532	65.6366	76.0515	Ccl6	11	83478708	83483913	-	1795	protein_coding	chemokine (C-C motif) ligand 6 [Source:MGI Symbol;Acc:MGI:98263]	-
ENSMUSG00000032484	208.258	604.762	115.231	115.285	622.824	190.735	380.661	127.681	49.8919	517.375	63.8833	33.0374	47.3483	163.464	33.5006	29.5803	33.6113	0.876005	1.23888	0.354131	Ngp	9	110248815	110252080	+	1222	protein_coding	neutrophilic granule protein [Source:MGI Symbol;Acc:MGI:105983]	-
ENSMUSG00000054986	121.974	94.5014	121.031	105.742	54.1048	134.872	100.833	121.846	143.126	85.798	96.0982	152.734	178.05	132.882	124.914	144.418	119.09	436.996	471.209	396.403	Sec14l3	11	4014841	4027736	+	2784	protein_coding	SEC14-like lipid binding 3 [Source:MGI Symbol;Acc:MGI:3617848]	-
ENSMUSG00000020681	155.457	149.525	187.906	197.541	150.227	119.066	113.186	160.904	166.355	113.156	163.23	181.91	197.288	126.996	189.442	203.612	154.785	214.475	206.312	184.947	Ace	11	105858771	105880790	+	5287	protein_coding	angiotensin I converting enzyme (peptidyl-dipeptidase A) 1 [Source:MGI Symbol;Acc:MGI:87874]	-
ENSMUSG00000024659	174.385	252.502	165.723	179.703	246.077	226.496	225.865	186.398	133.126	253.7	152.113	151.316	166.96	192.175	135.943	128.464	145.777	71.7251	74.2775	62.329	Anxa1	19	20350792	20368308	-	2911	protein_coding	annexin A1 [Source:MGI Symbol;Acc:MGI:96819]	-
ENSMUSG00000030122	122.154	146.296	179.155	134.904	112.579	150.404	157.68	172.13	179.666	135.063	171.058	176.039	179.987	145.523	169.233	192.847	158.589	198.96	229.262	211.186	Ptms	6	124890644	124897066	-	1619	protein_coding	parathymosin [Source:MGI Symbol;Acc:MGI:1916452]	-
ENSMUSG00000023010	153.429	178.942	178.417	165.178	171.86	170.074	177.147	152.912	165.963	172.423	165.532	173.814	163.35	159.486	153.897	165.831	156.662	152.245	167.457	166.867	Tmbim6	15	99290763	99307930	+	4578	protein_coding	transmembrane BAX inhibitor motif containing 6 [Source:MGI Symbol;Acc:MGI:99682]	-
ENSMUSG00000025491	174.376	224.528	211.323	176.044	187.42	176.939	192.899	193.566	186.999	189.413	206.362	186.331	179.313	186.664	169.492	170.07	176.754	26.3305	45.7478	33.3354	Ifitm1	7	140547134	140549738	+	1094	protein_coding	interferon induced transmembrane protein 1 [Source:MGI Symbol;Acc:MGI:1915963]	-
ENSMUSG00000026701	160.27	193.495	172.378	165.693	167.882	181.405	174.575	154.002	152.852	194.11	125.884	175.173	184.505	181.266	126.177	155.577	147.381	141.082	159.69	179.056	Prdx6	1	161067682	161078789	-	4804	protein_coding	peroxiredoxin 6 [Source:MGI Symbol;Acc:MGI:894320]	-
ENSMUSG00000059657	209.921	292.155	185.94	164.214	223.828	174.924	247.52	193.697	132.693	370.068	187.855	144.529	173.558	229.577	113.212	115.761	116.288	1.62581	2.12538	1.1267	Stfa2l1	16	35977181	35982323	+	419	protein_coding	stefin A2 like 1 [Source:MGI Symbol;Acc:MGI:3524944]	-
ENSMUSG00000071644	150.645	172.841	179.449	184.633	183.763	180.086	192.144	181.796	184.364	169.667	186.019	191.078	170.409	172.137	172.14	172.38	177.91	70.6103	84.3953	82.5702	Eef1g	19	8944405	8955843	+	2600	protein_coding	eukaryotic translation elongation factor 1 gamma [Source:MGI Symbol;Acc:MGI:1914410]	-
ENSMUSG00000037242	171.644	225.575	181.233	198.521	213.326	174.495	160.903	136.734	142.682	197.872	145.238	159.001	165.75	170.586	135.034	148.759	157.602	116.899	122.049	128.749	Clic4	4	134941280	135000125	-	6572	protein_coding	chloride intracellular channel 4 (mitochondrial) [Source:MGI Symbol;Acc:MGI:1352754]	-
ENSMUSG00000037805	161.893	191.415	179.928	151.957	165.879	193.655	176.475	175.809	175.174	183.308	185.933	180.591	162.448	171.711	168.603	170.092	170.499	89.2098	96.8928	89.6212	Rpl10a	17	28547445	28550007	+	2431	protein_coding	ribosomal protein L10A [Source:MGI Symbol;Acc:MGI:1343877]	-
ENSMUSG00000033307	178.901	258.796	186.48	166.424	231.002	201.307	204.996	178.729	158.496	204.629	195.918	170.292	151.126	175.412	144.584	130.094	165.461	37.9468	38.7293	42.7204	Mif	10	75695187	75696074	-	745	protein_coding	macrophage migration inhibitory factor (glycosylation-inhibiting factor) [Source:MGI Symbol;Acc:MGI:96982]	-
ENSMUSG00000007041	170.698	209.66	189.887	171.988	187.725	193.728	194.262	174.356	165.108	189.464	177.569	182.64	169.116	184.12	153.554	153.043	159.68	59.0713	66.3322	64.7734	Clic1	17	35268942	35277725	+	1799	protein_coding	chloride intracellular channel 1 [Source:MGI Symbol;Acc:MGI:2148924]	-
ENSMUSG00000023224	167.71	176.443	171.798	161.815	144.171	142.634	147.372	163.729	162.354	154.971	167.223	169.278	177.031	148.015	157.992	177.657	139.755	162.277	146.795	164.064	Serping1	2	84595731	84605788	-	2325	protein_coding	serine (or cysteine) peptidase inhibitor, clade G, member 1 [Source:MGI Symbol;Acc:MGI:894696]	-
ENSMUSG00000072235	163.052	164.25	170.751	123.612	117.384	196.055	186.793	201.958	184.614	160.114	174.354	186.005	177.378	176.373	187.727	178.874	157.656	99.6371	102.29	86.5584	Tuba1a	15	98847718	98851584	-	1803	protein_coding	tubulin, alpha 1A [Source:MGI Symbol;Acc:MGI:98869]	-
ENSMUSG00000025508	142.1	200.155	200.055	158.153	155.461	174.658	167.505	169.563	171.412	183.64	176.518	192.295	163.818	162.08	166.178	177.532	169.757	69.6055	94.1465	90.4154	Rplp2	7	141027283	141031498	+	2072	protein_coding	ribosomal protein, large P2 [Source:MGI Symbol;Acc:MGI:1914436]	-
ENSMUSG00000009927	157.574	202.135	175.425	142.22	153.438	191.701	179.731	169.471	173.051	196.535	180.329	174.725	159.683	181.434	155.878	155.798	157.529	87.0638	93.9843	87	Rps25	9	44318436	44321724	+	2691	protein_coding	ribosomal protein S25 [Source:MGI Symbol;Acc:MGI:1922867]	-
ENSMUSG00000036752	166.049	209.471	170.385	145.359	154.374	195.295	188.935	174.067	170.122	180.391	149.435	162.72	162.069	169.108	147.019	159.429	156.328	102.606	104.962	93.7735	Tubb4b	2	25112172	25114714	-	2088	protein_coding	tubulin, beta 4B class IVB [Source:MGI Symbol;Acc:MGI:1915472]	-
ENSMUSG00000018567	147.867	178.548	173.756	143.981	158.398	183.418	175.194	172.591	178.55	172.92	187.858	182.89	166.342	168.532	166.804	159.753	164.698	92.0651	97.6739	89.9035	Gabarap	11	69881969	69885777	+	1844	protein_coding	gamma-aminobutyric acid receptor associated protein [Source:MGI Symbol;Acc:MGI:1861742]	-
ENSMUSG00000017009	156.863	254.651	182.262	214.082	278.071	160.204	168.481	142.981	155.179	236.072	140.587	150.52	154.085	152.229	116.487	151.692	143.157	58.8596	67.6904	66.6028	Sdc4	2	164266167	164285807	-	2547	protein_coding	syndecan 4 [Source:MGI Symbol;Acc:MGI:1349164]	-
ENSMUSG00000038791	55.2789	55.906	81.7998	73.7062	38.9152	81.9379	58.7402	70.5826	84.4804	69.1074	90.1326	136.799	113.17	98.0592	69.4544	82.802	65.9718	510.412	556.989	736.567	Scgb3a2	18	43897354	43900464	+	880	protein_coding	secretoglobin, family 3A, member 2 [Source:MGI Symbol;Acc:MGI:2153470]	-
ENSMUSG00000017002	183.307	179.428	202.54	141.335	151.553	201.14	160.02	173.046	183.05	228.504	170.387	156.397	173.263	170.197	171.91	213.463	210.729	11.4635	20.4898	14.4694	Slpi	2	164195990	164231015	-	1180	protein_coding	secretory leukocyte peptidase inhibitor [Source:MGI Symbol;Acc:MGI:109297]	-
ENSMUSG00000051695	145.736	167.534	165.352	178.371	176.637	162.8	161.648	161.413	176.688	164.808	183.847	166.201	156.008	153.898	170.232	166.022	172.136	86.5741	93.4818	91.9886	Pcbp1	6	86501474	86503303	-	1830	protein_coding	poly(rC) binding protein 1 [Source:MGI Symbol;Acc:MGI:1345635]	-
ENSMUSG00000031818	143.805	183.051	193.037	137.568	141.255	167.828	172.393	165.036	166.564	164.563	174.506	170.853	160.77	158.904	146.78	156.294	148.068	96.7197	110.196	98.8342	Cox4i1	8	121394961	121400946	+	1550	protein_coding	cytochrome c oxidase subunit 4I1 [Source:MGI Symbol;Acc:MGI:88473]	-
ENSMUSG00000004951	144.116	277.597	166.096	182.899	174.762	195.005	194.023	163.623	134.13	219.865	127.358	145.675	151.485	149.6	115.487	120.237	140.726	75.4648	91.6015	82.65	Hspb1	5	135916773	135918417	+	1031	protein_coding	heat shock protein 1 [Source:MGI Symbol;Acc:MGI:96240]	-
ENSMUSG00000031328	211.311	181.544	150.436	192.491	228.161	159.795	174.378	140.92	145.01	188.072	129.895	142.756	147.339	163.182	139.181	145.022	165.18	83.3006	86.0213	72.9242	Flna	X	73267067	73293426	-	9457	protein_coding	filamin, alpha [Source:MGI Symbol;Acc:MGI:95556]	-
ENSMUSG00000008475	163.868	203.165	165.963	147.461	197.225	180.768	190.704	155.99	145.368	209.152	164.421	153.209	144.886	167.324	143.658	144.637	150.269	70.2934	75.6328	71.6638	Arpc5	1	152642293	152651348	+	2276	protein_coding	actin related protein 2/3 complex, subunit 5 [Source:MGI Symbol;Acc:MGI:1915021]	-
ENSMUSG00000032966	149.055	201.953	167.21	161.069	173.102	177.343	177.686	161.513	159.033	184.957	158.173	166.904	157.759	167.51	146.196	161.521	163.254	60.6428	74.4036	70.6441	Fkbp1a	2	151384403	151403612	+	3857	protein_coding	FK506 binding protein 1a [Source:MGI Symbol;Acc:MGI:95541]	-
ENSMUSG00000095597	146.553	175.482	159.449	130.478	131.11	191.922	200.314	173.778	174.708	167.349	165.117	165.159	154.197	170.971	151.662	133.207	148.1	92.4578	108.41	98.8052	Rps7-ps3	X	151692501	151693151	-	651	transcribed_processed_pseudogene	ribosomal protein S7, pseudogene 3 [Source:MGI Symbol;Acc:MGI:3648396]	-
ENSMUSG00000007655	107.095	94.5149	115.756	105.422	73.062	121.774	115.038	144.614	125.577	81.2964	129.955	132.985	154.469	112.88	148.389	144.743	120.894	339.448	332.373	314.144	Cav1	6	17306334	17341451	+	3444	protein_coding	caveolin 1, caveolae protein [Source:MGI Symbol;Acc:MGI:102709]	-
ENSMUSG00000041959	166.063	231.852	168.306	143.652	167.846	194.704	182.513	155.112	141.003	202.937	153	153.304	164.013	165.471	141.573	128.223	136.899	68.4505	81.4119	64.0424	S100a10	3	93462387	93471950	+	1212	protein_coding	S100 calcium binding protein A10 (calpactin) [Source:MGI Symbol;Acc:MGI:1339468]	-
ENSMUSG00000038264	182.293	223.974	168.674	230.651	232.75	177.108	196.442	164.603	140.564	191.896	143.932	170.299	148.726	173.693	126.285	128.257	141.484	19.0914	22.6009	24.0482	Sema7a	9	57847395	57870148	+	3298	protein_coding	sema domain, immunoglobulin domain (Ig), and GPI membrane anchor, (semaphorin) 7A [Source:MGI Symbol;Acc:MGI:1306826]	-
ENSMUSG00000030403	166.06	199.29	191.279	168.042	186.97	162.761	161.654	147.345	162.835	194.13	183.469	169.194	144.103	164.581	156.576	158.238	163.323	33.3932	44.7309	43.565	Vasp	7	18990854	19005742	-	2617	protein_coding	vasodilator-stimulated phosphoprotein [Source:MGI Symbol;Acc:MGI:109268]	-
ENSMUSG00000045092	165.39	239.936	169.897	151.949	202.227	164.564	166.38	134.032	137.498	210.328	119.027	133.055	141.203	159.918	107.167	130.899	144.097	85.3992	95.7485	99.863	S1pr1	3	115504082	115508721	-	3046	protein_coding	sphingosine-1-phosphate receptor 1 [Source:MGI Symbol;Acc:MGI:1096355]	-
ENSMUSG00000079017	115.727	200.963	212.809	76.8428	91.6105	150.414	122.868	172.994	197.256	132.437	207.403	185.461	187.45	178.268	178.736	205.816	126.136	75.8772	78.2824	56.8444	Ifi27l2a	12	103408426	103409939	-	463	protein_coding	interferon, alpha-inducible protein 27 like 2A [Source:MGI Symbol;Acc:MGI:1924183]	-
ENSMUSG00000030707	188.163	201.164	177.492	151.434	207.877	170.884	188.354	141.535	142.686	211.018	159.951	158.482	140.819	171.777	132.733	132.255	130.592	44.0773	56.6384	44.4015	Coro1a	7	126298945	126306959	-	2783	protein_coding	coronin, actin binding protein 1A [Source:MGI Symbol;Acc:MGI:1345961]	-
ENSMUSG00000071866	174.937	195.751	107.316	146.327	141.984	186.245	179.895	182.999	134.974	140.685	185.968	183.181	178.786	104.441	101.749	168.139	143.653	94.9165	100.325	76.304	Ppia	11	6365443	6369817	+	3508	protein_coding	peptidylprolyl isomerase A [Source:MGI Symbol;Acc:MGI:97749]	-
ENSMUSG00000022564	172.382	213.675	183.154	145.217	180.689	152.136	160.474	167.34	143.653	165.076	174.191	154.254	144.581	164.379	147.939	142.412	144.255	50.965	58.0118	57.3268	Grina	15	76130964	76134104	+	2067	protein_coding	glutamate receptor, ionotropic, N-methyl D-aspartate-associated protein 1 (glutamate binding) [Source:MGI Symbol;Acc:MGI:1913418]	-
ENSMUSG00000052837	149.606	210.585	186.783	213.889	248.211	146.205	150.454	125.029	158.511	185.863	158.74	163.68	134.838	143.38	138.327	149.468	163.783	24.255	27.672	41.9396	Junb	8	85701113	85705347	-	2301	protein_coding	jun B proto-oncogene [Source:MGI Symbol;Acc:MGI:96647]	TF_bZIP
ENSMUSG00000001794	144.012	169.425	166.506	140.369	147.675	165.637	173.308	159.654	161.989	162.23	152.187	160.389	153.112	162.063	139.624	149.357	144.572	90.9908	88.622	88.0363	Capns1	7	29886361	29898236	-	2477	protein_coding	calpain, small subunit 1 [Source:MGI Symbol;Acc:MGI:88266]	-
ENSMUSG00000083596	140.016	163.495	170.382	118.204	120.658	155.116	141.336	149.547	158.264	158.904	144.327	179.405	153.351	139.993	147.435	154.138	141.456	103.058	140.955	134.638	Rpl21-ps15	X	149998163	149998645	-	483	processed_pseudogene	ribosomal protein L21, pseudogene 15 [Source:MGI Symbol;Acc:MGI:3705426]	-
ENSMUSG00000022018	150.124	213.818	197.397	156.5	208.583	164.233	154.804	151.67	138.996	189.711	113.883	128.63	172.982	158.149	87.9814	112.81	100.185	104.154	100.015	106.494	Rgcc	14	79526196	79539085	-	918	protein_coding	regulator of cell cycle [Source:MGI Symbol;Acc:MGI:1913464]	-
ENSMUSG00000046364	135.889	167.802	162.354	143.336	128.747	162.208	154.516	156.737	155.925	160.593	175.734	169.195	152.962	153.592	149.699	144.923	146.89	79.6175	108.058	95.9552	Rpl27a	7	109118354	109121574	+	2774	protein_coding	ribosomal protein L27A [Source:MGI Symbol;Acc:MGI:1347076]	-
ENSMUSG00000030342	150.128	184.481	148.887	141.121	158.399	162.027	145.474	132.284	133.21	166.53	131.245	139.513	139.674	146.303	132.25	138.077	140.54	142.975	130.509	120.775	Cd9	6	125437229	125471754	-	2044	protein_coding	CD9 antigen [Source:MGI Symbol;Acc:MGI:88348]	-
ENSMUSG00000040152	145.194	214.248	102.554	279.269	590.416	113.269	149.553	116.159	103.551	206.627	109.31	127.693	107.039	123.748	103.795	99.5636	119.771	23.652	21.2186	26.1646	Thbs1	2	117942357	117957614	+	6073	protein_coding	thrombospondin 1 [Source:MGI Symbol;Acc:MGI:98737]	-
ENSMUSG00000022037	122.433	208.911	144.334	229.148	256.2	147.788	164.084	149.967	140.205	174.889	143.995	166.988	145.41	143.733	118.953	113.308	112.953	66.6235	65.3197	61.329	Clu	14	66205932	66218996	+	3437	protein_coding	clusterin [Source:MGI Symbol;Acc:MGI:88423]	-
ENSMUSG00000026814	128.12	148.958	139.02	138.598	138.943	115.179	133.452	139.241	148.96	143.208	136.5	147.273	137.168	142.173	136.899	145.427	133.892	164.75	184.982	163.632	Eng	2	32536607	32572681	+	4048	protein_coding	endoglin [Source:MGI Symbol;Acc:MGI:95392]	-
ENSMUSG00000040659	163.898	218.535	169.875	153.776	220.524	166.791	180.526	145.593	136.845	192.004	157.373	151.108	142.142	164.518	130.388	131.942	134.83	32.5136	36.5415	34.1196	Efhd2	4	141585453	141602231	-	2381	protein_coding	EF hand domain containing 2 [Source:MGI Symbol;Acc:MGI:106504]	-
ENSMUSG00000075705	152.678	191.085	167.167	141.281	187.791	176.778	177.318	163.296	143.181	179.281	177.117	153.268	138.988	178.033	132.933	136.013	148.846	35.8554	41.9783	31.7416	Msrb1	17	24955616	24961752	+	1258	protein_coding	methionine sulfoxide reductase B1 [Source:MGI Symbol;Acc:MGI:1351642]	-
ENSMUSG00000028195	138.784	275.086	115.249	234.331	405.485	148.236	177.483	102.863	82.6853	226.997	85.5077	121.348	117.692	140.421	73.4375	78.8013	131.791	51.9357	46.5557	92.4381	Ccn1	3	145352731	145355736	-	2019	protein_coding	cellular communication network factor 1 [Source:MGI Symbol;Acc:MGI:88613]	-
ENSMUSG00000045551	170.386	159.303	162.495	184.521	209.547	188.933	177.403	160.262	140.172	229.281	175.757	154.594	137.328	177.168	129.049	122.524	146.236	8.56294	5.95259	6.44785	Fpr1	17	18096733	18104202	-	1324	protein_coding	formyl peptide receptor 1 [Source:MGI Symbol;Acc:MGI:107443]	-
ENSMUSG00000071415	143.603	171.617	164.479	120.131	125.171	154.375	143.579	147.958	153.914	170.887	171.949	171.864	145.086	138.543	153.435	157.836	153.818	67.2966	97.1035	86.283	Rpl23	11	97668353	97673263	-	1770	protein_coding	ribosomal protein L23 [Source:MGI Symbol;Acc:MGI:1929455]	-
ENSMUSG00000028656	159.917	163.204	146.847	160.562	193.499	162.3	164.929	147.63	144.624	166.596	145.262	145.061	140.236	157.812	138.105	134.743	146.094	71.0374	76.195	72.6577	Cap1	4	122752840	122779849	-	3494	protein_coding	CAP, adenylate cyclase-associated protein 1 (yeast) [Source:MGI Symbol;Acc:MGI:88262]	-
ENSMUSG00000018585	138.858	167.512	184.545	130.055	135.919	172.152	163.796	153.553	158.17	172.68	166.159	155.531	142.404	158.811	143.216	151.432	151.111	55.7634	69.7942	62.9743	Atox1	11	55337467	55352065	-	541	protein_coding	antioxidant 1 copper chaperone [Source:MGI Symbol;Acc:MGI:1333855]	-
ENSMUSG00000037820	172.462	195.988	151.807	195.609	213.653	150.617	167.364	134.461	128.135	177.164	130.178	143.822	150.358	147.501	119.59	116.54	149.943	58.32	63.5434	63.8605	Tgm2	2	157958322	157988356	-	4608	protein_coding	transglutaminase 2, C polypeptide [Source:MGI Symbol;Acc:MGI:98731]	-
ENSMUSG00000050335	167.113	211.91	160.603	125.635	175.402	182.107	170.4	154.771	143.839	197.545	150.575	140.082	134.332	160.292	131.397	130.504	139.252	48.6581	53.5375	46.1799	Lgals3	14	47605208	47623617	+	1858	protein_coding	lectin, galactose binding, soluble 3 [Source:MGI Symbol;Acc:MGI:96778]	-
ENSMUSG00000036751	136.529	171.189	166.718	120.762	119.327	160.067	156.837	149.579	149.612	155.493	166.704	167.078	152.083	148.193	138.75	151.985	142.382	82.8149	97.5437	88.6279	Cox6b1	7	30316286	30325576	-	708	protein_coding	cytochrome c oxidase, subunit 6B1 [Source:MGI Symbol;Acc:MGI:107460]	-
ENSMUSG00000079641	127.242	161.968	147.374	113.467	132.437	173.581	140.984	156.032	147.121	169.061	165.203	164.908	139.313	164.821	146.845	145.815	143.521	67.7956	87.6251	82.9064	Rpl39	X	36346173	36349055	-	1434	protein_coding	ribosomal protein L39 [Source:MGI Symbol;Acc:MGI:1914498]	-
ENSMUSG00000092981	126.675	116.885	126.135	145.748	206.291	81.3044	83.7808	137.228	108.131	84.632	112.919	95.3224	109.358	126.515	125.8	110.215	126.229	287.021	220.379	246.004	Mir5125	17	24042265	24042343	+	79	miRNA	microRNA 5125 [Source:MGI Symbol;Acc:MGI:4950450]	-
ENSMUSG00000030744	130.083	167.539	145.672	127.291	137.259	168.928	158.95	153.346	151.057	157.179	159.1	156.232	134.66	149.541	144.198	134.405	141.063	80.2212	91.9736	84.9297	Rps3	7	99127103	99132945	-	4483	protein_coding	ribosomal protein S3 [Source:MGI Symbol;Acc:MGI:1350917]	-
ENSMUSG00000028692	134.742	151.963	154.719	122.146	112.028	152.921	148.306	144.825	153.895	152.652	153.782	150.914	142.74	144.149	142.165	151.992	139.016	101.085	108.823	107.551	Akr1a1	4	116493707	116508877	-	2750	protein_coding	aldo-keto reductase family 1, member A1 (aldehyde reductase) [Source:MGI Symbol;Acc:MGI:1929955]	-
ENSMUSG00000069682	138.782	195.25	145.195	130.466	128.793	171.301	166.424	162.185	155.18	163.719	157.906	160.138	139.156	153.231	137.931	126.519	137.388	56.7801	68.5131	72.1745	Gm10275	10	29574731	29575389	-	659	transcribed_processed_pseudogene	predicted pseudogene 10275 [Source:MGI Symbol;Acc:MGI:3704354]	-
ENSMUSG00000059796	154.032	173.113	148.807	155.099	182.087	166.097	165.993	142.52	148.659	183.43	144.359	146.46	138.787	155.354	129.506	136.043	157.076	44.6163	43.9719	44.6328	Eif4a1	11	69557762	69563249	-	4334	protein_coding	eukaryotic translation initiation factor 4A1 [Source:MGI Symbol;Acc:MGI:95303]	-
ENSMUSG00000038393	149.96	317.779	179.888	82.6166	117.476	128.078	101.973	129.611	117.196	153.644	101.254	100.889	139.396	113.86	100.168	110.661	96.9629	177.385	155.409	159.933	Txnip	3	96465273	96469199	+	3123	protein_coding	thioredoxin interacting protein [Source:MGI Symbol;Acc:MGI:1889549]	-
ENSMUSG00000002233	152.184	196.284	184.925	152.298	148.076	160.177	148.954	146.434	155.43	180.827	140.054	155.98	147.694	147.759	114.955	138.012	144.042	38.0122	37.6743	44.3495	Rhoc	3	104695691	104701775	+	1618	protein_coding	ras homolog family member C [Source:MGI Symbol;Acc:MGI:106028]	-
ENSMUSG00000028416	117.329	150.89	152.354	117.161	117.264	157.157	139.284	145.127	156.608	142.44	145.092	145.837	144.683	142.092	125.864	141.507	138.988	117.118	122.325	109.069	Bag1	4	40936398	40948294	-	1349	protein_coding	BCL2-associated athanogene 1 [Source:MGI Symbol;Acc:MGI:108047]	-
ENSMUSG00000016528	142.537	178.738	156.449	160.413	167.747	148.183	152.066	135.552	144.642	173.553	162.282	145.225	134.632	147.853	134.544	144.215	145.551	47.154	51.5257	50.2465	Mapkapk2	1	130981437	131025563	-	3041	protein_coding	MAP kinase-activated protein kinase 2 [Source:MGI Symbol;Acc:MGI:109298]	-
ENSMUSG00000058558	125.137	157.478	142.087	126.242	131.95	159.241	151.778	144.948	137.424	149.835	151.697	139.889	137.673	150.741	138.308	133.696	132.925	98.4209	96.0051	99.8172	Rpl5	5	108048368	108056871	+	3920	protein_coding	ribosomal protein L5 [Source:MGI Symbol;Acc:MGI:102854]	-
ENSMUSG00000064349	93.1514	220.184	229.675	50.707	73.748	113.983	91.9952	130.762	220.4	136.688	129.656	95.0817	153.116	110.199	117.567	111.269	95.7414	230.757	141.676	157.959	mt-Tc	MT	5192	5257	-	66	Mt_tRNA	mitochondrially encoded tRNA cysteine [Source:MGI Symbol;Acc:MGI:102490]	-
ENSMUSG00000041247	106.761	109.548	109.688	145.048	115.756	124.469	111.763	128.694	132.579	118.565	121.455	134.384	139.803	133.541	137.61	142.105	137.17	187.586	176.74	178.804	Lamp3	16	19472128	19525125	-	3356	protein_coding	lysosomal-associated membrane protein 3 [Source:MGI Symbol;Acc:MGI:2441659]	-
ENSMUSG00000020372	130.832	160.494	142.154	138.172	145.207	162.223	165.756	146.319	141.234	148.627	150.601	145.484	131.075	150.212	135.467	134.045	138.668	71.8227	71.4654	71.8878	Rack1	11	48691159	48697261	+	5119	protein_coding	receptor for activated C kinase 1 [Source:MGI Symbol;Acc:MGI:101849]	-
ENSMUSG00000006356	105.509	105.245	141.173	114.418	85.2816	114.48	110.442	130.357	136.231	105.355	126.556	144.154	153.535	118.504	129.877	151.03	122.558	189.046	212.091	180.285	Crip2	12	113103856	113109126	+	2099	protein_coding	cysteine rich protein 2 [Source:MGI Symbol;Acc:MGI:1915587]	-
ENSMUSG00000022586	134.861	152.162	176.825	187.35	118.383	147.926	146.97	152.697	155.223	163.567	172.563	183.801	183.031	164.516	132.395	163.915	133.751	1.09439	1.34813	1.15708	Ly6i	15	74851383	74855279	-	1156	protein_coding	lymphocyte antigen 6 complex, locus I [Source:MGI Symbol;Acc:MGI:1888480]	-
ENSMUSG00000026341	140.432	176.35	144.955	140.937	185.011	156.499	161.749	132.93	131.441	181.831	142.397	136.017	134.747	157.6	123.47	122.371	138.698	50.2131	52.6706	52.1599	Actr3	1	125320642	125363464	-	4631	protein_coding	ARP3 actin-related protein 3 [Source:MGI Symbol;Acc:MGI:1921367]	-
ENSMUSG00000026043	147.543	145.85	125.725	147.931	117.178	172.738	180.862	178.064	147.852	131.303	165.415	150.364	125.539	147.635	167.985	122.758	134.531	44.9502	47.1804	60.1654	Col3a1	1	45350698	45388866	+	9816	protein_coding	collagen, type III, alpha 1 [Source:MGI Symbol;Acc:MGI:88453]	-
ENSMUSG00000052397	152.373	196.728	138.902	151.857	173.28	161.987	150.2	128.11	114.036	169.577	111.267	124.284	146.113	150.169	105.818	106.087	114.564	85.1738	91.9227	83.369	Ezr	17	7005440	7050183	-	3290	protein_coding	ezrin [Source:MGI Symbol;Acc:MGI:98931]	-
ENSMUSG00000053113	150.197	217.508	170.369	206.358	263.638	122.972	132.521	111.101	138.774	182.875	142.526	125.989	115.559	140.51	124.006	127.71	138.35	11.3608	16.5262	15.0505	Socs3	11	117856905	117860873	-	2891	protein_coding	suppressor of cytokine signaling 3 [Source:MGI Symbol;Acc:MGI:1201791]	-
ENSMUSG00000020911	166.44	182.223	145.349	145.34	148.134	152.424	158.497	145.67	111.31	164.118	103.708	149.386	176.38	147.473	98.8668	98.3086	146.051	74.8626	78.9719	60.3791	Krt19	11	100031636	100039491	-	1855	protein_coding	keratin 19 [Source:MGI Symbol;Acc:MGI:96693]	-
ENSMUSG00000069515	61.9308	56.012	59.3399	117	51.0631	96.6603	51.1918	71.6306	74.7853	46.0841	72.3241	102.064	87.0415	71.6296	74.7831	75.0666	56.5586	376.204	344.897	698.602	Lyz1	10	117123702	117128773	-	1263	protein_coding	lysozyme 1 [Source:MGI Symbol;Acc:MGI:96902]	-
ENSMUSG00000022285	138.311	175.233	140.898	134.113	160.084	141.905	144.547	132.621	127.569	164.216	137.493	134.153	138.762	142.012	121.791	125.346	129.974	78.4579	85.0095	83.3054	Ywhaz	15	36771014	36797173	-	4118	protein_coding	tyrosine 3-monooxygenase/tryptophan 5-monooxygenase activation protein, zeta polypeptide [Source:MGI Symbol;Acc:MGI:109484]	-
ENSMUSG00000064373	100.663	95.2183	108.218	90.8693	80.2655	107.105	104.318	118.94	124.129	98.7263	104.193	113.017	120.591	104.727	124.1	134.059	106.724	281.607	250.255	264.173	Selenop	15	3298029	3309990	+	2842	protein_coding	selenoprotein P [Source:MGI Symbol;Acc:MGI:894288]	-
ENSMUSG00000021660	128.538	165.42	150.243	127.794	136.574	153.509	147.932	138.347	134.089	162.346	145.722	145.488	139.742	143.064	129.794	127.17	133.452	69.3636	77.6593	73.32	Btf3	13	98446404	98453514	-	1739	protein_coding	basic transcription factor 3 [Source:MGI Symbol;Acc:MGI:1202875]	-
ENSMUSG00000055148	116.745	187.383	158.476	103.108	142.494	119.833	108.304	121.672	124.531	113.704	131.65	126.391	132.257	113.409	112.395	123.543	103.705	122.87	160.436	202.284	Klf2	8	73072877	73075500	+	1847	protein_coding	Kruppel-like factor 2 (lung) [Source:MGI Symbol;Acc:MGI:1342772]	zf-C2H2
ENSMUSG00000027435	176.445	160.709	131.52	158.571	143.367	158.329	151.942	142.785	115.918	151.545	107.583	134.234	130.689	145.387	122.583	115.136	118.319	78.7041	81.6512	94.313	Cd93	2	148278560	148285483	-	6677	protein_coding	CD93 antigen [Source:MGI Symbol;Acc:MGI:106664]	-
ENSMUSG00000073982	130.93	174.189	162.049	130.073	149.228	145.55	143.722	137.302	145.374	148.089	163.42	152.576	136.584	146.52	136.96	136.693	129.64	39.0293	50.8608	45.8791	Rhog	7	101888330	101905261	-	1420	protein_coding	ras homolog family member G [Source:MGI Symbol;Acc:MGI:1928370]	-
ENSMUSG00000062070	147.526	185.915	148.63	137.882	201.103	177.072	170.949	141.107	130.821	161.136	145.504	125.61	122.952	141.774	119.202	109.956	130.874	31.9834	31.7283	28.8744	Pgk1	X	105230706	105247305	+	2244	protein_coding	phosphoglycerate kinase 1 [Source:MGI Symbol;Acc:MGI:97555]	-
ENSMUSG00000059291	130.168	145.034	154.208	114.117	119.193	163.136	138.565	136.133	134.929	144.819	138.396	145.445	134.025	131.044	152.782	136.636	130.418	71.192	88.8388	78.4919	Rpl11	4	135755576	135780739	-	2697	protein_coding	ribosomal protein L11 [Source:MGI Symbol;Acc:MGI:1914275]	-
ENSMUSG00000030017	117.709	149.467	177.571	106.915	101.266	160.99	151.007	153.685	177.82	165.803	137.878	131.752	163.656	216.394	123.134	163.771	124.211	24.0989	18.4931	20.1542	Reg3g	6	78443252	78445855	-	2114	protein_coding	regenerating islet-derived 3 gamma [Source:MGI Symbol;Acc:MGI:109406]	-
ENSMUSG00000046721	133.459	155.935	154.365	113.971	110.543	151.383	128.582	143.818	141.805	152.249	133.952	162.411	139.524	136.602	118.067	124.785	113.4	61.251	91.3037	83.3205	Rpl14-ps1	7	44974389	44975041	+	653	processed_pseudogene	ribosomal protein L14, pseudogene 1 [Source:MGI Symbol;Acc:MGI:3710579]	-
ENSMUSG00000012405	127.895	146.683	136.081	121.054	116.089	155.267	147.709	141.965	143.084	143.974	150.311	148.321	135.876	139.081	135.507	123.78	128.996	62.6869	71.3184	72.8433	Rpl15	14	4198305	4201873	+	2473	protein_coding	ribosomal protein L15 [Source:MGI Symbol;Acc:MGI:1913730]	-
ENSMUSG00000028494	155.698	136.175	141	127.918	145.708	158.888	155.268	157.538	139.254	139.26	182.71	171.269	123.042	132.446	138.659	125.062	124.752	32.4064	27.0685	32.026	Plin2	4	86566623	86588297	-	3512	protein_coding	perilipin 2 [Source:MGI Symbol;Acc:MGI:87920]	-
ENSMUSG00000063524	156.311	185.869	145.504	143.581	212.171	152.46	167.12	134.916	129.77	154.154	138.871	132.055	123.104	136.461	109.448	106.327	127.349	32.1764	25.1482	22.9214	Eno1	4	150321178	150333336	+	5379	protein_coding	enolase 1, alpha non-neuron [Source:MGI Symbol;Acc:MGI:95393]	-
ENSMUSG00000021270	115.803	145.844	111.819	155.929	141.243	150.726	131.914	131.511	120.624	138.256	138.068	125.995	125.977	129.752	129.422	113.589	124.842	94.0112	104.945	95.6148	Hsp90aa1	12	110657039	110669162	-	3931	protein_coding	heat shock protein 90, alpha (cytosolic), class A member 1 [Source:MGI Symbol;Acc:MGI:96250]	-
ENSMUSG00000019173	132.46	160.829	136.2	135.812	139.745	137.394	138.32	127.445	125.371	154.957	136.916	134.36	130.685	132.835	122.79	120.379	124.047	66.2229	74.6848	74.0553	Rab5c	11	100605835	100629041	-	2194	protein_coding	RAB5C, member RAS oncogene family [Source:MGI Symbol;Acc:MGI:105306]	-
ENSMUSG00000002980	111.874	109.293	126.268	123.521	87.5694	115.822	106.784	122.917	127.87	103.412	116.691	134.538	148.832	116.128	121.243	131.896	122.252	151.009	168.767	156.908	Bcam	7	19490056	19504941	-	3199	protein_coding	basal cell adhesion molecule [Source:MGI Symbol;Acc:MGI:1929940]	-
ENSMUSG00000032135	161.875	155.413	138.952	155.167	136.823	140.53	140.962	134.318	126.565	127.471	120.889	130.05	124.059	141.807	119.144	132.737	131.816	60.2634	64.2248	59.2343	Mcam	9	44045766	44054024	+	3350	protein_coding	melanoma cell adhesion molecule [Source:MGI Symbol;Acc:MGI:1933966]	-
ENSMUSG00000061983	128.916	179.979	152.888	112.978	120.128	152.035	166.987	149.543	125.561	135.53	135.591	123.939	127.629	138.501	135.773	108.32	115.124	65.0055	64.9998	61.9127	Rps12	10	23661081	23663173	-	2027	protein_coding	ribosomal protein S12 [Source:MGI Symbol;Acc:MGI:98105]	-
ENSMUSG00000079477	123.572	142.386	132.977	123.431	137.702	134.391	131.741	131.532	125.549	137.733	132.755	131.499	125.905	129.12	122.243	121.562	128.032	91.8351	94.8709	96.091	Rab7	6	87976088	88022252	-	2610	protein_coding	RAB7, member RAS oncogene family [Source:MGI Symbol;Acc:MGI:105068]	-
ENSMUSG00000020267	122.071	141.828	150.099	108.832	113.88	160.334	148.731	132.417	132.054	143.054	143.498	151.008	128.07	133.613	127.822	127.234	128.568	62.4408	71.8964	64.9213	Hint1	11	54757209	54761327	+	872	protein_coding	histidine triad nucleotide binding protein 1 [Source:MGI Symbol;Acc:MGI:1321133]	-
ENSMUSG00000031613	73.3533	38.1064	107.465	71.1602	30.7542	52.8549	45.827	94.2731	91.7679	50.5285	83.0319	106.734	155.388	73.9677	116.488	118.598	74.4166	344.249	379.178	383.216	Hpgd	8	56747620	56774078	+	1683	protein_coding	hydroxyprostaglandin dehydrogenase 15 (NAD) [Source:MGI Symbol;Acc:MGI:108085]	-
ENSMUSG00000081051	115.105	161.924	152.952	100.466	102.795	123.778	149.678	143.154	144.601	127.982	139.414	134.627	132.398	157.825	103.154	102.11	104.869	104.647	87.041	91.9433	Gm15427	1	95426346	95426876	+	531	processed_pseudogene	predicted pseudogene 15427 [Source:MGI Symbol;Acc:MGI:3642341]	-
ENSMUSG00000030340	149.192	149.862	129.191	138.114	113.39	149.186	139	126.029	118.359	161.742	90.215	128.611	150.262	149.299	96.0961	110.575	131.194	81.7719	85.6159	79.2052	Scnn1a	6	125297622	125321906	+	4132	protein_coding	sodium channel, nonvoltage-gated 1 alpha [Source:MGI Symbol;Acc:MGI:101782]	-
ENSMUSG00000000290	171.284	155.195	123.45	155.775	201.075	151.138	154.26	126.845	114.292	160.909	134.412	122.187	108.671	148.504	117.84	107.948	121.621	36.2225	32.8407	27.5334	Itgb2	10	77366086	77401542	+	3052	protein_coding	integrin beta 2 [Source:MGI Symbol;Acc:MGI:96611]	-
ENSMUSG00000028691	112.551	124.862	116.95	109.39	111.739	158.972	141.073	141.135	132.645	130.761	137.967	135.747	126.717	136.653	134.732	125.45	134.489	83.6605	80.6544	90.7695	Prdx1	4	116542741	116558019	+	3043	protein_coding	peroxiredoxin 1 [Source:MGI Symbol;Acc:MGI:99523]	-
ENSMUSG00000024772	128.947	172.663	148.702	139.127	148.346	132.681	135.177	124.891	131.579	149.619	136.292	137.788	129.212	145.735	113.826	121.301	127.194	44.5606	48.9614	45.1171	Ehd1	19	6326755	6350126	+	3705	protein_coding	EH-domain containing 1 [Source:MGI Symbol;Acc:MGI:1341878]	-
ENSMUSG00000027940	129.775	169.031	139.269	126.837	150.495	137.801	140.251	123.189	124.853	158.695	125.698	127.665	126.881	142.004	111.989	117.947	127.023	58.4537	59.3299	58.3679	Tpm3	3	89979956	90008209	+	6085	protein_coding	tropomyosin 3, gamma [Source:MGI Symbol;Acc:MGI:1890149]	-
ENSMUSG00000000682	142.491	148.358	150.037	118.718	126.788	145.768	142.671	123.172	120.615	166.51	166.73	151.202	129.507	142.589	121.466	118.031	130.632	28.9407	36.5742	30.9887	Cd52	4	133809759	133822393	-	1187	protein_coding	CD52 antigen [Source:MGI Symbol;Acc:MGI:1346088]	-
ENSMUSG00000028599	147.639	112.812	142.779	146.321	144.672	137.304	133.125	135.102	138.168	136.698	169.896	141.407	123.706	158.615	145.687	133.778	149.277	14.4904	16.7704	13.4261	Tnfrsf1b	4	144940033	144973440	-	3818	protein_coding	tumor necrosis factor receptor superfamily, member 1b [Source:MGI Symbol;Acc:MGI:1314883]	-
ENSMUSG00000054364	101.673	130.132	137.22	124.815	150.819	107.015	119.064	132.899	123.665	122.332	120.733	122.534	129.67	119.955	114.167	131.942	103.588	98.0826	110.397	136.914	Rhob	12	8547661	8550009	-	2349	protein_coding	ras homolog family member B [Source:MGI Symbol;Acc:MGI:107949]	-
ENSMUSG00000023367	128.491	127.961	131.274	148.51	109.821	140.156	127.733	125.165	138.702	125.687	127.451	144.587	143.25	123.614	127.292	139.472	115.357	65.3627	73.6853	71.9286	Tmem176a	6	48817853	48824005	+	3810	protein_coding	transmembrane protein 176A [Source:MGI Symbol;Acc:MGI:1913308]	-
ENSMUSG00000059588	82.444	50.9445	106.216	116.79	72.8257	68.198	79.5512	110.926	105.296	66.5055	118.556	129.302	139.776	83.745	153.702	144.084	118.371	214.048	230.414	241.234	Calcrl	2	84160970	84255755	-	4882	protein_coding	calcitonin receptor-like [Source:MGI Symbol;Acc:MGI:1926944]	-
ENSMUSG00000020048	107.181	122.843	102.634	136.312	134.008	129.82	119.941	128.438	130.52	108.023	142.748	134.94	113.779	124.198	145.453	124.889	123.466	97.8109	104.79	95.8736	Hsp90b1	10	86526073	86541373	-	4032	protein_coding	heat shock protein 90, beta (Grp94), member 1 [Source:MGI Symbol;Acc:MGI:98817]	-
ENSMUSG00000038900	118.002	160.857	128.958	109.702	125.822	150.774	147.179	132.658	127.989	146.215	138.416	133.76	125.851	145.4	116.647	110.56	120.357	61.0728	61.3573	61.7009	Rpl12	2	32851571	32855357	+	3598	protein_coding	ribosomal protein L12 [Source:MGI Symbol;Acc:MGI:98002]	-
ENSMUSG00000029064	116.28	138.608	127.211	127.402	131.425	130.661	131.354	123.039	126.974	132.35	129.275	129.537	123.375	126.895	120.475	122.64	126.25	79.9301	90.7957	88.4799	Gnb1	4	155575818	155643726	+	4268	protein_coding	guanine nucleotide binding protein (G protein), beta 1 [Source:MGI Symbol;Acc:MGI:95781]	-
ENSMUSG00000002985	84.7352	94.8757	130.266	83.8193	71.5299	83.2955	85.0176	97.3563	131.349	85.2908	113.58	141.133	126.934	98.3679	127.383	141.138	111.04	188.101	194.726	224.967	Apoe	7	19430034	19433113	-	2138	protein_coding	apolipoprotein E [Source:MGI Symbol;Acc:MGI:88057]	-
ENSMUSG00000075706	107.634	119.854	137.536	93.5714	86.9677	127.923	121.583	128.676	138.993	110.474	124.138	131.283	130.958	124.848	117.199	127.817	111.734	129.802	117.206	122.449	Gpx4	10	79883000	79892273	+	1724	protein_coding	glutathione peroxidase 4 [Source:MGI Symbol;Acc:MGI:104767]	-
ENSMUSG00000032412	120.577	152.39	120.203	125.928	141.382	127.266	135.662	125.548	119.53	152.008	132.736	125.123	117.413	128.337	118.159	123.42	123.861	75.4414	70.7321	70.1514	Atp1b3	9	96214708	96246495	-	2389	protein_coding	ATPase, Na+/K+ transporting, beta 3 polypeptide [Source:MGI Symbol;Acc:MGI:107788]	-
ENSMUSG00000052270	135.078	145.186	144.365	138.153	211.123	153.943	154.856	123.736	110.47	186.109	141.121	129.365	104.243	142.327	108.153	104.44	123.569	5.70681	4.91306	5.37293	Fpr2	17	18108086	18114214	+	1296	protein_coding	formyl peptide receptor 2 [Source:MGI Symbol;Acc:MGI:1278319]	-
ENSMUSG00000055302	107.479	126.484	129.358	114.205	106.695	127.416	125.033	124.085	139.361	119.237	139.709	136.64	124.733	113.294	120.215	122.237	120.661	79.9551	95.5379	92.6704	Mrfap1	5	36952211	36954116	-	1648	protein_coding	Morf4 family associated protein 1 [Source:MGI Symbol;Acc:MGI:1914818]	-
ENSMUSG00000033880	140.68	161	138.313	130.411	138.253	134.159	127.633	127.766	121.373	136.594	127.12	134.824	129.121	141.396	122.633	126.518	108.392	38.0446	36.5035	42.8644	Lgals3bp	11	118283577	118292918	-	2847	protein_coding	lectin, galactoside-binding, soluble, 3 binding protein [Source:MGI Symbol;Acc:MGI:99554]	-
ENSMUSG00000015837	122.941	149.452	126.426	109.172	129.728	122.935	125.014	118.661	118.092	135.717	114.78	118.349	110.387	119.839	115.469	115.125	113.002	92.343	97.4785	103.404	Sqstm1	11	50090193	50101654	-	3356	protein_coding	sequestosome 1 [Source:MGI Symbol;Acc:MGI:107931]	-
ENSMUSG00000092341	85.9243	124.291	85.6513	133.994	153.43	81.1059	115.302	116.518	100.19	106.176	110.258	112.829	96.6022	108.129	120.163	105.135	120.619	164.357	150.924	166.236	Malat1	19	5845717	5852704	-	6988	lncRNA	metastasis associated lung adenocarcinoma transcript 1 (non-coding RNA) [Source:MGI Symbol;Acc:MGI:1919539]	-
ENSMUSG00000000787	126.039	169.248	109.201	122.929	155.371	123.018	129.841	109.02	99.9577	157.897	93.7713	101.478	105.484	126.143	102.082	97.724	106.966	107.966	102.2	106.802	Ddx3x	X	13147209	13160291	+	5277	protein_coding	DEAD box helicase 3, X-linked [Source:MGI Symbol;Acc:MGI:103064]	-
ENSMUSG00000084106	127.627	131.838	129.497	110.089	131.742	124.87	124.625	132.122	119.048	140.774	131.74	136.929	128.586	144.246	109.524	108.036	108.596	70.12	65.5158	68.8353	Gm6136	1	86836515	86837405	-	891	processed_pseudogene	predicted pseudogene 6136 [Source:MGI Symbol;Acc:MGI:3646897]	-
ENSMUSG00000031375	136.077	122.519	111.333	118.812	115.598	128.468	127.687	117.776	112.913	111.778	119.612	117.691	120.131	109.349	114.383	108.779	105.913	103.459	104.064	129.594	Bgn	X	72527208	72539539	+	6099	protein_coding	biglycan [Source:MGI Symbol;Acc:MGI:88158]	-
ENSMUSG00000063065	104.227	109.726	120.79	108.72	95.4473	109.467	116.186	128.502	120.098	103.823	132.486	124.586	124.034	113.888	122.428	126.293	114.766	111.933	127.563	119.678	Mapk3	7	126358773	126364991	+	2257	protein_coding	mitogen-activated protein kinase 3 [Source:MGI Symbol;Acc:MGI:1346859]	-
ENSMUSG00000038467	115.92	160.935	141.538	115.612	128.146	129.702	127.426	116.908	117.566	145.741	137.324	130.208	122.35	121.464	107.034	121.402	113.249	56.0276	62.5615	59.6419	Chmp4b	2	154493625	154536705	+	2027	protein_coding	charged multivesicular body protein 4B [Source:MGI Symbol;Acc:MGI:1922858]	-
ENSMUSG00000031584	136.192	182.798	128.58	124.196	178.774	139.936	157.188	115.809	110.388	178.437	123.527	116.762	108.227	128.434	99.5291	110.511	111.353	21.0958	29.1994	26.0129	Gsr	8	34142551	34188191	+	2754	protein_coding	glutathione reductase [Source:MGI Symbol;Acc:MGI:95804]	-
ENSMUSG00000047945	115.056	141.033	174.557	125.854	117.244	119.701	107.593	121.979	138.715	131.704	178.561	157.439	134.371	146.442	121.578	123.183	138.104	8.12484	9.40471	8.79959	Marcksl1	4	129407374	129409778	+	1605	protein_coding	MARCKS-like 1 [Source:MGI Symbol;Acc:MGI:97143]	-
ENSMUSG00000042436	109.108	71.5664	113.018	66.1049	39.0947	86.4076	100.919	128.736	130.795	59.1367	106.015	121.051	124.704	81.9816	145.835	184.867	115.326	112.076	195.459	217.643	Mfap4	11	61376257	61379726	+	1922	protein_coding	microfibrillar-associated protein 4 [Source:MGI Symbol;Acc:MGI:1342276]	-
ENSMUSG00000004665	115.145	116.424	121.692	118.989	123.239	125.739	129.056	119.108	117.966	115.751	106.195	118.514	122.047	109.946	102.8	113.422	118.239	99.5117	115.498	97.6483	Cnn2	10	79824418	79831896	+	2460	protein_coding	calponin 2 [Source:MGI Symbol;Acc:MGI:105093]	-
ENSMUSG00000000346	123.037	151.498	120.342	104.013	123.977	128.446	128.092	107.677	102.777	152.384	108.275	111.334	114.872	122.664	101.544	102.688	102.563	102.585	101.475	95.9372	Dazap2	15	100513230	100518642	+	2900	protein_coding	DAZ associated protein 2 [Source:MGI Symbol;Acc:MGI:1344344]	-
ENSMUSG00000021242	95.6604	119.865	110.871	106.805	108.687	113.414	119.66	110.045	118.021	119.883	113.553	119.784	114.634	111.959	108.711	121.718	104.661	123.972	138.067	126.139	Npc2	12	84801336	84819926	-	5438	protein_coding	NPC intracellular cholesterol transporter 2 [Source:MGI Symbol;Acc:MGI:1915213]	-
ENSMUSG00000028745	113.394	139.584	128.47	122.241	132.062	130.914	131.021	127.645	122.218	135.619	122.783	124.373	117.929	128.95	110.477	111.169	113.099	59.0859	66.5269	62.213	Capzb	4	138920210	139019129	+	3299	protein_coding	capping protein (actin filament) muscle Z-line, beta [Source:MGI Symbol;Acc:MGI:104652]	-
ENSMUSG00000060743	115.737	128.595	122.052	104.162	116.758	129.017	130.568	117.957	114.594	137.735	121.543	115.992	109.254	116.92	116.733	113.827	110.511	80.7496	95.3945	88.3034	H3f3a	1	180628397	180641508	-	3504	protein_coding	H3.3 histone A [Source:MGI Symbol;Acc:MGI:1097686]	-
ENSMUSG00000041841	113.362	128.095	138.175	107.552	110.221	119.885	114.792	119.008	121.367	129.197	133.558	137.818	112.418	117.42	110.677	116.569	112.717	74.5474	83.5273	77.8172	Rpl37	15	5146127	5148622	+	1684	protein_coding	ribosomal protein L37 [Source:MGI Symbol;Acc:MGI:1914531]	-
ENSMUSG00000020717	118.422	124.219	107.13	125.217	111.417	112.823	115.311	115.923	104.014	112.235	106.823	113.994	115.842	113.021	105.324	111.737	111.226	119.098	118.631	114.119	Pecam1	11	106545043	106641454	-	6228	protein_coding	platelet/endothelial cell adhesion molecule 1 [Source:MGI Symbol;Acc:MGI:97537]	-
ENSMUSG00000023951	93.323	65.2725	100.085	95.0052	75.4466	80.523	71.18	87.3096	114.703	70.2567	94.0494	106.933	106.21	86.8055	115.403	134.828	115.98	193.837	227.05	239.901	Vegfa	17	46327919	46343295	-	4285	protein_coding	vascular endothelial growth factor A [Source:MGI Symbol;Acc:MGI:103178]	-
ENSMUSG00000030057	106.514	140.473	116.219	113.369	112.526	129.604	120.804	113.72	120.442	134.607	116.481	113.926	111.423	116.675	101.364	103.896	108.766	95.6974	93.16	95.0347	Cnbp	6	87819597	87828088	-	3036	protein_coding	cellular nucleic acid binding protein [Source:MGI Symbol;Acc:MGI:88431]	-
ENSMUSG00000018217	99.8936	87.0274	108.834	74.9096	67.2741	120.319	97.0144	113.78	125.849	84.7987	96.7108	110.61	110.405	109.893	115.922	126.301	99.9916	166.955	168.592	177.669	Pmp22	11	63019808	63050373	+	2354	protein_coding	peripheral myelin protein 22 [Source:MGI Symbol;Acc:MGI:97631]	-
ENSMUSG00000006932	112.743	107.769	99.5034	111.489	113.861	121.626	111.77	106.727	108.533	111.363	96.9158	101.619	101.197	105.243	108.87	106.548	103.278	149.592	144.103	138.678	Ctnnb1	9	120758282	120789573	+	5192	protein_coding	catenin (cadherin associated protein), beta 1 [Source:MGI Symbol;Acc:MGI:88276]	-
ENSMUSG00000030560	117.536	116.034	106.014	148.547	144.653	110.605	131.334	120.302	118.747	136.87	133.194	140.75	115.13	118.932	124.155	122.785	117.747	43.0366	44.0744	42.4701	Ctsc	7	87927293	87960096	+	5808	protein_coding	cathepsin C [Source:MGI Symbol;Acc:MGI:109553]	-
ENSMUSG00000034708	115.2	121.688	125.72	117.757	135.03	126.738	147.126	128.264	118.928	119.85	130.227	132.544	110.813	132.396	118.919	114.873	113.626	48.0978	45.3983	46.8148	Grn	11	102321141	102327874	+	3474	protein_coding	granulin [Source:MGI Symbol;Acc:MGI:95832]	-
ENSMUSG00000044041	222.827	35.8282	97.6098	0.153151	0.262518	128.26	7.38943	179.908	116.659	254.068	145.898	15.0768	141.566	158.679	181.401	277.105	283.919	0.293926	0.220066	0.194435	Krt13	11	100008153	100012392	-	1821	protein_coding	keratin 13 [Source:MGI Symbol;Acc:MGI:101925]	-
ENSMUSG00000021024	118.627	159.881	123.152	113.099	130.834	141.856	132.095	113.554	120.57	153.859	117.889	117.981	111.022	124.191	106.37	100.35	117.976	42.3885	47.4134	48.5543	Psma6	12	55431007	55465239	+	1234	protein_coding	proteasome subunit alpha 6 [Source:MGI Symbol;Acc:MGI:1347006]	-
ENSMUSG00000014867	115.11	140.426	123.054	120.289	137.144	131.981	135.107	117.357	119.898	135.358	120.467	118.983	119.011	125.11	109.091	117.596	117.782	41.4802	45.3953	45.4439	Surf4	2	26810052	26823940	-	3281	protein_coding	surfeit gene 4 [Source:MGI Symbol;Acc:MGI:98445]	-
ENSMUSG00000022126	117.81	73.8125	150.3	144.814	123.102	119.787	118.888	114.64	134.102	115.035	187.62	146.797	126.55	142.452	135.408	124.832	158.734	0.129854	0.695995	0.0749919	Acod1	14	103284413	103294009	+	2623	protein_coding	aconitate decarboxylase 1 [Source:MGI Symbol;Acc:MGI:103206]	-
ENSMUSG00000029713	113.799	126.918	128.946	111.736	120.808	118.144	130.575	117.307	117.456	122.185	122.198	119.762	116.77	115.502	109.593	117.627	112.272	60.9585	75.8342	70.9799	Gnb2	5	137526389	137531772	-	3402	protein_coding	guanine nucleotide binding protein (G protein), beta 2 [Source:MGI Symbol;Acc:MGI:95784]	-
ENSMUSG00000028713	99.5982	83.1138	95.672	100.504	63.1846	82.8193	81.2981	83.294	92.4987	72.1621	72.6959	111.219	118.855	86.3798	83.2588	99.9758	81.4681	238.308	247.009	227.57	Cyp4b1	4	115481922	115504920	-	2256	protein_coding	cytochrome P450, family 4, subfamily b, polypeptide 1 [Source:MGI Symbol;Acc:MGI:103225]	-
ENSMUSG00000029767	113.426	130.924	108.886	112.27	120.227	137.537	129.166	128.973	116.574	122.474	117.346	113.517	114.368	127.869	119.893	113.213	116.562	58.7486	57.2746	58.4417	Calu	6	29348068	29377109	+	4663	protein_coding	calumenin [Source:MGI Symbol;Acc:MGI:1097158]	-
ENSMUSG00000028478	105.683	127.969	123.136	111.688	120.694	122.058	127.633	117.433	126.128	114.46	137.375	123.823	114.949	118.899	104.606	115.922	112.337	55.1728	65.8501	61.6339	Clta	4	44004452	44032846	+	1800	protein_coding	clathrin, light polypeptide (Lca) [Source:MGI Symbol;Acc:MGI:894297]	-
ENSMUSG00000022312	98.159	125.49	116.28	109.786	115.98	119.809	131.151	117.942	108.922	121.672	120.418	109.424	108.687	117.716	111.376	107.236	105.624	79.4165	79.6343	79.2917	Eif3h	15	51649954	51728919	-	1612	protein_coding	eukaryotic translation initiation factor 3, subunit H [Source:MGI Symbol;Acc:MGI:1915385]	-
ENSMUSG00000001847	106.85	145.125	112.939	114.925	138.012	113.663	120.106	108.573	101.937	132.575	107.062	105.137	113.654	115.701	100.448	103.686	107.847	74.1776	77.0305	75.9427	Rac1	5	143489389	143513791	-	4496	protein_coding	Rac family small GTPase 1 [Source:MGI Symbol;Acc:MGI:97845]	-
ENSMUSG00000062006	104.031	131.426	114.809	102.188	96.3062	127.736	114.367	117.504	115.191	126.709	131.327	124.594	112.652	117.69	109.725	104.071	104.542	59.9251	80.8826	76.6125	Rpl34	3	130520480	130524047	-	2643	protein_coding	ribosomal protein L34 [Source:MGI Symbol;Acc:MGI:1915686]	-
ENSMUSG00000054905	172.641	261.234	87.219	70.5924	159.173	135.184	190.122	148.076	78.5516	305.442	98.8544	62.8301	67.8133	164.46	53.8102	46.216	50.9243	0.236204	0.108075	0	Stfa3	16	36270899	36275754	-	412	protein_coding	stefin A3 [Source:MGI Symbol;Acc:MGI:106196]	-
ENSMUSG00000068240	95.9845	139.462	124.275	101.816	103.042	122.466	138.052	121.131	132.59	97.9483	114.687	128.87	100.883	102.878	105.874	103.218	98.0476	62.9466	82.1624	66.6608	Gm11808	4	3973092	3973595	-	504	protein_coding	predicted gene 11808 [Source:MGI Symbol;Acc:MGI:3649356]	-
ENSMUSG00000020484	106	124.624	114.923	121.891	156.641	108.832	108.322	106.69	117.585	128.204	118.099	116.263	112.35	105.289	103.444	112.319	113.355	57.9013	55.9874	54.0693	Xbp1	11	5470659	5475893	+	3248	protein_coding	X-box binding protein 1 [Source:MGI Symbol;Acc:MGI:98970]	TF_bZIP
ENSMUSG00000017466	100.049	99.4022	103.501	84.0183	69.4044	99.9	96.5952	102.444	105.495	95.126	96.1045	101.033	112.085	97.8574	103.83	108.458	101.876	149.346	154.426	161.796	Timp2	11	118191895	118246566	-	3896	protein_coding	tissue inhibitor of metalloproteinase 2 [Source:MGI Symbol;Acc:MGI:98753]	-
ENSMUSG00000056492	104.35	106.036	82.8226	110.468	104.513	84.5691	81.3637	78.8417	76.6657	98.541	73.0552	85.2042	97.2098	86.4202	83.6088	88.8666	83.4521	219.183	201.71	188.255	Adgrf5	17	43671342	43770448	+	9010	protein_coding	adhesion G protein-coupled receptor F5 [Source:MGI Symbol;Acc:MGI:2182928]	-
ENSMUSG00000028333	98.1464	133.351	123.29	113.185	115.991	118.213	115.871	117.111	117.482	123.639	132.644	128.848	116.65	111.785	104.937	108.04	104.919	41.7677	51.0137	56.4435	Anp32b	4	46450902	46472657	+	1716	protein_coding	acidic (leucine-rich) nuclear phosphoprotein 32 family, member B [Source:MGI Symbol;Acc:MGI:1914878]	-
ENSMUSG00000019370	100.494	103.958	115.643	106.221	91.3833	117.6	111.635	127.05	121.238	96.124	128.041	119.158	113.574	108.332	113.93	109.51	104.255	75.5074	85.9846	80.6461	Calm3	7	16649304	16658039	-	2423	protein_coding	calmodulin 3 [Source:MGI Symbol;Acc:MGI:103249]	-
ENSMUSG00000022283	97.0801	130.375	97.7308	136.947	155.866	118.359	121.343	111.914	104.658	124.61	120.934	111.419	101.886	117.143	102.678	93.0122	105.633	58.3897	58.2388	57.1043	Pabpc1	15	36595905	36609912	-	6540	protein_coding	poly(A) binding protein, cytoplasmic 1 [Source:MGI Symbol;Acc:MGI:1349722]	-
ENSMUSG00000030220	118.486	149.1	118.914	110.818	152.576	126.671	146.251	119.074	104.919	148.22	121.851	108.756	95.2557	126.283	95.2573	84.6259	95.5232	35.5743	37.5621	29.3615	Arhgdib	6	136900653	136918897	-	1707	protein_coding	Rho, GDP dissociation inhibitor (GDI) beta [Source:MGI Symbol;Acc:MGI:101940]	-
ENSMUSG00000020460	86.6796	195.899	76.2641	101.098	104.305	93.1181	198.856	76.0377	162.901	202.311	175.439	73.9342	69.915	133.156	82.7472	81.5937	81.9857	32.669	42.8333	39.0814	Rps27a	11	29495846	29498109	-	1972	protein_coding	ribosomal protein S27A [Source:MGI Symbol;Acc:MGI:1925544]	-
ENSMUSG00000023043	101.4	185.261	104.39	148.774	186.567	111.469	141.831	94.1103	70.3157	166.382	78.0048	89.087	117.649	110.337	64.9832	58.1431	108.765	57.3942	54.5352	60.9686	Krt18	15	101936615	101940462	+	1437	protein_coding	keratin 18 [Source:MGI Symbol;Acc:MGI:96692]	-
ENSMUSG00000007836	109.676	145.648	120.808	106.759	113.531	116.982	117.795	107.317	112.573	115.066	108.554	111.756	97.447	99.7516	105.123	100.002	99.7472	62.1399	74.2556	75.479	Hnrnpa0	13	58273693	58276370	-	2678	protein_coding	heterogeneous nuclear ribonucleoprotein A0 [Source:MGI Symbol;Acc:MGI:1924384]	-
ENSMUSG00000003380	94.7609	101.315	124.009	82.6908	84.9484	114.418	104.12	101.888	112.819	107.374	101.747	106.341	110.771	97.3282	99.8136	111.914	98.0202	112.172	123.845	109.188	Rabac1	7	24669177	24672179	-	1523	protein_coding	Rab acceptor 1 (prenylated) [Source:MGI Symbol;Acc:MGI:1201692]	-
ENSMUSG00000004044	96.3574	91.6473	102.292	85.447	64.7094	98.596	98.7556	115.677	111.589	72.8977	102.864	113.527	117.376	93.5851	113.68	121.662	97.0542	127.838	137.168	131.512	Cavin1	11	100847559	100861713	-	3587	protein_coding	caveolae associated 1 [Source:MGI Symbol;Acc:MGI:1277968]	-
ENSMUSG00000039105	105.093	122.39	125.929	98.5324	96.7577	114.887	110.653	106.341	110.572	121.324	111.314	112.745	102.828	107.49	102.177	111.815	101.082	67.0495	77.8335	75.3194	Atp6v1g1	4	63463009	63468987	+	1135	protein_coding	ATPase, H+ transporting, lysosomal V1 subunit G1 [Source:MGI Symbol;Acc:MGI:1913540]	-
ENSMUSG00000031838	104.039	115.592	110.042	113.995	120.221	103.205	141.215	101.599	108.734	110.607	134.439	127.589	109.387	109.264	103.477	103.34	114.652	47.6154	45.072	49.457	Ifi30	8	71215419	71219307	-	980	protein_coding	interferon gamma inducible protein 30 [Source:MGI Symbol;Acc:MGI:2137648]	-
ENSMUSG00000057113	104.957	138.691	102.269	105.59	125.631	126.318	122.187	112.897	104.587	134.014	115.187	111.752	99.454	115.609	101.089	95.8364	113.349	44.5865	46.9995	49.5708	Npm1	11	33102287	33113206	-	2665	protein_coding	nucleophosmin 1 [Source:MGI Symbol;Acc:MGI:106184]	-
ENSMUSG00000059534	105.428	114.396	134.459	87.7325	91.5311	99.362	99.0966	105.265	114.176	105.075	132.222	113.276	104.232	111.764	97.9813	108.807	109.3	81.4856	77.4643	77.3343	Uqcr10	11	4651973	4654342	-	584	protein_coding	ubiquinol-cytochrome c reductase, complex III subunit X [Source:MGI Symbol;Acc:MGI:1913402]	-
ENSMUSG00000041203	100.747	106.679	125.444	104.329	99.7333	100.571	101.759	101.336	119.165	106.26	121.631	116.127	108.741	106.228	106.578	117.054	100.922	67.0532	76.663	74.887	Trir	8	85753452	85756915	+	902	protein_coding	telomerase RNA component interacting RNase [Source:MGI Symbol;Acc:MGI:1922833]	-
ENSMUSG00000036905	108.23	118.587	131.864	111.321	108.886	96.4784	107.238	121.368	112.567	111.623	149.142	140.687	108.181	124.425	131.535	116.242	99.9584	22.0482	18.8256	22.6716	C1qb	4	136607440	136613498	-	1088	protein_coding	complement component 1, q subcomponent, beta polypeptide [Source:MGI Symbol;Acc:MGI:88224]	-
ENSMUSG00000005610	102.138	119.297	107.431	106.379	111.789	114.562	113.059	102.341	107.696	124.12	105.565	105.346	104.965	109.037	103.324	105.169	113.272	66.3819	66.5185	68.8173	Eif4g2	7	110666957	110682237	-	10166	protein_coding	eukaryotic translation initiation factor 4, gamma 2 [Source:MGI Symbol;Acc:MGI:109207]	-
ENSMUSG00000025503	112.138	121.696	112.744	110.091	113.361	112.871	132.277	105.785	98.6385	127.088	110.143	112.274	103.757	108.587	97.4875	100.244	105.146	54.8216	57.8171	57.2081	Taldo1	7	140972112	140982881	+	2171	protein_coding	transaldolase 1 [Source:MGI Symbol;Acc:MGI:1274789]	-
ENSMUSG00000026796	104.726	126.914	106.461	119.515	124.488	110.163	112.104	101.289	100.145	122.542	91.7537	102.43	107.091	110.097	88.2699	97.6061	105.823	72.0498	75.5391	73.0819	Niban2	2	32766126	32815266	+	4672	protein_coding	niban apoptosis regulator 2 [Source:MGI Symbol;Acc:MGI:2442910]	-
ENSMUSG00000033916	102.303	126.755	117.01	98.5401	99.7455	113.997	107.328	105.809	113.548	120.515	108.936	110.395	112.103	110.04	98.7833	105.698	107.485	61.681	66.6368	63.3786	Chmp2a	7	12765937	12768734	-	1162	protein_coding	charged multivesicular body protein 2A [Source:MGI Symbol;Acc:MGI:1916203]	-
ENSMUSG00000035242	88.5764	108.078	114.563	99.8211	95.2081	111.36	115.986	107.382	109.477	99.7336	116.25	114.198	100.934	95.4426	109.247	110.813	103.462	69.8675	86.8602	86.9711	Oaz1	10	80662490	80665124	+	2558	protein_coding	ornithine decarboxylase antizyme 1 [Source:MGI Symbol;Acc:MGI:109433]	-
ENSMUSG00000026417	99.4851	106.897	112.438	114.852	81.6159	154.737	122.623	98.2519	134.955	121.112	103.524	115.958	128.037	141.621	109.211	126.592	100.647	21.1073	23.696	18.2092	Pigr	1	130754421	130779986	+	4025	protein_coding	polymeric immunoglobulin receptor [Source:MGI Symbol;Acc:MGI:103080]	-
ENSMUSG00000074743	77.8427	89.7903	76.7299	76.0439	95.0884	69.1039	66.5713	70.1713	66.4087	69.7796	77.195	80.8935	101.028	70.3913	83.2136	86.6616	70.3173	210.943	234.259	253.713	Thbd	2	148246386	148250108	-	3723	protein_coding	thrombomodulin [Source:MGI Symbol;Acc:MGI:98736]	-
ENSMUSG00000042406	108.498	127.902	128.082	113.035	106.933	108.678	89.1018	99.5596	112.966	114.174	115.976	109.003	109.949	97.2695	101.201	116.687	108.029	44.3659	52.4199	61.5304	Atf4	15	80139385	80141742	+	2358	protein_coding	activating transcription factor 4 [Source:MGI Symbol;Acc:MGI:88096]	TF_bZIP
ENSMUSG00000029484	118.084	127.636	109.633	107.898	120.427	110.775	113.304	102.124	99.114	124.812	91.8206	104.245	112.439	104.344	90.0563	95.759	116.011	57.0193	61.1494	58.077	Anxa3	5	96941198	96993825	+	3643	protein_coding	annexin A3 [Source:MGI Symbol;Acc:MGI:1201378]	-
ENSMUSG00000060419	95.4503	132.497	125.279	94.9503	100.32	113.625	122.92	110.96	101.501	112.772	104.893	117.871	101.456	114.808	99.6767	93.1343	96.1586	59.802	65.528	60.4831	Rps16-ps2	5	129205141	129205581	-	441	processed_pseudogene	ribosomal protein S16, pseudogene 2 [Source:MGI Symbol;Acc:MGI:3704259]	-
ENSMUSG00000028757	97.224	112.271	106.873	114.337	109.651	115.545	125.165	106.265	112.11	106.32	108.509	114.037	103.356	111.731	104.719	108.713	102.529	51.5041	54.1672	57.9163	Ddost	4	138032041	138039939	+	2120	protein_coding	dolichyl-di-phosphooligosaccharide-protein glycotransferase [Source:MGI Symbol;Acc:MGI:1194508]	-
ENSMUSG00000022193	103.18	124.603	122.011	103.348	106.399	128.359	120.23	104.606	114.459	121.999	111.037	109.942	98.7001	112.585	106.763	98.4658	107.904	39.2404	40.9111	44.592	Psmb5	14	54851576	54855479	-	899	protein_coding	proteasome (prosome, macropain) subunit, beta type 5 [Source:MGI Symbol;Acc:MGI:1194513]	-
ENSMUSG00000020358	104.737	127.072	117.841	104.916	104.085	119.583	116.399	106.651	112.418	118.781	108.747	113.594	106.482	105.063	105.37	99.5197	105.618	41.0498	50.8168	48.8578	Hnrnpab	11	51490927	51497674	-	2782	protein_coding	heterogeneous nuclear ribonucleoprotein A/B [Source:MGI Symbol;Acc:MGI:1330294]	-
ENSMUSG00000019804	88.132	103.917	106.925	105.313	99.4351	98.4483	104.561	112.107	109.338	95.0882	123.437	121.762	105.203	101.485	106.827	111.819	109.145	66.9092	71.4697	73.7535	Snx3	10	42378026	42411377	+	1413	protein_coding	sorting nexin 3 [Source:MGI Symbol;Acc:MGI:1860188]	-
ENSMUSG00000058135	61.8757	59.3653	88.8834	73.1639	43.3111	59.6137	58.6361	67.8259	81.6207	55.7736	75.0296	88.3653	92.1469	64.8899	70.1938	94.5766	68.2017	242.597	231.4	337.294	Gstm1	3	107919571	107925289	-	1473	protein_coding	glutathione S-transferase, mu 1 [Source:MGI Symbol;Acc:MGI:95860]	-
ENSMUSG00000047215	93.3494	117.901	108.165	94.9284	105.282	112.747	108.672	106.112	105.628	118.223	111.609	111.023	96.9974	108.178	100.305	99.196	104.085	62.7138	74.269	72.8206	Rpl9	5	65545707	65548787	-	3081	protein_coding	ribosomal protein L9 [Source:MGI Symbol;Acc:MGI:1298373]	-
ENSMUSG00000120992	101.033	99.193	120.452	121.906	111.924	122.135	102.839	129.567	118.047	112.566	117.539	127.67	127.094	128.789	101.457	103.816	107.283	18.5326	19.9734	19.1339	ENSMUSG00000120992	17	35215654	35219393	-	3043	lncRNA	novel transcript	-
ENSMUSG00000059070	102.206	120.949	125.298	99.1645	107.642	115.038	114.825	103.303	109.567	110.187	108.614	115.002	101.275	102.83	100.83	101.077	102.787	52.4852	60.7053	56.6612	Rpl18	7	45364881	45370260	+	4043	protein_coding	ribosomal protein L18 [Source:MGI Symbol;Acc:MGI:98003]	-
ENSMUSG00000026981	100.794	132.633	117.242	124.634	156.49	125.495	100.861	116.366	115.282	127.23	132.004	107.613	92.8493	129.741	105.273	100.82	116.143	1.31865	1.19864	1.05904	Il1rn	2	24226865	24241506	+	5535	protein_coding	interleukin 1 receptor antagonist [Source:MGI Symbol;Acc:MGI:96547]	-
ENSMUSG00000101188	109.905	132.982	105.755	109.449	134.087	123.854	128.801	103.911	112.134	128.434	100.812	100.726	98.0336	126.978	93.8022	92.3898	108.947	32.4387	32.3166	26.9055	Eif4a-ps4	1	60743091	60744308	+	1218	processed_pseudogene	eukaryotic translation initiation factor 4A, pseudogene 4 [Source:MGI Symbol;Acc:MGI:1195958]	-
ENSMUSG00000022902	140.154	206.763	99.0835	94.9083	166.545	103.959	165.377	144.511	91.6157	226.539	109.182	74.2788	88.7676	132.501	52.9128	54.338	45.3838	0.103308	0.567219	0.41763	Stfa2	16	36224354	36228819	-	471	protein_coding	stefin A2 [Source:MGI Symbol;Acc:MGI:106197]	-
ENSMUSG00000037095	98.166	152.595	123.973	106.96	118.832	119.514	126.455	103.688	114.58	129.609	112.322	123.755	99.3844	106.211	84.2119	111.685	95.2622	17.5902	22.295	30.8188	Lrg1	17	56426678	56429001	-	1408	protein_coding	leucine-rich alpha-2-glycoprotein 1 [Source:MGI Symbol;Acc:MGI:1924155]	-
ENSMUSG00000020057	92.8024	84.9762	97.5924	110.352	86.1751	89.9952	97.813	96.4624	101.137	96.5359	104.696	100.193	101.697	87.6057	96.5826	107.344	91.8755	120.71	109.394	123.126	Dram1	10	88158666	88214942	-	3045	protein_coding	DNA-damage regulated autophagy modulator 1 [Source:MGI Symbol;Acc:MGI:1918962]	-
ENSMUSG00000067870	99.0119	125.88	121.425	88.2198	69.5568	122.204	103.611	98.5241	100.597	117.514	127.715	117.456	95.8247	102.412	103.245	101.793	106.83	52.0049	73.5044	68.1699	Rpl31-ps8	15	90648482	90648859	-	378	processed_pseudogene	ribosomal protein L31, pseudogene 8 [Source:MGI Symbol;Acc:MGI:3647726]	-
ENSMUSG00000084319	85.7743	117.154	100.001	77.3027	93.1137	104.347	107.397	108.865	109.571	115.147	117.05	115.774	98.273	114.008	96.2592	87.7796	93.0262	78.9405	91.1983	84.2908	Tpt1-ps3	6	99854777	99855295	-	519	processed_pseudogene	tumor protein, translationally-controlled, pseudogene 3 [Source:MGI Symbol;Acc:MGI:2664997]	-
ENSMUSG00000044080	89.8811	94.083	118.525	80.0843	66.2525	103.835	97.971	102.058	109.936	109.404	108.182	104.515	119.461	105.747	92.6955	97.3269	90.5529	97.246	100.217	100.619	S100a1	3	90418341	90421699	-	694	protein_coding	S100 calcium binding protein A1 [Source:MGI Symbol;Acc:MGI:1338917]	-
ENSMUSG00000018326	98.5889	102.29	102.361	106.012	102.286	108.917	111.146	106.197	101.206	102.867	105.22	105.038	99.7778	102.324	102.488	105.815	108.937	72.2821	73.847	69.4803	Ywhab	2	163836880	163860508	+	3382	protein_coding	tyrosine 3-monooxygenase/tryptophan 5-monooxygenase activation protein, beta polypeptide [Source:MGI Symbol;Acc:MGI:1891917]	-
ENSMUSG00000029622	109.948	121.111	111.276	114.383	125.151	113.549	125.526	110.104	108.649	118.295	115.065	107.064	97.5988	113.414	101.407	99.9765	100.934	29.4517	31.5213	28.996	Arpc1b	5	145051025	145067515	+	5115	protein_coding	actin related protein 2/3 complex, subunit 1B [Source:MGI Symbol;Acc:MGI:1343142]	-
ENSMUSG00000037266	87.782	44.2663	80.4048	115.895	112.131	56.0658	61.8701	87.4396	95.2071	58.3741	106.968	95.7205	86.632	81.2087	105.78	105.991	98.3648	172.432	174.69	153.158	Rsrp1	4	134650903	134654982	+	3349	protein_coding	arginine/serine rich protein 1 [Source:MGI Symbol;Acc:MGI:106498]	-
ENSMUSG00000029390	100.531	126.297	104.063	98.523	106.781	113.997	114.855	101.549	105.643	117.52	104.115	105.48	99.0356	108.813	96.9739	100.739	101.722	54.7812	58.2354	57.5088	Tmed2	5	124678758	124688569	+	2527	protein_coding	transmembrane p24 trafficking protein 2 [Source:MGI Symbol;Acc:MGI:1929269]	-
ENSMUSG00000030341	98.3078	118.912	108.857	115.095	113.553	95.3051	111.595	97.9082	105.577	110.482	109.208	109.878	102.86	96.853	97.2192	108.129	101.382	50.3482	55.4049	57.3182	Tnfrsf1a	6	125326325	125339447	+	2591	protein_coding	tumor necrosis factor receptor superfamily, member 1a [Source:MGI Symbol;Acc:MGI:1314884]	-
ENSMUSG00000046434	108.027	121.002	95.7871	109.908	113.478	109.977	115.437	101.518	91.4805	120.258	100.419	107.045	89.7298	97.9393	95.6141	87.9072	96.009	58.5193	66.1193	74.0774	Hnrnpa1	15	103148859	103155119	+	3153	protein_coding	heterogeneous nuclear ribonucleoprotein A1 [Source:MGI Symbol;Acc:MGI:104820]	-
ENSMUSG00000040385	100.454	107.966	108.825	93.864	98.3166	107.208	112.656	106.453	110.14	105.49	107.447	110.919	106.796	106.285	97.3798	100.932	100.575	57.1346	62.7968	57.2783	Ppp1ca	19	4242064	4245419	+	2520	protein_coding	protein phosphatase 1 catalytic subunit alpha [Source:MGI Symbol;Acc:MGI:103016]	-
ENSMUSG00000036781	104.6	117.49	108.537	81.9772	96.3972	115.052	98.3391	114.933	102.113	122.005	118.374	109.845	106.991	112.248	91.3437	91.6675	103.21	49.1947	53.3666	58.9147	Rps27l	9	66853368	66856798	+	816	protein_coding	ribosomal protein S27-like [Source:MGI Symbol;Acc:MGI:1915191]	-
ENSMUSG00000059498	110.794	133.384	105.403	109.173	177.665	113.253	117.876	104.668	98.0203	149.042	113.328	104.891	88.6879	114.47	91.288	88.2024	90.0884	12.9493	14.4661	11.2855	Fcgr3	1	170878743	170892504	-	1736	protein_coding	Fc receptor, IgG, low affinity III [Source:MGI Symbol;Acc:MGI:95500]	-
ENSMUSG00000028583	92.2956	107.416	101.022	87.2472	67.1373	120.359	111.055	124.827	114.337	98.7457	100.612	117.455	101.07	117.425	106.93	110.457	105.2	49.7025	58.5685	52.0069	Pdpn	4	142994001	143026134	-	1817	protein_coding	podoplanin [Source:MGI Symbol;Acc:MGI:103098]	-
ENSMUSG00000029063	110.603	107.651	102.432	116.164	134.505	98.6948	102.903	100.152	99.8153	105.667	117.938	108.512	98.1811	107.171	102.889	100.542	105.189	38.5421	42.3759	41.0732	Nadk	4	155646835	155675458	+	3747	protein_coding	NAD kinase [Source:MGI Symbol;Acc:MGI:2183149]	-
ENSMUSG00000026473	108.867	134.659	112.257	93.7669	103.786	112.915	107.534	96.6173	88.037	122.113	89.1824	100.469	102.858	102.904	75.629	82.368	76.8955	82.1475	74.949	71.0776	Glul	1	153775690	153785469	+	3782	protein_coding	glutamate-ammonia ligase (glutamine synthetase) [Source:MGI Symbol;Acc:MGI:95739]	-
ENSMUSG00000033940	102.415	109.074	121.956	89.4335	83.2263	101.647	97.6105	106.809	101.059	105.054	110.883	112.231	103.038	95.7751	93.5175	103.009	96.2988	66.9659	67.827	69.2685	Brk1	6	113581733	113593912	+	1095	protein_coding	BRICK1, SCAR/WAVE actin-nucleating complex subunit [Source:MGI Symbol;Acc:MGI:1915406]	-
ENSMUSG00000021998	114.621	119.489	104.648	113.018	135.433	108.924	115.604	99.8342	95.1716	122.652	118.431	102.482	93.408	117.338	96.557	88.3146	99.3099	27.2729	29.7829	25.8091	Lcp1	14	75368541	75468282	+	9504	protein_coding	lymphocyte cytosolic protein 1 [Source:MGI Symbol;Acc:MGI:104808]	-
ENSMUSG00000022443	123.336	124.765	96.0884	130.504	138.669	100.343	100.354	86.2214	86.6618	113.213	87.7327	95.2295	88.5603	97.4545	80.2943	83.5441	94.1739	62.4109	70.472	65.2555	Myh9	15	77644787	77726375	-	12928	protein_coding	myosin, heavy polypeptide 9, non-muscle [Source:MGI Symbol;Acc:MGI:107717]	-
ENSMUSG00000042712	83.4769	86.0767	98.354	97.3555	61.521	114.841	96.9511	115.242	106.194	102.363	112.648	116.844	107.234	97.7382	102.913	110.678	105.208	58.6524	73.7675	75.6086	Tceal9	X	135145828	135147888	+	1037	protein_coding	transcription elongation factor A like 9 [Source:MGI Symbol;Acc:MGI:109567]	-
ENSMUSG00000021508	98.4715	147.565	97.2471	115.729	168.245	87.9148	77.3343	65.1786	83.8136	129.461	75.1619	88.7897	86.1793	96.1582	60.4217	69.2232	86.2498	78.3003	79.7435	130.878	Cxcl14	13	56436456	56444364	-	1827	protein_coding	chemokine (C-X-C motif) ligand 14 [Source:MGI Symbol;Acc:MGI:1888514]	-
ENSMUSG00000025967	91.9849	116.302	103.325	92.1603	102.485	115.005	113.353	104.74	102.003	111.23	110.668	109.072	94.9427	103.391	98.3524	94.1319	92.7672	51.4061	56.0805	53.542	Eef1b2	1	63215984	63219645	+	2532	protein_coding	eukaryotic translation elongation factor 1 beta 2 [Source:MGI Symbol;Acc:MGI:1929520]	-
ENSMUSG00000040747	100.082	138.313	103.582	91.4152	142.625	133.799	107.987	101.257	88.4917	138.775	107.029	90.4204	83.4685	117.686	98.7412	85.9043	87.596	33.3512	33.5101	27.394	Cd53	3	106667237	106697465	-	1742	protein_coding	CD53 antigen [Source:MGI Symbol;Acc:MGI:88341]	-
ENSMUSG00000059108	119.702	238.857	104.58	83.3363	212.395	120.119	167.303	104.335	62.891	219.457	76.0017	52.5839	70.3267	112.668	41.6027	52.2835	52.8578	4.2475	6.2485	4.34705	Ifitm6	7	140595612	140597837	-	905	protein_coding	interferon induced transmembrane protein 6 [Source:MGI Symbol;Acc:MGI:2686976]	-
ENSMUSG00000028859	122.653	108.412	104.472	130.585	159.035	83.6108	101.7	101.296	94.3535	99.6582	121.955	106.561	89.9112	104.547	111.738	100.012	110.018	9.63993	33.4351	10.6391	Csf3r	4	125918343	125938233	+	3609	protein_coding	colony stimulating factor 3 receptor (granulocyte) [Source:MGI Symbol;Acc:MGI:1339755]	-
ENSMUSG00000003617	102.671	117.781	96.7708	117.483	114.13	130.412	107.696	98.1072	103.867	120.665	92.3714	101.332	113.185	112.805	96.6424	98.3658	89.5112	30.4634	29.008	30.2397	Cp	3	20011218	20063309	+	9566	protein_coding	ceruloplasmin [Source:MGI Symbol;Acc:MGI:88476]	-
ENSMUSG00000038650	104.63	118.911	98.9868	98.2361	118.548	119.719	125.489	103.22	92.3765	119.516	87.0627	95.2155	89.4499	106.817	90.5495	89.4748	95.498	45.5067	47.9083	43.8603	Rnh1	7	140740239	140752770	-	2594	protein_coding	ribonuclease/angiogenin inhibitor 1 [Source:MGI Symbol;Acc:MGI:1195456]	-
ENSMUSG00000087006	112.706	194.621	140.378	92.5907	119.137	113.049	122.8	91.2276	92.2965	168.668	68.9564	81.4103	94.2634	89.1274	57.6653	86.8434	83.1644	21.218	24.7584	29.873	Gm13889	2	93786155	93787546	-	1392	protein_coding	predicted gene 13889 [Source:MGI Symbol;Acc:MGI:3652053]	-
ENSMUSG00000079435	98.3744	105.826	105.54	74.8918	72.8687	104.016	90.7257	106.965	104.499	109.214	122.338	115.396	102.415	107.626	97.9731	94.2729	87.8756	54.1266	62.6334	61.4952	Rpl36a	X	133486403	133488811	+	1655	protein_coding	ribosomal protein L36A [Source:MGI Symbol;Acc:MGI:1201789]	-
ENSMUSG00000020368	94.4851	97.5844	91.2607	105.049	107.068	98.5143	102.628	94.1048	94.2567	89.7243	104.761	100.456	93.6154	99.9859	100.776	95.389	97.9969	67.9844	69.442	68.4628	Canx	11	50184788	50216500	-	4693	protein_coding	calnexin [Source:MGI Symbol;Acc:MGI:88261]	-
ENSMUSG00000082691	97.3623	114.049	87.859	84.4587	86.9173	105.867	106.681	112.127	103.05	106.183	107.875	92.0513	101.508	105.235	89.9713	76.634	80.9786	70.5684	64.4466	79.6018	Dynlt1-ps1	6	135326406	135326747	-	342	processed_pseudogene	dynein light chain Tctex-type 1, pseuodogene 1 [Source:MGI Symbol;Acc:MGI:3642625]	-
ENSMUSG00000033220	107.121	138.66	107.398	109.65	144.9	109.58	109.735	100.03	87.3858	123.997	118.623	106.713	87.689	110.209	85.7111	77.5613	85.5763	19.7267	23.7485	19.1569	Rac2	15	78443367	78456983	-	3103	protein_coding	Rac family small GTPase 2 [Source:MGI Symbol;Acc:MGI:97846]	-
ENSMUSG00000083061	114.769	162.396	120.506	17.5164	24.6016	119.086	12.1031	119.723	107.025	83.2978	136.173	139.904	44.5267	43.9569	101.601	116.634	122.991	75.5039	96.9864	108.074	Gm12191	11	49569537	49569884	-	348	processed_pseudogene	predicted gene 12191 [Source:MGI Symbol;Acc:MGI:3651293]	-
ENSMUSG00000032359	109.811	115.206	99.8907	105.231	113.027	106.146	112.16	100.856	88.2416	128.323	84.5336	99.2081	111.297	99.8334	78.1639	85.4273	94.5088	42.8286	46.0311	42.786	Ctsh	9	89936205	89958142	+	4499	protein_coding	cathepsin H [Source:MGI Symbol;Acc:MGI:107285]	-
ENSMUSG00000002885	104.85	87.6481	81.4937	105.165	134.841	68.3966	79.844	71.3354	73.1745	95.6836	77.7319	77.6281	80.0615	87.8392	77.872	79.5568	77.3021	148.293	133.628	118.996	Adgre5	8	84449880	84467955	-	3757	protein_coding	adhesion G protein-coupled receptor E5 [Source:MGI Symbol;Acc:MGI:1347095]	-
ENSMUSG00000029430	94.1274	119.949	106.245	104.15	114.658	108.97	118.248	100.565	102.331	105.728	107.273	101.823	93.0988	97.6417	93.7972	93.9486	105.972	28.7057	31.8889	30.9255	Ran	5	129097133	129101387	+	2646	protein_coding	RAN, member RAS oncogene family [Source:MGI Symbol;Acc:MGI:1333112]	-
ENSMUSG00000021127	96.9709	104.782	84.7445	115.3	138.922	85.2503	85.1049	78.743	84.9744	114.577	95.7819	96.3696	87.1195	79.1891	88.5924	93.126	90.8742	78.7968	74.1467	85.8524	Zfp36l1	12	80154528	80159787	-	2990	protein_coding	zinc finger protein 36, C3H type-like 1 [Source:MGI Symbol;Acc:MGI:107946]	zf-CCCH
ENSMUSG00000047187	88.5525	113.195	93.2165	84.0905	93.1315	103.167	100.988	95.5914	92.7522	106.745	89.8508	93.0913	92.86	91.9768	88.6693	89.9076	89.1284	80.3668	84.0017	83.1634	Rab2a	4	8535644	8607778	+	2133	protein_coding	RAB2A, member RAS oncogene family [Source:MGI Symbol;Acc:MGI:1928750]	-
ENSMUSG00000033508	137.412	130.664	116.042	83.3652	113.296	125.582	102.293	110.118	85.0999	178.262	97.846	77.6142	86.7657	112.106	88.0359	97.9549	101.063	0.660517	2.27383	0.966354	Asprv1	6	86605146	86606692	+	1547	protein_coding	aspartic peptidase, retroviral-like 1 [Source:MGI Symbol;Acc:MGI:1915105]	-
ENSMUSG00000044147	90.7757	117.2	105.94	105.473	105.785	103.244	96.4914	95.3374	93.7763	97.0212	101.28	97.4649	93.7529	96.4774	86.0659	89.2104	88.1455	58.9353	63.5972	58.011	Arf6	12	69418924	69420557	+	1534	protein_coding	ADP-ribosylation factor 6 [Source:MGI Symbol;Acc:MGI:99435]	-
ENSMUSG00000046805	98.2631	84.6995	91.4965	99.5938	96.3029	116.612	112.517	105.618	93.1553	91.2499	122.1	108.958	81.2258	108.344	105.199	93.1339	103.084	47.4119	43.5713	36.5813	Mpeg1	19	12438143	12442647	+	4334	protein_coding	macrophage expressed gene 1 [Source:MGI Symbol;Acc:MGI:1333743]	-
ENSMUSG00000021876	52.7984	57.3633	67.7105	50.8663	44.9719	70.9755	57.3396	71.6269	80.8685	59.4455	70.891	71.4623	77.6862	62.4594	74.0426	79.3529	64.3847	267.07	246.651	205.836	Rnase4	14	51328534	51343608	+	1637	protein_coding	ribonuclease, RNase A family 4 [Source:MGI Symbol;Acc:MGI:1926217]	-
ENSMUSG00000028581	94.2417	115.131	102.593	104.01	135.562	96.9413	108.865	91.8402	87.5238	112.635	100.741	98.2532	88.686	106.866	88.3548	82.5161	84.7756	48.08	42.2581	41.4387	Laptm5	4	130640436	130663452	+	3788	protein_coding	lysosomal-associated protein transmembrane 5 [Source:MGI Symbol;Acc:MGI:108046]	-
ENSMUSG00000025647	91.5212	112.595	103.319	93.7724	105.832	91.0427	93.29	88.0451	89.1136	97.5467	97.7103	96.8654	94.0204	96.0385	89.3512	86.5753	84.374	73.5996	75.4132	71.2119	Shisa5	9	108867633	108886845	+	3297	protein_coding	shisa family member 5 [Source:MGI Symbol;Acc:MGI:1915044]	-
ENSMUSG00000019987	133.117	119.171	89.8635	99.6924	140.187	145.763	164.394	120.634	79.5517	137.526	96.4551	100.694	68.8899	116.382	68.899	56.8827	85.7269	1.02645	1.23907	1.25368	Arg1	10	24791119	24803382	-	2228	protein_coding	arginase, liver [Source:MGI Symbol;Acc:MGI:88070]	-
ENSMUSG00000046718	67.5871	99.0735	112.012	81.3149	71.0835	89.4973	86.6838	99.1519	99.4106	82.2061	133.968	118.894	99.5356	93.431	109.888	105.627	84.7925	52.5378	63.7575	75.0219	Bst2	8	71986899	71990100	-	903	protein_coding	bone marrow stromal cell antigen 2 [Source:MGI Symbol;Acc:MGI:1916800]	-
ENSMUSG00000045954	70.2297	43.8686	62.7791	57.4731	27.9529	72.3337	57.9765	76.3718	69.9684	41.2821	64.24	79.2384	97.1614	66.476	86.1819	79.2837	60.355	229.402	242.383	240.474	Cavin2	1	51328285	51342119	+	3055	protein_coding	caveolae associated 2 [Source:MGI Symbol;Acc:MGI:99513]	-
ENSMUSG00000038387	85.3482	101.953	111.096	96.3866	80.9471	95.2081	87.1489	91.5129	98.0186	90.6485	93.8723	95.3998	102.698	90.8329	89.0298	107.445	106.88	64.7617	66.0553	69.7325	Rras	7	44667385	44671071	+	1121	protein_coding	related RAS viral (r-ras) oncogene [Source:MGI Symbol;Acc:MGI:98179]	-
ENSMUSG00000031246	77.451	89.4733	80.4466	81.3133	84.3609	107.303	99.7799	100.406	94.7257	96.4202	94.2537	85.9267	89.8582	92.1821	98.5382	87.4557	84.049	90.8687	93.9274	95.9781	Sh3bgrl	X	108138971	108241479	+	3298	protein_coding	SH3-binding domain glutamic acid-rich protein like [Source:MGI Symbol;Acc:MGI:1930849]	-
ENSMUSG00000020869	99.0833	121.377	97.2416	108.542	117.351	116.362	118.14	95.4175	100.025	118.471	88.6238	98.8549	90.0668	107.467	86.3985	87.7058	96.42	24.3686	24.589	25.1433	Lrrc59	11	94520593	94536042	+	3073	protein_coding	leucine rich repeat containing 59 [Source:MGI Symbol;Acc:MGI:2138133]	-
ENSMUSG00000018774	108.102	91.3235	100.3	110.364	111.741	110.106	113.447	111.239	102.675	93.3732	95.4689	107.211	88.3712	107.808	99.9841	95.5755	100.736	24.6968	21.9623	22.4715	Cd68	11	69555039	69556979	-	1257	protein_coding	CD68 antigen [Source:MGI Symbol;Acc:MGI:88342]	-
ENSMUSG00000001506	83.5158	79.7899	84.5736	100.626	82.7787	105.201	121.602	120.999	103.458	72.2601	117.595	114.072	87.9732	98.9445	114.794	95.8153	100.471	35.6243	41.087	50.3883	Col1a1	11	94827050	94843868	+	6563	protein_coding	collagen, type I, alpha 1 [Source:MGI Symbol;Acc:MGI:88467]	-
ENSMUSG00000070493	78.7355	103.608	104.84	84.6867	80.2711	109.78	95.8513	95.3517	99.3908	93.8485	102.806	104.959	92.7609	95.77	93.4117	86.7281	85.4615	61.8466	73.8253	67.3249	Chchd2	5	129909997	129916311	-	2269	protein_coding	coiled-coil-helix-coiled-coil-helix domain containing 2 [Source:MGI Symbol;Acc:MGI:1261428]	-
ENSMUSG00000020612	89.8348	107.527	87.4445	94.2598	101.32	96.4375	95.6646	85.6475	85.7877	103.352	93.1444	89.0623	87.5325	89.0795	82.9761	86.3513	86.4745	80.1659	83.7156	84.6723	Prkar1a	11	109540231	109560482	+	4321	protein_coding	protein kinase, cAMP dependent regulatory, type I, alpha [Source:MGI Symbol;Acc:MGI:104878]	-
ENSMUSG00000019362	87.1291	99.3611	105.864	82.4635	82.8254	96.2715	94.7479	92.4124	100.479	95.4538	111.069	102.213	91.033	86.3055	91.8985	97.0866	97.1305	58.2159	68.7418	64.5674	D8Ertd738e	8	84972867	84976348	-	616	protein_coding	DNA segment, Chr 8, ERATO Doi 738, expressed [Source:MGI Symbol;Acc:MGI:1289231]	-
ENSMUSG00000040212	103.453	105.723	115.816	94.5252	91.5837	95.7916	103.526	98.0081	98.0369	112.882	107.375	111.23	95.208	97.4832	89.8314	98.8298	92.8333	28.1226	30.225	30.1576	Emp3	7	45567447	45570828	-	1071	protein_coding	epithelial membrane protein 3 [Source:MGI Symbol;Acc:MGI:1098729]	-
ENSMUSG00000024190	76.1575	178.793	56.3797	107.996	234.973	80.028	103.403	67.2697	40.5279	141.614	64.942	70.8216	71.2165	95.4198	53.2779	58.4778	51.7075	53.4783	69.9168	121.278	Dusp1	17	26724564	26781102	-	3311	protein_coding	dual specificity phosphatase 1 [Source:MGI Symbol;Acc:MGI:105120]	-
ENSMUSG00000034024	93.683	120.02	93.9192	102.602	116.082	100.512	108.672	92.2602	89.6279	115.013	87.9437	93.6687	93.1776	99.297	85.6561	84.5611	95.818	40.3993	42.6112	41.187	Cct2	10	116886906	116899719	-	2557	protein_coding	chaperonin containing Tcp1, subunit 2 (beta) [Source:MGI Symbol;Acc:MGI:107186]	-
ENSMUSG00000003283	95.136	97.5648	107.531	111.753	126.304	92.4452	105.295	91.0837	98.5833	107.524	113.299	103.19	91.4405	109.391	89.5665	94.6125	98.7333	19.1655	24.6259	19.3695	Hck	2	152950388	152993361	+	2092	protein_coding	hemopoietic cell kinase [Source:MGI Symbol;Acc:MGI:96052]	-
ENSMUSG00000035783	95.5349	87.9582	102.421	65.005	65.6827	88.3276	87.4799	90.1193	109.452	87.0212	95.8754	95.8264	97.5047	89.8723	96.9521	113.341	102.6	77.1527	75.59	69.5092	Acta2	19	34218490	34232990	-	2196	protein_coding	actin alpha 2, smooth muscle, aorta [Source:MGI Symbol;Acc:MGI:87909]	-
ENSMUSG00000026576	90.5529	105.651	89.7589	107.976	101.629	99.7957	93.8828	77.5212	76.9194	111.668	62.4926	82.3038	104.599	93.4507	60.183	72.1633	76.5736	103.475	90.542	88.2326	Atp1b1	1	164264678	164285924	-	3081	protein_coding	ATPase, Na+/K+ transporting, beta 1 polypeptide [Source:MGI Symbol;Acc:MGI:88108]	-
ENSMUSG00000090862	87.9841	118.506	104.097	86.7001	81.9755	102.014	98.4841	94.4594	86.5979	102.683	96.1194	102.219	94.8261	99.0779	86.6038	92.3285	95.211	37.9537	56.6884	54.0186	Rps13	7	115930740	115933430	-	2691	protein_coding	ribosomal protein S13 [Source:MGI Symbol;Acc:MGI:1915302]	-
ENSMUSG00000031996	85.4666	86.0247	82.1466	89.1968	83.0855	82.2285	80.2947	78.8478	77.0461	83.8245	75.5353	83.2268	85.4657	80.6523	75.732	78.8024	76.5582	128.59	123.697	135.453	Aplp2	9	31060853	31123111	-	5875	protein_coding	amyloid beta (A4) precursor-like protein 2 [Source:MGI Symbol;Acc:MGI:88047]	-
ENSMUSG00000022505	78.6418	71.0824	82.653	67.2378	54.6049	90.3434	76.6836	75.4813	87.8742	78.9317	68.7097	81.0257	93.0505	80.7642	83.5936	92.1003	81.4173	134.75	146.34	144.492	Emp2	16	10099613	10131832	-	8644	protein_coding	epithelial membrane protein 2 [Source:MGI Symbol;Acc:MGI:1098726]	-
ENSMUSG00000025290	81.8253	105.233	99.6091	80.1855	80.8875	96.3835	91.7639	98.5579	94.4354	100.328	107.822	98.9976	91.8405	94.2743	88.5637	85.6857	87.8909	56.5837	64.5908	61.3065	Rps24	14	24537193	24547027	+	6256	protein_coding	ribosomal protein S24 [Source:MGI Symbol;Acc:MGI:98147]	-
ENSMUSG00000020400	92.3639	130.802	112.05	109.538	131.051	91.0077	93.2324	92.74	95.9439	121.841	104.636	99.1077	88.2854	104.242	88.2853	85.3148	89.6104	10.9305	11.0342	12.4725	Tnip1	11	54801611	54853743	-	3539	protein_coding	TNFAIP3 interacting protein 1 [Source:MGI Symbol;Acc:MGI:1926194]	-
ENSMUSG00000027828	87.7403	104.352	87.718	92.2116	97.0736	104.363	98.6092	93.2309	90.7586	103.552	91.2367	94.7125	90.3642	97.5583	91.3817	90.3523	97.2068	47.935	49.2868	51.2316	Ssr3	3	65287076	65300044	-	4172	protein_coding	signal sequence receptor, gamma [Source:MGI Symbol;Acc:MGI:1914687]	-
ENSMUSG00000069763	67.3265	46.8607	71.0246	39.1873	26.8573	54.6744	50.2421	56.3002	64.4491	61.4734	66.5436	74.6394	92.7165	60.5197	86.1605	84.664	62.0785	205.262	228.681	256.238	Tmem100	11	89921174	89927334	+	1767	protein_coding	transmembrane protein 100 [Source:MGI Symbol;Acc:MGI:1915138]	-
ENSMUSG00000046229	79.0777	118.575	116.81	82.6097	80.477	94.3422	104.223	85.7689	95.6814	89.0218	107.673	96.5796	86.1691	86.5423	82.4454	93.0968	86.0689	51.5666	58.9993	60.0155	Scand1	2	156153766	156154667	-	803	protein_coding	SCAN domain-containing 1 [Source:MGI Symbol;Acc:MGI:1343132]	-
ENSMUSG00000011752	95.9556	122.659	94.6501	102.719	133.753	111.071	115.389	103.153	83.4161	99.1203	99.751	85.0122	83.1388	94.8411	81.0376	76.3231	88.0231	28.6989	28.1044	27.0542	Pgam1	19	41900362	41907099	+	1982	protein_coding	phosphoglycerate mutase 1 [Source:MGI Symbol;Acc:MGI:97552]	-
ENSMUSG00000031146	86.9933	120.814	92.6939	89.8667	103.858	104.641	114.361	98.381	88.3324	113.215	86.3273	92.0845	93.0441	102.113	79.1411	76.5763	79.86	44.8646	42.0234	39.0164	Plp2	X	7534180	7537629	-	1334	protein_coding	proteolipid protein 2 [Source:MGI Symbol;Acc:MGI:1298382]	-
ENSMUSG00000084838	33.2646	96.6832	98.7396	28.0003	82.8146	15.3823	120.493	108.96	138.418	112.083	129.421	136.04	123.601	95.4874	105.316	100.25	64.5564	30.1136	64.4548	54.6094	Gm10241	16	19995477	19995762	-	286	processed_pseudogene	predicted pseudogene 10241 [Source:MGI Symbol;Acc:MGI:3704461]	-
ENSMUSG00000029467	82.3278	103.299	109.391	91.3773	102.969	83.2556	89.1965	76.2816	81.765	95.2254	90.3477	74.9724	82.8246	82.1332	74.7882	91.6082	84.1368	89.4505	74.57	76.993	Atp2a2	5	122591576	122640288	-	6081	protein_coding	ATPase, Ca++ transporting, cardiac muscle, slow twitch 2 [Source:MGI Symbol;Acc:MGI:88110]	-
ENSMUSG00000055839	81.5662	109.977	107.439	76.4336	89.4353	99.9137	90.4621	96.3404	98.0108	91.9811	108.823	100.887	93.9722	93.1754	83.6659	83.9857	93.0833	43.4024	44.686	48.374	Elob	17	24043712	24048110	-	1398	protein_coding	elongin B [Source:MGI Symbol;Acc:MGI:1914923]	-
ENSMUSG00000028108	101.976	117.624	89.5629	101.751	151.778	89.0336	109.443	96.5412	75.4845	119.442	73.031	82.0711	81.4912	93.2327	68.8999	74.5579	76.3989	40.9793	39.8834	43.3185	Ecm1	3	95641459	95646881	-	2522	protein_coding	extracellular matrix protein 1 [Source:MGI Symbol;Acc:MGI:103060]	-
ENSMUSG00000015093	77.8233	74.1923	100.556	68.4229	53.4215	82.8573	75.1312	79.9025	104.814	80.3658	69.681	96.0635	111.41	86.7989	75.4656	96.379	84.8794	103.951	104.717	96.1361	Clic3	2	25346850	25348788	+	1012	protein_coding	chloride intracellular channel 3 [Source:MGI Symbol;Acc:MGI:1916704]	-
ENSMUSG00000000530	77.5148	80.3081	86.7434	79.8038	76.4933	61.1164	66.4991	63.6362	75.9726	71.4022	74.502	78.7551	88.0871	65.3957	75.1213	89.5369	77.0305	134.486	156.757	142.835	Acvrl1	15	101026403	101043217	+	4265	protein_coding	activin A receptor, type II-like 1 [Source:MGI Symbol;Acc:MGI:1338946]	-
ENSMUSG00000037815	84.9534	96.5038	81.7494	89.1575	91.1448	80.8933	85.9532	76.3992	82.1584	91.2958	73.4858	83.7858	87.7163	86.2514	74.7819	83.3292	86.2015	93.9309	99.9547	92.2625	Ctnna1	18	35251912	35387832	+	6425	protein_coding	catenin (cadherin associated protein), alpha 1 [Source:MGI Symbol;Acc:MGI:88274]	-
ENSMUSG00000031633	79.8917	92.9402	121.176	65.1885	57.8279	96.2323	91.4996	97.332	107.543	93.943	104.094	85.0543	92.9694	80.366	88.7937	94.5836	88.4739	58.3359	61.4253	61.494	Slc25a4	8	46659834	46664321	-	2353	protein_coding	solute carrier family 25 (mitochondrial carrier, adenine nucleotide translocator), member 4 [Source:MGI Symbol;Acc:MGI:1353495]	-
ENSMUSG00000067288	89.1513	95.5458	105.752	76.3913	75.9958	93.7197	86.7433	88.4159	96.0365	100.139	98.7163	110.187	79.6517	86.0944	90.3007	103.144	90.9506	39.6284	56.3902	54.0564	Rps28	17	34038001	34043536	-	1719	protein_coding	ribosomal protein S28 [Source:MGI Symbol;Acc:MGI:1859516]	-
ENSMUSG00000017781	97.1314	113.92	97.996	93.0657	101.432	97.0009	105.121	94.3768	79.7281	113.914	92.2944	83.5908	84.4043	98.1652	81.5948	83.5719	88.6782	36.85	37.7976	35.158	Pitpna	11	75478923	75519630	+	4129	protein_coding	phosphatidylinositol transfer protein, alpha [Source:MGI Symbol;Acc:MGI:99887]	-
ENSMUSG00000113136	119.747	77.9341	101.378	130.311	211.168	56.4931	83.2265	85.0908	81.7298	129.365	91.4195	90.8566	79.5244	96.5271	74.4911	82.7295	106.607	4.80083	5.21901	5.89528	Gm19951	12	99609334	99613482	+	1348	lncRNA	predicted gene, 19951 [Source:MGI Symbol;Acc:MGI:5012136]	-
ENSMUSG00000021190	91.6063	96.4863	92.4986	83.5928	93.1845	87.1916	105.773	100.035	90.3141	90.4447	96.6808	99.0069	85.7767	96.3313	92.2604	87.1351	86.2801	44.783	44.4309	49.9423	Lgmn	12	102360343	102406072	-	2323	protein_coding	legumain [Source:MGI Symbol;Acc:MGI:1330838]	-
ENSMUSG00000036887	88.8456	87.0413	122.375	82.0959	71.2053	80.0766	83.4173	91.9771	97.7675	86.2161	134.135	130.637	101.171	91.275	112.356	102.072	83.686	18.9954	22.9484	24.0962	C1qa	4	136623228	136626114	-	1040	protein_coding	complement component 1, q subcomponent, alpha polypeptide [Source:MGI Symbol;Acc:MGI:88223]	-
ENSMUSG00000056076	94.808	110.84	92.9296	94.4591	104.919	94.8635	98.8063	83.1853	89.3695	107.738	83.1181	89.4453	92.0039	96.1045	75.0997	81.7327	86.8859	42.1432	47.0152	46.2542	Eif3b	5	140405083	140429115	+	3346	protein_coding	eukaryotic translation initiation factor 3, subunit B [Source:MGI Symbol;Acc:MGI:106478]	-
ENSMUSG00000025608	85.9658	84.6618	83.691	95.1964	66.162	69.7419	74.2455	78.7684	74.2696	70.1597	93.5862	97.4527	100.844	76.3531	83.2176	90.5693	88.1817	93.7608	100.437	96.5526	Podxl	6	31496423	31540916	-	5488	protein_coding	podocalyxin-like [Source:MGI Symbol;Acc:MGI:1351317]	-
ENSMUSG00000002015	77.8609	90.9003	90.6446	83.6044	84.4217	95.0245	92.4378	87.0156	84.4523	83.8868	89.0408	89.961	90.2808	80.1046	84.1301	89.5724	83.8706	74.3243	73.7485	73.8406	Bcap31	X	72729784	72759781	-	1219	protein_coding	B cell receptor associated protein 31 [Source:MGI Symbol;Acc:MGI:1350933]	-
ENSMUSG00000000982	69.1299	60.0103	121.448	93.8817	64.0533	79.487	55.1997	111.557	151.028	67.6747	169.996	119.473	92.4008	60.8901	123.204	129.742	123.094	1.01636	0.755676	1.4894	Ccl3	11	83538670	83540181	-	766	protein_coding	chemokine (C-C motif) ligand 3 [Source:MGI Symbol;Acc:MGI:98260]	-
ENSMUSG00000020152	91.1056	98.5032	85.7299	93.2869	111.144	100.609	98.9621	86.2776	81.4744	106.812	93.6363	88.1598	81.948	94.7935	83.7927	81.0707	86.145	43.5436	44.5781	43.3928	Actr2	11	20012304	20062913	-	5204	protein_coding	ARP2 actin-related protein 2 [Source:MGI Symbol;Acc:MGI:1913963]	-
ENSMUSG00000022831	105.018	113.787	100.534	96.6761	113.715	100.079	104.655	87.8732	82.4704	118.013	109.952	97.7553	83.4347	99.0687	82.6694	75.0441	83.8158	11.3311	14.9716	12.9007	Hcls1	16	36755345	36783574	+	2525	protein_coding	hematopoietic cell specific Lyn substrate 1 [Source:MGI Symbol;Acc:MGI:104568]	-
ENSMUSG00000059668	173.36	26.7079	73.2854	0.0186785	0	89.802	6.41114	132.146	84.7425	181.845	110.005	9.97845	106.887	115.362	132.717	217.564	228.85	0.319368	0.271377	0.0737755	Krt4	15	101826970	101833170	-	2133	protein_coding	keratin 4 [Source:MGI Symbol;Acc:MGI:96701]	-
ENSMUSG00000002111	96.0627	122.505	104.942	91.2578	111.057	98.4997	103.757	82.2671	87.6648	115.02	102.836	91.3754	85.0977	100.341	84.3619	83.2824	79.7377	13.812	16.4724	11.4154	Spi1	2	90912735	90946101	+	2695	protein_coding	spleen focus forming virus (SFFV) proviral integration oncogene [Source:MGI Symbol;Acc:MGI:98282]	ETS
ENSMUSG00000030189	80.8204	107.465	89.4711	90.2031	102.789	99.5326	96.3251	95.632	99.8649	106.987	92.1104	87.9575	78.9634	90.5049	80.2887	86.5333	91.3484	33.5464	37.3011	32.8415	Ybx3	6	131341818	131365439	-	3075	protein_coding	Y box protein 3 [Source:MGI Symbol;Acc:MGI:2137670]	CSD
ENSMUSG00000069662	84.2199	103.373	94.9956	89.3179	99.489	76.2605	89.9277	89.5332	89.1253	102.041	94.2409	89.63	82.8332	81.061	83.5391	95.1188	90.8429	40.5083	52.4025	50.4783	Marcks	10	37009371	37014916	-	4048	protein_coding	myristoylated alanine rich protein kinase C substrate [Source:MGI Symbol;Acc:MGI:96907]	-
ENSMUSG00000042784	68.4042	66.504	72.9126	87.1887	67.4665	82.9613	76.7803	75.7855	93.9854	81.2815	84.2394	96.0078	87.1824	87.4263	81.9222	103.245	75.8176	101.941	92.299	92.8181	Muc1	3	89136364	89140688	+	2346	protein_coding	mucin 1, transmembrane [Source:MGI Symbol;Acc:MGI:97231]	-
ENSMUSG00000033685	78.65	104.253	94.7882	93.2212	107.244	88.9312	99.1704	87.467	74.4318	102.707	82.5256	96.1347	95.3976	85.7901	73.1005	74.6793	74.1171	53.4341	55.3	54.2856	Ucp2	7	100142544	100151227	+	6989	protein_coding	uncoupling protein 2 (mitochondrial, proton carrier) [Source:MGI Symbol;Acc:MGI:109354]	-
ENSMUSG00000092086	86.6495	106.317	97.6045	85.2285	74.1595	104.276	102.044	80.3576	89.3062	112.707	93.8021	99.0434	82.5998	79.1832	87.1619	90.4476	85.1294	27.6466	48.9541	42.9172	Gm6793	8	112740585	112741640	-	1056	processed_pseudogene	predicted gene 6793 [Source:MGI Symbol;Acc:MGI:3643578]	-
ENSMUSG00000024308	75.7744	92.6143	104.604	89.3682	76.3761	86.4349	82.5322	79.1217	84.3739	82.967	109.212	99.3575	87.5506	86.4616	87.8052	93.6338	90.6643	52.1451	57.573	55.1508	Tapbp	17	34134873	34148266	+	3628	protein_coding	TAP binding protein [Source:MGI Symbol;Acc:MGI:1201689]	-
ENSMUSG00000091498	65.682	98.0123	102.246	64.9532	67.2951	108.651	91.0006	100.358	99.8455	89.229	81.9526	83.1965	91.1488	103.8	70.5403	68.2272	64.775	104.394	61.1231	53.7657	Mpc1-ps	12	110824999	110825328	-	330	processed_pseudogene	mitochondrial pyruvate carrier 1, pseudogene [Source:MGI Symbol;Acc:MGI:3781628]	-
ENSMUSG00000029373	106.246	130.171	129.134	65.2047	90.353	82.0073	91.9504	97.1745	88.9608	112.421	103.403	102.777	81.7333	103.283	89.5424	75.3849	83.4645	11.8102	14.1423	9.82155	Pf4	5	90920294	90921242	+	721	protein_coding	platelet factor 4 [Source:MGI Symbol;Acc:MGI:1888711]	-
ENSMUSG00000020120	92.4927	105.957	96.7154	101.353	124.583	99.2747	92.4386	82.2225	85.7117	126.878	96.3409	81.4733	78.3057	100.217	84.7042	79.4012	94.5405	14.8599	17.2211	11.8128	Plek	11	16921206	17002381	-	4486	protein_coding	pleckstrin [Source:MGI Symbol;Acc:MGI:1860485]	-
ENSMUSG00000031451	77.8107	73.6484	91.4726	56.9942	42.6911	92.8733	63.6304	84.5438	94.2741	73.7593	72.6343	71.4643	95.6064	76.8858	80.7081	81.7705	75.0768	112.46	122.344	123.889	Gas6	8	13515374	13544490	-	2548	protein_coding	growth arrest specific 6 [Source:MGI Symbol;Acc:MGI:95660]	-
ENSMUSG00000017774	95.7216	86.3584	87.1072	90.5366	85.538	87.5193	85.7421	78.9783	83.5942	87.4016	74.379	84.1563	91.4708	89.842	75.9949	87.0275	87.3756	63.9612	72.9738	67.7844	Myo1c	11	75541330	75564736	+	6585	protein_coding	myosin IC [Source:MGI Symbol;Acc:MGI:106612]	-
ENSMUSG00000035385	89.8306	113.377	104.264	114.937	116.513	97.3037	93.5377	87.3813	78.8391	130.944	96.6909	98.0645	68.0464	87.3731	83.2997	94.4409	103.635	0.897908	0.978179	1.07167	Ccl2	11	81926397	81928279	+	1138	protein_coding	chemokine (C-C motif) ligand 2 [Source:MGI Symbol;Acc:MGI:98259]	-
ENSMUSG00000032060	70.3025	84.985	99.5784	64.4355	49.6292	81.0563	81.7724	91.4666	93.5011	77.469	85.9968	87.6532	90.0582	73.2563	75.1038	81.0214	81.7437	99.2572	101.307	91.3163	Cryab	9	50662625	50667936	+	1479	protein_coding	crystallin, alpha B [Source:MGI Symbol;Acc:MGI:88516]	-
ENSMUSG00000001507	99.7251	97.9041	86.663	102.289	97.5194	101.046	97.0611	86.6136	82.256	98.8862	69.3694	85.2838	81.7167	95.0136	74.426	79.5854	81.9089	42.9401	49.2211	49.7306	Itga3	11	94935300	94967627	-	5710	protein_coding	integrin alpha 3 [Source:MGI Symbol;Acc:MGI:96602]	-
ENSMUSG00000074457	83.7295	94.9261	91.1514	71.8719	70.2541	92.0136	86.8702	94.6505	94.6381	94.2219	87.8438	86.285	94.3814	83.8933	75.8331	92.8986	82.7052	52.9913	61.3791	60.8237	S100a16	3	90444561	90450458	+	1617	protein_coding	S100 calcium binding protein A16 [Source:MGI Symbol;Acc:MGI:1915110]	-
ENSMUSG00000004897	82.223	99.5827	90.7267	89.2371	83.8769	92.443	89.2561	86.0043	85.7844	98.1232	90.9014	92.3034	92.7778	84.1779	79.9068	85.8368	87.4269	42.4594	49.8117	49.4053	Hdgf	3	87813628	87823439	+	2873	protein_coding	heparin binding growth factor [Source:MGI Symbol;Acc:MGI:1194494]	-
ENSMUSG00000011179	79.6036	178.302	84.3817	83.4384	193.056	104.706	96.7569	68.4217	76.1517	139.077	67.725	69.6037	66.7133	90.0432	55.2309	59.5755	73.1293	21.7782	23.5907	20.82	Odc1	12	17594795	17601506	+	3405	protein_coding	ornithine decarboxylase, structural 1 [Source:MGI Symbol;Acc:MGI:97402]	-
ENSMUSG00000005779	84.9905	104.952	92.6045	79.7437	86.2936	106.658	101.97	84.6137	86.7681	101.376	85.3018	89.4455	83.1598	92.8366	79.5432	84.4554	87.195	37.6595	40.6241	41.1152	Psmb4	3	94791404	94794272	-	1951	protein_coding	proteasome (prosome, macropain) subunit, beta type 4 [Source:MGI Symbol;Acc:MGI:1098257]	-
ENSMUSG00000026193	113.559	78.4756	75.1426	101.862	112.903	89.862	101.414	87.9056	85.0944	83.3541	82.7227	87.8967	77.1062	87.8513	94.8775	90.8544	94.0015	33.4298	34.8516	33.8933	Fn1	1	71624679	71692359	-	11685	protein_coding	fibronectin 1 [Source:MGI Symbol;Acc:MGI:95566]	-
ENSMUSG00000032473	72.9737	77.5226	69.7375	80.4066	68.0943	70.3639	80.3435	74.8286	69.0244	85.2472	65.484	79.6747	83.7066	75.5976	62.6198	66.9487	77.3403	121.012	129.463	133.57	Cldn18	9	99571514	99599320	-	4456	protein_coding	claudin 18 [Source:MGI Symbol;Acc:MGI:1929209]	-
ENSMUSG00000001729	88.9633	101.348	92.0434	81.9185	93.9483	91.0144	97.4933	91.19	89.0623	95.868	83.2609	84.8229	81.7451	90.9842	77.5576	82.2403	81.8682	44.5854	46.526	47.3472	Akt1	12	112620255	112641318	-	4098	protein_coding	thymoma viral proto-oncogene 1 [Source:MGI Symbol;Acc:MGI:87986]	-
ENSMUSG00000025351	80.6718	105.221	94.6685	77.1288	84.9698	104.488	101.615	94.1378	98.4486	102.085	86.7809	89.3786	84.2754	95.5927	81.576	88.1282	93.5982	24.6858	25.6252	28.4852	Cd63	10	128736858	128748691	+	3682	protein_coding	CD63 antigen [Source:MGI Symbol;Acc:MGI:99529]	-
ENSMUSG00000028618	69.6493	78.9277	79.024	72.4932	67.3651	81.0114	77.4471	80.065	77.731	79.7832	78.6288	78.7222	78.431	72.1424	73.975	78.0676	71.3127	112.912	118.247	115.554	Tmem59	4	107035596	107058193	+	2056	protein_coding	transmembrane protein 59 [Source:MGI Symbol;Acc:MGI:1929278]	-
ENSMUSG00000026073	96.7607	180.361	87.5332	129.964	251.14	103.712	109.486	75.8698	53.751	159.607	55.4275	58.4344	59.7564	83.6898	40.8081	38.3049	54.9812	0.255021	0.793453	0.329902	Il1r2	1	40113239	40164391	+	1908	protein_coding	interleukin 1 receptor, type II [Source:MGI Symbol;Acc:MGI:96546]	-
ENSMUSG00000086922	81.9558	108.726	84.7539	76.5416	86.727	105.777	103.89	87.6964	81.5218	91.6549	89.922	90.4664	84.351	92.0657	76.8941	72.1568	91.5265	39.7789	43.9417	48.0704	Gm13835	6	31118914	31119598	-	685	processed_pseudogene	predicted gene 13835 [Source:MGI Symbol;Acc:MGI:3650921]	-
ENSMUSG00000037894	82.1714	87.5641	93.3241	72.773	66.2157	95.3936	97.6035	99.5341	87.6771	92.6195	95.9117	97.0813	89.7921	92.5785	97.3244	93.025	85.7801	33.9456	41.7438	35.4421	H2az1	3	137570248	137572683	+	1776	protein_coding	H2A.Z variant histone 1 [Source:MGI Symbol;Acc:MGI:1888388]	-
ENSMUSG00000026003	78.9636	97.0419	105.058	79.4241	84.9015	85.5953	89.0475	90.9436	88.1318	89.8294	92.7684	86.7496	91.3761	82.1685	76.0854	84.2864	73.2251	57.3947	48.8795	55.1163	Acadl	1	66869998	66902436	-	2005	protein_coding	acyl-Coenzyme A dehydrogenase, long-chain [Source:MGI Symbol;Acc:MGI:87866]	-
ENSMUSG00000004980	74.1706	70.5993	78.2617	93.4671	84.9041	77.5833	75.2621	85.0729	81.5681	71.4523	95.7375	92.7949	80.6081	76.2148	92.3665	87.6151	88.8285	71.9672	81.4723	76.7396	Hnrnpa2b1	6	51437912	51446874	-	6584	protein_coding	heterogeneous nuclear ribonucleoprotein A2/B1 [Source:MGI Symbol;Acc:MGI:104819]	-
ENSMUSG00000021134	94.2754	103.866	79.8411	66.735	82.9942	73.4255	71.9273	71.7021	66.8674	88.5795	68.4217	69.3813	69.6107	71.7264	74.6266	76.5144	74.8917	108.529	110.759	110.841	Srsf5	12	80992278	80997281	+	3988	protein_coding	serine and arginine-rich splicing factor 5 [Source:MGI Symbol;Acc:MGI:98287]	-
ENSMUSG00000002504	65.2617	45.9583	75.3475	73.5541	43.2287	56.2804	60.3641	77.1708	78.3116	44.5479	77.9683	87.7116	94.1173	63.6817	89.2178	94.3475	77.315	141.579	154.262	133.797	Slc9a3r2	17	24858260	24869301	-	2646	protein_coding	solute carrier family 9 (sodium/hydrogen exchanger), member 3 regulator 2 [Source:MGI Symbol;Acc:MGI:1890662]	-
ENSMUSG00000053279	53.911	54.9558	62.1638	53.9313	36.0468	78.9156	59.0763	68.0549	66.5906	58.4182	61.426	75.1323	78.5936	65.6091	60.274	65.797	56.0562	174.517	171.884	224.546	Aldh1a1	19	20470079	20620829	+	4937	protein_coding	aldehyde dehydrogenase family 1, subfamily A1 [Source:MGI Symbol;Acc:MGI:1353450]	-
ENSMUSG00000023078	83.9374	126.41	106.086	72.3724	49.8074	112.968	100.933	98.817	103.145	106.163	107.3	106.318	86.2209	100.253	110.351	74.9861	69.4567	4.35807	1.70363	1.98414	Cxcl13	5	96104810	96108927	+	1150	protein_coding	chemokine (C-X-C motif) ligand 13 [Source:MGI Symbol;Acc:MGI:1888499]	-
ENSMUSG00000030934	74.1022	72.4382	80.5334	81.4719	66.7716	82.4133	83.6027	76.7591	88.3811	77.8304	79.0704	88.4582	84.7677	76.4294	79.4116	89.4956	76.2464	90.1824	89.9591	83.3491	Oat	7	132159207	132178127	-	2360	protein_coding	ornithine aminotransferase [Source:MGI Symbol;Acc:MGI:97394]	-
ENSMUSG00000030413	89.312	140.471	98.1209	95.5148	133.925	97.4706	110.799	88.0363	74.4822	131.474	82.0039	75.5814	88.0832	93.7956	63.6509	68.5112	69.468	6.86034	7.87762	6.03925	Pglyrp1	7	18605256	18624384	+	1837	protein_coding	peptidoglycan recognition protein 1 [Source:MGI Symbol;Acc:MGI:1345092]	-
ENSMUSG00000028788	84.4101	104.019	84.6381	77.5069	76.7402	90.9923	89.7542	84.6003	79.2924	100.209	80.711	78.0541	84.1581	89.0225	77.2074	76.6063	80.507	61.4646	58.0668	60.256	Ptp4a2	4	129705012	129743796	+	4377	protein_coding	protein tyrosine phosphatase 4a2 [Source:MGI Symbol;Acc:MGI:1277117]	-
ENSMUSG00000019997	86.897	123.986	88.4446	107.854	139.551	106.209	97.087	69.5735	63.384	117.646	57.4926	76.4774	72.043	78.7742	48.1372	63.5871	88.7599	40.0353	37.1186	54.1503	Ccn2	10	24471340	24474581	+	2861	protein_coding	cellular communication network factor 2 [Source:MGI Symbol;Acc:MGI:95537]	-
ENSMUSG00000015143	90.579	125.778	83.6848	112.445	134.193	93.1473	98.6238	76.5142	72.6598	113.157	67.1894	76.6702	78.8301	93.0495	62.9902	65.4889	85.35	26.8134	28.4076	27.9644	Actn1	12	80214321	80307145	-	5533	protein_coding	actinin, alpha 1 [Source:MGI Symbol;Acc:MGI:2137706]	-
ENSMUSG00000006390	63.1654	67.9139	73.3621	68.0633	65.4271	63.9891	67.9835	78.0096	88.7987	69.279	81.4846	75.4114	77.1809	66.5465	82.8697	91.8529	77.9978	113.881	115.711	124.343	Elovl1	4	118285290	118290150	+	2726	protein_coding	elongation of very long chain fatty acids (FEN1/Elo2, SUR4/Elo3, yeast)-like 1 [Source:MGI Symbol;Acc:MGI:1858959]	-
ENSMUSG00000030738	92.6532	97.1809	81.9438	88.3406	100.842	90.4805	91.8883	82.5817	84.5857	90.7663	75.3375	79.2244	78.6164	93.4324	75.3916	77.2654	78.0924	52.7741	49.9927	46.9602	Eif3c	7	126145627	126165583	-	3511	protein_coding	eukaryotic translation initiation factor 3, subunit C [Source:MGI Symbol;Acc:MGI:1926966]	-
ENSMUSG00000023048	81.3052	94.1337	87.1687	88.9668	98.1019	78.4391	95.7072	85.6537	80.9076	92.3796	100.292	88.888	83.3192	83.3325	73.4377	84.9086	70.7947	42.8017	50.5986	45.2091	Prr13	15	102367463	102371241	+	1562	protein_coding	proline rich 13 [Source:MGI Symbol;Acc:MGI:1913401]	-
ENSMUSG00000028822	75.865	84.7866	84.3387	73.0317	78.91	82.687	76.9674	75.4537	77.6785	83.3668	83.9078	83.8778	82.6299	73.4517	73.8292	75.2415	69.4631	91.9906	93.3308	85.4345	Tmem50a	4	134625160	134642335	-	1270	protein_coding	transmembrane protein 50A [Source:MGI Symbol;Acc:MGI:1919067]	-
ENSMUSG00000054808	93.5018	101.988	77.9956	101.024	97.0957	93.8676	91.705	81.6832	76.347	92.0739	66.8156	76.6287	80.3853	89.5963	69.9096	68.8578	78.2599	54.8366	56.8375	55.3737	Actn4	7	28592673	28661765	-	6127	protein_coding	actinin alpha 4 [Source:MGI Symbol;Acc:MGI:1890773]	-
ENSMUSG00000027808	79.0754	100.305	80.8518	83.0349	101.667	91.4599	90.8342	81.2751	82.0331	102.125	83.5395	85.423	78.0823	89.0333	76.0912	76.3332	82.0101	46.041	46.8347	46.6697	Serp1	3	58427238	58433313	-	4611	protein_coding	stress-associated endoplasmic reticulum protein 1 [Source:MGI Symbol;Acc:MGI:92638]	-
ENSMUSG00000004266	96.7346	89.7705	86.174	98.0816	124.808	86.307	92.0839	81.6745	78.7773	106.804	103.404	84.3587	72.3578	96.0405	79.1896	74.6092	81.0797	24.0338	23.9319	19.7687	Ptpn6	6	124697670	124715677	-	2802	protein_coding	protein tyrosine phosphatase, non-receptor type 6 [Source:MGI Symbol;Acc:MGI:96055]	-
ENSMUSG00000018340	83.4722	92.6512	77.9317	84.1288	88.6675	69.0383	82.9272	82.7496	81.4666	73.0673	76.7481	75.1583	82.0326	79.5295	74.9213	78.5088	75.5158	79.9122	84.1601	76.4124	Anxa6	11	54869934	54924271	-	2930	protein_coding	annexin A6 [Source:MGI Symbol;Acc:MGI:88255]	-
ENSMUSG00000073940	16.214	18.6618	35.7918	40.5213	21.142	62.83	44.5846	33.4426	38.398	25.6004	64.7099	50.0633	34.8946	29.1018	51.3276	50.6677	39.5354	58.0021	347.6	527.323	Hbb-bt	7	103461731	103463203	-	703	protein_coding	hemoglobin, beta adult t chain [Source:MGI Symbol;Acc:MGI:5474850]	-
ENSMUSG00000028849	79.5035	84.0196	85.4591	83.2061	82.6214	77.4343	80.3273	79.9521	88.4441	85.9578	84.2995	85.8313	85.8901	75.5502	80.7808	87.058	80.214	54.0808	65.7781	62.4583	Map7d1	4	126125960	126150136	-	3652	protein_coding	MAP7 domain containing 1 [Source:MGI Symbol;Acc:MGI:2384297]	-
ENSMUSG00000074364	81.8794	70.1928	72.8358	80.6008	68.1891	76.0067	85.6241	86.2236	82.0644	64.4015	76.2506	80.3068	83.7732	81.7103	82.2496	81.8413	77.488	84.1417	88.9578	83.8153	Ehd2	7	15680883	15701492	-	5119	protein_coding	EH-domain containing 2 [Source:MGI Symbol;Acc:MGI:2154274]	-
ENSMUSG00000003072	74.3199	91.5743	90.3967	73.917	75.7596	89.744	87.6956	85.9538	88.7907	84.3674	91.7	88.3155	81.007	81.5561	78.0139	84.3682	77.9675	54.0084	54.8963	53.7671	Atp5d	10	79974466	79981652	+	1928	protein_coding	ATP synthase, H+ transporting, mitochondrial F1 complex, delta subunit [Source:MGI Symbol;Acc:MGI:1913293]	-
ENSMUSG00000035929	69.0079	99.6152	97.2952	106.893	79.384	63.533	67.4266	77.6254	71.8474	77.4406	93.2774	93.2888	81.7939	74.8316	90.038	89.3889	72.7378	55.1246	51.6105	75.8931	H2-Q4	17	35598593	35604266	+	2596	protein_coding	histocompatibility 2, Q region locus 4 [Source:MGI Symbol;Acc:MGI:95933]	-
ENSMUSG00000009630	82.1452	104.352	85.4587	72.7665	85.7044	87.7474	85.6803	80.8024	83.1721	95.0483	76.5529	75.1139	71.9759	73.1481	76.7339	77.9508	81.9305	58.6613	69.3211	60.0958	Ppp2cb	8	34089653	34109469	+	1469	protein_coding	protein phosphatase 2 (formerly 2A), catalytic subunit, beta isoform [Source:MGI Symbol;Acc:MGI:1321161]	-
ENSMUSG00000023092	58.0462	54.684	60.9629	44.1858	39.1409	55.7085	51.9752	66.9072	71.9057	56.5705	60.7101	55.7587	69.251	54.9713	65.3737	73.8829	67.0716	188.724	193.177	191.185	Fhl1	X	55777147	55838706	+	3714	protein_coding	four and a half LIM domains 1 [Source:MGI Symbol;Acc:MGI:1298387]	-
ENSMUSG00000025203	71.1	52.4073	62.963	60.8118	47.6104	74.2028	68.4048	73.2866	71.1295	51.3423	53.8911	67.3498	76.511	70.6427	69.7459	74.3398	62.8015	154.835	159.608	152.51	Scd2	19	44282113	44295303	+	5464	protein_coding	stearoyl-Coenzyme A desaturase 2 [Source:MGI Symbol;Acc:MGI:98240]	-
ENSMUSG00000079597	97.4881	127.339	75.8725	83.4269	118.356	89.6881	108.107	104.161	70.3363	176.585	98.5923	70.6628	69.6184	106.775	61.0309	58.1446	56.5516	0.313586	0.478268	0.0845129	Cstdc4	16	36004582	36008481	+	1862	protein_coding	cystatin domain containing 4 [Source:MGI Symbol;Acc:MGI:3645124]	-
ENSMUSG00000017493	68.33	86.029	86.4607	68.468	48.9008	93.1574	84.106	89.8798	98.0467	66.8763	87.7768	95.0332	93.098	81.2552	95.6202	87.4512	76.2634	49.7599	50.3144	64.3742	Igfbp4	11	98932070	98945218	+	4416	protein_coding	insulin-like growth factor binding protein 4 [Source:MGI Symbol;Acc:MGI:96439]	-
ENSMUSG00000021178	87.3838	104.65	83.2762	78.4457	86.2203	95.1561	91.4022	86.2154	75.0256	106.11	74.2352	81.3507	80.8385	85.2049	73.1453	74.2767	80.9327	38.7654	45.2869	42.9024	Psmc1	12	100076413	100089664	+	1933	protein_coding	protease (prosome, macropain) 26S subunit, ATPase 1 [Source:MGI Symbol;Acc:MGI:106054]	-
ENSMUSG00000052310	84.1518	92.8065	88.4694	87.5192	91.7889	88.0056	92.5547	84.7399	88.851	87.5007	84.8957	85.7867	79.8801	82.7511	79.73	81.6245	86.8719	31.9447	34.0731	33.0835	Slc39a1	3	90155479	90160919	+	2364	protein_coding	solute carrier family 39 (zinc transporter), member 1 [Source:MGI Symbol;Acc:MGI:1353474]	-
ENSMUSG00000032330	78.7705	94.6102	85.5056	68.878	62.748	92.7871	93.349	84.217	85.8887	89.1625	91.2055	83.3727	73.5924	86.341	80.4968	76.7691	84.5613	49.8436	56.4131	47.8841	Cox7a2	9	79662643	79667160	-	944	protein_coding	cytochrome c oxidase subunit 7A2 [Source:MGI Symbol;Acc:MGI:1316715]	-
ENSMUSG00000022234	83.035	94.5509	82.469	87.5037	88.9441	87.6848	92.61	80.0631	82.3968	93.6079	84.4945	81.0893	80.6639	85.8565	76.0193	78.7281	85.1691	39.8975	41.0657	38.0607	Cct5	15	31590946	31601950	-	2766	protein_coding	chaperonin containing Tcp1, subunit 5 (epsilon) [Source:MGI Symbol;Acc:MGI:107185]	-
ENSMUSG00000025510	75.9828	81.1648	83.6703	76.3684	70.0634	90.2019	80.4233	84.5314	87.5292	77.7546	78.6825	83.3552	84.5081	78.0458	80.4918	82.3981	81.6594	58.2264	62.7858	64.9173	Cd151	7	141047305	141051386	+	2741	protein_coding	CD151 antigen [Source:MGI Symbol;Acc:MGI:1096360]	-
ENSMUSG00000042079	78.8973	96.7443	84.9143	80.48	83.7652	85.417	85.3978	79.6559	80.0526	94.5638	81.4978	86.0541	77.582	78.2775	76.8491	82.7824	80.4739	42.5099	51.5411	47.7331	Hnrnpf	6	117877285	117902583	+	3047	protein_coding	heterogeneous nuclear ribonucleoprotein F [Source:MGI Symbol;Acc:MGI:2138741]	-
ENSMUSG00000024538	77.5013	82.0359	78.5374	82.6357	72.7305	79.113	79.574	91.3911	79.7087	85.2885	82.916	88.3758	78.13	79.365	83.8581	86.9147	85.8198	46.8546	51.3819	58.1559	Ppic	18	53539404	53551187	-	1403	protein_coding	peptidylprolyl isomerase C [Source:MGI Symbol;Acc:MGI:97751]	-
ENSMUSG00000025781	73.5231	85.9491	87.5533	71.497	72.7044	86.9494	90.765	86.3423	82.558	82.8757	89.7206	82.444	78.6159	82.4602	75.8667	76.0796	81.398	57.2523	51.1077	52.3925	Atp5c1	2	10060827	10085321	-	1908	protein_coding	ATP synthase, H+ transporting, mitochondrial F1 complex, gamma polypeptide 1 [Source:MGI Symbol;Acc:MGI:1261437]	-
ENSMUSG00000034993	84.6898	71.3099	87.4624	78.3284	66.6492	74.8017	81.2587	83.4907	85.591	74.5519	81.9407	83.8874	85.6785	85.0253	80.8007	91.5898	85.1512	51.7718	55.2801	56.835	Vat1	11	101349571	101357056	-	2766	protein_coding	vesicle amine transport 1 [Source:MGI Symbol;Acc:MGI:1349450]	-
ENSMUSG00000022892	78.1357	84.5638	73.874	84.2625	85.4961	80.4584	78.59	71.0003	68.2358	82.0459	68.4797	74.1126	73.7923	75.9634	69.1358	69.2305	67.6113	84.7248	86.453	89.4733	App	16	84746573	84970654	-	12996	protein_coding	amyloid beta (A4) precursor protein [Source:MGI Symbol;Acc:MGI:88059]	-
ENSMUSG00000020708	75.1365	89.7688	89.6702	77.2531	80.2769	82.401	87.1509	85.1192	88.3472	89.617	89.4163	86.0203	84.9456	79.9448	73.2121	82.681	82.018	38.5704	42.0033	40.3285	Psmc5	11	106146980	106153946	+	1394	protein_coding	protease (prosome, macropain) 26S subunit, ATPase 5 [Source:MGI Symbol;Acc:MGI:105047]	-
ENSMUSG00000030208	87.0222	125.539	78.749	79.3468	105.597	107.749	98.4874	81.2813	70.1316	105.153	68.5962	73.8737	73.6843	93.3486	64.9	65.4098	80.409	24.825	29.0568	30.4253	Emp1	6	135339543	135360171	+	5935	protein_coding	epithelial membrane protein 1 [Source:MGI Symbol;Acc:MGI:107941]	-
ENSMUSG00000040952	75.8053	90.2765	89.2404	71.7397	74.7841	87.7241	84.6709	80.926	84.9363	85.821	82.6852	85.7815	75.6648	81.4073	78.2671	78.5347	78.3228	43.3612	54.5441	52.1549	Rps19	7	24583796	24589231	+	4685	protein_coding	ribosomal protein S19 [Source:MGI Symbol;Acc:MGI:1333780]	-
ENSMUSG00000028234	74.3862	89.2304	89.9411	68.4819	69.6297	85.6687	83.9803	83.4855	85.5669	84.6741	92.7301	86.0431	77.0258	77.8721	81.1788	79.0895	80.6201	45.0683	52.308	48.5878	Rps20	4	3831334	3835665	-	4080	protein_coding	ribosomal protein S20 [Source:MGI Symbol;Acc:MGI:1914677]	-
ENSMUSG00000028837	77.5637	95.2178	89.6968	80.1788	87.4948	88.7909	92.3173	80.7904	81.5718	92.9953	84.9202	81.7	76.2974	91.5473	72.13	73.5222	78.5602	34.7558	35.9468	39.2427	Psmb2	4	126571423	126603507	+	1204	protein_coding	proteasome (prosome, macropain) subunit, beta type 2 [Source:MGI Symbol;Acc:MGI:1347045]	-
ENSMUSG00000029455	66.0969	67.1635	72.8789	66.7181	57.3118	59.2531	65.0188	64.8158	72.9438	61.9372	59.6179	75.1064	77.443	60.2973	66.0304	77.483	64.0919	120.601	134.614	144.738	Aldh2	5	121704090	121731887	-	5126	protein_coding	aldehyde dehydrogenase 2, mitochondrial [Source:MGI Symbol;Acc:MGI:99600]	-
ENSMUSG00000031422	84.6272	89.7313	80.5918	78.7038	83.1467	93.3616	84.6931	83.7936	84.9368	91.7195	82.635	82.0038	80.2458	86.0337	79.0569	77.8216	80.7975	36.2258	38.8597	35.0616	Morf4l2	X	135633691	135644439	-	3135	protein_coding	mortality factor 4 like 2 [Source:MGI Symbol;Acc:MGI:1927167]	-
ENSMUSG00000024479	61.7766	69.1884	64.5702	70.7958	60.8568	74.6249	64.212	66.2784	70.3078	74	62.9964	69.5257	77.097	69.3511	64.1124	72.2822	71.6067	122.717	124.479	122.396	Mal2	15	54434588	54466243	+	2950	protein_coding	mal, T cell differentiation protein 2 [Source:MGI Symbol;Acc:MGI:2146021]	-
ENSMUSG00000001119	89.219	88.3374	71.6327	77.9905	79.5452	84.0597	84.2852	83.0476	73.8218	81.6242	66.1318	78.0603	77.8664	81.216	71.1766	72.066	74.7488	59.0562	62.4187	74.002	Col6a1	10	76544626	76562002	-	4380	protein_coding	collagen, type VI, alpha 1 [Source:MGI Symbol;Acc:MGI:88459]	-
ENSMUSG00000045983	84.3858	87.7378	75.503	90.3398	95.4471	81.7143	83.5295	76.0952	80.3103	86.4322	74.8912	75.8889	76.3178	83.39	75.6571	75.138	84.6488	44.8459	45.8319	47.2186	Eif4g1	16	20487063	20511634	+	7301	protein_coding	eukaryotic translation initiation factor 4, gamma 1 [Source:MGI Symbol;Acc:MGI:2384784]	-
ENSMUSG00000020571	68.8416	80.1412	73.7622	88.5336	82.7281	83.617	80.8155	81.7356	88.0465	71.2528	96.0131	87.0372	74.8788	75.5911	90.1143	83.7688	84.3385	41.3171	48.6524	43.2696	Pdia6	12	17316546	17334771	+	3745	protein_coding	protein disulfide isomerase associated 6 [Source:MGI Symbol;Acc:MGI:1919103]	-
ENSMUSG00000017778	71.7379	85.124	92.2887	61.4351	71.0862	87.1313	71.192	84.4263	83.7725	93.3291	90.6154	91.6433	80.9067	81.1098	71.6148	77.0235	75.905	51.0243	49.4873	51.4804	Cox7c	13	86192935	86195023	-	1131	protein_coding	cytochrome c oxidase subunit 7C [Source:MGI Symbol;Acc:MGI:103226]	-
ENSMUSG00000021546	84.4286	99.2475	78.7736	80.2801	86.1511	84.1156	84.9599	74.5537	71.5743	92.2396	73.0011	75.5389	73.2412	79.507	71.5766	71.4841	74.531	47.5368	56.9014	58.4392	Hnrnpk	13	58538956	58551157	-	6466	protein_coding	heterogeneous nuclear ribonucleoprotein K [Source:MGI Symbol;Acc:MGI:99894]	-
ENSMUSG00000021109	81.6001	167.098	77.4494	94.6702	146.046	91.2477	94.2496	64.2539	62.4076	136.442	68.3654	61.0847	62.1335	84.5512	52.1818	56.2883	74.1756	13.485	13.0499	13.5117	Hif1a	12	73948149	73994304	+	5896	protein_coding	hypoxia inducible factor 1, alpha subunit [Source:MGI Symbol;Acc:MGI:106918]	-
ENSMUSG00000034566	70.3311	85.8315	90.9182	65.7584	63.6306	82.7018	71.0538	76.8732	85.5316	81.429	90.8138	87.7056	80.0443	77.4476	77.0999	73.1808	75.9876	63.571	56.1067	56.8494	Atp5h	11	115306515	115310788	-	1465	protein_coding	ATP synthase, H+ transporting, mitochondrial F0 complex, subunit D [Source:MGI Symbol;Acc:MGI:1918929]	-
ENSMUSG00000071637	66.2117	102.857	85.7077	108.452	106.326	65.6379	80.0639	67.9586	73.4676	97.6515	80.3739	89.8339	80.3601	79.2161	73.56	83.6291	77.3709	19.7698	30.4888	41.8088	Cebpd	16	15705150	15708895	+	3746	protein_coding	CCAAT/enhancer binding protein (C/EBP), delta [Source:MGI Symbol;Acc:MGI:103573]	TF_bZIP
ENSMUSG00000053560	76.1477	104.858	100.273	94.8189	116.489	73.1204	78.5682	71.2191	75.8144	98.0185	78.2663	77.3787	69.8204	78.6367	57.3859	71.1268	76.0259	32.9496	31.6128	47.0334	Ier2	8	85387960	85389483	-	1524	protein_coding	immediate early response 2 [Source:MGI Symbol;Acc:MGI:104815]	-
ENSMUSG00000056973	45.16	41.4277	59.05	53.7663	29.8102	55.2658	46.4337	44.9006	62.3508	48.4037	49.4634	66.0033	69.2896	53.6974	49.954	67.3633	48.5956	204.881	197.466	216.183	Ces1d	8	93892696	93924466	-	2369	protein_coding	carboxylesterase 1D [Source:MGI Symbol;Acc:MGI:2148202]	-
ENSMUSG00000025283	78.0232	87.4024	73.9511	77.2839	96.2388	82.7535	82.8779	73.0122	75.8771	95.517	75.0254	71.3353	69.188	80.2975	75.6485	82.3849	74.2991	49.8158	52.9056	54.7282	Sat1	X	153996128	153999445	-	2774	protein_coding	spermidine/spermine N1-acetyl transferase 1 [Source:MGI Symbol;Acc:MGI:98233]	-
ENSMUSG00000021877	71.2808	91.2263	83.482	76.3761	81.2844	84.2507	82.5583	76.7798	84.7426	89.6943	79.4075	84.4005	81.1187	82.6466	76.3628	80.8824	89.3888	32.9789	38.4465	40.9131	Arf4	14	26359229	26386239	+	3603	protein_coding	ADP-ribosylation factor 4 [Source:MGI Symbol;Acc:MGI:99433]	-
ENSMUSG00000050732	78.0619	79.0615	93.3951	71.0453	58.9165	82.4093	73.2803	74.8361	85.2702	84.4346	82.0744	88.614	84.4386	70.6592	77.225	85.0187	76.09	46.1104	57.7441	56.5002	Vamp8	6	72362206	72367686	-	2311	protein_coding	vesicle-associated membrane protein 8 [Source:MGI Symbol;Acc:MGI:1336882]	-
ENSMUSG00000068566	83.7202	77.485	74.0522	99.9899	99.036	76.7799	86.7699	77.6241	71.7106	77.4787	74.0065	77.3507	75.6322	75.3665	66.3263	72.8	78.4752	52.5907	53.9411	53.1307	Myadm	7	3337605	3348958	+	4479	protein_coding	myeloid-associated differentiation marker [Source:MGI Symbol;Acc:MGI:1355332]	-
ENSMUSG00000054452	67.7176	73.1607	83.6977	64.1713	50.6931	76.3487	73.2886	78.1928	84.4058	66.878	81.1169	80.1992	82.3384	66.9369	77.0782	79.5736	73.2652	72.272	81.0002	86.3751	Tle5	10	81395322	81402196	+	3334	protein_coding	TLE family member 5, transcriptional modulator [Source:MGI Symbol;Acc:MGI:95806]	-
ENSMUSG00000016541	72.7467	86.9026	74.0669	80.4846	90.1705	84.4439	88.7284	76.2484	68.6461	84.6374	69.8308	69.5466	74.9224	80.2809	64.2326	64.2705	72.3042	60.5902	64.0891	62.4537	Atxn10	15	85220446	85347413	+	1937	protein_coding	ataxin 10 [Source:MGI Symbol;Acc:MGI:1859293]	-
ENSMUSG00000062647	95.5219	85.8167	81.5914	91.3149	84.0867	126.818	86.7028	75.6942	84.9369	71.5837	55.0511	112.899	71.0045	45.8695	68.4423	88.5417	56.13	22.1297	40.6266	44.5317	Rpl7a	2	26800776	26803330	+	1781	protein_coding	ribosomal protein L7A [Source:MGI Symbol;Acc:MGI:1353472]	-
ENSMUSG00000014294	70.5304	74.2767	91.9462	68.0504	61.693	94.5245	69.8092	77.8182	89.3489	80.2196	90.2561	85.6649	70.0452	61.6074	76.5813	83.1826	82.3353	41.6826	63.5206	55.7098	Ndufa2	18	36875385	36877610	-	572	protein_coding	NADH:ubiquinone oxidoreductase subunit A2 [Source:MGI Symbol;Acc:MGI:1343103]	-
ENSMUSG00000028249	70.7978	89.3845	74.7457	79.6362	88.4595	92.9764	85.8052	78.8883	76.5996	86.6664	85.1202	75.5262	72.2454	81.3615	81.2201	75.2739	78.1615	36.6909	38.2966	37.2096	Sdcbp	4	6365650	6408423	+	6904	protein_coding	syndecan binding protein [Source:MGI Symbol;Acc:MGI:1337026]	-
ENSMUSG00000050912	74.4227	79.0234	70.4625	75.7354	72.883	81.7608	78.4342	75.565	71.3909	79.7308	78.1458	76.9033	74.4033	75.8713	77.9968	72.7581	75.4711	66.2182	64.0618	63.6488	Tmem123	9	7764042	7794334	+	3109	protein_coding	transmembrane protein 123 [Source:MGI Symbol;Acc:MGI:1919179]	-
ENSMUSG00000056737	82.8669	92.6973	84.7207	76.7049	90.9727	83.8121	86.8622	87.0954	85.1386	86.355	97.8234	85.7107	73.1171	89.1154	78.609	71.6564	77.222	19.1054	18.9445	16.3025	Capg	6	72521374	72539966	+	2529	protein_coding	capping protein (actin filament), gelsolin-like [Source:MGI Symbol;Acc:MGI:1098259]	-
ENSMUSG00000027293	59.0991	62.7492	62.7366	60.9599	51.1916	60.4403	64.0645	56.2006	55.3064	57.2111	52.9668	60.8694	67.3521	61.7135	56.9112	60.3703	54.1592	158.372	163.017	155.321	Ehd4	2	119919656	119985087	-	4007	protein_coding	EH-domain containing 4 [Source:MGI Symbol;Acc:MGI:1919619]	-
ENSMUSG00000007564	79.9241	95.3554	84.3348	76.1199	82.7256	83.8211	86.9489	72.2897	75.1734	85.6943	72.5051	77.0702	74.3453	80.8056	65.9364	70.5062	75.6782	44.5069	49.0434	47.0336	Ppp2r1a	17	21165573	21186178	+	3411	protein_coding	protein phosphatase 2, regulatory subunit A, alpha [Source:MGI Symbol;Acc:MGI:1926334]	-
ENSMUSG00000017737	100.099	114.405	77.7949	98.6067	134.269	95.197	107.035	90.4816	66.7166	105.071	79.7828	69.5246	60.5479	79.7525	70.8097	53.9772	58.4755	4.44096	8.71914	3.91296	Mmp9	2	164782700	164797770	+	3539	protein_coding	matrix metallopeptidase 9 [Source:MGI Symbol;Acc:MGI:97011]	-
ENSMUSG00000024870	79.0266	78.8196	77.6073	70.9321	72.0549	82.5653	84.5777	79.7135	74.638	81.9737	77.7448	79.5702	77.9167	76.4776	74.6307	75.3296	70.9863	52.256	57.8142	53.0719	Rab1b	19	5149233	5157100	-	2272	protein_coding	RAB1B, member RAS oncogene family [Source:MGI Symbol;Acc:MGI:1923558]	-
ENSMUSG00000020733	76.3939	116.75	80.8043	75.6258	82.8311	85.8159	83.229	79.2414	77.8478	93.9908	84.1054	76.989	73.969	82.9264	68.2469	66.2245	68.8056	33.1886	37.148	33.1076	Slc9a3r1	11	115054167	115072007	+	1925	protein_coding	solute carrier family 9 (sodium/hydrogen exchanger), member 3 regulator 1 [Source:MGI Symbol;Acc:MGI:1349482]	-
ENSMUSG00000025980	68.8425	85.734	79.9904	91.3241	89.7137	78.0294	79.1512	79.4117	75.6219	85.5561	89.5602	82.8564	72.9898	77.4893	75.4349	72.7361	82.6826	36.6869	32.881	38.4473	Hspd1	1	55116994	55127402	-	2642	protein_coding	heat shock protein 1 (chaperonin) [Source:MGI Symbol;Acc:MGI:96242]	-
ENSMUSG00000023456	82.9055	100.038	92.7248	74.8922	102.798	88.6102	84.9606	83.6842	78.3354	71.627	95.3769	70.2458	77.993	68.246	70.5468	66.3212	75.3321	31.8849	30.6981	27.8944	Tpi1	6	124787549	124791259	-	2753	protein_coding	triosephosphate isomerase 1 [Source:MGI Symbol;Acc:MGI:98797]	-
ENSMUSG00000028465	91.8396	72.8849	70.992	96.4587	104.445	67.6937	77.4482	68.102	73.7753	75.202	68.613	72.5758	69.6404	74.2463	67.895	73.0486	76.4551	55.261	61.695	55.6495	Tln1	4	43531519	43562691	-	9801	protein_coding	talin 1 [Source:MGI Symbol;Acc:MGI:1099832]	-
ENSMUSG00000008540	60.5033	67.7045	78.9155	61.7707	46.9561	89.7135	73.4766	67.5829	70.2495	81.8969	70.2022	81.6767	79.4567	72.7976	64.5039	71.3904	66.3617	76.625	84.6517	107.391	Mgst1	6	138117314	138133753	+	2013	protein_coding	microsomal glutathione S-transferase 1 [Source:MGI Symbol;Acc:MGI:1913850]	-
ENSMUSG00000019818	70.0019	90.0409	68.2214	74.9989	90.8832	81.2827	78.5273	73.9334	66.5986	83.0139	67.6284	71.1018	67.769	74.3876	69.6603	70.9385	68.9735	67.371	65.8443	67.646	Cd164	10	41395410	41407044	+	4449	protein_coding	CD164 antigen [Source:MGI Symbol;Acc:MGI:1859568]	-
ENSMUSG00000019122	72.4499	85.3407	82.0893	77.916	91.0705	88.6805	95.855	108.386	88.393	88.7156	92.9516	94.0622	76.2014	86.0339	84.2431	73.623	70.1509	4.13873	4.44536	3.74674	Ccl9	11	83463745	83469462	-	3045	protein_coding	chemokine (C-C motif) ligand 9 [Source:MGI Symbol;Acc:MGI:104533]	-
ENSMUSG00000021486	77.6521	93.569	85.7396	75.1371	92.513	86.5507	91.1998	86.2286	79.8096	79.5432	86.993	77.5216	73.6773	82.1073	72.3953	68.7687	74.2673	28.1667	28.7317	27.8099	Prelid1	13	55468313	55473085	+	2726	protein_coding	PRELI domain containing 1 [Source:MGI Symbol;Acc:MGI:1913744]	-
ENSMUSG00000029322	71.4293	95.9097	90.577	73.1507	84.5424	77.1821	87.3754	67.4026	78.2485	83.5626	92.8744	84.8807	77.7164	87.4802	80.9615	81.0988	80.0968	17.4827	30.1506	23.1053	Plac8	5	100701591	100720111	-	1592	protein_coding	placenta-specific 8 [Source:MGI Symbol;Acc:MGI:2445289]	-
ENSMUSG00000051223	77.957	89.9324	73.3695	76.6101	84.3742	91.4995	84.6335	74.8657	71.6163	87.4322	74.9245	72.7694	73.3148	84.0967	72.6376	73.7852	74.864	42.5291	42.3517	41.6429	Bzw1	1	58432057	58446512	+	4033	protein_coding	basic leucine zipper and W2 domains 1 [Source:MGI Symbol;Acc:MGI:1914132]	-
ENSMUSG00000030748	86.275	145.592	78.2995	85.2251	115.938	77.7473	90.1335	71.0665	65.7541	111.22	66.2904	68.2744	65.3345	83.8554	59.673	59.5949	67.1903	18.9784	23.569	23.0198	Il4ra	7	125151292	125178646	+	6002	protein_coding	interleukin 4 receptor, alpha [Source:MGI Symbol;Acc:MGI:105367]	-
ENSMUSG00000010406	71.0164	97.2776	94.3276	74.3655	73.0842	83.425	81.1373	78.664	85.8745	88.0781	89.6832	78.9847	77.4373	80.3071	69.2785	72.9605	87.115	24.6581	27.7439	27.0313	Mrpl52	14	54664366	54667213	+	1109	protein_coding	mitochondrial ribosomal protein L52 [Source:MGI Symbol;Acc:MGI:1916086]	-
ENSMUSG00000001924	81.5011	87.9442	74.959	86.6437	93.1308	78.8031	80.2279	74.3353	76.8818	79.1489	69.0531	73.9118	71.1759	77.0014	72.8545	71.4506	75.0693	42.6099	45.7464	44.7206	Uba1	X	20524565	20549418	+	4819	protein_coding	ubiquitin-like modifier activating enzyme 1 [Source:MGI Symbol;Acc:MGI:98890]	-
ENSMUSG00000021361	72.8128	75.0256	81.4088	75.4978	75.5534	88.5165	87.8549	81.7252	81.9786	76.7576	87.7955	81.5892	70.1545	70.231	74.733	76.9314	69.8911	40.5129	44.3319	43.1285	Tmem14c	13	41169768	41176062	+	914	protein_coding	transmembrane protein 14C [Source:MGI Symbol;Acc:MGI:1913404]	-
ENSMUSG00000046223	87.2139	121.278	89.1784	83.8081	126.905	79.6993	78.6532	70.5044	76.7919	118.029	73.1408	71.4584	64.374	72.6174	59.2418	68.4739	73.6633	11.7136	13.2542	15.138	Plaur	7	24161909	24175393	+	2617	protein_coding	plasminogen activator, urokinase receptor [Source:MGI Symbol;Acc:MGI:97612]	-
ENSMUSG00000028128	85.8094	149.02	80.6314	110.663	193.165	83.3387	94.4422	51.4305	45.2591	134.265	44.0865	46.397	67.2626	71.2485	36.9835	38.841	61.9672	18.7931	17.9552	20.9392	F3	3	121517186	121528697	+	2527	protein_coding	coagulation factor III [Source:MGI Symbol;Acc:MGI:88381]	-
ENSMUSG00000029675	110.222	60.3349	73.3789	92.0362	59.0057	83.9451	92.2291	110.464	65.0764	65.7787	65.3422	108.858	76.1327	81.07	77.5239	62.4593	62.9733	33.6424	32.793	37.6016	Eln	5	134731447	134776177	-	8098	protein_coding	elastin [Source:MGI Symbol;Acc:MGI:95317]	-
ENSMUSG00000047459	62.3548	76.2132	78.8534	65.4675	67.4061	74.5143	81.589	80.1401	78.2271	71.3915	84.6499	75.6177	78.435	75.4773	69.6287	73.2618	74.6126	61.2446	61.0312	57.783	Dynlrb1	2	155078453	155092197	+	1009	protein_coding	dynein light chain roadblock-type 1 [Source:MGI Symbol;Acc:MGI:1914318]	-
ENSMUSG00000013160	68.6278	81.2462	84.736	78.1936	81.6092	75.5471	87.5258	75.1876	78.5968	78.1027	77.6453	78.282	73.8005	82.0701	72.184	74.4109	71.338	42.5249	43.2602	41.5349	Atp6v0d1	8	106251097	106292679	-	1793	protein_coding	ATPase, H+ transporting, lysosomal V0 subunit D1 [Source:MGI Symbol;Acc:MGI:1201778]	-
ENSMUSG00000083411	90.657	115.314	100.452	13.6631	19.1619	101.553	3.31036	94.9517	90.3117	66.1176	102.017	110.166	34.4906	28.9383	85.3702	83.3869	88.2055	63.8024	78.018	75.6204	Rpl30-ps10	X	70847294	70847640	+	347	processed_pseudogene	ribosomal protein L30, pseudogene 10 [Source:MGI Symbol;Acc:MGI:3646270]	-
ENSMUSG00000031167	87.039	93.1199	90.1317	62.5943	74.4939	100.264	91.1198	76.1141	76.9917	106.648	61.518	73.9008	82.8449	95.5047	66.1066	68.2925	73.8608	20.4658	19.9887	21.2698	Rbm3	X	8005214	8012119	-	4698	protein_coding	RNA binding motif (RNP1, RRM) protein 3 [Source:MGI Symbol;Acc:MGI:1099460]	-
ENSMUSG00000020149	70.0839	86.3736	71.4579	73.1069	81.4492	81.8958	81.553	74.8888	75.5906	83.2586	70.5825	73.0532	76.5476	78.4938	70.9239	73.8156	73.6146	48.3507	46.3317	49.4685	Rab1a	11	20151432	20176856	+	3799	protein_coding	RAB1A, member RAS oncogene family [Source:MGI Symbol;Acc:MGI:97842]	-
ENSMUSG00000031029	61.6093	82.9751	81.1389	72.4335	74.9214	75.737	82.4944	75.4985	77.1457	80.0881	72.8967	78.6323	72.022	78.0217	70.4979	75.826	66.8012	49.9709	56.3245	54.3912	Eif3f	7	108533624	108542158	+	2891	protein_coding	eukaryotic translation initiation factor 3, subunit F [Source:MGI Symbol;Acc:MGI:1913335]	-
ENSMUSG00000037966	75.5458	108.792	95.0809	73.5413	84.2876	89.1919	78.3915	82.3198	82.9827	83.596	88.6739	84.2381	70.2484	81.3836	71.2375	71.0035	78.7665	13.7916	11.9116	13.1554	Ninj1	13	49340961	49349720	+	1570	protein_coding	ninjurin 1 [Source:MGI Symbol;Acc:MGI:1196617]	-
ENSMUSG00000016382	77.8392	84.5226	65.2814	78.7517	74.7042	86.5545	84.5924	72.2976	60.7575	82.7491	56.6611	67.9415	79.9798	79.6966	59.0675	58.2834	75.0634	65.9146	66.0126	58.7327	Pls3	X	74829260	74918788	-	4238	protein_coding	plastin 3 (T-isoform) [Source:MGI Symbol;Acc:MGI:104807]	-
ENSMUSG00000042745	78.7262	90.5648	94.0278	87.7537	65.3004	69.3277	59.321	70.8808	91.6092	76.3497	79.7204	68.0285	72.3929	61.2431	70.3187	74.6051	73.7946	45.3443	46.1773	59.3503	Id1	2	152578171	152579330	+	1160	protein_coding	inhibitor of DNA binding 1, HLH protein [Source:MGI Symbol;Acc:MGI:96396]	bHLH
ENSMUSG00000005087	90.1028	108.156	74.653	84.5802	111.289	82.9748	81.8883	67.3784	67.9972	105.476	76.9527	69.5362	64.3752	82.7391	64.8102	64.6444	72.2213	22.0599	22.4671	19.6355	Cd44	2	102641486	102732010	-	6776	protein_coding	CD44 antigen [Source:MGI Symbol;Acc:MGI:88338]	-
ENSMUSG00000106037	59.1428	79.6257	65.1603	67.8222	89.3038	81.2481	79.9946	76.7952	72.2325	70.4116	94.0288	79.8027	71.8149	73.9111	75.5639	76.3835	81.1839	55.4083	38.8644	40.7052	Gm4332	3	119503165	119503510	+	346	processed_pseudogene	predicted gene 4332 [Source:MGI Symbol;Acc:MGI:3782515]	-
ENSMUSG00000005800	82.146	135.687	53.3076	114.776	202.204	95.4251	126.069	95.5992	44.1232	119.121	60.1559	47.4644	50.8407	73.6842	41.7704	38.5163	41.2644	1.46476	3.39688	1.18428	Mmp8	9	7558457	7568486	+	2425	protein_coding	matrix metallopeptidase 8 [Source:MGI Symbol;Acc:MGI:1202395]	-
ENSMUSG00000048376	83.4966	76.5805	66.1061	66.5214	65.2661	72.8741	68.9979	66.5362	64.0163	84.4499	51.9563	66.5914	76.1593	69.8787	61.7585	73.0668	67.598	79.7549	78.4957	86.2643	F2r	13	95738311	95754995	-	3336	protein_coding	coagulation factor II (thrombin) receptor [Source:MGI Symbol;Acc:MGI:101802]	-
ENSMUSG00000059325	49.7305	43.6022	68.3183	47.1209	29.24	63.7558	50.0814	59.7886	66.5227	41.1421	48.8051	69.3011	70.3718	38.9068	68.1776	86.4987	57.6704	118.853	177.461	169.845	Hopx	5	77234835	77262968	-	1516	protein_coding	HOP homeobox [Source:MGI Symbol;Acc:MGI:1916782]	Homeobox
ENSMUSG00000048277	69.5879	85.0071	84.5723	69.1837	74.6334	71.539	78.169	74.3274	77.3153	78.3862	78.0021	74.8795	79.1259	78.0207	68.183	73.0433	73.6886	47.0142	44.4515	45.7647	Syngr2	11	117700494	117705109	+	1776	protein_coding	synaptogyrin 2 [Source:MGI Symbol;Acc:MGI:1328324]	-
ENSMUSG00000029304	66.5241	95.9574	59.928	87.0559	106.431	85.2374	108.238	76.076	56.7218	96.7566	72.5977	73.1431	68.1259	53.8138	53.7407	67.5628	75.2182	37.2612	37.8801	44.6881	Spp1	5	104582984	104588916	+	1648	protein_coding	secreted phosphoprotein 1 [Source:MGI Symbol;Acc:MGI:98389]	-
ENSMUSG00000028452	76.227	87.7177	76.019	82.2859	83.1815	82.5094	81.6607	77.1664	73.2955	80.562	65.5937	76.6259	66.8014	72.3438	71.8145	69.4836	72.8949	39.7911	41.1948	45.6016	Vcp	4	42979963	43000507	-	4851	protein_coding	valosin containing protein [Source:MGI Symbol;Acc:MGI:99919]	-
ENSMUSG00000052684	66.4906	68.4334	77.4898	84.23	74.3798	59.5547	61.6124	68.3101	61.4874	62.8106	63.6545	67.9063	67.8518	57.1938	60.542	64.3967	61.1626	80.3949	88.8161	120.268	Jun	4	94937271	94940459	-	3189	protein_coding	jun proto-oncogene [Source:MGI Symbol;Acc:MGI:96646]	TF_bZIP
ENSMUSG00000027642	74.6175	80.1873	70.0512	81.607	79.1968	80.231	80.0988	73.3676	69.9695	76.8781	72.3194	79.009	74.939	76.4438	71.2879	72.0964	70.6066	42.1667	45.3308	45.051	Rpn2	2	157120937	157168239	+	4430	protein_coding	ribophorin II [Source:MGI Symbol;Acc:MGI:98085]	-
ENSMUSG00000018930	52.0152	38.3028	110.524	111.314	67.6901	47.4597	48.7326	75.4299	119.889	61.9607	136.69	90.803	87.1258	59.3652	93.938	96.3442	113.02	0.663519	0.877042	1.90743	Ccl4	11	83553410	83555509	+	660	protein_coding	chemokine (C-C motif) ligand 4 [Source:MGI Symbol;Acc:MGI:98261]	-
ENSMUSG00000033213	76.8075	145.336	88.6521	72.0321	107.364	110.039	93.3944	68.524	62.0006	108.147	76.9715	71.5958	63.2827	88.308	51.3146	51.1391	76.4096	0.485367	0.777275	0.654044	AA467197	2	122478906	122483111	+	1203	protein_coding	expressed sequence AA467197 [Source:MGI Symbol;Acc:MGI:3034182]	-
ENSMUSG00000080921	87.8556	91.4417	82.1851	66.5891	60.5973	81.5842	65.7425	78.6406	77.6888	80.8383	67.0851	82.9844	67.3522	79.3071	66.7571	83.2006	65.1269	44.3177	48.2896	35.4621	Rpl38-ps2	6	140692686	140692898	-	213	processed_pseudogene	ribosomal protein L38, pseudogene 2 [Source:MGI Symbol;Acc:MGI:3646625]	-
ENSMUSG00000043091	81.4908	136.131	76.7114	69.4042	101.036	95.9124	99.7369	75.0638	68.1722	106.005	64.0329	66.6549	66.5581	86.0911	56.1909	53.7039	68.3837	12.2337	14.1738	12.265	Tuba1c	15	98927772	98935991	+	2287	protein_coding	tubulin, alpha 1C [Source:MGI Symbol;Acc:MGI:1095409]	-
ENSMUSG00000007815	69.2181	86.2324	77.527	72.7073	75.6206	74.9604	76.101	71.957	72.5882	78.0649	76.0111	75.8186	76.8219	77.2351	66.0986	69.9931	68.5099	46.1648	48.5552	45.9186	Rhoa	9	108183328	108215133	+	7494	protein_coding	ras homolog family member A [Source:MGI Symbol;Acc:MGI:1096342]	-
ENSMUSG00000052212	83.1626	138.85	74.2375	73.2293	143.612	101.696	107.474	68.9802	69.1121	121.999	64.0577	46.3289	52.6631	86.61	52.8135	57.2288	57.7798	1.55911	2.74372	1.77311	Cd177	7	24443408	24459736	-	2840	protein_coding	CD177 antigen [Source:MGI Symbol;Acc:MGI:1916141]	-
ENSMUSG00000015950	80.2694	73.5461	82.6817	89.0363	121.988	75.4363	74.74	72.7714	74.4393	90.0878	97.0825	80.6053	67.4888	82.1383	73.5571	64.4912	74.2723	10.0026	9.67602	9.52642	Ncf1	5	134248907	134258479	-	3663	protein_coding	neutrophil cytosolic factor 1 [Source:MGI Symbol;Acc:MGI:97283]	-
ENSMUSG00000069917	18.1656	20.1986	28.8984	54.8937	26.3879	72.2232	40.5123	49.7163	42.2268	24.1672	71.2283	69.1516	36.7186	37.9186	47.4503	70.3461	54.2515	29.9827	305.278	299.627	Hba-a2	11	32246489	32247298	+	667	protein_coding	hemoglobin alpha, adult chain 2 [Source:MGI Symbol;Acc:MGI:96016]	-
ENSMUSG00000024048	65.1635	83.6474	80.2446	69.7932	68.1887	71.8953	72.2005	68.8446	74.9779	81.5297	67.5749	71.5476	76.0871	74.8679	62.9669	71.0398	73.0656	51.0475	57.4607	56.5992	Myl12a	17	71300651	71309873	-	3360	protein_coding	myosin, light chain 12A, regulatory, non-sarcomeric [Source:MGI Symbol;Acc:MGI:1914518]	-
ENSMUSG00000057036	58.8238	87.9619	66.1154	58.685	63.0346	64.4049	98.9279	69.4201	87.1824	73.0229	65.4563	76.7935	62.2118	64.7838	62.5872	80.1248	57.4832	100.056	50.7444	50.1506	Gm7536	3	24387232	24387675	+	444	processed_pseudogene	predicted gene 7536 [Source:MGI Symbol;Acc:MGI:3645137]	-
ENSMUSG00000044217	55.2358	57.4286	79.123	56.3203	44.3616	70.0612	66.9068	68.032	81.9441	56.5421	64.624	72.557	84.2917	69.7441	72.9032	87.2046	72.103	65.9009	87.2374	84.3427	Aqp5	15	99488663	99492710	+	2599	protein_coding	aquaporin 5 [Source:MGI Symbol;Acc:MGI:106215]	-
ENSMUSG00000038587	78.7662	152.419	75.4487	102.499	190.745	70.4563	63.6674	48.2704	55.2125	122.074	41.0907	46.6131	52.1939	67.693	33.4856	53.1119	54.8477	26.4842	30.1522	31.3533	Akap12	10	4216380	4309470	+	6728	protein_coding	A kinase (PRKA) anchor protein (gravin) 12 [Source:MGI Symbol;Acc:MGI:1932576]	-
ENSMUSG00000079037	74.2185	97.601	65.2555	64.5825	87.6036	80.4013	71.509	63.4714	66.0428	91.2753	58.0405	65.3519	67.2	70.4151	52.7433	62.011	64.0102	64.5659	64.5571	64.7788	Prnp	2	131751848	131780349	+	2343	protein_coding	prion protein [Source:MGI Symbol;Acc:MGI:97769]	-
ENSMUSG00000060703	81.6648	78.0732	72.8552	67.3534	85.9865	91.7235	89.4831	78.12	70.9127	93.7188	74.797	75.0436	66.9084	77.732	72.8906	70.9309	74.925	23.5025	24.4667	23.651	Cd302	2	60082337	60114832	-	1354	protein_coding	CD302 antigen [Source:MGI Symbol;Acc:MGI:1913455]	-
ENSMUSG00000078193	70.5913	76.6519	83.6041	68.7596	66.897	87.0972	67.9753	73.0856	76.5656	81.5031	82.9972	90.8404	67.5044	72.0195	73.5272	73.3238	78.321	27.7734	40.024	34.2132	Gm2000	1	156193610	156194054	+	445	protein_coding	predicted gene 2000 [Source:MGI Symbol;Acc:MGI:3780170]	-
ENSMUSG00000040170	58.7571	47.3011	54.5447	43.1654	46.5966	56.7547	49.9895	53.8074	56.3325	54.4483	32.8157	48.6681	76.2853	49.5586	49.0865	57.7102	44.1563	182.097	164.135	163.69	Fmo2	1	162701886	162726295	-	5609	protein_coding	flavin containing monooxygenase 2 [Source:MGI Symbol;Acc:MGI:1916776]	-
ENSMUSG00000029632	68.7274	78.4833	82.7973	61.4207	55.1336	77.347	69.3551	71.7594	78.8931	77.4619	76.4329	69.5246	75.5293	72.2029	70.1923	78.1734	68.4913	53.2385	52.4584	51.5618	Ndufa4	6	11900291	11907496	-	1381	protein_coding	Ndufa4, mitochondrial complex associated [Source:MGI Symbol;Acc:MGI:107686]	-
ENSMUSG00000038462	64.9268	83.2588	92.246	64.1025	67.1808	84.0492	83.5948	69.0889	69.9073	84.5325	76.998	72.3611	70.5953	67.5449	64.9216	66.7845	68.273	47.837	42.4033	43.3528	Uqcrfs1	13	30724291	30729345	-	1363	protein_coding	ubiquinol-cytochrome c reductase, Rieske iron-sulfur polypeptide 1 [Source:MGI Symbol;Acc:MGI:1913944]	-
ENSMUSG00000033022	63.929	68.4754	77.9298	45.8028	46.8952	74.3394	66.1455	64.9603	61.1651	65.8777	51.4626	56.621	84.6354	59.6817	65.9849	82.1179	54.7117	104.242	94.9849	89.3064	Cdo1	18	46846260	46861462	-	1644	protein_coding	cysteine dioxygenase 1, cytosolic [Source:MGI Symbol;Acc:MGI:105925]	-
ENSMUSG00000046841	74.1781	92.8644	69.8849	73.7365	83.9628	85.6798	97.8364	88.7575	74.5079	85.4506	77.2666	77.7398	66.8282	79.1424	71.2876	66.4956	68.1448	13.0269	15.1065	15.2065	Ckap4	10	84362169	84369926	-	3089	protein_coding	cytoskeleton-associated protein 4 [Source:MGI Symbol;Acc:MGI:2444926]	-
ENSMUSG00000002204	66.5884	66.5638	74.8931	61.634	59.3227	64.386	67.0381	62.9237	73.6421	69.9478	62.793	75.749	75.3266	63.5582	62.6095	78.1127	61.1144	64.2799	79.4953	82.3938	Napsa	7	44221804	44236286	+	2660	protein_coding	napsin A aspartic peptidase [Source:MGI Symbol;Acc:MGI:109365]	-
ENSMUSG00000041355	66.9768	76.8792	77.9583	74.4885	71.9726	75.4309	73.5396	70.6587	83.0665	77.5108	76.1819	79.2279	74.7951	71.4675	67.6504	73.9357	71.0837	36.0498	37.8143	34.2754	Ssr2	3	88483183	88495726	+	1864	protein_coding	signal sequence receptor, beta [Source:MGI Symbol;Acc:MGI:1913506]	-
ENSMUSG00000015092	64.4345	77.508	82.4974	67.1583	54.843	70.0823	67.2845	74.4073	77.0932	67.8739	90.0774	82.9889	73.1814	64.7379	74.358	80.069	73.6564	33.6579	48.9219	45.3449	Edf1	2	25447859	25452094	+	1317	protein_coding	endothelial differentiation-related factor 1 [Source:MGI Symbol;Acc:MGI:1891227]	-
ENSMUSG00000031444	74.9465	82.4227	81.1873	78.88	104.788	78.2572	87.4877	79.0499	77.8404	83.6064	85.5922	74.335	66.4465	86.7678	70.0654	66.0182	84.1637	2.92198	2.47824	2.70819	F10	8	13087308	13106676	+	2731	protein_coding	coagulation factor X [Source:MGI Symbol;Acc:MGI:103107]	-
ENSMUSG00000047126	76.0181	77.2822	61.9586	79.448	84.8515	75.8744	76.0932	67.5499	64.9868	78.3493	62.0028	67.0992	64.6556	74.5562	69.607	65.2969	72.38	52.3737	49.3991	49.8159	Cltc	11	86585177	86648391	-	8499	protein_coding	clathrin, heavy polypeptide (Hc) [Source:MGI Symbol;Acc:MGI:2388633]	-
ENSMUSG00000079111	69.2399	70.5153	70.4681	73.6921	80.3118	77.3073	73.93	69.547	76.3292	74.1618	73.7556	74.7397	71.9362	78.428	68.2136	73.7637	73.0378	40.3577	38.2944	38.3944	Kdelr2	5	143389593	143407656	+	1829	protein_coding	KDEL (Lys-Asp-Glu-Leu) endoplasmic reticulum protein retention receptor 2 [Source:MGI Symbol;Acc:MGI:1914163]	-
ENSMUSG00000024121	74.3025	81.4736	77.4017	75.6559	84.2076	80.0697	87.7719	74.6631	76.7396	79.7606	77.6878	72.91	65.5111	73.5881	71.2405	69.4964	72.1097	22.5173	24.395	24.9019	Atp6v0c	17	24382840	24388676	-	3384	protein_coding	ATPase, H+ transporting, lysosomal V0 subunit C [Source:MGI Symbol;Acc:MGI:88116]	-
ENSMUSG00000019087	74.3285	75.0712	66.6992	73.9682	81.6322	68.2146	70.6796	70.1492	68.1064	65.4071	74.3266	73.3442	66.0324	68.6018	66.0138	69.9291	67.1654	55.9584	58.7853	50.7426	Atp6ap1	X	73340703	73348327	+	3026	protein_coding	ATPase, H+ transporting, lysosomal accessory protein 1 [Source:MGI Symbol;Acc:MGI:109629]	-
ENSMUSG00000020592	72.5154	68.6605	75.4924	62.6121	52.6433	88.4028	78.3088	63.8433	72.4062	75.7904	65.0244	70.5961	75.4935	72.3869	61.3649	71.0242	73.9787	52.8226	57.1167	54.6577	Sdc1	12	8821323	8843715	+	3809	protein_coding	syndecan 1 [Source:MGI Symbol;Acc:MGI:1349162]	-
ENSMUSG00000057522	58.1014	68.4444	68.3607	64.6868	70.6151	69.3535	65.297	66.7921	67.7886	65.799	67.3257	66.5482	65.0086	59.7125	62.932	66.3864	63.4625	75.182	85.2196	85.2944	Spop	11	95304906	95384232	+	3159	protein_coding	speckle-type BTB/POZ protein [Source:MGI Symbol;Acc:MGI:1343085]	-
ENSMUSG00000027404	67.4594	78.1702	75.1584	71.4127	65.3524	75.1932	75.8406	66.5514	71.4522	70.5476	65.8054	71.7713	66.2783	67.7726	65.2285	72.0707	68.8198	49.789	59.738	53.5034	Snrpb	2	130013555	130021323	-	1850	protein_coding	small nuclear ribonucleoprotein B [Source:MGI Symbol;Acc:MGI:98342]	-
ENSMUSG00000000058	51.4693	44.4219	54.4166	48.4784	36.6304	67.039	56.3564	61.7757	56.5415	47.5242	53.0975	61.029	70.6684	50.7082	71.7485	67.287	60.8387	130.713	130.67	134.62	Cav2	6	17281184	17289114	+	3335	protein_coding	caveolin 2 [Source:MGI Symbol;Acc:MGI:107571]	-
ENSMUSG00000020315	58.5552	49.7664	47.135	61.0327	48.6984	53.4954	50.8472	56.0346	54.1713	48.4434	50.779	55.9333	57.8703	52.8518	59.9646	58.528	54.3225	148.926	149.739	138.637	Sptbn1	11	30049395	30218175	-	17492	protein_coding	spectrin beta, non-erythrocytic 1 [Source:MGI Symbol;Acc:MGI:98388]	-
ENSMUSG00000001473	82.0545	117.378	80.7359	69.4646	96.1725	94.8469	90.1638	76.9331	76.3147	85.7816	63.9343	68.1315	63.2257	75.9592	57.0769	60.9003	74.2627	5.91005	5.71886	6.19896	Tubb6	18	67523787	67535819	+	2437	protein_coding	tubulin, beta 6 class V [Source:MGI Symbol;Acc:MGI:1915201]	-
ENSMUSG00000062328	45.045	53.5007	134.469	103.581	92.9105	52.149	46.9091	45.8778	45.9073	46.0356	99.9841	59.6643	104.555	46.3222	131.954	48.1168	71.0552	27.1708	66.4378	27.6008	Rpl17	18	75131629	75136452	+	1327	protein_coding	ribosomal protein L17 [Source:MGI Symbol;Acc:MGI:2448270]	-
ENSMUSG00000076617	29.1717	67.6618	67.9303	18.9277	9.28623	52.4143	32.1934	68.8427	86.4457	22.1686	115.829	202.858	36.541	48.9386	100.586	41.4097	47.7699	106.501	95.0502	97.2672	Ighm	12	113382178	113386350	-	1886	IG_C_gene	immunoglobulin heavy constant mu [Source:MGI Symbol;Acc:MGI:96448]	-
ENSMUSG00000069833	76.1999	74.6556	56.9287	70.7602	77.7735	65.2378	65.1361	55.3908	56.9513	79.9868	48.2988	55.4529	64.1198	66.0523	55.7905	61.619	63.3066	85.0577	86.6795	78.4467	Ahnak	19	8966648	9054278	+	19938	protein_coding	AHNAK nucleoprotein (desmoyokin) [Source:MGI Symbol;Acc:MGI:1316648]	-
ENSMUSG00000000204	72.7365	120.457	76.9081	78.1145	145.33	57.8663	68.2506	64.8433	54.7241	99.721	82.766	60.6985	55.7458	82.2934	67.8367	66.5054	72.0325	1.8167	9.69389	2.54068	Slfn4	11	83066012	83081042	+	3964	protein_coding	schlafen 4 [Source:MGI Symbol;Acc:MGI:1329010]	-
ENSMUSG00000075700	62.7296	75.0567	64.798	63.8549	76.1918	84.1843	71.6224	67.9034	63.3039	79.2066	67.6896	67.0124	67.5761	69.8661	68.6605	62.903	61.9526	57.1831	56.0083	52.8627	Selenot	3	58484057	58500554	+	3436	protein_coding	selenoprotein T [Source:MGI Symbol;Acc:MGI:1916477]	-
ENSMUSG00000060063	79.5125	113.177	76.0257	67.197	109.901	82.6272	96.2255	70.3874	55.6885	109.39	70.2688	65.0004	65.0824	72.6982	57.6049	58.8392	55.3463	8.05257	12.7309	9.53044	Alox5ap	5	149201577	149224963	+	1420	protein_coding	arachidonate 5-lipoxygenase activating protein [Source:MGI Symbol;Acc:MGI:107505]	-
ENSMUSG00000023046	40.5174	52.1377	61.9312	43.3524	35.7596	51.4313	39.0081	45.4959	63.2115	45.0528	45.011	52.7652	65.2539	45.1933	48.4329	57.5782	41.9084	169.297	177.106	149.827	Igfbp6	15	102052797	102057946	+	1112	protein_coding	insulin-like growth factor binding protein 6 [Source:MGI Symbol;Acc:MGI:96441]	-
ENSMUSG00000044786	52.3379	73.2306	56.8232	131.74	181.837	48.6084	68.0832	44.7437	41.3014	82.0201	59.9887	71.0126	53.1292	63.2316	50.5722	54.721	61.9573	28.2974	41.0365	63.3534	Zfp36	7	28076209	28079678	-	3470	protein_coding	zinc finger protein 36 [Source:MGI Symbol;Acc:MGI:99180]	-
ENSMUSG00000032350	60.0927	101.36	46.4624	98.4076	126.637	58.9228	70.6479	50.7547	51.2242	90.7612	52.0261	55.5165	53.0784	57.2899	50.8196	55.698	53.9939	62.5733	57.5324	73.4479	Gclc	9	77661817	77701767	+	3766	protein_coding	glutamate-cysteine ligase, catalytic subunit [Source:MGI Symbol;Acc:MGI:104990]	-
ENSMUSG00000060904	63.1937	76.3591	71.4089	57.9539	63.4727	79.2589	74.4186	68.9661	74.4048	79.3905	68.5468	71.1026	70.2264	70.2761	66.444	67.0477	68.2256	45.3923	43.4742	45.7841	Arl1	10	88566720	88579956	+	2369	protein_coding	ADP-ribosylation factor-like 1 [Source:MGI Symbol;Acc:MGI:99436]	-
ENSMUSG00000000303	62.6339	89.1578	56.356	81.8513	85.6441	71.2706	71.5977	58.6215	51.9616	75.0285	51.7223	61.8759	65.1979	62.7115	46.5889	48.8585	54.1803	77.8699	77.2939	73.8564	Cdh1	8	107329983	107396878	+	4574	protein_coding	cadherin 1 [Source:MGI Symbol;Acc:MGI:88354]	-
ENSMUSG00000001946	65.5216	79.2521	70.1567	71.0249	69.3186	58.5404	65.4986	63.6892	61.4806	66.1434	67.9457	70.2251	67.3169	55.4504	64.4619	63.9295	63.0557	59.8425	71.0533	67.4433	Esam	9	37439374	37449615	+	2867	protein_coding	endothelial cell-specific adhesion molecule [Source:MGI Symbol;Acc:MGI:1916774]	-
ENSMUSG00000029840	62.6676	73.5475	62.2085	70.6276	82.308	74.9112	74.5631	68.3442	63.7532	79.0756	68.406	65.7252	65.7496	70.468	67.6542	62.7081	67.8417	43.0304	46.9892	46.0565	Mtpn	6	35485841	35516823	-	3960	protein_coding	myotrophin [Source:MGI Symbol;Acc:MGI:99445]	-
ENSMUSG00000025068	61.4465	74.2539	71.4697	57.0933	58.8614	74.3518	66.4888	60.9022	64.5214	89.7771	66.4232	62.5058	76.576	75.7315	52.6971	62.7773	65.9849	53.8293	51.7021	68.7248	Gsto1	19	47843409	47853229	+	2023	protein_coding	glutathione S-transferase omega 1 [Source:MGI Symbol;Acc:MGI:1342273]	-
ENSMUSG00000010095	66.4809	80.2278	78.0044	71.6442	77.5827	69.6242	63.4729	61.4397	68.275	70.3196	69.1085	68.2398	67.3899	64.9534	64.2407	69.482	67.692	38.8823	47.6558	49.6079	Slc3a2	19	8684246	8700733	-	3529	protein_coding	solute carrier family 3 (activators of dibasic and neutral amino acid transport), member 2 [Source:MGI Symbol;Acc:MGI:96955]	-
ENSMUSG00000067719	64.7723	78.5458	75.7018	62.9207	65.3989	75.4581	61.2497	69.8933	65.7163	80.1766	86.3466	78.3578	59.7655	75.0166	70.7574	67.883	63.5855	34.9582	39.4832	37.9403	Gm10221	5	24786552	24786860	-	309	processed_pseudogene	predicted gene 10221 [Source:MGI Symbol;Acc:MGI:3708709]	-
ENSMUSG00000071076	63.5854	96.6193	84.0092	64.3864	61.7076	72.8915	64.3798	61.7178	69.4865	66.4796	68.4772	64.2472	72.2705	61.0539	52.6925	66.8983	57.7178	45.243	59.9655	59.7781	Jund	8	71151599	71153265	+	1667	protein_coding	jun D proto-oncogene [Source:MGI Symbol;Acc:MGI:96648]	TF_bZIP
ENSMUSG00000024914	67.0432	75.7026	81.3224	56.3635	56.314	71.2336	65.2879	62.0981	71.5237	70.94	67.7692	70.1972	74.7983	68.2963	61.3865	73.6782	65.5859	45.6955	55.4986	52.5146	Drap1	19	5472833	5475007	-	1741	protein_coding	Dr1 associated protein 1 (negative cofactor 2 alpha) [Source:MGI Symbol;Acc:MGI:1913806]	-
ENSMUSG00000024359	65.7728	88.6716	75.6347	66.5098	81.3514	78.0655	75.6533	63.4157	69.7204	85.1705	64.9488	63.2029	66.6812	76.656	59.0031	63.7478	71.8623	33.7897	30.9931	31.5821	Hspa9	18	35070467	35087410	-	4310	protein_coding	heat shock protein 9 [Source:MGI Symbol;Acc:MGI:96245]	-
ENSMUSG00000025823	58.9054	59.6713	59.1455	82.6717	74.0192	68.5484	67.3545	74.6252	76.384	52.9523	80.5444	74.4859	65.2845	68.0477	78.6305	73.1015	74.3895	38.4559	41.687	40.6035	Pdia4	6	47773075	47790364	-	2399	protein_coding	protein disulfide isomerase associated 4 [Source:MGI Symbol;Acc:MGI:104864]	-
ENSMUSG00000047714	61.391	84.3479	66.8866	61.6193	60.1374	79.0793	78.5017	73.8726	66.8105	77.7261	64.9472	64.98	65.6036	68.1446	58.4893	70.7257	69.0466	43.3977	47.7659	46.0305	Ppp1r2	16	31070355	31094095	-	4440	protein_coding	protein phosphatase 1, regulatory inhibitor subunit 2 [Source:MGI Symbol;Acc:MGI:1914099]	-
ENSMUSG00000029030	59.1473	69.1388	65.0205	55.6924	61.8733	63.5571	62.1412	62.1969	61.6154	65.4638	62.4195	63.561	64.3235	58.2879	60.0465	64.5888	60.0238	85.054	88.7556	75.7687	Tprgl	4	154241942	154245123	-	2242	protein_coding	transformation related protein 63 regulated like [Source:MGI Symbol;Acc:MGI:1915058]	-
ENSMUSG00000031059	60.1475	71.4647	70.2522	49.977	49.0585	73.8393	68.0736	60.8678	71.3922	66.6737	76.1062	70.2065	67.3883	67.3361	69.7543	71.5313	56.4889	54.0705	69.3891	64.3404	Ndufb11	X	20481565	20483858	-	908	protein_coding	NADH:ubiquinone oxidoreductase subunit B11 [Source:MGI Symbol;Acc:MGI:1349919]	-
ENSMUSG00000024360	63.7264	90.0884	68.9182	73.7852	79.9574	80.7635	77.3083	66.963	68.7256	86.1802	64.0242	64.0539	67.1753	73.8452	59.2062	61.6877	67.6279	30.9344	30.829	32.51	Etf1	18	35035838	35065060	-	3709	protein_coding	eukaryotic translation termination factor 1 [Source:MGI Symbol;Acc:MGI:2385071]	-
ENSMUSG00000024966	61.3531	74.9461	65.2662	81.8937	75.8671	65.4476	71.7222	68.3287	72.7337	68.6476	84.1762	74.6468	67.9988	70.0512	69.9743	69.6333	74.7759	28.3685	33.4162	28.3112	Stip1	19	6998070	7017335	-	2108	protein_coding	stress-induced phosphoprotein 1 [Source:MGI Symbol;Acc:MGI:109130]	-
ENSMUSG00000040462	68.0393	71.7439	68.1664	66.1494	66.7336	65.1619	66.9132	63.4069	63.2401	71.7132	59.9253	67.2733	64.7283	64.1113	62.1701	67.3585	58.4738	59.4113	66.5276	64.8547	Os9	10	126931519	126957000	-	2629	protein_coding	amplified in osteosarcoma [Source:MGI Symbol;Acc:MGI:1924301]	-
ENSMUSG00000021520	65.4184	77.3586	88.4538	47.9823	57.6968	58.2562	59.3206	72.9433	56.5031	82.0738	84.0932	68.5326	73.3334	71.135	62.7464	71.3331	66.0476	42.7702	50.5755	49.4005	Uqcrb	13	67048681	67053442	-	876	protein_coding	ubiquinol-cytochrome c reductase binding protein [Source:MGI Symbol;Acc:MGI:1914780]	-
ENSMUSG00000061780	25.4556	99.7682	106.157	11.84	18.3827	99.8204	44.7922	57.2231	80.5791	17.2348	75.0819	61.0864	64.3879	66.5172	69.8974	73.593	55.2564	155.051	88.2325	34.5618	Cfd	10	79726687	79728489	+	922	protein_coding	complement factor D (adipsin) [Source:MGI Symbol;Acc:MGI:87931]	-
ENSMUSG00000040731	66.0486	74.4564	71.2844	67.9045	73.0757	68.6334	68.6433	61.0634	63.7449	73.3315	62.4995	67.2458	70.8141	64.4383	61.3399	63.1218	62.8578	49.7625	55.3075	57.9162	Eif4h	5	134648575	134668344	-	5551	protein_coding	eukaryotic translation initiation factor 4H [Source:MGI Symbol;Acc:MGI:1341822]	-
ENSMUSG00000018770	61.9538	73.1085	82.6624	63.26	62.8267	78.8091	81.7112	70.486	72.3807	74.9796	70.5504	72.1723	64.7416	62.4569	64.7054	70.1254	68.8553	32.2156	37.1566	38.3306	Atp5g3	2	73738791	73741670	-	2181	protein_coding	ATP synthase, H+ transporting, mitochondrial F0 complex, subunit C3 (subunit 9) [Source:MGI Symbol;Acc:MGI:2442035]	-
ENSMUSG00000060188	59.9721	81.6225	61.6789	68.4787	54.7659	97.2366	74.2509	69.7205	73.1238	82.6218	64.2865	83.4932	78.9994	70.1076	60.3243	63.6215	64.6761	30.6271	27.2075	36.6526	Cxcl17	7	25099478	25112311	-	761	protein_coding	chemokine (C-X-C motif) ligand 17 [Source:MGI Symbol;Acc:MGI:2387642]	-
ENSMUSG00000020440	63.4663	82.1575	81.1029	64.5774	67.934	71.2616	71.3938	69.9126	68.8557	73.6018	74.2525	72.8345	67.082	67.2232	62.2365	65.858	63.7857	36.5637	37.592	41.6307	Arf5	6	28423559	28426601	+	1907	protein_coding	ADP-ribosylation factor 5 [Source:MGI Symbol;Acc:MGI:99434]	-
ENSMUSG00000022216	60.1528	71.5879	82.7467	67.5262	56.6595	71.3376	67.2295	64.3578	71.6842	72.1012	77.9885	73.3881	72.5502	68.5476	63.6083	67.4449	70.8654	38.2833	40.2736	44.7192	Psme1	14	55815580	55818986	+	2209	protein_coding	proteasome (prosome, macropain) activator subunit 1 (PA28 alpha) [Source:MGI Symbol;Acc:MGI:1096367]	-
ENSMUSG00000006998	72.3593	73.6888	69.8106	70.1908	76.919	78.5194	75.6559	68.9086	69.3154	75.2347	64.9954	69.9856	67.9636	72.8951	62.3717	65.8856	70.0278	31.776	33.3013	33.086	Psmd2	16	20470402	20482164	+	4038	protein_coding	proteasome (prosome, macropain) 26S subunit, non-ATPase, 2 [Source:MGI Symbol;Acc:MGI:1096584]	-
ENSMUSG00000020407	66.6159	94.5876	75.5343	74.7454	99.1061	75.9398	80.8364	76.3775	75.3732	87.6415	83.6524	65.2287	56.3832	73.4838	69.0017	63.0578	70.9409	4.41669	4.92723	4.23299	Upp1	11	9068103	9086170	+	1961	protein_coding	uridine phosphorylase 1 [Source:MGI Symbol;Acc:MGI:1097668]	-
ENSMUSG00000028980	68.9765	88.457	64.698	74.6224	88.5856	75.2914	70.6731	64.469	62.6388	76.6936	54.2025	60.6246	60.951	67.5263	58.0658	56.3623	60.2186	48.3235	50.0373	48.6575	H6pd	4	150063932	150093480	-	5236	protein_coding	hexose-6-phosphate dehydrogenase (glucose 1-dehydrogenase) [Source:MGI Symbol;Acc:MGI:2140356]	-
ENSMUSG00000068267	63.0614	75.4506	67.679	56.0435	54.31	73.7697	75.7245	69.7485	71.3418	71.0248	61.5798	65.1064	67.6855	65.0742	62.8041	63.7658	60.2079	54.8125	62.3338	56.6439	Cenpb	2	131017102	131021987	-	4886	protein_coding	centromere protein B [Source:MGI Symbol;Acc:MGI:88376]	-
ENSMUSG00000024248	60.3608	66.9142	67.5238	48.9254	55.1025	66.5558	71.4651	69.2935	65.4588	61.8746	70.9524	63.9357	62.9306	61.7179	64.8357	67.628	56.3474	66.4686	76.8523	72.7458	Cox7a2l	17	83809347	83824759	-	1478	protein_coding	cytochrome c oxidase subunit 7A2 like [Source:MGI Symbol;Acc:MGI:106015]	-
ENSMUSG00000038615	64.2333	65.9831	69.9112	63.639	61.6057	67.5063	60.1688	67.2517	72.6862	71.6578	71.4488	66.1352	66.1203	64.2059	68.1931	68.1399	61.2342	52.1011	56.6138	56.5203	Nfe2l1	11	96708240	96720794	-	5441	protein_coding	nuclear factor, erythroid derived 2,-like 1 [Source:MGI Symbol;Acc:MGI:99421]	TF_bZIP
ENSMUSG00000038235	63.6654	79.923	70.8357	64.2426	72.1972	71.0207	73.7411	61.6874	67.0702	72.844	59.1602	66.866	67.1015	63.5219	59.3524	63.1793	58.8396	50.1016	54.6761	55.1184	F11r	1	171265103	171292171	+	2663	protein_coding	F11 receptor [Source:MGI Symbol;Acc:MGI:1321398]	-
ENSMUSG00000000555	73.3224	95.5167	71.1833	95.0196	144.657	63.7741	77.1874	60.7759	58.58	92.1915	58.931	63.9349	58.0751	73.7951	53.4111	52.568	65.2084	11.4124	11.8245	12.8159	Itga5	15	103252713	103275190	-	4933	protein_coding	integrin alpha 5 (fibronectin receptor alpha) [Source:MGI Symbol;Acc:MGI:96604]	-
ENSMUSG00000079426	62.5671	78.2426	74.0627	72.8505	82.3112	73.8469	78.9271	72.334	66.3954	76.7706	73.6339	73.249	70.8592	74.6003	61.1482	61.5568	62.0008	26.1634	26.4168	25.9164	Arpc4	6	113355076	113367409	+	2321	protein_coding	actin related protein 2/3 complex, subunit 4 [Source:MGI Symbol;Acc:MGI:1915339]	-
ENSMUSG00000020432	67.458	66.4211	65.094	67.1154	72.0719	54.194	59.2958	63.3804	59.2573	64.1495	57.3224	60.3625	69.3614	57.0492	59.3891	64.6696	54.6705	76.4052	81.4279	73.3711	Tcn2	11	3867192	3882159	-	2178	protein_coding	transcobalamin 2 [Source:MGI Symbol;Acc:MGI:98534]	-
ENSMUSG00000020402	61.6273	68.7549	78.7972	57.4656	58.2711	69.634	68.3748	73.7015	73.5926	66.9082	74.7672	69.3606	68.0515	64.6719	67.4753	69.4697	64.7419	45.4823	43.9319	44.8965	Vdac1	11	52251687	52280224	+	2620	protein_coding	voltage-dependent anion channel 1 [Source:MGI Symbol;Acc:MGI:106919]	-
ENSMUSG00000023039	71.1113	81.447	71.1996	69.3448	83.0887	73.4016	71.0888	67.9413	63.9511	78.9068	57.1543	70.9235	77.9892	71.8063	53.6131	55.946	69.8024	31.042	36.2076	32.7161	Krt7	15	101308924	101328194	+	7049	protein_coding	keratin 7 [Source:MGI Symbol;Acc:MGI:96704]	-
ENSMUSG00000063882	57.3918	65.1436	75.3918	55.6553	55.4036	74.0812	73.1395	61.6915	71.2272	68.3764	73.1917	73.8132	63.4655	57.0895	67.5792	72.1296	68.7222	47.5567	51.7619	55.0834	Uqcrh	4	115924162	115932268	-	1237	protein_coding	ubiquinol-cytochrome c reductase hinge protein [Source:MGI Symbol;Acc:MGI:1913826]	-
ENSMUSG00000026223	63.1433	72.2952	66.12	58.7462	59.9105	66.3523	68.3803	64.0865	67.3902	61.5857	60.1177	65.101	62.9688	63.6508	64.3253	65.2821	60.6431	61.8042	66.1913	69.2846	Itm2c	1	85822002	85836396	+	2491	protein_coding	integral membrane protein 2C [Source:MGI Symbol;Acc:MGI:1927594]	-
ENSMUSG00000018965	62.6738	68.7023	70.0592	70.8634	67.5841	68.8192	71.9843	76.4195	69.0151	67.9317	76.496	72.0906	69.7717	65.7484	67.6775	66.7384	67.3218	34.0042	38.8483	34.4192	Ywhah	5	33176160	33185310	+	3709	protein_coding	tyrosine 3-monooxygenase/tryptophan 5-monooxygenase activation protein, eta polypeptide [Source:MGI Symbol;Acc:MGI:109194]	-
ENSMUSG00000058672	76.4284	71.9272	73.0757	55.7777	52.4473	77.4668	84.8357	77.6604	75.979	63.7703	71.3779	70.1921	69.8077	74.407	70.2986	78.007	74.0806	20.5512	25.3885	22.065	Tubb2a	13	34258257	34261990	-	1610	protein_coding	tubulin, beta 2A class IIA [Source:MGI Symbol;Acc:MGI:107861]	-
ENSMUSG00000076432	62.2633	69.1685	64.1392	61.6686	55.058	68.412	63.1702	68.8472	64.9037	63.9112	66.5932	67.2095	67.6854	63.7551	65.209	65.7966	62.2204	59.4039	64.7463	59.5831	Ywhaq	12	21440072	21467638	-	3061	protein_coding	tyrosine 3-monooxygenase/tryptophan 5-monooxygenase activation protein theta [Source:MGI Symbol;Acc:MGI:891963]	-
ENSMUSG00000070473	54.4998	78.9946	70.0712	72.6255	60.2346	66.4969	59.0445	61.9642	59.049	62.4166	50.8487	63.1776	72.9958	62.9496	49.275	60.0066	49.249	70.2238	79.9288	78.869	Cldn3	5	135015068	135016326	+	1259	protein_coding	claudin 3 [Source:MGI Symbol;Acc:MGI:1329044]	-
ENSMUSG00000000078	66.4298	107.743	67.9222	66.1268	74.4468	75.0625	63.532	61.4713	57.2731	78.2493	57.1229	59.798	63.5649	63.2306	60.6132	63.1827	57.9223	41.3887	47.1328	50.6117	Klf6	13	5911481	5920393	+	4391	protein_coding	Kruppel-like factor 6 [Source:MGI Symbol;Acc:MGI:1346318]	zf-C2H2
ENSMUSG00000014846	40.9905	44.0695	54.9829	43.1829	31.6768	52.397	49.9639	37.4987	54.4924	41.1601	52.1378	59.2563	60.1525	46.5679	48.3796	53.3025	45.6267	153.663	174.926	135.67	Tppp3	8	106194125	106198158	-	1848	protein_coding	tubulin polymerization-promoting protein family member 3 [Source:MGI Symbol;Acc:MGI:1915221]	-
ENSMUSG00000030474	69.3404	60.4741	79.1942	89.3141	123.677	63.7656	67.2728	68.8637	73.946	78.9322	89.4399	73.8747	63.5707	72.7325	67.0002	61.4074	69.2842	2.39475	3.5159	2.00002	Siglece	7	43300494	43309585	-	1849	protein_coding	sialic acid binding Ig-like lectin E [Source:MGI Symbol;Acc:MGI:1932475]	-
ENSMUSG00000032366	61.636	72.0973	80.1268	52.5953	50.14	65.5595	58.0822	65.5506	76.7314	66.3148	72.6379	58.1816	67.93	62.3281	62.5492	76.9707	70.6891	55.1708	51.6194	52.8507	Tpm1	9	66929872	66956688	-	6485	protein_coding	tropomyosin 1, alpha [Source:MGI Symbol;Acc:MGI:98809]	-
ENSMUSG00000000171	67.2956	74.9708	75.0092	55.2469	60.1925	77.1584	67.7194	65.7566	69.1555	74.3269	69.6464	70.4346	64.4509	64.9151	67.1013	66.0868	64.2448	42.1756	41.633	41.1304	Sdhd	9	50507657	50515112	-	1231	protein_coding	succinate dehydrogenase complex, subunit D, integral membrane protein [Source:MGI Symbol;Acc:MGI:1914175]	-
ENSMUSG00000032042	60.3503	75.2681	66.528	69.805	75.2	70.7113	67.887	62.4059	70.3324	73.3739	65.7547	68.6488	65.6061	67.9022	61.449	67.5305	65.1276	40.1964	40.675	43.0363	Srpr	9	35111471	35159269	+	3364	protein_coding	signal recognition particle receptor ('docking protein') [Source:MGI Symbol;Acc:MGI:1914648]	-
ENSMUSG00000021794	66.056	73.0154	66.9036	65.932	72.1455	71.351	76.177	66.1439	66.7154	73.2052	63.1742	66.0953	65.1681	67.6766	60.6406	62.4	65.3141	42.8561	44.4844	42.2563	Glud1	14	34032684	34067222	+	4210	protein_coding	glutamate dehydrogenase 1 [Source:MGI Symbol;Acc:MGI:95753]	-
ENSMUSG00000036606	67.3371	61.1976	62.5493	83.1195	66.5503	64.822	68.226	69.0575	71.7151	64.165	65.5979	69.4263	68.8082	72.0322	65.5945	68.639	72.592	36.4683	38.5745	39.8707	Plxnb2	15	89039752	89064991	-	7720	protein_coding	plexin B2 [Source:MGI Symbol;Acc:MGI:2154239]	-
ENSMUSG00000037706	60.4164	62.6397	64.3452	56.2261	46.1607	62.8653	61.8057	65.875	61.5635	54.5743	61.872	65.5912	63.6226	60.1903	62.7991	61.7996	64.5419	72.8096	78.8923	87.5773	Cd81	7	142606476	142621671	+	2879	protein_coding	CD81 antigen [Source:MGI Symbol;Acc:MGI:1096398]	-
ENSMUSG00000055322	63.9955	68.2856	57.9217	56.5907	60.1189	64.2949	59.4207	55.4913	55.4038	66.1642	40.9801	49.573	62.5317	58.8843	46.1379	56.2922	49.1957	101.53	105.693	97.3735	Tns1	1	73949390	74163608	-	16465	protein_coding	tensin 1 [Source:MGI Symbol;Acc:MGI:104552]	-
ENSMUSG00000029048	62.1187	68.5672	69.7782	62.8147	61.3788	69.0945	66.8219	67.3331	64.7167	68.4891	70.7607	75.1271	66.8946	66.9964	62.6458	67.9739	66.9743	43.1592	45.5577	45.9554	Rer1	4	155158567	155170839	-	1814	protein_coding	retention in endoplasmic reticulum sorting receptor 1 [Source:MGI Symbol;Acc:MGI:1915080]	-
ENSMUSG00000099974	61.9318	67.4732	88.2705	65.0016	78.004	70.0939	60.848	62.219	79.9792	85.1143	91.0194	75.7458	64.1977	68.5636	76.8906	73.0191	79.3413	8.73928	6.65579	6.83791	Bcl2a1d	9	88605338	88613967	-	863	protein_coding	B cell leukemia/lymphoma 2 related protein A1d [Source:MGI Symbol;Acc:MGI:1278325]	-
ENSMUSG00000024529	68.7696	88.6566	57.7666	81.6336	90.4737	81.7996	86.755	77.1798	55.7093	94.3771	57.2946	65.8885	58.9887	70.8073	55.7038	53.1873	65.3917	17.5263	15.6748	20.0244	Lox	18	52649139	52662939	-	4778	protein_coding	lysyl oxidase [Source:MGI Symbol;Acc:MGI:96817]	-
ENSMUSG00000015714	66.386	66.711	67.0983	64.8558	65.5308	64.4584	63.3453	61.1802	66.1556	65.2901	60.0091	61.4707	68.4252	64.4367	61.2559	64.0597	61.9635	53.7013	58.8077	54.8695	Cers2	3	95222102	95230910	+	3676	protein_coding	ceramide synthase 2 [Source:MGI Symbol;Acc:MGI:1924143]	-
ENSMUSG00000000805	59.7584	72.4286	60.3716	67.9084	91.0067	56.2562	57.7047	67.8578	62.1216	64.1955	49.337	60.062	63.0329	55.0383	56.2664	58.8937	56.5733	62.9139	61.1506	75.3798	Car4	11	84848612	84856870	+	1966	protein_coding	carbonic anhydrase 4 [Source:MGI Symbol;Acc:MGI:1096574]	-
ENSMUSG00000036427	68.9761	85.3388	68.9982	70.9386	94.0302	70.1564	76.5815	67.6914	62.84	77.6412	67.5603	62.9128	60.9804	64.2469	55.8843	58.4033	59.4129	28.1903	29.7719	27.3471	Gpi1	7	33900755	33929761	-	6452	protein_coding	glucose-6-phosphate isomerase 1 [Source:MGI Symbol;Acc:MGI:95797]	-
ENSMUSG00000026185	66.2603	56.3061	70.919	45.5129	36.2011	63.4851	54.5905	60.4085	67.9291	67.189	55.688	54.5065	71.4275	61.166	61.7653	58.252	51.1256	99.8762	79.5268	75.7405	Igfbp5	1	72897091	72914043	-	6006	protein_coding	insulin-like growth factor binding protein 5 [Source:MGI Symbol;Acc:MGI:96440]	-
ENSMUSG00000025613	64.698	79.9203	66.6807	70.3543	77.8259	76.2051	72.3072	61.1274	65.2373	75.7648	65.7757	65.0469	61.4469	69.1846	61.3958	60.6074	69.1741	32.2234	30.4679	32.1937	Cct8	16	87280214	87292761	-	3088	protein_coding	chaperonin containing Tcp1, subunit 8 (theta) [Source:MGI Symbol;Acc:MGI:107183]	-
ENSMUSG00000002102	66.238	77.3623	68.1661	60.3196	63.796	74.2675	70.6671	65.5401	72.1808	73.3372	67.1817	66.5772	65.5482	69.7461	60.5834	66.0377	65.1216	33.0173	34.1764	33.9686	Psmc3	2	90884354	90896714	+	2607	protein_coding	proteasome (prosome, macropain) 26S subunit, ATPase 3 [Source:MGI Symbol;Acc:MGI:1098754]	-
ENSMUSG00000040078	53.6641	58.9737	56.9087	75.2833	68.719	70.9395	67.3492	61.1137	70.576	64.5887	59.2016	77.5708	63.9858	70.385	71.4308	73.3825	64.588	39.2306	39.8885	45.8156	Ptges3-ps	6	85820962	85821441	+	480	processed_pseudogene	prostaglandin E synthase 3, pseudogene [Source:MGI Symbol;Acc:MGI:3704271]	-
ENSMUSG00000020496	53.5333	59.1059	65.6161	60.7124	56.1016	64.128	60.9304	66.0721	62.7385	58.9519	67.6819	66.7304	61.9154	58.8649	61.1307	64.687	60.7648	65.9093	69.84	67.1357	Rnf187	11	58823114	58829742	-	1949	protein_coding	ring finger protein 187 [Source:MGI Symbol;Acc:MGI:1914224]	-
ENSMUSG00000027800	59.547	82.2515	65.2099	57.374	70.0788	80.7164	69.2847	57.7404	58.3462	76.1877	48.4319	52.8476	55.0897	70.2667	52.0608	56.3863	59.4937	59.3995	60.1533	61.1138	Tm4sf1	3	57193032	57209409	-	4163	protein_coding	transmembrane 4 superfamily member 1 [Source:MGI Symbol;Acc:MGI:104678]	-
ENSMUSG00000048234	71.8362	88.7206	71.443	70.7259	91.7562	81.1353	81.4908	68.6843	64.7749	83.0521	66.8336	59.3708	56.1214	72.0054	64.8512	58.2298	62.2388	11.9331	13.6498	11.3808	Rnf149	1	39590377	39616486	-	2838	protein_coding	ring finger protein 149 [Source:MGI Symbol;Acc:MGI:2677438]	-
ENSMUSG00000034120	67.0104	66.7836	65.3451	63.7621	68.6993	64.3691	70.6956	65.7254	63.2692	67.886	59.6738	62.2129	61.2133	62.9611	59.5842	62.3344	63.4023	53.5107	50.9393	49.5018	Srsf2	11	116740727	116743920	-	2958	protein_coding	serine and arginine-rich splicing factor 2 [Source:MGI Symbol;Acc:MGI:98284]	-
ENSMUSG00000029371	68.0244	92.4129	61.8508	84.1306	77.7963	129.265	66.8554	56.4569	66.8399	90.8998	77.2628	53.8388	49.1811	50.2229	65.8812	78.9323	78.356	0.235063	0.143403	0.211169	Cxcl5	5	90907219	90909483	+	1863	protein_coding	chemokine (C-X-C motif) ligand 5 [Source:MGI Symbol;Acc:MGI:1096868]	-
ENSMUSG00000033917	56.9436	79.3861	64.418	60.115	61.849	74.8046	66.1118	59.5998	64.3055	64.5772	56.7778	58.5382	62.841	63.9511	46.5373	54.5004	51.9925	69.1336	65.5269	65.8237	Gde1	7	118287768	118305001	-	1692	protein_coding	glycerophosphodiester phosphodiesterase 1 [Source:MGI Symbol;Acc:MGI:1891827]	-
ENSMUSG00000073421	39.546	56.0784	64.5269	48.2501	32.5601	50.9146	38.6392	53.0595	55.4472	44.5992	78.6704	71.7223	58.6578	50.6509	64.4357	62.2973	53.6728	100.727	101.624	120.719	H2-Ab1	17	34476663	34488393	+	2568	protein_coding	histocompatibility 2, class II antigen A, beta 1 [Source:MGI Symbol;Acc:MGI:103070]	-
ENSMUSG00000036309	51.2287	62.714	62.3997	55.7164	55.0948	63.6523	62.4929	63.915	62.1261	64.0826	66.7451	63.3641	65.3329	66.5544	58.9176	61.6757	63.902	65.4056	66.2564	64.3046	Skp1	11	52122822	52137685	+	2211	protein_coding	S-phase kinase-associated protein 1 [Source:MGI Symbol;Acc:MGI:103575]	-
ENSMUSG00000028851	57.4411	73.0501	70.0892	61.0619	55.8101	66.1601	65.9853	66.5006	64.8104	64.0474	73.9879	70.5339	60.3487	63.1572	57.1346	63.0456	62.15	44.2532	52.9634	51.2396	Nudc	4	133259853	133273307	-	1425	protein_coding	nudC nuclear distribution protein [Source:MGI Symbol;Acc:MGI:106014]	-
ENSMUSG00000063015	53.7478	66.1173	60.9425	54.1107	68.5628	65.5307	64.719	66.8663	63.0302	67.4086	63.8039	59.3246	59.8108	62.8912	61.6812	61.0558	59.9036	61.3713	61.6202	60.6012	Ccni	5	93329792	93354354	-	3303	protein_coding	cyclin I [Source:MGI Symbol;Acc:MGI:1341077]	-
ENSMUSG00000058655	63.7081	63.8414	60.8532	67.903	67.4251	59.8067	60.7109	62.8288	65.4086	65.2268	68.0364	64.8069	60.4028	62.582	62.8537	62.4482	60.2388	55.0289	51.3532	56.1143	Eif4b	15	101982208	102005608	+	4468	protein_coding	eukaryotic translation initiation factor 4B [Source:MGI Symbol;Acc:MGI:95304]	-
ENSMUSG00000037902	74.1261	57.2092	67.5303	66.2154	74.0947	62.8235	72.922	64.7447	66.7344	66.4391	80.3185	74.5717	62.1199	69.4535	71.6921	67.5333	70.4965	24.661	24.8882	22.4782	Sirpa	2	129434755	129474148	+	4911	protein_coding	signal-regulatory protein alpha [Source:MGI Symbol;Acc:MGI:108563]	-
ENSMUSG00000015839	60.0315	45.062	63.5278	79.9133	71.977	57.4372	60.435	60.5341	65.6588	63.3106	73.6476	72.5461	72.4739	65.6383	65.5927	66.9233	75.8446	38.6727	40.9256	39.0091	Nfe2l2	2	75505857	75534985	-	3796	protein_coding	nuclear factor, erythroid derived 2, like 2 [Source:MGI Symbol;Acc:MGI:108420]	TF_bZIP
ENSMUSG00000058297	61.9892	56.2223	64.1873	55.0778	39.3194	65.1673	58.1402	57.5739	64.6404	62.0822	50.3155	62.5498	71.6318	65.4027	56.1302	62.9933	66.6044	63.8544	79.9598	74.4936	Spock2	10	59942041	59971020	+	5533	protein_coding	sparc/osteonectin, cwcv and kazal-like domains proteoglycan 2 [Source:MGI Symbol;Acc:MGI:1891351]	-
ENSMUSG00000029860	64.2666	93.5593	69.1309	71.8472	86.0788	66.7167	73.0481	60.8997	58.2047	77.0172	56.5481	56.69	61.3639	66.6242	49.7052	56.6855	57.5822	34.169	41.3628	36.5964	Zyx	6	42326564	42337147	+	5390	protein_coding	zyxin [Source:MGI Symbol;Acc:MGI:103072]	-
ENSMUSG00000038366	64.2979	72.1028	62.7008	75.6461	75.141	67.5989	68.7054	66.3857	65.1145	71.1835	66.8333	68.2209	62.4926	68.4164	60.8227	63.67	65.7386	28.3333	32.269	31.3696	Lasp1	11	97689826	97729590	+	6495	protein_coding	LIM and SH3 protein 1 [Source:MGI Symbol;Acc:MGI:109656]	-
ENSMUSG00000056612	64.3437	80.615	79.9976	63.4692	64.5045	78.3004	72.9092	69.7327	80.0014	72.6222	72.1328	71.897	63.7558	65.0039	63.1219	63.4259	68.4534	12.2442	14.7936	14.1018	Ppp1r14b	19	6952336	6954692	+	1526	protein_coding	protein phosphatase 1, regulatory inhibitor subunit 14B [Source:MGI Symbol;Acc:MGI:107682]	-
ENSMUSG00000035199	57.3241	70.9292	71.5308	63.6575	60.3358	56.8071	66.0419	58.287	67.4315	64.7214	69.7005	68.1792	69.531	59.484	63.3795	66.9072	68.4012	38.8725	47.8616	45.4247	Arl6ip5	6	97187650	97210276	+	1442	protein_coding	ADP-ribosylation factor-like 6 interacting protein 5 [Source:MGI Symbol;Acc:MGI:1929501]	-
ENSMUSG00000055447	64.9113	86.2365	64.3738	63.412	87.2289	69.9999	68.889	57.647	53.55	80.6649	57.0676	55.8779	54.6774	63.1477	54.4306	54.5478	54.7155	48.8907	49.564	44.6063	Cd47	16	49620896	49735373	+	6276	protein_coding	CD47 antigen (Rh-related antigen, integrin-associated signal transducer) [Source:MGI Symbol;Acc:MGI:96617]	-
ENSMUSG00000058427	66.5326	134.101	81.6166	65.4644	119.89	67.5219	43.1938	63.483	83.5114	80.8039	76.045	62.0813	57.2411	37.8927	60.3301	71.0227	62.6393	0.117645	0.129188	0.0951179	Cxcl2	5	91051730	91053797	+	2068	protein_coding	chemokine (C-X-C motif) ligand 2 [Source:MGI Symbol;Acc:MGI:1340094]	-
ENSMUSG00000026921	74.0245	78.5415	74.218	49.1312	45.1698	58.097	53.6	52.6763	60.8088	59.8097	56.0102	59.0125	62.2835	50.042	51.2142	65.5259	64.269	68.9719	77.8751	72.3097	Egfl7	2	26470026	26483132	+	3581	protein_coding	EGF-like domain 7 [Source:MGI Symbol;Acc:MGI:2449923]	-
ENSMUSG00000042228	73.4563	71.0858	65.4228	74.8502	92.2949	65.6392	68.7475	56.793	59.4317	77.444	68.5497	61.5778	56.8227	67.9369	59.3394	60.1694	61.2932	28.2176	32.2499	30.4739	Lyn	4	3678115	3813122	+	4073	protein_coding	LYN proto-oncogene, Src family tyrosine kinase [Source:MGI Symbol;Acc:MGI:96892]	-
ENSMUSG00000028776	65.2132	90.9369	70.2728	82.6993	87.3162	72.2087	65.5193	67.0583	60.0478	70.572	61.6215	67.9906	70.7391	65.3568	53.1959	59.6451	55.9934	20.41	22.0284	22.6042	Tinagl1	4	130058247	130068915	-	4358	protein_coding	tubulointerstitial nephritis antigen-like 1 [Source:MGI Symbol;Acc:MGI:2137617]	-
ENSMUSG00000005514	54.3399	71.8545	57.9159	68.6842	80.9513	58.8951	61.0799	51.2154	49.0804	71.43	42.4929	56.6778	58.1981	61.8604	41.4939	43.8761	49.3912	85.0215	86.5065	77.8499	Por	5	135698887	135764180	+	4021	protein_coding	cytochrome p450 oxidoreductase [Source:MGI Symbol;Acc:MGI:97744]	-
ENSMUSG00000034684	63.3892	71.4986	67.9078	69.5937	61.6298	60.6191	62.699	62.4496	63.6912	60.2539	58.0811	68.4654	68.2562	61.5141	60.605	68.2591	64.5651	39.5201	47.5512	46.9788	Sema3f	9	107558699	107587674	-	5197	protein_coding	sema domain, immunoglobulin domain (Ig), short basic domain, secreted, (semaphorin) 3F [Source:MGI Symbol;Acc:MGI:1096347]	-
ENSMUSG00000000957	70.3256	80.988	70.7047	66.3597	89.4402	69.2602	82.0039	62.7436	66.0536	81.0078	71.1056	63.7454	59.8106	72.1958	61.3121	58.6352	65.2451	10.8256	11.7144	13.8683	Mmp14	14	54669069	54682821	+	5960	protein_coding	matrix metallopeptidase 14 (membrane-inserted) [Source:MGI Symbol;Acc:MGI:101900]	-
ENSMUSG00000001123	58.6305	78.8875	67.3331	62.1948	62.9205	62.295	64.6057	64.7754	58.4527	72.5161	69.4719	65.5828	66.6309	66.9706	64.0343	60.663	64.7981	34.2223	39.0677	42.636	Lgals9	11	78853800	78875772	-	2137	protein_coding	lectin, galactose binding, soluble 9 [Source:MGI Symbol;Acc:MGI:109496]	-
ENSMUSG00000042812	57.9763	43.1877	61.0159	55.2828	45.6181	52.7922	48.4258	52.4778	56.0494	49.0366	58.182	59.6141	61.5043	50.3042	51.6457	62.0196	54.1091	76.3619	104.394	126.053	Foxf1	8	121811125	121814883	+	2415	protein_coding	forkhead box F1 [Source:MGI Symbol;Acc:MGI:1347470]	Fork_head
ENSMUSG00000025544	60.0704	62.1518	58.4717	60.217	65.4607	65.5442	63.256	58.6874	56.9986	62.3606	55.7337	59.667	56.2115	60.576	61.6109	62.289	58.4074	65.2428	65.0775	65.9563	Tm9sf2	14	122344450	122397016	+	3107	protein_coding	transmembrane 9 superfamily member 2 [Source:MGI Symbol;Acc:MGI:1915309]	-
ENSMUSG00000028413	64.0176	85.3175	64.6888	69.868	86.1064	71.7674	70.8101	63.088	58.3247	76.6406	60.509	61.793	59.5197	65.3314	58.2656	56.8117	58.1696	24.7542	31.8228	35.206	B4galt1	4	40804602	40854005	-	4234	protein_coding	UDP-Gal:betaGlcNAc beta 1,4- galactosyltransferase, polypeptide 1 [Source:MGI Symbol;Acc:MGI:95705]	-
ENSMUSG00000018042	60.0155	60.3439	63.9225	50.3994	44.6316	73.7695	64.2068	61.9804	66.2126	60.668	56.9783	57.2835	70.7493	58.878	60.4751	62.2478	54.0874	59.8773	65.3397	66.1049	Cyb5r3	15	83037695	83056793	-	4298	protein_coding	cytochrome b5 reductase 3 [Source:MGI Symbol;Acc:MGI:94893]	-
ENSMUSG00000037072	56.7677	66.9344	64.5368	55.6366	54.9525	70.7797	63.5172	65.316	64.5672	65.7596	64.997	64.8946	64.8558	69.6391	60.0717	61.0535	59.6404	47.4456	48.1231	48.2176	Selenof	3	144276065	144303441	+	5819	protein_coding	selenoprotein F [Source:MGI Symbol;Acc:MGI:1927947]	-
ENSMUSG00000021759	73.0066	83.7039	66.0205	59.3748	57.7379	70.5656	69.4844	58.9606	54.0294	75.6256	51.9436	62.5746	59.3996	63.6281	52.4649	55.9607	49.818	46.1	49.1575	57.7972	Plpp1	13	112937326	113004428	+	1750	protein_coding	phospholipid phosphatase 1 [Source:MGI Symbol;Acc:MGI:108412]	-
ENSMUSG00000030157	51.0912	31.5731	63.1815	54.4245	45.6441	47.9468	42.9301	54.4654	55.0911	45.492	68.5502	72.0403	61.9769	50.3275	62.9921	64.5298	55.5934	72.245	95.6609	117.536	Clec2d	6	129157578	129163497	+	1213	protein_coding	C-type lectin domain family 2, member d [Source:MGI Symbol;Acc:MGI:2135589]	-
ENSMUSG00000022893	74.7198	104.743	52.667	70.7628	116.368	73.0017	77.0977	63.3538	48.7581	93.4019	47.7951	50.2039	44.4061	69.5	47.9132	46.7779	56.8247	19.5385	24.2369	29.7319	Adamts1	16	85590715	85600001	-	5302	protein_coding	a disintegrin-like and metallopeptidase (reprolysin type) with thrombospondin type 1 motif, 1 [Source:MGI Symbol;Acc:MGI:109249]	-
ENSMUSG00000020009	64.4214	69.8482	62.2981	60.7344	65.394	58.2871	60.1564	59.4029	56.2374	62.2168	62.9645	62.7098	62.9457	56.285	58.5777	65.3671	55.7651	53.5632	55.8969	55.4391	Ifngr1	10	19467697	19485977	+	2847	protein_coding	interferon gamma receptor 1 [Source:MGI Symbol;Acc:MGI:107655]	-
ENSMUSG00000033379	59.995	62.5383	70.2689	60.7039	59.8589	60.9388	59.0737	66.5587	66.6394	61.0885	73.0147	68.0268	61.0776	61.1079	66.7939	67.5162	63.0141	34.6371	42.2906	42.333	Atp6v0b	4	117741523	117744530	-	2051	protein_coding	ATPase, H+ transporting, lysosomal V0 subunit B [Source:MGI Symbol;Acc:MGI:1890510]	-
ENSMUSG00000026177	79.3352	87.3801	63.3228	78.5641	107.28	74.5099	77.1408	64.7289	59.551	81.8978	65.3135	61.6389	53.2998	78.2309	53.9157	50.6093	61.0654	2.84988	3.6054	3.08992	Slc11a1	1	74414354	74425221	+	3705	protein_coding	solute carrier family 11 (proton-coupled divalent metal ion transporters), member 1 [Source:MGI Symbol;Acc:MGI:1345275]	-
ENSMUSG00000021996	66.4072	82.6738	61.0478	57.4182	73.3994	86.68	85.5112	70.7554	60.0523	83.4932	61.4105	57.2354	54.5588	78.7075	57.4947	53.7336	66.4528	15.67	16.509	18.0224	Esd	14	74969737	74988205	+	3366	protein_coding	esterase D/formylglutathione hydrolase [Source:MGI Symbol;Acc:MGI:95421]	-
ENSMUSG00000030062	60.5307	70.309	58.4094	68.5477	64.3115	68.8861	66.0593	60.9723	65.647	63.0074	63.7587	65.9829	60.9292	65.6324	62.9101	62.3655	60.9862	37.7769	39.8491	38.9571	Rpn1	6	88061464	88082286	+	4512	protein_coding	ribophorin I [Source:MGI Symbol;Acc:MGI:98084]	-
ENSMUSG00000008393	62.5091	81.7969	66.9449	60.3891	54.4069	69.3613	65.59	58.7131	59.1465	74.6036	64.6288	60.9864	72.5069	61.6177	51.1033	62.9307	64.4461	36.3659	36.3318	37.042	Carhsp1	16	8476444	8490019	-	2858	protein_coding	calcium regulated heat stable protein 1 [Source:MGI Symbol;Acc:MGI:1196368]	CSD
ENSMUSG00000013593	59.6599	71.6196	72.7719	57.135	60.162	65.4482	63.6391	62.3463	65.8653	62.9198	67.8679	62.6951	57.5345	61.185	59.6576	61.9788	61.02	43.0833	41.3696	40.2932	Ndufs2	1	171062422	171078957	-	2313	protein_coding	NADH:ubiquinone oxidoreductase core subunit S2 [Source:MGI Symbol;Acc:MGI:2385112]	-
ENSMUSG00000037443	69.6006	76.1334	72.0036	68.4839	87.5854	70.9373	74.8814	77.0074	57.1326	69.4255	74.5395	70.6264	67.8349	65.6785	44.2668	52.6125	55.0819	12.6424	16.0141	15.6049	Cep85	4	133857169	133914423	-	5269	protein_coding	centrosomal protein 85 [Source:MGI Symbol;Acc:MGI:1917262]	-
ENSMUSG00000055065	56.8831	34.8781	52.694	70.388	69.9444	40.3039	41.8891	57.2877	59.511	37.1301	61.099	58.4461	54.4957	49.9562	69.316	65.1592	63.6347	85.5702	86.8863	82.089	Ddx17	15	79411937	79430942	-	7643	protein_coding	DEAD box helicase 17 [Source:MGI Symbol;Acc:MGI:1914290]	-
ENSMUSG00000024856	61.8552	69.242	76.5942	57.3265	68.4553	56.9549	59.9492	57.9498	66.1486	64.8282	75.0794	70.8347	64.6772	60.0883	59.4385	65.4242	62.0101	33.3706	34.1027	32.4393	Cdk2ap2	19	4147182	4149019	+	1636	protein_coding	CDK2-associated protein 2 [Source:MGI Symbol;Acc:MGI:1098779]	-
ENSMUSG00000072941	49.0897	51.7276	65.9339	51.8639	42.7262	49.8193	49.3879	54.0579	69.2241	43.8584	64.251	66.1871	62.5512	50.4006	62.9906	75.6202	57.3831	68.314	80.5007	80.5023	Sod3	5	52521133	52528760	+	3738	protein_coding	superoxide dismutase 3, extracellular [Source:MGI Symbol;Acc:MGI:103181]	-
ENSMUSG00000020841	80.1917	80.9205	55.8678	68.3258	88.4351	73.1183	69.6615	57.5713	47.4483	84.531	53.6582	52.1568	50.8787	69.9064	53.5097	47.062	56.5358	36.2132	34.202	35.4076	Cpd	11	76669250	76737844	-	8332	protein_coding	carboxypeptidase D [Source:MGI Symbol;Acc:MGI:107265]	-
ENSMUSG00000020088	58.1827	66.1495	65.8061	58.0893	55.7526	69.0839	65.4204	62.7477	65.3107	65.6299	59.8132	62.2785	61.2674	59.5074	61.3012	64.2334	63.1471	40.839	46.8959	44.0638	Sar1a	10	61516078	61529076	+	3740	protein_coding	secretion associated Ras related GTPase 1A [Source:MGI Symbol;Acc:MGI:98230]	-
ENSMUSG00000030144	63.4268	67.7201	73.9634	65.9037	70.9634	82.1817	72.2832	72.691	64.1992	72.4857	85.2733	71.787	58.1437	71.779	69.826	62.5104	64.0933	0.608606	3.92637	1.55001	Clec4d	6	123239070	123252224	+	1599	protein_coding	C-type lectin domain family 4, member d [Source:MGI Symbol;Acc:MGI:1298389]	-
ENSMUSG00000025935	59.0965	65.4432	57.9657	64.827	69.1463	65.3781	66.1865	64.5909	58.7551	62.1015	61.9641	63.1938	59.8585	59.9972	63.2833	63.1804	62.6841	41.841	42.4708	42.0406	Tram1	1	13634922	13660134	-	3162	protein_coding	translocating chain-associating membrane protein 1 [Source:MGI Symbol;Acc:MGI:1919515]	-
ENSMUSG00000027399	60.8575	57.8461	81.7415	62.5672	71.0221	63.4719	43.9483	57.3743	99.4813	73.2844	92.6712	66.8919	57.2164	47.9693	88.2208	76.0087	88.88	1.50362	1.12783	1.81358	Il1a	2	129141530	129151892	-	1974	protein_coding	interleukin 1 alpha [Source:MGI Symbol;Acc:MGI:96542]	-
ENSMUSG00000060143	13.7825	32.2341	35.2595	50.5112	20.181	27.4554	38.8409	44.9163	193.814	111.391	33.6208	39.3176	68.9385	112.985	26.2026	95.1881	83.8141	43.5173	33.1489	88.4442	Gm10076	14	105919259	105919665	+	407	lncRNA	predicted gene 10076 [Source:MGI Symbol;Acc:MGI:3704451]	-
ENSMUSG00000000001	64.2047	69.0521	59.9629	66.4916	76.2991	67.285	67.3435	61.894	59.7073	70.9232	57.9856	58.9641	57.2823	64.4153	61.1323	57.1049	64.5156	35.3524	35.6541	37.5558	Gnai3	3	108014596	108053462	-	3262	protein_coding	guanine nucleotide binding protein (G protein), alpha inhibiting 3 [Source:MGI Symbol;Acc:MGI:95773]	-
ENSMUSG00000029447	63.1263	77.7719	64.5439	62.9443	70.5101	74.4457	69.4887	58.6737	62.5268	75.2415	65.0635	64.386	61.0475	66.2077	56.358	57.3089	65.2249	26.3802	26.1256	25.6125	Cct6a	5	129864062	129875212	+	3499	protein_coding	chaperonin containing Tcp1, subunit 6a (zeta) [Source:MGI Symbol;Acc:MGI:107943]	-
ENSMUSG00000024621	81.0704	57.581	67.3186	69.7808	73.7984	61.0758	66.0206	55.0604	59.7274	63.9324	77.8213	72.0301	58.8271	67.5245	64.5184	63.1972	63.9783	23.3599	25.9726	20.379	Csf1r	18	61233670	61265221	+	5774	protein_coding	colony stimulating factor 1 receptor [Source:MGI Symbol;Acc:MGI:1339758]	-
ENSMUSG00000053897	62.7876	79.994	59.7885	60.3752	60.7423	84.8758	78.9236	63.8928	62.679	93.775	47.1958	49.4837	55.1633	69.8646	49.9793	53.8321	52.2266	35.7444	36.0676	34.7979	Slc39a8	3	135531040	135594333	+	7664	protein_coding	solute carrier family 39 (metal ion transporter), member 8 [Source:MGI Symbol;Acc:MGI:1914797]	-
ENSMUSG00000018171	64.3856	42.4627	60.0513	71.0065	109.839	56.7518	67.3621	65.9394	58.1412	66.865	69.9537	68.0701	59.8553	64.6138	63.7196	65.5291	71.1994	19.0878	22.0443	24.1016	Vmp1	11	86474691	86574662	-	3862	protein_coding	vacuole membrane protein 1 [Source:MGI Symbol;Acc:MGI:1923159]	-
ENSMUSG00000009549	53.4004	63.844	61.4609	51.0768	57.4963	63.7262	61.0166	64.251	60.5776	58.4401	68.2992	64.1543	63.0431	61.2949	61.2221	60.4972	58.2485	46.9479	56.711	54.0236	Srp14	2	118306331	118310192	-	1195	protein_coding	signal recognition particle 14 [Source:MGI Symbol;Acc:MGI:107169]	-
ENSMUSG00000035004	76.6707	64.448	66.5281	67.6293	87.6766	82.5864	71.2481	59.7539	62.3015	77.6498	73.2504	62.5135	57.2493	74.1713	67.1158	57.7229	64.8008	5.27968	7.04239	4.05165	Igsf6	7	120663290	120673795	-	2175	protein_coding	immunoglobulin superfamily, member 6 [Source:MGI Symbol;Acc:MGI:1891393]	-
ENSMUSG00000028936	56.8695	61.0671	58.4966	54.1846	54.0882	70.2747	62.7047	64.2746	65.3807	61.667	66.0451	65.3372	57.9405	64.8964	60.1786	58.7485	64.6125	42.3397	49.3909	48.3144	Rpl22	4	152410199	152418528	+	2911	protein_coding	ribosomal protein L22 [Source:MGI Symbol;Acc:MGI:99262]	-
ENSMUSG00000056429	50.9184	57.0014	49.0262	58.0253	56.9566	58.4913	55.6273	54.8194	59.5731	55.0844	56.5734	54.6943	52.5395	54.3461	62.1738	63.7381	54.8912	79.5632	77.5954	74.0514	Tgoln1	6	72585415	72593983	-	5013	protein_coding	trans-golgi network protein [Source:MGI Symbol;Acc:MGI:105080]	-
ENSMUSG00000011884	53.7899	56.358	63.3218	54.5612	48.5395	57.3014	60.9087	67.776	63.1914	59.9845	68.3589	61.6142	65.8549	59.3067	59.5919	66.4609	60.5736	50.5911	54.2559	50.8393	Gltp	5	114807459	114829045	-	1762	protein_coding	glycolipid transfer protein [Source:MGI Symbol;Acc:MGI:1929253]	-
ENSMUSG00000016427	64.904	68.2819	69.5093	45.6415	45.6368	67.7227	49.8695	56.1102	73.3948	71.1501	71.0959	71.8899	59.0192	58.0103	59.662	64.1252	58.6744	36.3484	44.9518	44.0354	Ndufa1	X	36451241	36454816	-	419	protein_coding	NADH:ubiquinone oxidoreductase subunit A1 [Source:MGI Symbol;Acc:MGI:1929511]	-
ENSMUSG00000020644	72.9831	139.724	68.8041	51.2804	73.5481	82.2848	68.2963	59.7775	41.8057	98.6506	45.3979	46.8466	48.7815	67.0169	40.5913	41.9724	49.5489	31.7136	24.9481	25.5441	Id2	12	25143798	25147139	-	2438	protein_coding	inhibitor of DNA binding 2 [Source:MGI Symbol;Acc:MGI:96397]	bHLH
ENSMUSG00000025630	55.1462	69.1704	65.8735	58.2318	63.8899	69.591	63.9084	67.1844	54.3422	69.1351	65.9176	62.3969	62.2273	62.9042	60.1084	53.6291	62.2349	34.5023	37.6525	41.0499	Hprt	X	52077014	52110536	+	1289	protein_coding	hypoxanthine guanine phosphoribosyl transferase [Source:MGI Symbol;Acc:MGI:96217]	-
ENSMUSG00000028517	54.4647	61.1128	48.7404	45.8319	50.3647	58.0313	60.7776	50.1715	51.1775	63.842	49.8075	51.8811	52.9402	58.3905	50.4206	57.5469	55.0081	82.6371	84.6558	91.2472	Plpp3	4	105014544	105089961	+	3159	protein_coding	phospholipid phosphatase 3 [Source:MGI Symbol;Acc:MGI:1915166]	-
ENSMUSG00000026895	56.3424	70.9704	74.2212	54.4173	57.4401	65.9647	61.8788	59.9934	65.9916	66.8029	73.791	69.5444	64.4389	59.1856	56.6476	60.4203	58.4831	29.0479	36.7177	36.5079	Ndufa8	2	35926338	35939418	-	861	protein_coding	NADH:ubiquinone oxidoreductase subunit A8 [Source:MGI Symbol;Acc:MGI:1915625]	-
ENSMUSG00000032199	51.2259	55.8085	64.0272	59.7454	53.7675	61.7252	57.5883	60.0526	67.3197	55.1644	60.8801	62.2405	62.8128	59.2543	61.4514	59.3221	62.4211	55.463	53.1418	54.905	Polr2m	9	71385719	71393217	-	2424	protein_coding	polymerase (RNA) II (DNA directed) polypeptide M [Source:MGI Symbol;Acc:MGI:107282]	-
ENSMUSG00000035203	60.4307	70.319	68.2938	54.7994	64.3992	59.5243	67.4502	61.1382	61.616	67.5829	60.2024	62.7539	59.191	60.7499	57.0229	58.9353	57.3953	38.9091	45.6676	40.9368	Epn1	7	5083234	5101177	+	2810	protein_coding	epsin 1 [Source:MGI Symbol;Acc:MGI:1333763]	-
ENSMUSG00000071715	73.4676	81.7332	67.4238	66.5466	90.3381	68.1028	71.0827	69.9795	55.6037	76.535	72.7365	62.8834	54.187	67.946	55.8976	58.1465	61.024	6.93739	9.3462	6.83595	Ncf4	15	78129001	78146780	+	2020	protein_coding	neutrophil cytosolic factor 4 [Source:MGI Symbol;Acc:MGI:109186]	-
ENSMUSG00000071379	56.8163	71.8628	60.7858	65.7204	71.0978	61.3833	64.5749	58.8673	58.864	58.1949	58.3205	57.8175	63.0571	57.4431	50.3788	56.9464	54.7547	47.9117	48.1256	50.2958	Hpcal1	12	17740857	17841934	+	1695	protein_coding	hippocalcin-like 1 [Source:MGI Symbol;Acc:MGI:1855689]	-
ENSMUSG00000028820	58.5761	58.6717	58.2091	72.2484	66.7044	55.0498	58.621	59.0336	64.7037	56.0091	61.2152	65.2501	60.5102	61.4861	62.6507	60.7466	67.7269	39.0968	41.5695	43.9608	Sfpq	4	126915117	126930806	+	4743	protein_coding	splicing factor proline/glutamine rich (polypyrimidine tract binding protein associated) [Source:MGI Symbol;Acc:MGI:1918764]	-
ENSMUSG00000043483	64.562	63.7875	62.9731	61.829	58.9698	70.9706	63.5585	55.0808	62.8587	64.8749	65.4975	65.122	59.5695	63.9663	53.7898	54.9682	57.7497	39.5538	37.3857	44.5367	Gm6863	12	96889197	96889832	-	636	processed_pseudogene	predicted gene 6863 [Source:MGI Symbol;Acc:MGI:3647386]	-
ENSMUSG00000006373	43.5226	51.2196	51.7123	44.5612	36.5783	52.1668	54.3464	50.3435	52.9928	52.2303	50.1679	58.8564	53.7575	50.9663	51.6032	55.8858	46.8146	94.3553	103.872	115.014	Pgrmc1	X	35861859	35869732	+	1857	protein_coding	progesterone receptor membrane component 1 [Source:MGI Symbol;Acc:MGI:1858305]	-
ENSMUSG00000106874	52.8814	101.611	57.6277	92.2466	137.547	61.5281	61.0782	52.6792	53.5639	87.393	53.8869	55.2552	58.9283	68.5751	46.9744	44.9561	52.5931	11.2956	10.3127	9.89842	Gm20186	6	18842933	18848532	-	5600	lncRNA	predicted gene, 20186 [Source:MGI Symbol;Acc:MGI:5012371]	-
ENSMUSG00000060586	40.8823	50.5885	59.6497	43.9401	31.8116	42.7715	39.3366	46.8877	48.0349	39.8107	62.7481	68.0049	53.4515	46.5372	60.4621	47.4581	43.4244	106.777	106.026	131.48	H2-Eb1	17	34524841	34535648	+	1944	protein_coding	histocompatibility 2, class II antigen E beta [Source:MGI Symbol;Acc:MGI:95901]	-
ENSMUSG00000001289	53.2458	63.2725	67.6459	47.7294	46.5138	63.0552	53.3265	56.5123	59.8436	57.5546	61.6474	66.1002	62.9132	58.9403	53.9905	59.5265	55.2099	57.8033	58.3255	59.5191	Pfdn5	15	102234551	102240308	+	1394	protein_coding	prefoldin 5 [Source:MGI Symbol;Acc:MGI:1928753]	-
ENSMUSG00000071072	49.9161	65.2982	56.2785	68.0014	66.7072	52.7247	58.154	66.5801	58.347	64.281	69.9874	64.3249	67.4263	59.1569	59.4995	59.1683	66.2898	31.7803	37.4571	38.6132	Ptges3	10	127894823	127913141	+	2217	protein_coding	prostaglandin E synthase 3 [Source:MGI Symbol;Acc:MGI:1929282]	-
ENSMUSG00000006818	63.5024	82.3282	69.6697	64.5947	74.1333	70.7949	67.9813	59.8669	64.504	82.2673	67.4077	63.4353	56.8076	65.6261	56.8965	57.2223	66.4338	8.35277	9.34759	8.76991	Sod2	17	13225733	13258950	+	10008	protein_coding	superoxide dismutase 2, mitochondrial [Source:MGI Symbol;Acc:MGI:98352]	-
ENSMUSG00000020469	31.9455	71.2409	186.433	26.8084	19.4459	39.5942	66.1034	26.2289	48.3997	27.3212	74.2985	36.8724	49.571	33.7212	36.9281	83.9243	39.075	98.3058	79.6953	80.882	Myl7	11	5846637	5848782	-	590	protein_coding	myosin, light polypeptide 7, regulatory [Source:MGI Symbol;Acc:MGI:107495]	-
ENSMUSG00000026385	59.2665	65.3977	71.0758	46.3693	41.411	57.6989	56.6616	63.5914	65.3591	58.6434	72.2421	66.4535	62.4269	58.3077	55.8036	64.5702	54.6435	53.8934	44.1197	36.6849	Dbi	1	120041010	120048808	-	1422	protein_coding	diazepam binding inhibitor [Source:MGI Symbol;Acc:MGI:94865]	-
ENSMUSG00000030654	47.606	46.0065	53.1064	51.5913	47.3458	58.8825	55.0525	63.7708	58.8238	48.6538	62.9052	61.9238	56.0279	52.3303	62.5411	57.865	55.0551	71.5364	73.5893	67.8081	Arl6ip1	7	117718114	117728885	-	2482	protein_coding	ADP-ribosylation factor-like 6 interacting protein 1 [Source:MGI Symbol;Acc:MGI:1858943]	-
ENSMUSG00000019179	59.3138	72.5291	68.1116	62.1219	72.0325	62.5444	71.592	61.1211	62.065	67.2254	60.1845	60.9716	59.8676	62.323	54.8032	54.4311	59.0404	28.3042	27.1136	24.9718	Mdh2	5	135807334	135819252	+	3562	protein_coding	malate dehydrogenase 2, NAD (mitochondrial) [Source:MGI Symbol;Acc:MGI:97050]	-
ENSMUSG00000081684	57.6467	68.7658	72.454	58.6777	55.6783	70.8285	61.7079	68.8319	68.6265	63.6547	65.8558	73.3433	67.7573	68.6826	51.7885	51.9518	59.4415	21.681	20.4964	21.0977	Rps2-ps13	X	51987465	51988346	+	882	processed_pseudogene	ribosomal protein S2, pseudogene 13 [Source:MGI Symbol;Acc:MGI:3705640]	-
ENSMUSG00000031770	54.9359	68.0858	61.2475	57.8406	57.2805	52.0455	52.3552	50.3679	59.0447	61.2223	52.597	57.8988	57.9415	58.1262	51.0689	63.4266	52.7099	60.1708	55.0429	65.3937	Herpud1	8	95113066	95122005	+	2333	protein_coding	homocysteine-inducible, endoplasmic reticulum stress-inducible, ubiquitin-like domain member 1 [Source:MGI Symbol;Acc:MGI:1927406]	-
ENSMUSG00000008036	58.4728	71.4375	69.9161	58.5709	57.6299	65.3925	70.0842	68.3918	62.7079	60.5091	70.6657	66.6476	60.1179	59.1324	55.3103	56.3722	57.5497	23.4365	29.4022	26.6993	Ap2s1	7	16472335	16483219	+	1472	protein_coding	adaptor-related protein complex 2, sigma 1 subunit [Source:MGI Symbol;Acc:MGI:2141861]	-
ENSMUSG00000021610	54.6175	67.547	60.9707	63.0862	67.8793	66.191	69.0523	58.2695	59.6961	63.7056	59.863	59.7608	57.4169	65.0779	55.6663	55.3982	62.9312	32.3065	35.8913	32.8139	Clptm1l	13	73752125	73768724	+	3068	protein_coding	CLPTM1-like [Source:MGI Symbol;Acc:MGI:2442892]	-
ENSMUSG00000038014	59.6265	60.6395	54.0814	67.8276	70.3596	59.9104	60.6038	59.561	56.7784	63.8425	57.3329	56.4847	54.4649	59.4148	57.609	55.7154	59.6751	42.9583	42.1892	44.1418	Fam120a	13	49032695	49121493	-	5105	protein_coding	family with sequence similarity 120, member A [Source:MGI Symbol;Acc:MGI:2446163]	-
ENSMUSG00000031591	62.813	61.9497	54.1693	60.467	67.1366	64.2253	64.0262	57.6884	51.6356	65.3004	52.3789	58.6043	55.4351	61.3464	55.1145	53.418	55.3372	46.0458	48.0206	47.9749	Asah1	8	41793234	41827810	-	3390	protein_coding	N-acylsphingosine amidohydrolase 1 [Source:MGI Symbol;Acc:MGI:1277124]	-
ENSMUSG00000023067	67.0423	104.88	76.2431	70.6668	105.521	63.3467	55.9315	55.1974	46.203	76.4823	49.6465	51.9417	60.1531	60.064	40.709	45.2741	58.1479	16.8311	16.2793	22.4219	Cdkn1a	17	29309950	29319701	+	3553	protein_coding	cyclin-dependent kinase inhibitor 1A (P21) [Source:MGI Symbol;Acc:MGI:104556]	-
ENSMUSG00000018286	56.2627	74.1517	65.1706	58.4636	54.5787	69.2099	62.9399	60.5232	65.7885	65.0216	64.8811	62.1002	57.963	61.637	59.0101	56.7535	59.6514	29.3456	29.8986	29.3795	Psmb6	11	70416193	70418684	+	1872	protein_coding	proteasome (prosome, macropain) subunit, beta type 6 [Source:MGI Symbol;Acc:MGI:104880]	-
ENSMUSG00000054091	58.2613	61.551	67.4944	47.8781	44.8074	60.9841	61.4902	64.3938	57.3136	63.3616	73.0741	64.2416	58.9324	58.4115	60.3673	58.4558	59.7081	38.7167	40.765	42.3931	1810037I17Rik	3	122717852	122719833	+	1160	protein_coding	RIKEN cDNA 1810037I17 gene [Source:MGI Symbol;Acc:MGI:1914954]	-
ENSMUSG00000036880	52.9867	54.0867	75.3735	44.7557	36.98	64.162	66.1017	58.0219	55.2531	52.9229	60.8134	59.3665	64.2287	56.6733	53.6293	61.0306	50.0179	63.2619	53.0444	59.7118	Acaa2	18	74912268	74939279	+	1516	protein_coding	acetyl-Coenzyme A acyltransferase 2 (mitochondrial 3-oxoacyl-Coenzyme A thiolase) [Source:MGI Symbol;Acc:MGI:1098623]	-
ENSMUSG00000027540	64.1953	82.578	63.2834	72.1937	104.119	58.7031	63.627	54.2238	55.1918	85.48	57.7713	55.4328	51.0039	62.2988	48.9594	51.493	54.4434	17.6147	19.4266	18.6643	Ptpn1	2	167773977	167821305	+	5533	protein_coding	protein tyrosine phosphatase, non-receptor type 1 [Source:MGI Symbol;Acc:MGI:97805]	-
ENSMUSG00000020163	50.0566	56.7563	69.6844	49.786	41.4247	68.9071	50.4331	60.4214	65.6429	60.7253	71.9764	67.551	59.4758	52.7796	55.6362	65.7903	60.9189	39.3212	49.6671	41.0592	Uqcr11	10	80238831	80242664	-	641	protein_coding	ubiquinol-cytochrome c reductase, complex III subunit XI [Source:MGI Symbol;Acc:MGI:1913844]	-
ENSMUSG00000031751	54.6395	65.3204	59.4327	60.0318	61.8855	62.3916	62.7618	57.8135	58.9611	62.2963	55.4869	56.3322	55.666	60.9822	53.506	54.8617	54.743	45.1488	48.0397	45.8151	Amfr	8	94698216	94739470	-	4132	protein_coding	autocrine motility factor receptor [Source:MGI Symbol;Acc:MGI:1345634]	-
ENSMUSG00000068798	53.586	65.6525	59.6361	52.8618	57.4948	57.713	57.1757	55.7556	55.6476	67.6634	62.0257	58.072	61.6263	57.4528	56.8592	59.7966	58.0962	40.1284	47.9939	49.059	Rap1a	3	105634583	105708652	-	2607	protein_coding	RAS-related protein 1a [Source:MGI Symbol;Acc:MGI:97852]	-
ENSMUSG00000021608	45.9513	39.2275	45.2512	39.4197	31.2148	44.5349	47.9923	52.5824	55.2522	42.0372	40.9399	55.4109	53.0965	52.3431	47.5817	58.7466	50.6456	110.773	108.087	112.638	Lpcat1	13	73615316	73664541	+	4632	protein_coding	lysophosphatidylcholine acyltransferase 1 [Source:MGI Symbol;Acc:MGI:2384812]	-
ENSMUSG00000043131	58.5989	44.8698	53.8179	64.931	71.7149	58.8232	59.0813	56.3127	57.7431	59.1673	61.0439	58.9709	55.0057	60.5971	60.7722	57.5136	60.6425	41.6547	44.6753	43.4357	Mob1a	6	83302998	83320758	+	4794	protein_coding	MOB kinase activator 1A [Source:MGI Symbol;Acc:MGI:2442631]	-
ENSMUSG00000010376	50.1428	62.4232	59.0374	48.8774	51.8678	63.4609	57.6062	65.5408	61.278	64.3513	65.9088	67.5563	58.3292	57.8263	58.715	62.1432	58.2534	37.8152	40.0423	37.4065	Nedd8	14	55899720	55909581	-	1261	protein_coding	neural precursor cell expressed, developmentally down-regulated gene 8 [Source:MGI Symbol;Acc:MGI:97301]	-
ENSMUSG00000049130	74.473	79.6738	65.5696	74.8301	96.9449	67.2056	69.6199	59.2216	54.3405	78.1706	62.9816	61.2888	52.1665	65.3458	50.2115	46.3187	53.4197	6.38046	5.92535	4.39331	C5ar1	7	15980668	15993465	-	2570	protein_coding	complement component 5a receptor 1 [Source:MGI Symbol;Acc:MGI:88232]	-
ENSMUSG00000071532	61.7523	64.1516	62.3139	55.4201	53.3947	59.598	55.8686	51.5072	62.7898	59.0038	70.552	57.6585	59.4449	50.2321	59.7043	66.6195	53.6915	35.7658	45.5733	41.8626	Gm10335	10	14398822	14399289	+	468	processed_pseudogene	predicted gene 10335 [Source:MGI Symbol;Acc:MGI:3641693]	-
ENSMUSG00000041598	64.1295	83.9086	73.8526	64.623	69.4885	56.1301	57.1623	52.5617	56.2097	75.2591	51.0459	58.9987	60.5817	53.9174	45.5475	53.402	58.9473	26.7399	31.2653	32.2134	Cdc42ep4	11	113617676	113642707	-	3643	protein_coding	CDC42 effector protein (Rho GTPase binding) 4 [Source:MGI Symbol;Acc:MGI:1929760]	-
ENSMUSG00000068466	61.7826	70.564	61.1996	55.7159	41.7742	62.2048	63.0956	61.0354	56.2299	63.4727	54.6332	61.0513	55.5433	57.3265	60.0322	56.6556	48.2186	40.2844	49.9114	45.0132	Gm5518	19	29137518	29138162	+	645	processed_pseudogene	predicted gene 5518 [Source:MGI Symbol;Acc:MGI:3648673]	-
ENSMUSG00000009291	53.1288	73.2478	59.3922	54.2897	70.2714	60.8216	61.5003	51.6592	51.961	67.5866	49.8078	51.8633	53.736	56.2185	47.6492	48.9652	52.4608	51.7706	55.1387	52.6844	Pttg1ip	10	77417554	77434566	+	3877	protein_coding	pituitary tumor-transforming 1 interacting protein [Source:MGI Symbol;Acc:MGI:2652132]	-
ENSMUSG00000001128	70.8294	77.403	60.6356	64.3977	84.8645	59.5788	69.6352	59.5831	60.2575	73.835	68.3829	64.4649	49.9255	62.141	59.1853	52.6124	54.2294	10.4267	9.84923	9.60858	Cfp	X	20791693	20797794	-	1736	protein_coding	complement factor properdin [Source:MGI Symbol;Acc:MGI:97545]	-
ENSMUSG00000032334	57.4662	65.7479	60.3766	57.5202	55.994	61.1666	64.9198	62.5264	60.9537	63.031	53.3789	62.3828	60.1961	54.6514	56.7735	57.1389	58.3955	31.3171	35.9239	41.8108	Loxl1	9	58195021	58220469	-	3297	protein_coding	lysyl oxidase-like 1 [Source:MGI Symbol;Acc:MGI:106096]	-
ENSMUSG00000041120	45.6485	53.6357	57.4358	38.489	35.8913	47.9319	42.7536	50.6904	56.2326	51.4929	50.173	47.6648	55.2441	46.1155	49.1664	55.0709	46.2585	84.9183	103.18	103.045	Nbl1	4	138809595	138820304	-	2033	protein_coding	NBL1, DAN family BMP antagonist [Source:MGI Symbol;Acc:MGI:104591]	-
ENSMUSG00000039952	52.634	52.6733	52.3147	48.6405	48.5039	58.7687	53.5726	56.1635	59.2487	57.1759	48.8034	53.9813	52.391	55.0798	53.9956	56.8618	50.8499	66.6991	66.6955	74.6342	Dag1	9	108081833	108141157	-	6357	protein_coding	dystroglycan 1 [Source:MGI Symbol;Acc:MGI:101864]	-
ENSMUSG00000026208	51.6061	50.1093	75.5429	36.8589	34.4057	54.4587	40.2308	74.9598	88.5116	64.7509	74.8694	51.3477	62.7597	49.3608	60.482	74.6419	68.8819	36.9926	34.255	32.8434	Des	1	75336973	75345223	+	3754	protein_coding	desmin [Source:MGI Symbol;Acc:MGI:94885]	-
ENSMUSG00000063628	58.3235	69.8268	59.3294	55.4021	58.0912	70.5081	75.6957	68.2798	56.2093	75.2441	59.7996	54.2318	60.7125	74.0978	51.0938	54.9312	59.1735	20.3152	17.9906	17.6172	Gm7665	18	16407705	16408001	-	297	processed_pseudogene	predicted pseudogene 7665 [Source:MGI Symbol;Acc:MGI:3645651]	-
ENSMUSG00000091523	50.4746	58.6426	54.941	63.9295	46.8786	75.1098	63.1515	54.3459	66.7084	74.8438	62.8714	59.1204	68.6487	74.528	48.8253	59.9269	52.4935	26.4771	21.4942	33.1867	AU040972	11	79372545	79374857	-	1042	lncRNA	expressed sequence AU040972 [Source:MGI Symbol;Acc:MGI:2144426]	-
ENSMUSG00000007872	41.7689	51.3321	54.5202	73.4315	69.3494	45.4182	54.9747	49.1603	54.1008	45.1804	59.3864	66.2227	50.8263	47.7355	59.0324	63.5188	55.9819	54.5264	57.927	62.1193	Id3	4	135870808	135873066	+	1791	protein_coding	inhibitor of DNA binding 3 [Source:MGI Symbol;Acc:MGI:96398]	bHLH
ENSMUSG00000023913	76.2967	77.868	61.2927	64.4591	92.7666	70.9651	76.6551	54.8509	44.9486	80.979	68.6687	61.1158	51.4575	68.0348	50.1581	47.986	56.3171	3.06521	4.84353	3.29081	Pla2g7	17	43878989	43923092	+	2905	protein_coding	phospholipase A2, group VII (platelet-activating factor acetylhydrolase, plasma) [Source:MGI Symbol;Acc:MGI:1351327]	-
ENSMUSG00000024740	61.4426	55.3558	54.8197	61.1014	62.4451	58.5184	58.2503	57.5055	57.8921	57.4265	53.8805	56.0891	53.9694	56.1997	55.8417	58.452	59.6575	44.9531	46.3887	44.5215	Ddb1	19	10582691	10607183	+	6409	protein_coding	damage specific DNA binding protein 1 [Source:MGI Symbol;Acc:MGI:1202384]	-
ENSMUSG00000032440	61.0733	69.2198	51.1006	58.0221	56.7505	64.3218	65.1494	57.5212	52.4563	66.2774	50.4917	55.1118	53.7112	56.6095	54.2193	52.5471	50.048	43.1011	45.0488	51.0656	Tgfbr2	9	115913361	116004428	-	8187	protein_coding	transforming growth factor, beta receptor II [Source:MGI Symbol;Acc:MGI:98729]	-
ENSMUSG00000068882	54.4743	69.1472	54.13	56.2019	61.5865	62.4667	61.8159	55.9372	56.9941	68.7334	60.2668	52.3676	57.2249	58.4152	57.265	52.7898	55.5603	37.9803	38.5692	41.0346	Ssb	2	69691906	69702190	+	2160	protein_coding	Sjogren syndrome antigen B [Source:MGI Symbol;Acc:MGI:98423]	-
ENSMUSG00000028967	41.3304	70.5183	38.7742	93.5745	155.976	43.8216	54.6235	44.2704	31.3566	73.3957	32.9048	42.1192	41.389	48.7311	32.152	37.4434	39.3334	46.7427	53.0915	85.0406	Errfi1	4	150938376	150953349	+	3582	protein_coding	ERBB receptor feedback inhibitor 1 [Source:MGI Symbol;Acc:MGI:1921405]	-
ENSMUSG00000078763	58.5505	79.9111	65.2852	74.745	126.925	58.5793	59.3658	60.4864	48.1587	94.0694	57.9702	54.4271	49.4311	57.3452	48.9281	45.0362	47.5392	5.89953	8.31293	5.08644	Slfn1	11	83007675	83013496	+	1864	protein_coding	schlafen 1 [Source:MGI Symbol;Acc:MGI:1313259]	-
ENSMUSG00000054619	17.8812	15.1085	23.2175	17.9017	9.51234	20.6659	19.772	24.5417	29.3068	13.3764	24.11	28.7169	34.1779	24.6461	30.4907	33.3834	20.4886	234.403	252.987	231.209	Mettl7a1	15	100202021	100226543	+	2595	protein_coding	methyltransferase like 7A1 [Source:MGI Symbol;Acc:MGI:1916523]	-
ENSMUSG00000020029	52.5789	78.8791	59.8196	47.8094	63.2926	61.8513	62.2488	57.8109	53.6491	67.3215	53.1658	49.8349	54.3708	56.0303	50.0363	53.4955	50.1971	46.2782	44.1522	42.9072	Nudt4	10	95382869	95400008	-	3210	protein_coding	nudix (nucleoside diphosphate linked moiety X)-type motif 4 [Source:MGI Symbol;Acc:MGI:1918457]	-
ENSMUSG00000031231	58.8488	59.7691	63.5731	48.3083	49.5801	63.3086	58.9803	59.7435	64.8164	65.4847	68.7264	61.4272	55.7234	57.2434	56.4541	54.4429	57.0929	32.7059	35.6874	32.5679	Cox7b	X	105059306	105066056	+	1214	protein_coding	cytochrome c oxidase subunit 7B [Source:MGI Symbol;Acc:MGI:1913392]	-
ENSMUSG00000038976	55.5144	57.1992	57.6534	66.5457	58.9167	49.6106	55.9912	53.1528	60.2412	56.5421	60.3446	60.7827	57.7569	53.1823	55.4821	59.668	59.2439	37.6112	43.9836	42.1271	Ppp1r9b	11	94881861	94897725	+	5083	protein_coding	protein phosphatase 1, regulatory subunit 9B [Source:MGI Symbol;Acc:MGI:2387581]	-
ENSMUSG00000053317	52.6082	66.2991	63.2345	54.1351	52.2119	61.1271	58.6592	62.9513	66.1342	58.8008	63.6435	67.0659	55.0641	61.58	64.8993	55.3574	58.8438	21.6301	28.7269	27.5169	Sec61b	4	47474658	47483242	+	1271	protein_coding	Sec61 beta subunit [Source:MGI Symbol;Acc:MGI:1913462]	-
ENSMUSG00000027995	57.3083	51.028	71.5218	69.1207	71.9649	59.9036	56.2788	60.5124	62.8873	54.3177	79.9259	67.338	54.1197	64.6403	67.5448	59.3525	69.0707	9.42811	6.61844	6.13476	Tlr2	3	83743579	83749074	-	3014	protein_coding	toll-like receptor 2 [Source:MGI Symbol;Acc:MGI:1346060]	-
ENSMUSG00000006498	67.6168	65.8732	54.2362	65.7296	72.4586	58.9364	61.4854	54.2276	54.673	60.9428	52.1591	53.332	52.7395	56.9713	51.2957	53.4838	55.7093	35.0564	35.4805	36.0458	Ptbp1	10	79690261	79700605	+	4740	protein_coding	polypyrimidine tract binding protein 1 [Source:MGI Symbol;Acc:MGI:97791]	-
ENSMUSG00000031441	55.9842	48.196	47.5794	72.3323	57.2914	50.8312	49.1219	53.9602	54.8067	46.3772	49.9871	50.9113	55.521	54.2628	53.6368	55.2502	58.1862	63.6701	59.9533	57.5434	Atp11a	8	12807014	12918728	+	11150	protein_coding	ATPase, class VI, type 11A [Source:MGI Symbol;Acc:MGI:1354735]	-
ENSMUSG00000038633	62.4036	73.1662	53.1739	51.4814	68.0478	63.5367	61.4977	56.8711	49.6234	68.4524	53.3107	51.6289	51.2237	57.6083	49.657	52.2908	54.53	39.3058	35.7623	40.1	Degs1	1	182103337	182110369	-	2591	protein_coding	delta(4)-desaturase, sphingolipid 1 [Source:MGI Symbol;Acc:MGI:1097711]	-
ENSMUSG00000057530	56.967	66.3675	44.5566	58.4313	61.6703	60.7774	57.4658	46.0112	43.5176	58.3831	38.6892	40.8788	45.0435	50.2965	43.979	39.0876	39.0928	82.1312	77.048	83.0758	Ece1	4	137589548	137692540	+	5300	protein_coding	endothelin converting enzyme 1 [Source:MGI Symbol;Acc:MGI:1101357]	-
ENSMUSG00000000420	64.6509	64.4928	53.545	59.751	59.0893	73.288	69.2693	62.6191	56.4728	64.5796	51.1306	59.5721	54.7739	64.5568	54.7905	53.6953	57.3991	21.1948	19.9277	22.1403	Galnt1	18	24338401	24419875	+	5519	protein_coding	polypeptide N-acetylgalactosaminyltransferase 1 [Source:MGI Symbol;Acc:MGI:894693]	-
ENSMUSG00000061904	51.9671	63.7417	61.9041	53.9184	64.679	55.9074	60.4261	54.7701	58.2418	59.326	57.0197	58.5044	55.996	55.0567	54.1057	57.2857	57.5766	34.0782	35.822	36.2927	Slc25a3	10	90952436	90959921	-	5550	protein_coding	solute carrier family 25 (mitochondrial carrier, phosphate carrier), member 3 [Source:MGI Symbol;Acc:MGI:1353498]	-
ENSMUSG00000047676	52.9383	65.3398	64.1224	55.3725	55.8333	69.0971	67.5558	61.7291	59.5688	58.5232	59.0648	63.6403	57.1835	57.7396	52.2176	55.2539	57.5665	21.4425	26.6154	24.938	Rpsa-ps10	3	149778295	149779179	-	885	processed_pseudogene	ribosomal protein SA, pseudogene 10 [Source:MGI Symbol;Acc:MGI:3704228]	-
ENSMUSG00000029465	57.549	72.2718	61.4712	54.7131	59.9012	57.0227	63.5128	57.6446	53.8325	66.7014	63.3238	63.9581	56.69	58.5268	52.4644	53.0815	52.423	23.2192	28.1637	26.721	Arpc3	5	122529941	122552247	+	2762	protein_coding	actin related protein 2/3 complex, subunit 3 [Source:MGI Symbol;Acc:MGI:1928375]	-
ENSMUSG00000027074	55.2001	58.5294	49.738	50.2835	41.6673	47.9257	50.0557	58.0756	49.4148	52.2261	49.6421	51.3577	53.1151	49.9612	54.0905	50.2791	47.2102	76.3443	64.456	70.8028	Slc43a3	2	84766923	84788853	+	4464	protein_coding	solute carrier family 43, member 3 [Source:MGI Symbol;Acc:MGI:1931054]	-
ENSMUSG00000001552	53.9891	44.8374	52.4078	53.2495	41.9529	49.0245	53.493	50.2556	52.5297	47.95	48.1667	55.0738	57.1358	51.0937	50.1376	54.9067	55.4493	67.7629	73.2173	66.0284	Jup	11	100259784	100288589	-	6436	protein_coding	junction plakoglobin [Source:MGI Symbol;Acc:MGI:96650]	-
ENSMUSG00000019132	52.9396	50.8038	53.7471	56.6114	58.6012	51.9964	52.0906	56.3387	53.8374	52.9736	60.9922	56.6849	54.7189	52.0898	59.5348	56.3572	55.4098	48.0591	46.841	47.069	BC005537	13	24985640	25000180	+	5849	protein_coding	cDNA sequence BC005537 [Source:MGI Symbol;Acc:MGI:2441726]	-
ENSMUSG00000030339	55.99	68.0143	60.8482	58.1032	52.4679	55.973	58.9057	57.9554	57.9166	67.7573	55.1971	53.1169	55.3539	60.2788	50.5483	56.5467	55.8887	30.9229	33.1397	32.7394	Ltbr	6	125283534	125290848	-	2354	protein_coding	lymphotoxin B receptor [Source:MGI Symbol;Acc:MGI:104875]	-
ENSMUSG00000114277	62.4183	72.7065	79.3952	40.0223	44.2488	70.5896	66.6344	57.0072	65.898	85.7597	48.4377	65.6064	61.0661	66.3326	46.2161	52.9693	54.5277	14.5974	8.70295	13.9481	Gm48583	13	60789604	60789823	+	220	processed_pseudogene	predicted gene, 48583 [Source:MGI Symbol;Acc:MGI:6098152]	-
ENSMUSG00000020423	46.4955	37.2692	50.3816	74.5552	124.245	42.8067	54.3608	42.9168	41.4104	68.4991	46.1332	58.0525	48.3852	49.592	42.1256	52.9201	52.4082	39.7708	43.3093	61.0119	Btg2	1	134002908	134006858	-	2743	protein_coding	BTG anti-proliferation factor 2 [Source:MGI Symbol;Acc:MGI:108384]	-
ENSMUSG00000035373	56.0248	83.9089	73.0563	66.5512	70.1523	51.2434	54.2901	61.3558	56.6137	88.0435	67.6273	62.6756	51.0588	56.2963	49.0086	61.4326	63.85	0.242987	0.555889	0.392917	Ccl7	11	81936538	81938351	+	801	protein_coding	chemokine (C-C motif) ligand 7 [Source:MGI Symbol;Acc:MGI:99512]	-
ENSMUSG00000073412	49.4175	52.6473	65.6366	57.4097	56.025	54.7004	53.5136	62.2853	57.8703	55.2839	99.5015	83.1678	60.4475	54.0467	54.5265	61.8822	64.3551	6.68316	13.9481	8.81612	Lst1	17	35404071	35407415	-	415	protein_coding	leukocyte specific transcript 1 [Source:MGI Symbol;Acc:MGI:1096324]	-
ENSMUSG00000016252	49.1692	62.3551	64.4803	48.8032	47.4927	66.1907	61.1168	60.1392	60.9889	58.5465	56.8692	61.7354	52.4487	48.1526	55.7685	59.6511	52.7964	27.6819	39.5314	36.6523	Atp5e	2	174302865	174305898	-	1756	protein_coding	ATP synthase, H+ transporting, mitochondrial F1 complex, epsilon subunit [Source:MGI Symbol;Acc:MGI:1855697]	-
ENSMUSG00000044258	47.1112	79.2308	46.3032	45.9837	71.9088	65.6146	63.9116	49.7944	46.243	95.5201	48.9623	49.3428	40.9459	62.9503	43.3554	48.4387	44.2379	32.6618	42.6257	42.2335	Ctla2a	13	61081969	61084439	-	2108	protein_coding	cytotoxic T lymphocyte-associated protein 2 alpha [Source:MGI Symbol;Acc:MGI:88554]	-
ENSMUSG00000006589	62.1871	69.0176	62.2007	57.2332	68	62.2174	67.7397	63.7313	58.6667	62.7789	56.4606	60.9082	52.8317	59.2716	52.9453	50.4005	54.3797	14.1003	16.5149	15.785	Aprt	8	123301374	123303648	-	1615	protein_coding	adenine phosphoribosyl transferase [Source:MGI Symbol;Acc:MGI:88061]	-
ENSMUSG00000021281	51.971	45.2043	68.6023	71.5287	63.2435	54.3122	48.3123	50.7198	68.4209	57.4263	76.4047	64.4873	55.3976	58.7484	65.6109	69.0764	73.6835	8.34724	8.93393	6.85148	Tnfaip2	12	111408903	111421452	+	4984	protein_coding	tumor necrosis factor, alpha-induced protein 2 [Source:MGI Symbol;Acc:MGI:104960]	-
ENSMUSG00000045817	60.2201	73.7298	50.5822	57.1321	65.4588	57.042	55.5366	51.6429	45.2318	58.0404	49.9471	54.0134	47.6682	52.2936	49.3553	48.1478	43.2552	46.9626	48.9668	51.8451	Zfp36l2	17	84491359	84495375	-	3530	protein_coding	zinc finger protein 36, C3H type-like 2 [Source:MGI Symbol;Acc:MGI:107945]	zf-CCCH
ENSMUSG00000024858	58.862	58.3838	58.3377	57.9905	67.9551	49.6155	57.7795	50.0174	53.3719	60.1175	61.8908	60.006	53.0524	55.1318	55.8413	54.6243	56.4143	31.6017	33.9621	31.8611	Grk2	19	4336029	4356250	-	4476	protein_coding	G protein-coupled receptor kinase 2 [Source:MGI Symbol;Acc:MGI:87940]	-
ENSMUSG00000007850	53.1336	43.7476	49.1291	57.0339	57.4365	41.6741	44.1194	49.7766	51.2281	42.6664	50.8048	52.1159	47.7499	44.7467	57.4993	55.8602	59.9802	70.7549	68.4669	68.3783	Hnrnph1	11	50267817	50277355	+	5842	protein_coding	heterogeneous nuclear ribonucleoprotein H1 [Source:MGI Symbol;Acc:MGI:1891925]	-
ENSMUSG00000029380	39.9455	61.7077	48.3227	75.1139	147.249	48.8973	47.6983	44.5092	52.2238	80.7929	76.6607	60.7737	44.0262	46.6731	59.0991	69.984	60.9513	0.54497	0.189981	0.755343	Cxcl1	5	91039100	91040974	+	1875	protein_coding	chemokine (C-X-C motif) ligand 1 [Source:MGI Symbol;Acc:MGI:108068]	-
ENSMUSG00000091086	52.9649	58.801	61.266	53.3808	64.9634	52.6306	58.2167	59.4022	52.9045	56.4145	65.9924	59.92	56.1917	58.0751	51.6965	55.9905	58.2651	30.4462	28.3724	30.1266	Rpl6l	10	110961712	110962582	+	871	processed_pseudogene	ribosomal protein L6-like [Source:MGI Symbol;Acc:MGI:3647789]	-
ENSMUSG00000031825	70.5501	96.291	52.6322	73.0436	121.642	59.1338	65.3719	44.3116	37.5833	89.2011	32.5994	41.5447	46.2418	55.6165	30.0382	34.9532	42.2154	19.8421	24.1416	26.2135	Crispld2	8	120719177	120779532	+	4777	protein_coding	cysteine-rich secretory protein LCCL domain containing 2 [Source:MGI Symbol;Acc:MGI:1926142]	-
ENSMUSG00000001472	56.0158	57.5454	53.1419	53.2276	61.7129	51.4699	55.4508	53.446	51.6298	56.737	52.3918	51.9651	51.9674	53.8443	50.8256	52.8184	52.8654	48.631	48.7646	48.5592	Tcf25	8	124100492	124130574	+	5390	protein_coding	transcription factor 25 (basic helix-loop-helix) [Source:MGI Symbol;Acc:MGI:1914105]	-
ENSMUSG00000072596	69.4671	38.6687	48.5333	33.4134	39.6507	59.535	50.4395	34.8271	48.2702	54.6471	43.8454	55.9316	52.0315	44.7697	45.6666	55.3504	46.9635	87.0973	72.5804	78.0797	Ear2	14	44340111	44340991	+	719	protein_coding	eosinophil-associated, ribonuclease A family, member 2 [Source:MGI Symbol;Acc:MGI:108020]	-
ENSMUSG00000001440	55.8395	53.935	52.8587	60.3724	66.6586	59.7951	64.5192	56.4679	56.0279	59.2821	57.7785	57.5879	55.8487	60.4521	52.1155	53.737	59.3374	25.0305	25.6282	25.6282	Kpnb1	11	97050540	97078707	-	6590	protein_coding	karyopherin (importin) beta 1 [Source:MGI Symbol;Acc:MGI:107532]	-
ENSMUSG00000070348	65.5842	58.8703	48.0081	59.3515	54.1087	67.06	65.8861	65.8157	57.2201	52.4458	48.6623	57.7365	54.6689	60.1962	51.8526	51.8468	57.8897	21.8233	27.6578	29.1067	Ccnd1	7	144483668	144493662	-	4709	protein_coding	cyclin D1 [Source:MGI Symbol;Acc:MGI:88313]	-
ENSMUSG00000036275	48.9741	53.7808	50.8116	51.7597	55.7605	58.0752	56.542	52.3168	52.7083	55.5892	54.0564	55.246	52.4712	49.5571	53.0332	53.5673	51.7032	47.108	51.6732	50.4531	9530068E07Rik	11	52287255	52299555	+	3296	protein_coding	RIKEN cDNA 9530068E07 gene [Source:MGI Symbol;Acc:MGI:2654705]	-
ENSMUSG00000032496	56.6607	116.83	55.1341	33.2934	87.3078	65.0211	70.9037	44.276	46.1109	86.7432	37.8844	26.875	59.1232	69.3786	41.603	41.54	41.5252	33.8491	30.3298	10.7874	Ltf	9	110848339	110871835	+	3450	protein_coding	lactotransferrin [Source:MGI Symbol;Acc:MGI:96837]	-
ENSMUSG00000062456	51.7267	54.2043	66.0623	55.8558	55.3885	57.9802	58.3771	58.531	56.3336	54.196	52.1802	63.5742	45.9574	52.6409	54.2843	49.8255	49.8506	33.8017	46.0234	37.1919	Rpl9-ps6	19	32443265	32443978	-	714	protein_coding	ribosomal protein L9, pseudogene 6 [Source:MGI Symbol;Acc:MGI:3642682]	-
ENSMUSG00000007458	56.0141	62.4624	56.8706	56.1025	59.5915	58.2466	53.4537	51.1695	54.081	59.8507	57.4496	55.2922	51.0152	55.5879	50.9926	51.7887	53.5812	36.4994	36.4329	36.0294	M6pr	6	122285679	122294639	+	4170	protein_coding	mannose-6-phosphate receptor, cation dependent [Source:MGI Symbol;Acc:MGI:96904]	-
ENSMUSG00000032328	46.4894	45.8383	49.2605	52.8393	55.3278	54.0452	53.3919	55.5858	51.0266	52.2016	51.8536	52.9896	50.8254	53.73	55.4537	53.2508	51.4389	56.0783	52.4289	57.4503	Tmem30a	9	79676225	79700789	-	5646	protein_coding	transmembrane protein 30A [Source:MGI Symbol;Acc:MGI:106402]	-
ENSMUSG00000024513	52.7927	67.3359	55.1724	53.3034	61.7805	52.0147	55.4317	55.5167	51.7446	61.7094	51.492	50.977	50.2094	62.9538	45.2644	51.5134	52.3925	39.7864	38.334	39.4509	Mbd2	18	70701260	70759202	+	3214	protein_coding	methyl-CpG binding domain protein 2 [Source:MGI Symbol;Acc:MGI:1333813]	MBD
ENSMUSG00000029426	57.5639	54.6978	49.1554	47.5305	46.3836	58.77	52.3674	54.0741	50.0094	54.8654	53.0875	53.5929	47.6	52.6572	54.4013	51.0482	45.9106	55.5407	54.0626	54.7829	Scarb2	5	92589173	92654692	-	6285	protein_coding	scavenger receptor class B, member 2 [Source:MGI Symbol;Acc:MGI:1196458]	-
ENSMUSG00000028480	62.4974	93.5879	56.5659	63.3853	94.0543	64.3974	65.9227	58.4932	48.119	80.4356	51.9696	43.8421	46.8385	58.4924	42.7217	38.5914	42.9192	10.7803	13.3004	10.0726	Glipr2	4	43957401	43979118	+	2320	protein_coding	GLI pathogenesis-related 2 [Source:MGI Symbol;Acc:MGI:1917770]	-
ENSMUSG00000035478	45.034	59.8039	61.786	50.3078	46.7175	52.7833	58.4162	56.1645	63.7497	55.5428	60.09	60.9537	53.2521	54.4566	52.4977	57.4745	58.0623	29.3614	37.2214	32.6883	Mbd3	10	80228373	80235384	-	1987	protein_coding	methyl-CpG binding domain protein 3 [Source:MGI Symbol;Acc:MGI:1333812]	MBD
ENSMUSG00000019054	49.9552	65.9143	63.7932	45.141	47.8704	54.671	57.2529	54.0228	52.8859	57.0422	60.4058	54.3696	55.5836	53.1378	47.3449	53.8778	46.8321	38.864	45.5139	41.2917	Fis1	5	136982129	136995088	+	1714	protein_coding	fission, mitochondrial 1 [Source:MGI Symbol;Acc:MGI:1913687]	-
ENSMUSG00000017754	36.258	28.8927	41.3567	39.5613	24.0532	31.5441	33.7978	40.9042	41.5923	23.6299	40.8531	49.0699	49.7771	33.5167	47.6828	47.0812	34.4719	132.661	135.579	132.779	Pltp	2	164681438	164699631	-	2562	protein_coding	phospholipid transfer protein [Source:MGI Symbol;Acc:MGI:103151]	-
ENSMUSG00000037499	48.6256	53.7909	60.8731	41.5594	38.8902	54.1915	48.876	59.5881	64.1415	47.4604	51.5167	53.7045	55.3857	52.3619	51.5146	54.9978	47.5703	47.6088	55.2684	56.4132	Nenf	1	191038986	191050391	-	742	protein_coding	neuron derived neurotrophic factor [Source:MGI Symbol;Acc:MGI:1913458]	-
ENSMUSG00000026166	50.3077	45.1324	73.4813	62.159	53.5205	70.4639	48.7333	48.4077	72.4127	73.2833	58.4309	69.9596	67.686	62.1132	49.7636	78.6652	58.5035	0.239695	0.0940044	0.166112	Ccl20	1	83094487	83096888	+	1421	protein_coding	chemokine (C-C motif) ligand 20 [Source:MGI Symbol;Acc:MGI:1329031]	-
ENSMUSG00000040128	43.6978	62.6941	58.4356	58.0598	71.2556	50.4823	46.9191	50.5296	54.2189	56.0895	64.1212	53.3683	48.7855	45.7587	52.7471	56.0649	46.7275	42.2477	40.2122	40.7492	Pnrc1	4	33245423	33290163	-	2095	protein_coding	proline-rich nuclear receptor coactivator 1 [Source:MGI Symbol;Acc:MGI:1917838]	-
ENSMUSG00000015340	59.1159	46.1062	51.2847	64.0971	72.4236	60.9986	60.9722	53.2521	55.0243	50.2331	73.5642	64.5853	50.5609	57.4423	63.9236	53.84	60.7903	17.1242	15.2179	11.3321	Cybb	X	9301491	9354010	-	5808	protein_coding	cytochrome b-245, beta polypeptide [Source:MGI Symbol;Acc:MGI:88574]	-
ENSMUSG00000024393	48.5278	48.2304	50.3669	65.6328	61.7339	43.1864	48.8865	52.8094	55.709	47.2823	55.932	55.7625	51.133	48.8357	52.4545	54.67	56.3728	47.064	49.3873	47.7286	Prrc2a	17	35368052	35383873	-	7631	protein_coding	proline-rich coiled-coil 2A [Source:MGI Symbol;Acc:MGI:1915467]	-
ENSMUSG00000014077	54.6873	61.9811	50.4036	52.5485	61.8407	59.7225	59.4992	50.3022	50.5293	63.4101	49.2129	48.9172	52.0999	51.9925	46.3624	50.0071	49.8181	43.6935	43.3942	40.274	Chp1	2	119378178	119417508	+	3499	protein_coding	calcineurin-like EF hand protein 1 [Source:MGI Symbol;Acc:MGI:1927185]	-
ENSMUSG00000021282	57.3056	80.2531	53.75	55.3337	63.3591	59.2364	60.1458	51.1662	48.3696	65.5083	48.5856	48.2156	48.2299	54.9045	47.5724	47.3855	50.9591	35.4733	31.3776	33.0474	Eif5	12	111504450	111513186	+	6820	protein_coding	eukaryotic translation initiation factor 5 [Source:MGI Symbol;Acc:MGI:95309]	-
ENSMUSG00000020671	51.774	61.2457	52.4369	54.2217	58.65	58.7206	56.397	53.7928	51.4673	60.3287	53.8426	51.372	50.2227	55.4452	49.1263	53.2126	53.751	36.5524	38.0372	39.0272	Rab10	12	3297428	3359969	-	3513	protein_coding	RAB10, member RAS oncogene family [Source:MGI Symbol;Acc:MGI:105066]	-
ENSMUSG00000062683	51.3594	62.9605	59.3755	47.9997	44.4446	61.8798	57.1817	56.0421	58.9257	59.5459	58.1252	62.1607	56.097	51.1815	49.3144	55.3423	53.8465	29.8049	32.139	31.6135	Atp5g2	15	102571299	102580787	-	1675	protein_coding	ATP synthase, H+ transporting, mitochondrial F0 complex, subunit C2 (subunit 9) [Source:MGI Symbol;Acc:MGI:1915192]	-
ENSMUSG00000032548	58.2343	55.8231	55.2348	54.207	49.2788	50.1614	52.2122	49.871	51.545	58.4115	47.6659	55.9357	58.0566	54.5274	51.2473	53.6135	51.4113	45.0657	44.0172	42.5967	Slco2a1	9	102865911	102973201	+	13545	protein_coding	solute carrier organic anion transporter family, member 2a1 [Source:MGI Symbol;Acc:MGI:1346021]	-
ENSMUSG00000041028	47.4566	49.2631	54.166	50.0667	47.9364	57.2759	54.496	51.5803	55.1944	51.1586	53.9164	54.9821	51.7742	51.983	53.4788	53.3057	50.3524	51.3786	49.5176	48.8303	Ghitm	14	36842049	36857229	-	3756	protein_coding	growth hormone inducible transmembrane protein [Source:MGI Symbol;Acc:MGI:1913342]	-
ENSMUSG00000032437	53.0516	52.9572	52.1092	57.9731	59.2833	55.4062	53.715	53.5427	51.3806	52.6941	49.6407	52.902	54.6519	51.2033	52.731	55.924	51.1794	43.0557	42.417	40.7947	Stt3b	9	115071649	115139489	-	4221	protein_coding	STT3, subunit of the oligosaccharyltransferase complex, homolog B (S. cerevisiae) [Source:MGI Symbol;Acc:MGI:1915542]	-
ENSMUSG00000051397	63.5505	71.3693	61.6241	49.2332	46.6398	71.6828	56.1816	55.2557	49.7418	61.4722	45.5528	54.7966	63.1566	57.5792	43.3571	50.0068	52.6957	28.7461	29.3081	23.219	Tacstd2	6	67511046	67512780	-	1735	protein_coding	tumor-associated calcium signal transducer 2 [Source:MGI Symbol;Acc:MGI:1861606]	-
ENSMUSG00000000093	46.658	43.5426	51.4606	37.9733	33.0554	40.2687	44.1099	47.8486	43.5901	37.9386	42.3796	48.7615	46.2859	39.8318	45.7822	49.3349	44.4654	89.3183	103.458	98.3194	Tbx2	11	85723377	85732774	+	3626	protein_coding	T-box 2 [Source:MGI Symbol;Acc:MGI:98494]	T-box
ENSMUSG00000020476	51.7622	54.2012	57.1034	55.0746	57.7226	52.826	58.9667	54.6192	55.1595	57.4085	58.3448	53.2534	51.5729	56.7241	51.5191	51.566	51.7866	33.8698	36.8968	33.0523	Dbnl	11	5738488	5750962	+	2346	protein_coding	drebrin-like [Source:MGI Symbol;Acc:MGI:700006]	-
ENSMUSG00000058600	43.3156	49.4396	51.264	62.5982	66.4831	50.811	77.5579	46.3992	46.8899	63.6719	49.3867	49.3339	70.0478	71.3173	45.4762	45.1249	44.0867	34.9468	33.4098	31.4335	Rpl30	15	34440651	34443786	-	3020	protein_coding	ribosomal protein L30 [Source:MGI Symbol;Acc:MGI:98037]	-
ENSMUSG00000049988	61.3604	90.6971	65.4747	58.5992	65.902	65.9147	65.5647	57.2342	53.7449	70.1846	61.0321	55.0392	50.6307	65.771	48.5343	44.9235	44.5244	2.1716	3.45033	2.10306	Lrrc25	8	71068805	71074133	+	2039	protein_coding	leucine rich repeat containing 25 [Source:MGI Symbol;Acc:MGI:2445284]	-
ENSMUSG00000024150	49.1619	55.8491	54.5869	54.949	55.7876	59.2909	59.1114	54.2288	53.5099	52.6785	56.128	58.2699	55.2043	57.7952	49.5274	52.8254	57.2597	29.725	33.0918	33.5238	Mcfd2	17	87561871	87573363	-	2827	protein_coding	multiple coagulation factor deficiency 2 [Source:MGI Symbol;Acc:MGI:2183439]	-
ENSMUSG00000020227	61.4297	79.1884	56.6322	59.5017	86.007	65.0209	65.8452	57.6065	49.2383	78.7568	59.6467	49.6347	45.0526	64.7813	49.7762	43.4123	47.9028	3.83864	3.27046	3.71361	Irak3	10	119977553	120038035	-	3676	protein_coding	interleukin-1 receptor-associated kinase 3 [Source:MGI Symbol;Acc:MGI:1921164]	-
ENSMUSG00000042312	48.1396	56.1045	55.5309	43.7975	49.0505	57.4684	47.585	53.9301	59.6001	59.5643	56.1719	53.6846	54.2625	44.9546	52.7649	55.8446	51.1618	37.1571	47.765	43.4124	S100a13	3	90421742	90431888	+	715	protein_coding	S100 calcium binding protein A13 [Source:MGI Symbol;Acc:MGI:109581]	-
ENSMUSG00000070372	55.6409	62.0825	49.3002	59.9462	68.9522	63.029	61.4993	56.1079	51.589	66.6745	54.0296	53.4844	49.7234	58.6015	51.8514	45.2074	51.5601	21.5944	25.0956	21.7462	Capza1	3	104730095	104771821	-	3781	protein_coding	capping protein (actin filament) muscle Z-line, alpha 1 [Source:MGI Symbol;Acc:MGI:106227]	-
ENSMUSG00000040998	41.2062	34.5762	32.2424	38.4778	35.0886	33.5947	36.9926	36.9226	34.3325	40.4547	29.4182	36.0633	44.9128	35.4213	35.1741	38.8299	32.6885	125.895	135.627	149.176	Npnt	3	132587506	132656052	-	5026	protein_coding	nephronectin [Source:MGI Symbol;Acc:MGI:2148811]	-
ENSMUSG00000030483	39.1177	40.5916	43.4284	48.4433	29.4045	45.8682	37.7356	43.0775	42.365	41.0889	33.0448	45.7828	63.254	47.701	42.2417	52.1573	31.9527	103.675	102.062	93.5088	Cyp2b10	7	25597045	25626049	+	2112	protein_coding	cytochrome P450, family 2, subfamily b, polypeptide 10 [Source:MGI Symbol;Acc:MGI:88598]	-
ENSMUSG00000050737	53.552	67.9544	64.0376	67.0642	84.3967	48.4253	57.1628	45.5312	57.2697	78.9134	52.3581	52.5876	55.125	56.9622	42.8426	50.2614	62.2138	9.37018	9.02768	10.7484	Ptges	2	30779483	30819875	-	3931	protein_coding	prostaglandin E synthase [Source:MGI Symbol;Acc:MGI:1927593]	-
ENSMUSG00000023959	44.4164	33.2739	45.1185	42.4289	27.6016	42.3328	38.0449	41.6301	43.4721	35.8718	36.044	45.0692	56.3975	40.5126	44.5609	49.6959	42.6067	106.203	109.357	100.291	Clic5	17	44445659	44591059	+	9669	protein_coding	chloride intracellular channel 5 [Source:MGI Symbol;Acc:MGI:1917912]	-
ENSMUSG00000021390	24.3792	18.1895	29.0725	15.9769	12.0079	38.1643	30.8033	42.547	42.6689	21.3444	26.6634	32.2207	40.1087	33.6656	44.9272	41.7638	26.3956	167.895	167.348	168.049	Ogn	13	49761522	49777977	+	2566	protein_coding	osteoglycin [Source:MGI Symbol;Acc:MGI:109278]	-
ENSMUSG00000004285	51.5038	52.5948	59.9361	47.7495	43.6222	52.2707	49.2968	50.3927	54.3697	55.487	62.7685	61.5437	52.9766	50.6755	49.0114	56.385	53.7321	32.7744	45.0713	42.0054	Atp6v1f	6	29467717	29470511	+	1063	protein_coding	ATPase, H+ transporting, lysosomal V1 subunit F [Source:MGI Symbol;Acc:MGI:1913394]	-
ENSMUSG00000050370	48.079	67.9574	60.9417	73.9087	78.1441	42.3124	58.0126	51.74	48.0391	75.9382	67.5171	66.6223	50.2874	49.2577	50.1567	59.6367	64.351	2.63111	2.53613	4.82187	Ch25h	19	34451178	34452564	-	1387	protein_coding	cholesterol 25-hydroxylase [Source:MGI Symbol;Acc:MGI:1333869]	-
ENSMUSG00000054435	45.0713	51.8047	44.7984	59.9245	46.1792	45.6699	48.5361	54.4788	46.6876	35.7478	60.9316	58.814	50.2655	47.4853	53.1014	46.5599	43.8038	57.9553	62.8028	60.1997	Gimap4	6	48661483	48668994	+	1837	protein_coding	GTPase, IMAP family member 4 [Source:MGI Symbol;Acc:MGI:1349656]	-
ENSMUSG00000054766	49.0217	59.8562	55.1295	57.4614	59.1764	53.7542	53.7322	53.1057	56.2133	58.1483	57.9388	57.4987	53.4176	53.9446	51.0903	51.7214	56.244	25.7039	28.1054	28.6598	Set	2	29947390	29962589	+	4070	protein_coding	SET nuclear oncogene [Source:MGI Symbol;Acc:MGI:1860267]	-
ENSMUSG00000022175	53.9858	69.3624	56.8955	51.2499	59.0777	53.8706	53.1801	50.3822	49.3055	63.5247	53.2438	51.1935	48.5895	56.123	46.4801	49.9061	48.2937	31.4211	37.2037	34.8099	Lrp10	14	54701594	54708954	+	4463	protein_coding	low-density lipoprotein receptor-related protein 10 [Source:MGI Symbol;Acc:MGI:1929480]	-
ENSMUSG00000032050	44.4302	45.3084	45.4332	51.056	45.6261	46.3271	48.2843	52.72	48.1841	45.5714	48.1187	49.3884	50.266	49.0454	54.0643	52.8865	48.1669	62.766	66.122	64.2156	Rdx	9	51958473	52011763	+	4732	protein_coding	radixin [Source:MGI Symbol;Acc:MGI:97887]	-
ENSMUSG00000096210	57.5634	72.5084	58.1314	31.3107	29.5011	56.7527	47.0073	53.2302	51.6162	48.4236	45.8842	42.1922	51.2393	50.6453	43.0413	39.2668	37.5715	69.2815	63.2475	67.6929	H1f0	15	78912650	78914704	+	2055	protein_coding	H1.0 linker histone [Source:MGI Symbol;Acc:MGI:95893]	-
ENSMUSG00000026970	54.0019	71.9311	46.4873	56.9701	71.7111	53.5028	55.5993	47.027	44.1041	66.4444	46.5747	48.3582	46.0744	49.8641	44.5374	46.393	48.4646	38.6295	38.4168	40.4909	Rbms1	2	60580537	60793536	-	5473	protein_coding	RNA binding motif, single stranded interacting protein 1 [Source:MGI Symbol;Acc:MGI:1861774]	-
ENSMUSG00000032959	56.2725	57.5652	61.1702	40.6975	46.4821	58.7244	59.8666	46.8181	45.4174	41.2872	60.4101	66.4335	43.4181	44.0835	58.287	47.4567	56.2076	30.1086	46.3904	46.795	Pebp1	5	117420719	117425690	-	1768	protein_coding	phosphatidylethanolamine binding protein 1 [Source:MGI Symbol;Acc:MGI:1344408]	-
ENSMUSG00000001348	58.6481	52.2981	49.9207	51.4795	77.5833	61.2225	78.9241	58.6817	52.1317	57.4568	65.8562	61.5947	46.0527	58.8507	56.9215	46.4007	49.0991	10.978	9.65111	9.99992	Acp5	9	22038023	22047007	-	2030	protein_coding	acid phosphatase 5, tartrate resistant [Source:MGI Symbol;Acc:MGI:87883]	-
ENSMUSG00000002289	63.1507	70.8361	62.5615	48.5835	56.0016	56.2312	60.6008	57.9898	58.1735	67.4431	62.0119	60.4619	53.1047	52.4757	50.8536	54.0833	54.3298	6.80196	7.87171	9.21025	Angptl4	17	33992724	34000804	-	3541	protein_coding	angiopoietin-like 4 [Source:MGI Symbol;Acc:MGI:1888999]	-
ENSMUSG00000071561	73.2783	119.44	40.4215	43.2201	70.7441	54.2401	98.9444	75.6639	35.6523	133.498	59.0654	38.129	32.8075	62.8417	28.305	23.4345	21.8088	0.123185	0.112726	0.0995969	Cstdc5	16	36179744	36188110	-	790	protein_coding	cystatin domain containing 5 [Source:MGI Symbol;Acc:MGI:3696883]	-
ENSMUSG00000019432	55.0302	57.0879	56.2101	56.9446	61.7703	46.4124	49.0462	46.4472	51.6134	48.2635	47.7377	49.5993	49.5086	49.1436	46.7113	49.5425	54.1558	46.0985	45.0211	45.3204	Ddx39b	17	35460722	35472683	+	3783	protein_coding	DEAD box helicase 39b [Source:MGI Symbol;Acc:MGI:99240]	-
ENSMUSG00000027187	32.9742	28.6377	39.2833	38.4994	27.9246	37.7809	34.4779	41.6027	51.4847	33.5963	44.8755	41.4677	45.7571	35.61	46.8984	47.963	38.0499	112.977	111.411	120.16	Cat	2	103284194	103315505	-	2613	protein_coding	catalase [Source:MGI Symbol;Acc:MGI:88271]	-
ENSMUSG00000020456	43.4283	42.2925	53.1055	53.124	52.0612	45.3401	51.1508	51.2878	54.8882	45.4331	50.7592	50.6368	55.8421	50.5527	47.5276	53.0983	50.4072	56.1673	49.6519	51.8222	Ogdh	11	6241633	6306642	+	5456	protein_coding	oxoglutarate (alpha-ketoglutarate) dehydrogenase (lipoamide) [Source:MGI Symbol;Acc:MGI:1098267]	-
ENSMUSG00000044894	50.9786	62.6394	67.9327	43.475	43.7197	58.626	54.3115	57.0257	59.3171	63.9516	60.7565	55.4081	53.1573	54.8934	47.618	53.7974	48.6117	25.6976	23.9292	22.195	Uqcrq	11	53318749	53321658	-	1831	protein_coding	ubiquinol-cytochrome c reductase, complex III subunit VII [Source:MGI Symbol;Acc:MGI:107807]	-
ENSMUSG00000030591	54.4911	62.8217	57.2005	48.5341	56.8787	58.4277	62.054	54.8077	54.0188	64.9985	52.4728	50.9435	50.999	56.2251	45.0258	48.103	53.1131	26.3266	24.135	23.8464	Psmd8	7	28873613	28880126	-	3057	protein_coding	proteasome (prosome, macropain) 26S subunit, non-ATPase, 8 [Source:MGI Symbol;Acc:MGI:1888669]	-
ENSMUSG00000024927	48.075	63.1227	57.0589	55.1448	56.9687	47.8315	52.6165	48.008	52.468	54.2612	54.6343	55.1889	51.5498	48.6341	47.7176	53.1073	49.3024	35.1314	36.8012	37.5095	Rela	19	5687511	5698158	+	3072	protein_coding	v-rel reticuloendotheliosis viral oncogene homolog A (avian) [Source:MGI Symbol;Acc:MGI:103290]	RHD
ENSMUSG00000068523	48.7873	60.6782	49.5633	49.4665	50.5158	54.5265	49.7739	53.4152	50.0491	58.0002	61.7661	56.3045	52.1854	55.4256	46.3248	49.8431	51.652	34.5094	36.6037	33.0662	Gng5	3	146205562	146211327	+	2765	protein_coding	guanine nucleotide binding protein (G protein), gamma 5 [Source:MGI Symbol;Acc:MGI:109164]	-
ENSMUSG00000022841	50.8012	53.6308	51.3976	53.5052	53.8486	57.3838	55.2176	56.692	52.0241	55.3641	54.9431	52.7265	54.0775	51.3424	51.4537	48.8203	51.2119	32.9269	32.9195	31.9405	Ap2m1	16	20354228	20363659	+	4120	protein_coding	adaptor-related protein complex 2, mu 1 subunit [Source:MGI Symbol;Acc:MGI:1298405]	-
ENSMUSG00000031555	56.5883	61.2617	47.6454	58.9243	71.3292	57.1648	57.478	50.4381	48.1253	58.9369	44.053	47.7199	45.9283	51.3363	46.0265	44.0173	47.4592	32.5294	36.2165	38.9488	Adam9	8	25439627	25506943	-	4115	protein_coding	a disintegrin and metallopeptidase domain 9 (meltrin gamma) [Source:MGI Symbol;Acc:MGI:105376]	-
ENSMUSG00000031954	50.6663	57.4836	52.5826	46.5378	42.7577	50.8278	48.942	54.4235	55.9406	53.841	61.5065	59.3978	55.677	52.6593	50.0349	54.2776	56.407	26.6422	35.4929	35.0327	Cfdp1	8	112495123	112580923	-	1178	protein_coding	craniofacial development protein 1 [Source:MGI Symbol;Acc:MGI:1344403]	-
ENSMUSG00000030603	56.1623	64.479	58.1282	51.7033	59.5522	59.9394	57.3046	53.5403	52.1082	61.2916	49.0237	55.2204	51.2276	52.6505	45.9464	51.1715	53.1781	22.5631	23.6941	21.4619	Psmc4	7	27741132	27749526	-	2163	protein_coding	proteasome (prosome, macropain) 26S subunit, ATPase, 4 [Source:MGI Symbol;Acc:MGI:1346093]	-
ENSMUSG00000029070	42.5998	39.2361	39.8447	36.2367	30.9334	39.6514	45.6269	47.8026	42.3227	37.5706	47.9037	44.4632	43.324	39.5423	48.14	45.0294	40.1294	88.2449	95.2182	106.441	Mxra8	4	155924137	155928545	+	2918	protein_coding	matrix-remodelling associated 8 [Source:MGI Symbol;Acc:MGI:1922011]	-
ENSMUSG00000023349	46.7404	50.7786	56.7619	50.1943	57.3838	61.8697	56.4718	63.6809	60.0542	54.7593	71.6332	59.329	47.7792	64.2057	60.2429	51.283	66.7145	7.64137	5.39338	6.20587	Clec4n	6	123206802	123223980	+	1420	protein_coding	C-type lectin domain family 4, member n [Source:MGI Symbol;Acc:MGI:1861231]	-
ENSMUSG00000031701	48.2548	60.7032	54.0439	50.8896	52.3841	54.4336	54.424	49.4733	53.949	57.6928	50.0387	51.0645	51.752	55.1251	49.0293	49.5619	51.723	33.2347	35.9357	35.0034	Dnaja2	8	86264262	86281973	-	2975	protein_coding	DnaJ heat shock protein family (Hsp40) member A2 [Source:MGI Symbol;Acc:MGI:1931882]	-
ENSMUSG00000028063	56.5676	60.77	56.491	52.3027	60.3195	57.7085	59.4221	54.6388	52.4672	56.9327	48.5165	49.5987	53.9532	54.2456	48.32	50.4525	54.2289	23.8623	23.9566	23.1745	Lmna	3	88387454	88417263	-	5838	protein_coding	lamin A [Source:MGI Symbol;Acc:MGI:96794]	-
ENSMUSG00000025509	40.5963	64.0258	70.8829	44.762	51.1143	50.1701	51.675	41.9789	49.1204	50.6312	51.6455	47.3944	51.5976	50.2018	37.6416	45.4598	42.4684	61.6604	49.1268	43.1837	Pnpla2	7	141035111	141040656	+	3020	protein_coding	patatin-like phospholipase domain containing 2 [Source:MGI Symbol;Acc:MGI:1914103]	-
ENSMUSG00000032349	48.5837	50.9888	46.4806	50.2823	50.2946	45.7922	43.5021	47.2939	40.9966	48.1864	44.9605	46.6824	50.9608	44.3787	43.9107	43.4501	42.3864	67.0741	63.9961	73.0183	Elovl5	9	77824646	77891801	+	3522	protein_coding	ELOVL family member 5, elongation of long chain fatty acids (yeast) [Source:MGI Symbol;Acc:MGI:1916051]	-
ENSMUSG00000020044	51.885	49.1143	45.1629	52.8933	47.162	54.1168	42.9928	47.5723	46.9972	47.0367	35.0366	45.1673	55.5714	50.4553	41.3732	47.5869	40.6135	65.692	60.6884	66.0204	Timp3	10	86136236	86185370	+	8144	protein_coding	tissue inhibitor of metalloproteinase 3 [Source:MGI Symbol;Acc:MGI:98754]	-
ENSMUSG00000032434	52.8596	53.1284	51.9615	53.0212	60.9179	51.1424	52.9348	47.3584	46.9545	54.7798	49.5759	47.3087	49.1342	48.3965	46.8575	49.0112	48.6922	40.4117	45.0963	43.1605	Cmtm6	9	114560184	114578412	+	3440	protein_coding	CKLF-like MARVEL transmembrane domain containing 6 [Source:MGI Symbol;Acc:MGI:2447165]	-
ENSMUSG00000026234	54.932	73.3653	52.9104	50.4507	64.9022	61.3569	58.1897	48.8484	49.0146	71.9139	46.6247	49.9338	50.3932	58.7878	41.4279	43.9227	51.5035	21.5016	21.2013	21.4544	Ncl	1	86272441	86287122	-	10188	protein_coding	nucleolin [Source:MGI Symbol;Acc:MGI:97286]	-
ENSMUSG00000060803	43.7453	48.6008	58.3315	49.9045	34.7557	55.7592	57.9861	49.3248	52.5343	55.8817	49.439	60.5378	63.8226	49.8333	43.6562	58.5759	48.5056	34.1675	38.8602	37.8922	Gstp1	19	4085407	4087985	-	1548	protein_coding	glutathione S-transferase, pi 1 [Source:MGI Symbol;Acc:MGI:95865]	-
ENSMUSG00000067212	35.385	49.2885	58.8355	53.2457	43.6843	44.3437	39.6285	45.6777	43.001	41.9897	67.1069	56.5669	49.8906	47.0533	57.0381	51.7374	45.8978	50.0728	50.9229	59.8895	H2-T23	17	36340665	36343747	-	2889	protein_coding	histocompatibility 2, T region locus 23 [Source:MGI Symbol;Acc:MGI:95957]	-
ENSMUSG00000024063	47.0694	30.5863	36.6288	28.1568	24.8683	42.8293	42.1488	50.9716	49.9379	31.4085	53.5474	51.7902	49.9445	44.4691	59.3588	61.5397	47.3686	75.4867	79.8625	82.8214	Lbh	17	73225300	73248942	+	3212	protein_coding	limb-bud and heart [Source:MGI Symbol;Acc:MGI:1925139]	-
ENSMUSG00000033467	54.5114	85.8643	63.2303	53.5391	62.8479	59.0602	58.3221	48.7985	53.6457	68.2163	45.6567	53.0645	46.7606	56.7475	41.701	46.3865	47.4184	13.7349	17.8405	13.1048	Crlf2	5	109702575	109706859	-	1495	protein_coding	cytokine receptor-like factor 2 [Source:MGI Symbol;Acc:MGI:1889506]	-
ENSMUSG00000024997	50.2197	53.941	55.6017	51.1358	50.692	58.3107	57.2905	52.869	51.2243	56.5144	48.2028	50.3489	52.7684	53.8761	46.3962	47.5746	55.813	34.9627	31.0301	31.3555	Prdx3	19	60852489	60862994	-	1478	protein_coding	peroxiredoxin 3 [Source:MGI Symbol;Acc:MGI:88034]	-
ENSMUSG00000046470	38.3938	17.9409	42.7245	39.128	34.8742	36.8785	43.6248	50.5967	56.8886	31.2078	59.2764	52.9728	45.4276	37.249	60.0256	65.256	48.3915	70.1938	72.9469	85.7726	Sox18	2	181311629	181313433	-	1620	protein_coding	SRY (sex determining region Y)-box 18 [Source:MGI Symbol;Acc:MGI:103559]	HMG
ENSMUSG00000031532	46.5862	52.1265	49.5549	47.3795	47.2256	51.9761	49.276	46.2132	52.6163	47.5239	50.2483	52.0833	47.9168	47.3823	49.2333	52.4876	48.734	48.4776	53.387	48.8144	Saraf	8	34621717	34637999	+	2965	protein_coding	store-operated calcium entry-associated regulatory factor [Source:MGI Symbol;Acc:MGI:1915137]	-
ENSMUSG00000028419	43.96	43.2836	47.8702	48.9687	42.257	46.1077	47.3177	51.6379	50.388	47.8139	56.8136	51.9507	51.6832	46.1511	49.5224	50.5751	52.2916	49.2987	59.5644	51.3839	Chmp5	4	40948407	40965303	+	1519	protein_coding	charged multivesicular body protein 5 [Source:MGI Symbol;Acc:MGI:1924209]	-
ENSMUSG00000000563	49.1612	56.7154	58.8958	47.0136	46.0736	58.3651	56.1123	52.363	57.1728	54.9528	54.6423	55.8492	51.0603	50.7984	51.3531	52.0838	52.5896	26.4567	27.6272	29.4601	Atp5pb	3	105850014	105867415	-	4105	protein_coding	ATP synthase peripheral stalk-membrane subunit b [Source:MGI Symbol;Acc:MGI:1100495]	-
ENSMUSG00000091478	39.8533	42.4787	64.0288	58.8409	46.3136	57.9087	55.7646	37.5487	64.0155	65.8498	40.0701	67.1818	48.0187	62.6787	52.1741	60.6656	49.3666	20.0078	24.5926	31.2046	Gm10039	11	100252542	100252952	-	411	processed_pseudogene	predicted pseudogene 10039 [Source:MGI Symbol;Acc:MGI:3704382]	-
ENSMUSG00000025868	48.5463	51.6268	60.4413	42.8539	39.0323	54.9919	45.8364	47.9593	53.1071	50.1756	56.7473	53.2634	49.782	49.675	52.5578	52.7287	52.6425	34.0156	46.7256	45.2297	Higd2a	13	54738020	54738971	+	648	protein_coding	HIG1 domain family, member 2A [Source:MGI Symbol;Acc:MGI:1914294]	-
ENSMUSG00000015733	53.5539	61.2616	51.4656	46.0305	62.8195	61.942	61.8229	50.764	47.0813	66.1564	49.5205	50.6435	49.5407	56.0053	49.0096	47.6403	48.3609	23.1807	24.6144	24.5262	Capza2	6	17636233	17666971	+	5890	protein_coding	capping protein (actin filament) muscle Z-line, alpha 2 [Source:MGI Symbol;Acc:MGI:106222]	-
ENSMUSG00000021917	48.7075	56.1052	55.4207	45.253	39.4951	57.1972	52.5416	51.3136	51.6866	59.0642	53.9415	51.889	52.2418	52.0528	54.0969	49.3789	52.3044	31.4421	37.7584	34.0224	Spcs1	14	30721783	30723629	-	1546	protein_coding	signal peptidase complex subunit 1 homolog (S. cerevisiae) [Source:MGI Symbol;Acc:MGI:1916269]	-
ENSMUSG00000031924	47.8204	44.9099	46.9527	49.6057	43.1109	48.0267	50.2228	50.0855	52.9425	46.4327	47.7382	49.1505	50.2758	51.3325	50.1786	52.0275	49.4118	53.5973	50.8281	50.7814	Cyb5b	8	107877272	107914103	+	4374	protein_coding	cytochrome b5 type B [Source:MGI Symbol;Acc:MGI:1913677]	-
ENSMUSG00000075701	46.2127	60.571	53.1647	45.5868	50.7557	55.5801	50.2927	47.7525	52.8123	57.5138	52.5534	48.6481	50.2551	47.2093	45.6771	50.078	51.8734	37.9513	40.1253	40.5394	Selenos	7	65729397	65739153	+	1477	protein_coding	selenoprotein S [Source:MGI Symbol;Acc:MGI:95994]	-
ENSMUSG00000028874	64.7058	50.5763	58.2928	63.0157	80.4373	53.1726	54.1759	48.985	53.236	63.8366	57.637	51.6587	47.5087	63.5767	46.585	49.4614	54.8362	6.38614	10.2931	5.68267	Fgr	4	132701406	132729221	+	3863	protein_coding	FGR proto-oncogene, Src family tyrosine kinase [Source:MGI Symbol;Acc:MGI:95527]	-
ENSMUSG00000022982	43.3273	51.0307	56.0724	38.8577	37.7554	50.6646	47.48	49.164	50.6208	50.5695	49.4748	53.1907	50.6604	45.8951	44.6747	51.6064	46.1211	51.9305	57.1782	57.2374	Sod1	16	90017642	90023217	+	3970	protein_coding	superoxide dismutase 1, soluble [Source:MGI Symbol;Acc:MGI:98351]	-
ENSMUSG00000028675	48.1001	45.4881	46.3837	45.0801	43.3212	54.5297	52.5494	54.0404	51.1294	51.6295	49.5394	49.8373	47.5451	51.7366	49.7618	49.7769	49.7682	48.746	46.579	47.376	Pnrc2	4	135598229	135601161	-	2213	protein_coding	proline-rich nuclear receptor coactivator 2 [Source:MGI Symbol;Acc:MGI:106512]	-
ENSMUSG00000061981	51.8857	62.5394	55.1968	48.9436	53.3082	59.9371	56.237	51.6683	50.3989	62.5406	43.9151	48.8213	50.868	52.7288	42.9111	47.0078	46.0515	32.0007	32.3713	32.6356	Flot2	11	77928757	77951260	+	2740	protein_coding	flotillin 2 [Source:MGI Symbol;Acc:MGI:103309]	-
ENSMUSG00000042043	49.4686	52.5742	55.3145	40.136	42.3333	57.0125	53.6881	49.8529	47.9105	54.8286	54.898	53.1332	51.2599	49.7584	53.5888	53.6804	50.0362	31.9187	43.3189	37.1094	Tbca	13	94925418	94979430	+	811	protein_coding	tubulin cofactor A [Source:MGI Symbol;Acc:MGI:107549]	-
ENSMUSG00000051391	50.6689	44.2569	52.9255	57.2192	61.7113	53.4001	57.0271	55.1521	54.4757	51.9388	59.2774	54.5198	51.8719	51.8716	52.0053	52.3537	52.948	21.4626	23.3725	23.2111	Ywhag	5	135937263	135963470	-	5500	protein_coding	tyrosine 3-monooxygenase/tryptophan 5-monooxygenase activation protein, gamma polypeptide [Source:MGI Symbol;Acc:MGI:108109]	-
ENSMUSG00000001056	52.0419	74.4112	56.6359	53.2259	50.5121	58.5812	58.757	53.0496	54.734	66.6531	55.1581	57.497	49.3472	56.0132	44.4277	48.2338	49.4959	13.4171	14.5703	13.6972	Nhp2	11	51510562	51514541	+	1146	protein_coding	NHP2 ribonucleoprotein [Source:MGI Symbol;Acc:MGI:1098547]	-
ENSMUSG00000072940	49.5772	42.5295	58.443	42.687	51.7365	55.9346	65.3793	46.5628	50.9053	63.0213	49.7832	57.2754	42.2719	45.3593	45.3225	58.2139	57.5944	23.4022	39.438	33.7207	Gm10443	6	86311013	86311222	+	210	processed_pseudogene	predicted pseudogene 10443 [Source:MGI Symbol;Acc:MGI:3704272]	-
ENSMUSG00000043613	61.7947	79.8487	51.7822	43.2479	62.6664	61.3857	74.472	48.4153	48.6778	83.3751	42.987	37.5734	47.4195	52.4468	44.4211	46.0255	60.9888	11.9416	10.8535	8.21329	Mmp3	9	7445822	7455975	+	1801	protein_coding	matrix metallopeptidase 3 [Source:MGI Symbol;Acc:MGI:97010]	-
ENSMUSG00000090136	53.3659	58.5276	57.2769	44.5073	41.1095	60.4415	51.3735	57.6426	46.8344	59.6147	60.2744	58.7729	49.3589	58.9713	57.8523	47.0448	50.5897	18.9591	25.4725	19.2274	Gm10177	9	37164218	37164661	+	444	transcribed_processed_pseudogene	predicted gene 10177 [Source:MGI Symbol;Acc:MGI:3704330]	-
ENSMUSG00000025364	54.6705	64.2251	53.4704	52.9274	59.2984	56.9845	58.1137	49.0183	48.8482	59.529	52.5433	52.8171	49.5091	57.8677	45.6259	46.1858	53.4512	19.4181	21.8029	19.8949	Pa2g4	10	128393635	128401856	-	2804	protein_coding	proliferation-associated 2G4 [Source:MGI Symbol;Acc:MGI:894684]	-
ENSMUSG00000053931	48.4074	60.8429	49.8749	45.8364	48.882	49.672	53.403	47.7493	47.3829	54.5698	50.2931	49.8842	49.8864	48.1131	44.7182	50.6496	49.6105	41.5444	41.9903	42.6181	Cnn3	3	121220146	121251856	+	3037	protein_coding	calponin 3, acidic [Source:MGI Symbol;Acc:MGI:1919244]	-
ENSMUSG00000021133	50.5509	53.5863	47.8152	67.6542	68.7691	49.1872	50.8497	47.8511	48.8454	58.3987	53.7437	49.8776	45.2296	48.735	51.4955	53.9359	53.4443	23.1437	25.5232	27.0658	Susd6	12	80837284	80927609	+	7615	protein_coding	sushi domain containing 6 [Source:MGI Symbol;Acc:MGI:2444661]	-
ENSMUSG00000037712	51.9474	67.6056	44.0395	50.617	63.5764	50.9938	50.4427	41.3754	38.5448	57.8358	38.032	39.1582	43.1493	45.5584	37.2224	41.7551	45.1632	55.3695	55.1545	57.8024	Fermt2	14	45696252	45767575	-	5191	protein_coding	fermitin family member 2 [Source:MGI Symbol;Acc:MGI:2385001]	-
ENSMUSG00000039168	46.1347	53.3945	54.8622	43.4424	50.7281	51.9923	60.9228	54.5061	51.907	53.0259	50.3878	52.9469	50.4175	54.3824	45.6303	49.32	49.1615	31.5962	32.5913	35.6826	Dap	15	31224460	31274487	+	1925	protein_coding	death-associated protein [Source:MGI Symbol;Acc:MGI:1918190]	-
ENSMUSG00000046711	51.8026	83.8209	53.6999	56.8089	70.3519	57.8851	61.9588	46.4551	49.4336	68.2708	49.9953	50.3754	45.6164	55.5573	43.4942	42.5467	50.0171	11.0368	10.854	13.0149	Hmga1	17	27775471	27782648	+	2125	protein_coding	high mobility group AT-hook 1 [Source:MGI Symbol;Acc:MGI:96160]	HMGA
ENSMUSG00000029777	53.782	64.2261	54.7312	47.3394	58.8413	55.2211	60.5399	50.406	50.9418	62.4291	49.3462	49.9308	51.5735	58.5677	44.6333	47.4006	54.3049	19.6099	20.0292	19.1343	Gars	6	55014992	55056485	+	3119	protein_coding	glycyl-tRNA synthetase [Source:MGI Symbol;Acc:MGI:2449057]	-
ENSMUSG00000020190	47.2165	45.5451	51.0673	48.6243	44.4413	41.6424	43.8217	51.766	52.2624	44.5821	52.7894	49.9301	51.5331	46.4291	49.2137	46.4602	42.7202	56.7094	53.8279	51.9153	Mknk2	10	80501161	80513946	-	3892	protein_coding	MAP kinase-interacting serine/threonine kinase 2 [Source:MGI Symbol;Acc:MGI:894279]	-
ENSMUSG00000039630	51.2248	47.4614	49.2934	57.4656	59.7308	45.0896	48.2249	46.4944	49.9159	49.6	49.458	52.7683	49.6852	48.6306	48.9769	49.8851	52.5077	36.6435	39.8779	39.2967	Hnrnpu	1	178148673	178165362	-	11599	protein_coding	heterogeneous nuclear ribonucleoprotein U [Source:MGI Symbol;Acc:MGI:1858195]	-
ENSMUSG00000047798	64.5641	79.3581	51.5121	54.388	106.6	55.3144	60.3409	53.3467	44.661	75.4636	48.3452	40.6558	37.421	57.3305	41.8539	39.8922	48.4942	3.44925	5.54314	3.26248	Cd300lf	11	115007040	115024818	-	5149	protein_coding	CD300 molecule like family member F [Source:MGI Symbol;Acc:MGI:2442359]	-
ENSMUSG00000078429	48.5235	51.1804	48.3426	43.0868	38.4551	46.4225	46.8771	45.1613	46.613	49.4665	44.2375	45.6681	46.926	45.0461	48.7209	52.7153	43.9778	57.1318	63.1467	59.937	Ctdsp2	10	126814586	126835844	+	5524	protein_coding	CTD (carboxy-terminal domain, RNA polymerase II, polypeptide A) small phosphatase 2 [Source:MGI Symbol;Acc:MGI:1098748]	-
ENSMUSG00000015312	57.1892	51.0303	79.5619	43.4768	40.3134	52.6316	34.2175	51.1022	54.9265	42.5374	57.0796	49.8595	56.5643	51.2052	47.2446	55.404	55.7045	31.0811	32.001	28.051	Gadd45b	10	80765907	80768038	+	1589	protein_coding	growth arrest and DNA-damage-inducible 45 beta [Source:MGI Symbol;Acc:MGI:107776]	-
ENSMUSG00000054008	44.3772	47.387	38.7291	44.1242	47.3851	44.222	43.97	41.0914	44.4856	51.6296	41.3106	41.9105	40.8553	44.0045	43.6857	44.1923	42.2887	72.5492	77.9312	74.728	Ndst1	18	60817566	60881722	-	8279	protein_coding	N-deacetylase/N-sulfotransferase (heparan glucosaminyl) 1 [Source:MGI Symbol;Acc:MGI:104719]	-
ENSMUSG00000036478	49.0437	70.5141	58.8988	44.1455	53.8785	52.0317	47.7017	45.2294	52.5234	58.7268	57.4715	55.2685	48.5083	45.2158	50.5039	53.1678	47.5327	23.5082	28.1963	28.7674	Btg1	10	96452868	96458671	+	5276	protein_coding	BTG anti-proliferation factor 1 [Source:MGI Symbol;Acc:MGI:88215]	-
ENSMUSG00000059923	48.6309	60.7893	53	51.8646	54.2637	49.5908	49.8601	49.7015	46.9887	54.9968	58.2769	52.1694	51.8206	50.6566	49.0906	46.8097	49.5529	27.2826	32.6316	32.8379	Grb2	11	115534871	115599423	-	2916	protein_coding	growth factor receptor bound protein 2 [Source:MGI Symbol;Acc:MGI:95805]	-
ENSMUSG00000064348	39.1874	93.8106	68.8187	12.3452	26.32	43.3739	36.2098	56.8847	51.5634	52.2439	46.6184	39.0371	45.7698	40.9753	55.9898	59.4585	52.8432	50.0287	45.1539	53.1932	mt-Tn	MT	5089	5159	-	71	Mt_tRNA	mitochondrially encoded tRNA asparagine [Source:MGI Symbol;Acc:MGI:102479]	-
ENSMUSG00000019877	48.1523	55.5144	42.7915	44.7459	54.2178	51.6219	49.814	45.4362	43.7804	55.2285	42.1988	42.4147	46.3862	48.9279	45.1338	41.5239	42.1677	60.9123	54.7463	52.0597	Serinc1	10	57391870	57408626	-	5150	protein_coding	serine incorporator 1 [Source:MGI Symbol;Acc:MGI:1926228]	-
ENSMUSG00000019872	47.6575	42.4684	43.8765	42.2143	44.995	48.8509	50.8324	45.2726	49.1916	50.1406	45.3883	45.6093	46.6539	48.4458	46.9607	48.4252	39.5411	60.0627	62.898	58.1824	Smpdl3a	10	57670431	57687926	+	2065	protein_coding	sphingomyelin phosphodiesterase, acid-like 3A [Source:MGI Symbol;Acc:MGI:1931437]	-
ENSMUSG00000042677	52.2254	81.5184	58.8716	60.0383	72.7578	57.2892	53.4092	51.8958	54.7245	70.6296	50.2388	43.2585	46.1203	57.7506	47.7599	46.0649	48.3218	4.86243	4.69678	4.32721	Zc3h12a	4	125012216	125021633	-	2882	protein_coding	zinc finger CCCH type containing 12A [Source:MGI Symbol;Acc:MGI:2385891]	-
ENSMUSG00000002778	43.7743	50.1356	52.2492	50.1948	43.6674	47.421	50.0004	53.3125	50.272	49.7039	55.7654	55.9226	51.4935	50.0533	46.9945	52.4456	49.8408	36.2209	36.567	40.2225	Kdelr1	7	45522196	45533156	+	1874	protein_coding	KDEL (Lys-Asp-Glu-Leu) endoplasmic reticulum protein retention receptor 1 [Source:MGI Symbol;Acc:MGI:1915387]	-
ENSMUSG00000017776	49.3255	43.8447	46.2658	53.2171	57.9479	52.1783	50.7564	47.9966	48.287	54.1202	47.8745	50.0063	48.0083	49.6911	49.5617	50.845	53.6458	35.1922	37.297	39.4489	Crk	11	75570085	75597734	+	4730	protein_coding	v-crk avian sarcoma virus CT10 oncogene homolog [Source:MGI Symbol;Acc:MGI:88508]	-
ENSMUSG00000061518	51.0969	58.8526	62.9345	42.2262	39.2689	53.4464	50.1846	47.818	55.9185	60.3085	57.8638	58.6217	51.7411	49.0818	47.9544	52.1488	50.1754	23.1486	26.0651	25.781	Cox5b	1	36730530	36732762	+	1587	protein_coding	cytochrome c oxidase subunit 5B [Source:MGI Symbol;Acc:MGI:88475]	-
ENSMUSG00000040681	44.0121	52.3543	52.8308	47.0524	41.8126	52.5436	50.709	51.7927	51.9201	51.9217	52.7085	53.7237	51.5521	48.6132	48.5719	52.6848	50.1636	33.7782	37.0757	38.3026	Hmgn1	16	95921818	95928929	-	3221	protein_coding	high mobility group nucleosomal binding domain 1 [Source:MGI Symbol;Acc:MGI:96120]	-
ENSMUSG00000005873	44.4629	49.9143	49.3403	45.7207	43.3759	51.8679	49.9433	50.029	49.1232	46.0847	50.5488	51.3655	49.7166	50.0655	47.795	46.8773	47.1576	47.5154	46.7312	45.9704	Reep5	18	34477938	34507123	-	3151	protein_coding	receptor accessory protein 5 [Source:MGI Symbol;Acc:MGI:1270152]	-
ENSMUSG00000030536	57.7976	54.2268	44.3219	55.9049	65.7503	49.5825	51.4188	46.0614	43.409	54.1731	42.3686	44.8007	42.8985	51.5624	45.1507	43.3736	45.1697	44.9421	40.6658	37.1118	Iqgap1	7	80361331	80475722	-	16538	protein_coding	IQ motif containing GTPase activating protein 1 [Source:MGI Symbol;Acc:MGI:1352757]	-
ENSMUSG00000035212	48.1387	47.9332	48.5074	40.5759	40.1615	48.4902	46.2268	47.9793	50.0735	46.4696	49.5946	49.5948	52.0116	48.11	52.2607	51.8983	47.4159	43.659	47.6234	52.5235	Leprot	4	101504915	101516561	+	1898	protein_coding	leptin receptor overlapping transcript [Source:MGI Symbol;Acc:MGI:2687005]	-
ENSMUSG00000022551	46.9593	53.5978	58.5675	48.2756	47.6956	51.4074	56.9346	50.5469	54.1388	50.9177	49.0786	51.6637	51.184	51.9991	47.8596	49.8746	47.9228	31.3092	29.085	27.7248	Cyc1	15	76227723	76230460	+	2154	protein_coding	cytochrome c-1 [Source:MGI Symbol;Acc:MGI:1913695]	-
ENSMUSG00000019832	46.1997	40.751	56.3861	53.7575	54.458	58.3821	50.0694	59.1268	59.2063	49.2594	71.8592	63.9881	50.4057	57.3954	58.5859	51.3444	56.0572	6.3657	5.48256	5.60089	Rab32	10	10420746	10434009	-	2339	protein_coding	RAB32, member RAS oncogene family [Source:MGI Symbol;Acc:MGI:1915094]	-
ENSMUSG00000027422	50.3002	56.8106	50.8878	54.5923	53.0298	47.819	48.2686	49.3559	52.0024	52.5021	51.2209	54.0686	51.1138	52.3655	48.3736	50.4661	52.6593	23.6035	27.2755	27.0854	Rrbp1	2	143789315	143853183	-	8786	protein_coding	ribosome binding protein 1 [Source:MGI Symbol;Acc:MGI:1932395]	-
ENSMUSG00000068749	51.7041	57.7927	49.6281	47.3209	55.4336	56.6154	59.5032	49.1114	50.2175	59.2445	52.3428	51.8991	47.6399	50.7952	50.1742	47.1703	52.2068	20.8114	22.415	21.3828	Psma5	3	108164242	108187290	+	1321	protein_coding	proteasome subunit alpha 5 [Source:MGI Symbol;Acc:MGI:1347009]	-
ENSMUSG00000061353	45.4522	48.7492	48.1436	49.2509	36.9951	53.3131	57.4295	54.4059	54.9031	48.0624	55.2991	48.1886	45.1508	48.714	59.6125	54.8552	51.492	29.5543	35.4809	27.4462	Cxcl12	6	117145496	117158328	+	8176	protein_coding	chemokine (C-X-C motif) ligand 12 [Source:MGI Symbol;Acc:MGI:103556]	-
ENSMUSG00000021248	49.3241	58.6211	52.6883	48.9736	50.5484	53.2979	54.0127	48.5057	47.9817	55.9206	48.089	50.828	48.5298	50.1856	43.7887	47.395	46.784	29.2484	32.6345	33.769	Tmed10	12	85387388	85421621	-	5811	protein_coding	transmembrane p24 trafficking protein 10 [Source:MGI Symbol;Acc:MGI:1915831]	-
ENSMUSG00000059326	61.9603	65.9075	52.1288	58.5337	78.9703	50.5519	57.1767	43.6096	49.1024	54.8858	50.1782	44.2075	42.6805	51.1728	45.2535	44.7251	51.4128	16.4566	16.8429	14.5661	Csf2ra	19	61212395	61216867	-	2871	protein_coding	colony stimulating factor 2 receptor, alpha, low-affinity (granulocyte-macrophage) [Source:MGI Symbol;Acc:MGI:1339754]	-
ENSMUSG00000073599	48.0008	51.5244	50.156	42.5246	41.0029	53.1337	51.7963	51.5408	53.5498	50.6557	54.2574	52.1457	49.4921	50.6462	48.7834	50.2745	52.0717	29.6614	36.2161	32.8289	Ecscr	18	35846139	35855409	-	1752	protein_coding	endothelial cell surface expressed chemotaxis and apoptosis regulator [Source:MGI Symbol;Acc:MGI:1915795]	-
ENSMUSG00000085442	45.55	70.7072	52.0135	35.6519	32.8271	50.6964	61.0384	45.7982	58.5551	54.0487	56.9957	56.6715	48.5594	48.031	47.9849	40.1999	38.9848	24.5379	41.3735	39.6785	Gm3362	15	37943571	37944036	-	466	processed_pseudogene	predicted pseudogene 3362 [Source:MGI Symbol;Acc:MGI:3781540]	-
ENSMUSG00000114003	47.0593	48.9082	47.3406	45.6057	45.2949	53.1752	51.9683	52.8021	45.7508	52.9475	52.6654	56.7812	49.068	45.5415	46.544	52.1951	46.2062	34.0793	37.1721	37.88	Gm9616	13	3348887	3349667	+	781	processed_pseudogene	predicted gene 9616 [Source:MGI Symbol;Acc:MGI:3780024]	-
ENSMUSG00000024712	44.5656	54.5296	43.5727	49.4074	42.0562	62.8382	54.5527	47.675	49.0946	55.4701	46.5675	44.9218	47.6077	49.5372	43.3487	46.9141	45.0046	39.9284	39.9937	40.9579	Rfk	19	17371407	17378713	+	2603	protein_coding	riboflavin kinase [Source:MGI Symbol;Acc:MGI:1914688]	-
ENSMUSG00000021453	49.6963	81.3018	68.9767	56.4162	41.4209	55.32	48.1247	55.8153	52.6002	48.4488	46.5588	55.9507	52.8399	51.2037	43.1118	47.9484	49.4508	14.6845	11.4638	16.6687	Gadd45g	13	52000714	52002504	+	1173	protein_coding	growth arrest and DNA-damage-inducible 45 gamma [Source:MGI Symbol;Acc:MGI:1346325]	-
ENSMUSG00000020386	47.5577	57.0526	47.3944	42.3491	50.4536	54.5099	50.6028	50.5424	46.9853	54.8799	48.6628	48.7947	47.5243	50.5501	47.7874	44.7454	47.6359	35.437	38.0695	35.5164	Sar1b	11	51654514	51682752	+	1255	protein_coding	secretion associated Ras related GTPase 1B [Source:MGI Symbol;Acc:MGI:1913647]	-
ENSMUSG00000017188	42.0395	42.7703	56.1469	48.6548	37.965	51.7395	50.6869	50.959	60.7687	43.3131	53.7589	56.1905	49.1572	43.8516	52.6333	51.618	47.3051	32.9513	38.6468	35.4777	Coa3	11	101168794	101169940	-	886	protein_coding	cytochrome C oxidase assembly factor 3 [Source:MGI Symbol;Acc:MGI:1098757]	-
ENSMUSG00000069744	53.8901	64.0826	54.8832	41.764	46.0851	57.9184	55.1993	44.4917	51.3177	58.9349	47.0688	51.9084	48.2623	53.8191	45.37	45.9247	49.9676	23.9059	26.8709	24.2715	Psmb3	11	97594225	97604326	+	2300	protein_coding	proteasome (prosome, macropain) subunit, beta type 3 [Source:MGI Symbol;Acc:MGI:1347014]	-
ENSMUSG00000029661	47.9637	43.9778	45.0839	47.0457	37.8698	51.6833	56.6852	61.475	55.464	41.2279	59.7707	57.7702	46.4167	51.5568	61.144	51.247	50.2963	23.1112	26.5204	29.2475	Col1a2	6	4504814	4541544	+	12426	protein_coding	collagen, type I, alpha 2 [Source:MGI Symbol;Acc:MGI:88468]	-
ENSMUSG00000025232	37.434	41.0293	41.5961	48.3244	42.1305	43.8392	46.6703	57.4874	53.0931	35.4009	66.8566	60.4955	47.6313	45.7949	57.3549	48.8655	51.7905	36.6398	38.9944	42.041	Hexa	9	59446823	59472392	+	1996	protein_coding	hexosaminidase A [Source:MGI Symbol;Acc:MGI:96073]	-
ENSMUSG00000081534	41.7276	45.323	47.2842	38.6681	36.6816	48.0074	53.9244	54.1816	47.2874	47.3588	44.1503	44.6341	47.5386	49.2431	49.3672	47.2035	44.3779	50.0731	49.5605	56.8732	Slc48a1	15	97676401	97690573	+	2751	protein_coding	solute carrier family 48 (heme transporter), member 1 [Source:MGI Symbol;Acc:MGI:1914989]	-
ENSMUSG00000102037	48.1635	54.4018	60.4583	47.9651	62.5083	51.7823	41.5425	47.8605	58.7071	63.2394	70.8231	55.5514	46.4526	51.3923	55.0722	53.854	58.2876	4.03999	5.27362	5.42797	Bcl2a1a	9	88838953	88844472	+	819	protein_coding	B cell leukemia/lymphoma 2 related protein A1a [Source:MGI Symbol;Acc:MGI:102687]	-
ENSMUSG00000001029	39.9028	37.7381	49.9508	39.1298	28.2573	38.3095	40.5939	47.0689	42.5578	30.7137	49.9047	49.3836	53.9083	39.7025	48.6832	59.1023	46.6701	59.6726	70.9294	69.9414	Icam2	11	106268482	106278901	-	1904	protein_coding	intercellular adhesion molecule 2 [Source:MGI Symbol;Acc:MGI:96394]	-
ENSMUSG00000016494	54.8852	53.1997	53.8628	49.3178	36.8773	53.7035	53.9945	57.28	50.9159	48.3696	53.3933	55.6952	50.0457	51.6221	50.1786	50.3928	50.0777	20.5645	20.8524	23.7556	Cd34	1	194621127	194643587	+	7290	protein_coding	CD34 antigen [Source:MGI Symbol;Acc:MGI:88329]	-
ENSMUSG00000027620	47.3309	64.9804	45.5633	46.902	46.2867	43.3475	41.4698	41.4489	41.4133	45.6885	43.4272	43.8025	41.9691	44.0253	44.5138	43.4237	42.9559	56.9032	55.8347	57.3913	Rbm39	2	155989159	156022158	-	6946	protein_coding	RNA binding motif protein 39 [Source:MGI Symbol;Acc:MGI:2157953]	-
ENSMUSG00000110841	42.8209	49.8343	60.9481	32.4942	29.5282	44.1024	46.373	51.6691	58.2981	40.4665	50.0563	50.6769	56.453	52.15	42.8126	45.444	39.6522	49.9227	47.8883	46.3033	Gpx4-ps2	10	45751384	45752191	+	808	transcribed_processed_pseudogene	glutathione peroxidase 4, pseudogene 2 [Source:MGI Symbol;Acc:MGI:3779731]	-
ENSMUSG00000015568	52.7307	58.8429	61.3416	57.3967	67.3904	42.4946	45.7468	44.5629	50.3414	72.1437	45.4113	47.3639	47.7881	41.5136	41.7843	46.0016	40.6599	31.188	21.048	22.1184	Lpl	8	69333143	69360100	+	10478	protein_coding	lipoprotein lipase [Source:MGI Symbol;Acc:MGI:96820]	-
ENSMUSG00000008683	45.7133	55.7622	51.9606	43.3233	45.1429	54.6095	53.1731	52.3592	49.7943	50.3807	54.4441	52.787	45.9694	52.1246	47.1976	47.0114	46.296	28.9698	31.6161	29.0946	Rps15a	7	117703595	117715411	-	6270	protein_coding	ribosomal protein S15A [Source:MGI Symbol;Acc:MGI:2389091]	-
ENSMUSG00000057738	52.4705	42.4115	41.444	48.856	41.9087	45.8442	43.5733	44.8847	44.0378	41.2286	39.2888	45.0801	46.3396	44.4638	47.0719	45.6214	44.9229	61.5191	60.4398	55.8726	Sptan1	2	29855572	29921463	+	13431	protein_coding	spectrin alpha, non-erythrocytic 1 [Source:MGI Symbol;Acc:MGI:98386]	-
ENSMUSG00000051255	54.0921	52.4516	48.3197	47.9605	48.6078	49.1365	52.021	34.0514	58.8382	58.1649	51.9704	59.2345	53.2781	56.3377	30.3738	43.4188	48.9767	28.4415	34.3974	27.0351	Gm6563	19	23653212	23653844	+	633	processed_pseudogene	predicted pseudogene 6563 [Source:MGI Symbol;Acc:MGI:3646907]	-
ENSMUSG00000020458	47.3922	58.8673	48.4894	47.3353	56.2022	54.7103	54.9033	48.9721	47.7032	54.5913	46.6293	47.9115	46.1716	51.9305	47.1141	45.61	51.6404	25.5714	27.5147	27.4783	Rtn4	11	29642947	29694331	+	6991	protein_coding	reticulon 4 [Source:MGI Symbol;Acc:MGI:1915835]	-
ENSMUSG00000028793	48.6416	78.2532	54.7095	58.1526	61.2688	50.9173	53.6333	43.7277	45.1931	60.6867	55.2626	49.8368	42.3897	50.6648	44.6388	43.9898	46.032	13.8418	16.2789	17.2869	Rnf19b	4	128952064	128979679	+	2872	protein_coding	ring finger protein 19B [Source:MGI Symbol;Acc:MGI:1922484]	-
ENSMUSG00000015165	50.0924	56.1632	46.0286	51.6738	51.4744	49.0188	50.9233	46.0275	43.4917	48.9634	46.6029	48.8689	43.764	46.616	44.054	44.041	43.4456	40.0103	40.929	42.5063	Hnrnpl	7	28507966	28521691	+	5953	protein_coding	heterogeneous nuclear ribonucleoprotein L [Source:MGI Symbol;Acc:MGI:104816]	-
ENSMUSG00000032249	44.8475	47.1437	47.9521	43.327	36.9659	47.787	43.4005	48.1806	44.9897	43.8124	56.1613	51.3204	50.6702	44.1518	44.683	44.9746	39.7615	51.4245	52.6135	50.4496	Anp32a	9	62248575	62286094	+	3166	protein_coding	acidic (leucine-rich) nuclear phosphoprotein 32 family, member A [Source:MGI Symbol;Acc:MGI:108447]	-
ENSMUSG00000022136	41.2272	45.512	42.5371	50.8845	46.7301	47.3052	45.2622	45.5901	48.3956	45.4377	47.5096	46.924	47.2768	46.5857	49.3393	50.7576	47.2925	47.5886	47.8786	44.3301	Dnajc3	14	119175388	119219109	+	5141	protein_coding	DnaJ heat shock protein family (Hsp40) member C3 [Source:MGI Symbol;Acc:MGI:107373]	-
ENSMUSG00000020821	46.3993	48.6002	50.3074	43.2142	37.874	51.9808	48.1067	52.1198	54.2139	50.9865	46.273	45.5748	49.1398	50.5864	47.5591	50.0485	46.7002	37.3897	39.631	36.5995	Kif1c	11	70591374	70622790	+	7276	protein_coding	kinesin family member 1C [Source:MGI Symbol;Acc:MGI:1098260]	-
ENSMUSG00000083833	54.2599	48.6828	55.1214	45.2853	50.0269	54.1038	61.6081	52.2841	55.1803	52.1464	45.4626	50.5626	43.076	50.8094	47.5622	46.979	45.2783	21.4579	28.5782	23.4579	Gm13841	5	115939736	115940218	-	483	processed_pseudogene	predicted gene 13841 [Source:MGI Symbol;Acc:MGI:3650890]	-
ENSMUSG00000039067	47.4958	51.53	48.7172	52.0174	50.9164	51.4847	54.4095	50.43	49.3962	53.3487	51.5405	52.1793	49.4629	47.1517	41.5374	47.0864	48.8426	24.555	28.2206	30.2233	Psmd7	8	108307013	108315096	-	2261	protein_coding	proteasome (prosome, macropain) 26S subunit, non-ATPase, 7 [Source:MGI Symbol;Acc:MGI:1351511]	-
ENSMUSG00000024679	49.0919	47.8413	52.0002	61.2429	79.6283	55.6321	59.9649	50.11	46.3656	50.9409	62.6061	51.9332	48.6523	54.4149	53.0948	44.6842	50.1064	3.19713	4.41418	3.0611	Ms4a6d	19	11563968	11582213	-	1735	protein_coding	membrane-spanning 4-domains, subfamily A, member 6D [Source:MGI Symbol;Acc:MGI:1916024]	-
ENSMUSG00000032381	48.5311	58.9635	51.722	46.0102	54.0079	52.8986	61.0521	48.7538	48.5378	55.9869	51.758	49.9332	49.9209	52.3347	41.6763	40.8538	47.2566	23.2303	22.9815	21.574	Ciao2a	9	66033893	66046237	+	1240	protein_coding	cytosolic iron-sulfur assembly component 2A [Source:MGI Symbol;Acc:MGI:1915500]	-
ENSMUSG00000029781	42.6686	41.7952	45.7177	39.0958	34.0693	52.5426	51.0521	48.2354	51.1848	41.5242	44.2989	47.5609	47.2474	47.1216	51.2112	49.9325	43.7507	46.8227	48.2619	53.4317	Fkbp9	6	56809044	56856343	+	3314	protein_coding	FK506 binding protein 9 [Source:MGI Symbol;Acc:MGI:1350921]	-
ENSMUSG00000038991	45.0457	51.8404	46.5073	46.3158	46.0611	51.7404	53.7013	48.2966	50.878	49.5252	48.47	50.0713	45.4085	47.8113	48.3414	47.2051	46.6961	30.9583	35.4271	36.7397	Txndc5	13	38684055	38712800	-	4492	protein_coding	thioredoxin domain containing 5 [Source:MGI Symbol;Acc:MGI:2145316]	-
ENSMUSG00000020321	39.397	46.0801	58.7942	38.4493	38.1692	52.4385	48.4942	48.982	49.1984	40.96	50.8274	47.6194	47.6393	45.7247	45.4034	48.7982	45.602	50.5773	41.0643	42.5034	Mdh1	11	21506692	21522367	-	2662	protein_coding	malate dehydrogenase 1, NAD (soluble) [Source:MGI Symbol;Acc:MGI:97051]	-
ENSMUSG00000028603	41.005	41.7395	47.8982	35.4653	31.3382	48.8634	46.4587	47.77	47.9291	41.2383	49.8234	49.7539	47.9479	45.4258	49.2909	50.4986	46.1446	51.8478	53.1683	52.756	Scp2	4	107901036	108002195	-	3478	protein_coding	sterol carrier protein 2, liver [Source:MGI Symbol;Acc:MGI:98254]	-
ENSMUSG00000022816	49.2411	56.9689	44.917	52.5703	53.2753	57.5121	54.8445	52.6535	44.1942	53.0909	47.8233	49.677	45.6139	48.9668	46.648	41.8537	44.1929	24.4677	24.7552	30.6544	Fstl1	16	37597235	37656876	+	4914	protein_coding	follistatin-like 1 [Source:MGI Symbol;Acc:MGI:102793]	-
ENSMUSG00000031848	42.4981	55.563	56.3388	45.1764	43.2493	51.4953	51.3799	47.5516	52.1992	53.7793	57.5528	56.4765	48.3729	54.3371	43.8212	46.2199	42.423	23.1571	28.3118	23.7636	Lsm4	8	71125898	71131402	+	1038	protein_coding	LSM4 homolog, U6 small nuclear RNA and mRNA degradation associated [Source:MGI Symbol;Acc:MGI:1354692]	-
ENSMUSG00000019528	37.237	32.3547	40.0656	35.9829	29.4607	41.4597	45.6921	61.0683	57.1641	31.2392	54.2616	51.6479	45.9362	41.5384	60.3199	59.7333	50.9041	45.5443	52.4101	49.5788	Gyg	3	20176248	20209481	-	2344	protein_coding	glycogenin [Source:MGI Symbol;Acc:MGI:1351614]	-
ENSMUSG00000064215	36.9224	47.3631	49.4359	42.72	38.3337	50.591	43.7375	47.4115	47.316	46.4496	53.7646	49.5857	40.5214	41.5497	48.099	42.4158	45.9005	51.9417	50.2937	48.8609	Ifi27	12	103400470	103406498	+	1467	protein_coding	interferon, alpha-inducible protein 27 [Source:MGI Symbol;Acc:MGI:1277180]	-
ENSMUSG00000028648	43.6757	53.1577	51.4023	37.9418	30.1684	51.3599	45.7316	50.3245	49.9485	51.8644	59.4676	50.7139	49.5835	45.3956	50.7132	50.0082	50.1129	31.5712	38.7797	31.0152	Ndufs5	4	123606503	123611995	-	860	protein_coding	NADH:ubiquinone oxidoreductase core subunit S5 [Source:MGI Symbol;Acc:MGI:1890889]	-
ENSMUSG00000042682	40.8653	53.981	49.6839	40.8525	46.4233	45.971	39.6581	44.9644	50.4138	49.2328	52.5104	51.2994	48.4738	42.4816	47.6636	49.6952	44.8242	37.7994	43.42	41.8165	Selenok	14	29690265	29697619	+	1891	protein_coding	selenoprotein K [Source:MGI Symbol;Acc:MGI:1931466]	-
ENSMUSG00000037960	57.1507	62.8941	53.9722	46.6927	52.6094	53.7334	50.7742	53.0775	47.3261	50.1967	56.1608	52.9676	44.5132	49.0201	46.0912	45.3143	50.6702	15.813	16.8219	15.7416	Card19	13	49356426	49369513	-	1477	protein_coding	caspase recruitment domain family, member 19 [Source:MGI Symbol;Acc:MGI:1915730]	-
ENSMUSG00000017615	51.1901	50.2185	42.7573	50.9264	49.47	48.6709	49.9257	47.9785	44.4239	48.943	44.3788	48.8372	46.2122	48.2761	43.3291	46.4634	48.3482	35.39	36.6954	38.5812	Tnfaip1	11	78413676	78427158	-	3781	protein_coding	tumor necrosis factor, alpha-induced protein 1 (endothelial) [Source:MGI Symbol;Acc:MGI:104961]	-
ENSMUSG00000028530	48.6078	54.8434	43.4404	51.8426	55.2388	45.5701	48.8643	44.6081	43.7746	49.4819	46.2349	45.0878	43.5068	46.9493	46.4218	43.792	44.9676	39.1581	39.2959	39.2319	Jak1	4	101009564	101122479	-	7227	protein_coding	Janus kinase 1 [Source:MGI Symbol;Acc:MGI:96628]	-
ENSMUSG00000035621	55.441	65.5835	53.6056	56.8156	56.5457	44.2591	45.4287	43.7872	49.4027	51.929	44.8164	44.7791	45.3807	46.7817	43.7706	43.7295	48.5643	25.4757	27.1792	27.2746	Midn	10	79984106	79994202	+	4307	protein_coding	midnolin [Source:MGI Symbol;Acc:MGI:1890222]	-
ENSMUSG00000068396	44.7491	59.5812	46.1899	34.6641	25.7806	57.1667	102.292	37.9502	43.5735	42.3013	37.172	36.3405	34.7042	44.9351	31.7452	40.6205	35.7002	72.7122	59.1174	31.7838	Rpl34-ps1	6	71101594	71101947	+	354	processed_pseudogene	ribosomal protein L34, pseudogene 1 [Source:MGI Symbol;Acc:MGI:3704270]	-
ENSMUSG00000024091	44.1048	61.5273	49.2597	48.7747	53.6513	50.6832	48.2461	44.8392	46.1434	54.3312	45.6589	47.3679	49.9573	48.8583	42.6898	47.3243	46.3979	27.6872	29.1362	31.1617	Vapa	17	65885322	65920550	-	3492	protein_coding	vesicle-associated membrane protein, associated protein A [Source:MGI Symbol;Acc:MGI:1353561]	-
ENSMUSG00000027566	48.1345	55.6016	53.031	42.7472	44.6898	52.6604	54.0942	48.8127	47.4146	57.5743	51.1558	47.3396	48.3018	51.7975	44.497	46.867	49.4309	23.3546	25.3589	23.5455	Psma7	2	179678167	179684226	-	3071	protein_coding	proteasome subunit alpha 7 [Source:MGI Symbol;Acc:MGI:1347070]	-
ENSMUSG00000040713	44.2679	39.4356	44.7771	42.1858	37.3869	55.3923	53.403	51.4774	45.1968	46.3369	46.1751	46.782	42.3144	44.9169	45.2634	47.6608	44.4969	44.3526	42.9055	50.8665	Creg1	1	165591315	165602877	+	2362	protein_coding	cellular repressor of E1A-stimulated genes 1 [Source:MGI Symbol;Acc:MGI:1344382]	-
ENSMUSG00000002741	52.0043	56.2081	50.8381	43.6064	47.9298	52.0433	50.0071	47.2867	52.0196	55.4777	45.0722	45.8983	45.7656	52.0969	45.0642	46.8924	49.2177	24.2475	27.1876	26.5524	Ykt6	11	5905693	5917780	+	2984	protein_coding	YKT6 v-SNARE homolog (S. cerevisiae) [Source:MGI Symbol;Acc:MGI:1927550]	-
ENSMUSG00000033295	42.2122	36.7574	38.7216	51.8049	35.6059	46.1384	43.6857	44.1822	49.7311	41.559	39.1778	40.8447	44.2609	44.3587	44.8758	47.8394	44.58	60.9237	59.5815	57.7124	Ptprf	4	118065410	118148602	-	9148	protein_coding	protein tyrosine phosphatase, receptor type, F [Source:MGI Symbol;Acc:MGI:102695]	-
ENSMUSG00000022884	37.6796	37.9717	41.4934	46.6108	45.5754	30.84	28.1902	40.2838	43.4547	31.2271	45.8848	44.1245	41.1519	33.3685	45.4347	44.9713	43.9565	78.0735	75.9407	78.0035	Eif4a2	16	22926194	22932886	+	5338	protein_coding	eukaryotic translation initiation factor 4A2 [Source:MGI Symbol;Acc:MGI:106906]	-
ENSMUSG00000013846	47.699	52.8082	48.9805	60.6312	83.3713	39.4214	44.2405	40.7267	44.0253	54.8379	45.3433	45.9823	45.0211	44.3344	42.3358	43.3455	46.7942	27.4079	29.0064	27.6321	St3gal1	15	66974724	67048679	-	6851	protein_coding	ST3 beta-galactoside alpha-2,3-sialyltransferase 1 [Source:MGI Symbol;Acc:MGI:98304]	-
ENSMUSG00000062778	59.4258	58.3073	50.5027	37.4545	50.2412	51.0907	51.768	48.1883	48.839	67.4277	22.5686	40.0937	73.5538	57.9206	35.4319	51.6926	47.7583	19.049	25.1296	16.9519	Chia1	3	106020545	106039436	+	1903	protein_coding	chitinase, acidic 1 [Source:MGI Symbol;Acc:MGI:1932052]	-
ENSMUSG00000024028	35.9622	41.1273	64.6275	40.0459	34.1567	63.655	56.0111	53.9431	62.354	45.6372	45.3412	46.7431	58.3591	60.5826	62.8337	66.1877	42.7732	10.1649	10.6742	12.1256	Tff2	17	31360023	31363256	-	584	protein_coding	trefoil factor 2 (spasmolytic protein 1) [Source:MGI Symbol;Acc:MGI:1306805]	-
ENSMUSG00000078153	36.4047	45.0934	49.7811	57.4532	50.7277	74.0058	31.9573	40.025	42.3982	40.8699	52.4693	46.6718	38.8723	52.5856	58.2263	52.8535	54.4979	23.9512	25.4286	38.8237	Psme2b	11	48836181	48837017	-	837	protein_coding	protease (prosome, macropain) activator subunit 2B [Source:MGI Symbol;Acc:MGI:1341073]	-
ENSMUSG00000047281	47.9641	81.6475	49.4216	50.314	64.7434	52.8304	53.2077	51.238	38.5241	76.4843	44.3687	39.4887	51.5213	52.1306	38.84	38.6311	50.8357	8.7482	10.4347	11.4388	Sfn	4	133327867	133329479	-	1613	protein_coding	stratifin [Source:MGI Symbol;Acc:MGI:1891831]	-
ENSMUSG00000058835	47.2132	56.1279	46.7273	50.0189	57.7293	52.8424	51.0369	43.9057	43.426	56.1976	44.4092	47.068	45.8614	49.344	44.4428	41.5533	45.0813	27.9856	29.1654	31.5838	Abi1	2	22830085	22930253	-	4032	protein_coding	abl interactor 1 [Source:MGI Symbol;Acc:MGI:104913]	-
ENSMUSG00000121092	31.682	26.4578	36.1679	34.9916	26.6937	32.0477	38.2079	42.8323	38.2097	31.1296	49.9646	47.5943	42.8953	33.1275	48.3166	58.468	52.6023	67.8844	86.0517	85.6804	ENSMUSG00000121092	8	129231424	129231957	+	534	lncRNA	novel transcript	-
ENSMUSG00000028868	50.8995	54.8934	44.3754	53.0707	56.2643	45.99	49.0708	43.5057	41.4578	51.9189	41.2548	45.1836	45.361	47.3733	40.4594	41.2621	41.5806	37.6793	38.0733	41.0507	Wasf2	4	132857816	132927067	+	6258	protein_coding	WASP family, member 2 [Source:MGI Symbol;Acc:MGI:1098641]	-
ENSMUSG00000032288	38.0279	57.4487	52.7553	40.7898	49.2437	47.9453	49.2535	41.8237	41.6815	50.651	42.4616	47.3145	40.5735	42.2006	42.6502	45.7354	44.3445	37.0728	50.8395	47.3026	Imp3	9	56844759	56845682	+	924	protein_coding	IMP3, U3 small nucleolar ribonucleoprotein [Source:MGI Symbol;Acc:MGI:1916119]	-
ENSMUSG00000013974	47.6093	43.096	51.8387	51.3082	64.6935	54.5649	51.7708	54.1525	50.6757	49.9627	61.8169	55.4452	46.1023	47.74	50.8372	47.0945	51.2832	9.28216	11.385	8.45274	Mcemp1	8	3715754	3719259	+	1494	protein_coding	mast cell expressed membrane protein 1 [Source:MGI Symbol;Acc:MGI:1916439]	-
ENSMUSG00000006386	39.6569	33.8712	32.2436	33.9732	24.6622	34.713	36.927	39.5996	36.5478	31.2259	37.3065	40.3421	45.0883	36.8755	44.827	42.1174	39.3927	93.9084	93.8728	91.848	Tek	4	94627526	94763213	+	4712	protein_coding	TEK receptor tyrosine kinase [Source:MGI Symbol;Acc:MGI:98664]	-
ENSMUSG00000027215	46.9367	49.1322	51.2126	46.8946	47.1176	47.9756	47.6553	44.636	46.7828	47.6685	51.9301	53.1825	43.1907	48.032	45.6142	47.8232	45.6046	29.2272	32.5245	35.0074	Cd82	2	93249456	93293485	-	3005	protein_coding	CD82 antigen [Source:MGI Symbol;Acc:MGI:104651]	-
ENSMUSG00000079197	44.825	48.199	65.3656	37.7633	32.3476	38.4818	47.7848	45.1167	56.7829	52.336	63.5218	59.7953	54.4799	45.2209	46.8697	58.6327	50.8499	21.3224	23.2478	14.8531	Psme2	14	55824898	55828570	-	1764	protein_coding	proteasome (prosome, macropain) activator subunit 2 (PA28 beta) [Source:MGI Symbol;Acc:MGI:1096365]	-
ENSMUSG00000024758	42.3381	43.747	45.4679	46.0927	51.3162	46.1135	46.4001	47.6693	46.3445	44.8366	48.9489	47.4528	46.6137	46.1011	44.0236	44.6488	46.2112	40.6453	40.3152	42.3881	Rtn3	19	7403266	7460646	-	5022	protein_coding	reticulon 3 [Source:MGI Symbol;Acc:MGI:1339970]	-
ENSMUSG00000031839	41.9099	44.7106	48.4174	42.8598	38.111	45.932	45.3236	50.2125	49.6789	45.3757	55.0704	50.8337	50.3413	43.4186	44.8375	45.9594	47.0588	37.9381	41.847	37.1	Hsbp1	8	120071227	120075661	+	1861	protein_coding	heat shock factor binding protein 1 [Source:MGI Symbol;Acc:MGI:1915446]	-
ENSMUSG00000027593	42.7766	47.9144	48.98	47.2479	43.4983	47.0672	48.1365	47.7829	49.3916	42.7754	54.9068	50.2934	48.0326	46.0681	46.3748	46.8331	47.1023	31.8672	34.6124	34.4889	Raly	2	154633016	154709181	+	3292	protein_coding	hnRNP-associated with lethal yellow [Source:MGI Symbol;Acc:MGI:97850]	-
ENSMUSG00000028955	42.0799	58.1088	46.4238	43.0131	45.0833	49.5669	52.0491	48.6062	46.2451	51.1517	47.8117	47.2989	47.3254	47.9141	42.8282	48.6475	46.3934	30.906	32.243	31.4835	Vamp3	4	151131757	151142420	-	2889	protein_coding	vesicle-associated membrane protein 3 [Source:MGI Symbol;Acc:MGI:1321389]	-
ENSMUSG00000036835	43.1864	50.3796	53.0179	42.6535	43.7995	44.235	45.8621	47.0153	50.9956	48.1645	52.395	47.7422	52.3426	44.0896	45.5688	47.4925	44.1009	31.8663	34.0149	36.1009	Psenen	7	30261288	30263052	-	1275	protein_coding	presenilin enhancer gamma secretase subunit [Source:MGI Symbol;Acc:MGI:1913590]	-
ENSMUSG00000028771	49.2752	60.1076	46.6637	50.9568	59.1751	51.6037	49.5245	43.1681	41.3849	60.3583	43.0565	45.4991	43.2213	44.5297	44.4329	46.0047	47.8613	24.7104	26.0511	27.1204	Ptpn12	5	21191643	21260909	-	3509	protein_coding	protein tyrosine phosphatase, non-receptor type 12 [Source:MGI Symbol;Acc:MGI:104673]	-
ENSMUSG00000029050	48.7083	52.3639	44.1801	45.6218	51.069	45.5201	43.9408	39.7698	42.3014	49.5237	40.5171	40.8525	41.1404	45.2361	44.0309	39.4838	42.9229	47.792	50.5309	48.9319	Ski	4	155238532	155307049	-	5562	protein_coding	ski sarcoma viral oncogene homolog (avian) [Source:MGI Symbol;Acc:MGI:98310]	-
ENSMUSG00000022500	42.8392	59.9711	49.6439	53.7269	66.8569	49.6079	52.0688	50.5697	51.379	53.6277	52.1078	48.7653	44.4799	48.9255	45.7633	49.1942	49.2134	10.6546	11.6326	11.7656	Litaf	16	10777139	10884021	-	5156	protein_coding	LPS-induced TN factor [Source:MGI Symbol;Acc:MGI:1929512]	zf-LITAF-like
ENSMUSG00000039016	40.5442	48.2183	51.2484	39.4566	39.7672	51.2125	46.252	49.5721	48.0595	50.2143	55.56	56.9389	50.7232	52.3585	45.3078	42.1069	42.8861	29.4015	31.5469	31.3663	Timm8b	9	50515210	50516620	+	518	protein_coding	translocase of inner mitochondrial membrane 8B [Source:MGI Symbol;Acc:MGI:1353424]	-
ENSMUSG00000019960	56.2381	47.8488	59.995	39.803	57.1262	43.6002	36.3268	44.4006	47.2548	49.8588	46.886	46.3341	54.8517	38.8032	43.3374	53.0727	52.4245	25.5098	27.6799	30.6989	Dusp6	10	99099093	99103351	+	3132	protein_coding	dual specificity phosphatase 6 [Source:MGI Symbol;Acc:MGI:1914853]	-
ENSMUSG00000030682	46.7457	45.6309	46.8747	43.2228	47.0634	46.5055	49.0652	45.827	46.6288	46.3947	45.3636	47.1905	46.2349	44.6062	43.9751	45.196	46.5098	37.0004	42.3451	38.9613	Cdipt	7	126575086	126579673	+	2592	protein_coding	CDP-diacylglycerol--inositol 3-phosphatidyltransferase (phosphatidylinositol synthase) [Source:MGI Symbol;Acc:MGI:105491]	-
ENSMUSG00000026457	44.349	53.7624	48.8096	45.5498	48.7429	48.8	48.3971	46.2957	46.4722	47.8536	49.3293	48.7149	45.1189	46.774	45.3361	46.0923	45.604	29.9598	33.22	31.9972	Adipor1	1	134343116	134361089	+	5025	protein_coding	adiponectin receptor 1 [Source:MGI Symbol;Acc:MGI:1919924]	-
ENSMUSG00000051853	42.7177	43.1159	44.128	45.4738	45.7649	45.863	44.506	42.0291	46.2634	45.5852	44.5066	45.3895	45.6105	44.1609	43.4535	46.5452	44.4648	45.0571	49.2434	46.9088	Arf3	15	98634515	98661095	-	4824	protein_coding	ADP-ribosylation factor 3 [Source:MGI Symbol;Acc:MGI:99432]	-
ENSMUSG00000032301	47.0913	54.6317	49.1714	41.724	44.4488	57.8598	48.8837	49.0613	46.3418	52.4602	52.2698	51.7874	44.0444	49.6556	47.4008	42.6943	47.5128	23.0561	25.6827	24.2186	Psma4	9	54858074	54865314	+	2370	protein_coding	proteasome subunit alpha 4 [Source:MGI Symbol;Acc:MGI:1347060]	-
ENSMUSG00000027002	44.8759	49.2085	40.7289	51.5271	48.6852	48.3627	49.6089	45.9311	42.4019	50.5727	38.6896	43.6669	46.2801	46.8761	43.2059	42.69	46.7213	40.483	38.4361	40.7198	Nckap1	2	80330856	80411724	-	4964	protein_coding	NCK-associated protein 1 [Source:MGI Symbol;Acc:MGI:1355333]	-
ENSMUSG00000020917	43.5242	42.5253	38.4224	44.5581	50.3574	36.9599	40.6389	37.0617	38.8731	41.0229	37.2833	39.8923	39.0218	40.8702	39.3534	40.276	40.7258	91.1774	60.3165	55.8253	Acly	11	100367179	100418826	-	5279	protein_coding	ATP citrate lyase [Source:MGI Symbol;Acc:MGI:103251]	-
ENSMUSG00000030103	47.1268	78.9001	56.0707	51.8571	65.4882	46.8267	41.9114	42.8211	50.9194	56.5977	50.368	46.1485	43.8919	47.0829	41.7416	43.2175	52.0002	11.6345	10.7602	13.2279	Bhlhe40	6	108637590	108643886	+	4705	protein_coding	basic helix-loop-helix family, member e40 [Source:MGI Symbol;Acc:MGI:1097714]	bHLH
ENSMUSG00000016921	47.6281	52.4834	45.8482	46.2771	46.124	44.4325	45.1245	42.6729	43.8102	47.7838	45.4418	43.3689	43.0656	42.5334	42.8091	45.1173	47.2113	42.6997	41.4256	42.1707	Srsf6	2	162773448	162779041	+	4810	protein_coding	serine and arginine-rich splicing factor 6 [Source:MGI Symbol;Acc:MGI:1915246]	-
ENSMUSG00000001496	42.0336	25.4779	36.4699	49.5702	41.7766	33.4208	34.5483	39.1331	40.6034	34.5631	36.3311	43.3338	44.4407	38.2057	37.5513	45.46	36.7557	76.6168	78.713	81.3947	Nkx2-1	12	56578743	56583693	-	2842	protein_coding	NK2 homeobox 1 [Source:MGI Symbol;Acc:MGI:108067]	Homeobox
ENSMUSG00000011958	45.5643	45.2595	45.4555	43.416	45.5215	47.0495	50.8368	44.1381	44.8998	51.1223	48.3092	43.8793	44.9521	46.1764	45.061	46.8637	50.3954	33.8001	37.6319	35.4465	Bnip2	9	69896748	69915599	+	3455	protein_coding	BCL2/adenovirus E1B interacting protein 2 [Source:MGI Symbol;Acc:MGI:109327]	-
ENSMUSG00000022365	44.3635	50.0039	47.0861	47.9579	48.4078	51.3302	46.7447	46.9722	44.1931	46.8123	49.0005	48.6022	44.8813	44.4841	46.6887	45.9037	47.6756	32.4143	31.0938	29.9666	Derl1	15	57732898	57755844	-	3328	protein_coding	Der1-like domain family, member 1 [Source:MGI Symbol;Acc:MGI:1915069]	-
ENSMUSG00000021577	44.2015	40.3083	51.0524	38.9915	38.7821	44.8785	46.6129	44.2037	46.9559	40.5997	46.3324	45.0324	45.8827	43.0226	44.8477	43.6761	43.7312	51.6417	47.257	45.424	Sdha	13	74470373	74498399	-	4126	protein_coding	succinate dehydrogenase complex, subunit A, flavoprotein (Fp) [Source:MGI Symbol;Acc:MGI:1914195]	-
ENSMUSG00000063902	52.0078	48.1519	44.5321	45.5369	49.5454	48.8462	53.1517	41.4957	44.1375	53.4042	44.7879	43.1111	46.187	47.366	40.5261	42.2513	41.7001	44.3855	30.2446	31.4326	Gm7964	7	83405112	83406489	+	1378	processed_pseudogene	predicted gene 7964 [Source:MGI Symbol;Acc:MGI:3646150]	-
ENSMUSG00000021771	45.4593	54.1302	49.1224	43.6925	45.8644	52.4989	51.8324	46.3115	46.9914	51.3538	46.6958	48.0512	45.2142	50.4852	42.0711	44.4264	47.2135	26.3747	26.9644	26.4884	Vdac2	14	21875306	21895947	+	4769	protein_coding	voltage-dependent anion channel 2 [Source:MGI Symbol;Acc:MGI:106915]	-
ENSMUSG00000095115	49.6086	43.4688	43.2707	49.1559	51.2704	51.3824	46.4929	44.6442	48.4649	50.9705	39.6827	41.0209	44.4271	44.9275	44.4878	47.2158	45.505	34.6241	35.8938	34.0686	Itpripl2	7	118084334	118091198	-	6865	protein_coding	inositol 1,4,5-triphosphate receptor interacting protein-like 2 [Source:MGI Symbol;Acc:MGI:2442416]	-
ENSMUSG00000032348	43.777	43.2845	53.5468	40.4077	23.5487	52.125	38.7133	44.5287	43.9937	55.3797	37.814	45.7271	56.6276	49.4808	40.6996	53.874	49.6786	35.821	36.8594	44.6235	Gsta4	9	78090056	78116631	+	1266	protein_coding	glutathione S-transferase, alpha 4 [Source:MGI Symbol;Acc:MGI:1309515]	-
ENSMUSG00000026176	41.8474	45.0406	43.9779	43.0318	42.6505	39.4015	41.4925	41.5065	46.3536	46.6182	47.4473	44.6248	45.7634	42.0678	41.0442	48.1821	43.6215	46.3375	50.2695	47.9547	Ctdsp1	1	74430668	74436444	+	3334	protein_coding	CTD (carboxy-terminal domain, RNA polymerase II, polypeptide A) small phosphatase 1 [Source:MGI Symbol;Acc:MGI:2654470]	-
ENSMUSG00000039450	40.0117	43.4016	42.7782	41.7915	28.2633	46.6854	51.6875	43.7402	40.1942	45.714	36.8011	42.5582	46.1079	46.2671	35.6177	38.1702	36.9387	61.8434	63.4817	56.6727	Dcxr	11	120616225	120618107	-	1144	protein_coding	dicarbonyl L-xylulose reductase [Source:MGI Symbol;Acc:MGI:1915130]	-
ENSMUSG00000020483	35.6087	36.1658	44.5623	38.4433	26.9234	45.0708	40.8849	48.403	50.0265	37.2076	48.8331	49.0647	52.4922	42.3785	44.6504	47.9766	45.5415	47.1286	55.6096	51.7067	Dynll2	11	87870351	87878359	-	2736	protein_coding	dynein light chain LC8-type 2 [Source:MGI Symbol;Acc:MGI:1915347]	-
ENSMUSG00000027602	33.3624	42.8109	52.8399	34.0388	30.2849	40.4919	40.0175	45.1777	47.9454	39.7063	40.604	40.0293	46.4754	36.0766	38.0944	48.7034	39.3763	56.033	71.1824	65.1904	Map1lc3a	2	155118217	155119993	+	1181	protein_coding	microtubule-associated protein 1 light chain 3 alpha [Source:MGI Symbol;Acc:MGI:1915661]	-
ENSMUSG00000024387	39.9041	53.3149	51.2793	44.5828	49.1985	46.0155	52.9533	48.3757	47.8451	49.2059	52.9409	48.93	45.6693	49.5113	41.9593	47.6763	45.0915	25.9416	23.8682	23.4865	Csnk2b	17	35335172	35341029	-	2067	protein_coding	casein kinase 2, beta polypeptide [Source:MGI Symbol;Acc:MGI:88548]	-
ENSMUSG00000064354	32.4104	51.2702	54.2791	25.8618	38.3758	44.894	43.2641	46.3053	48.9561	53.7611	42.9613	48.8545	42.6427	49.5988	36.1562	49.0535	43.2319	48.5158	47.391	39.7434	mt-Co2	MT	7013	7696	+	684	protein_coding	mitochondrially encoded cytochrome c oxidase II [Source:MGI Symbol;Acc:MGI:102503]	-
ENSMUSG00000055805	51.8929	63.595	47.4343	58.3674	74.4205	45.9204	46.3258	43.9843	44.4675	55.7382	50.237	42.6301	39.9625	48.7288	45.2412	41.4995	39.6671	15.9737	16.4492	14.0342	Fmnl1	11	103061933	103089727	+	4886	protein_coding	formin-like 1 [Source:MGI Symbol;Acc:MGI:1888994]	-
ENSMUSG00000025066	45.4617	45.9794	46.0677	45.9994	47.9293	47.9449	48.9299	47.9308	47.8702	50.2897	48.5852	51.6122	47.2041	45.2081	43.7329	47.0516	45.4998	25.1802	29.483	28.124	Sfr1	19	47720121	47724027	+	1915	protein_coding	SWI5 dependent recombination repair 1 [Source:MGI Symbol;Acc:MGI:1915038]	-
ENSMUSG00000027195	47.5047	54.882	47.0409	47.5049	50.7349	54.704	51.6319	44.9689	44.2504	54.1842	45.3621	46.1464	44.2729	51.875	43.4484	39.7908	45.2442	25.3499	24.474	21.6889	Hsd17b12	2	93863034	93988309	-	2407	protein_coding	hydroxysteroid (17-beta) dehydrogenase 12 [Source:MGI Symbol;Acc:MGI:1926967]	-
ENSMUSG00000001240	37.861	32.2074	45.3616	37.5239	23.0656	31.3325	34.1688	40.8138	37.3383	30.4646	42.6147	49.5384	49.8825	36.248	44.7083	48.4639	39.6159	72.3606	83.1318	67.3	Ramp2	11	101136854	101150372	+	3301	protein_coding	receptor (calcitonin) activity modifying protein 2 [Source:MGI Symbol;Acc:MGI:1859650]	-
ENSMUSG00000032216	40.9513	36.3074	38.7452	47.4895	38.5406	42.192	43.2615	47.6556	45.2146	38.2931	43.2765	41.8783	43.2749	42.3841	48.5677	45.8102	45.1042	52.1411	48.6646	54.0206	Nedd4	9	72569628	72657134	+	12601	protein_coding	neural precursor cell expressed, developmentally down-regulated 4 [Source:MGI Symbol;Acc:MGI:97297]	-
ENSMUSG00000049037	52.9409	50.232	50.0303	47.8452	65.6622	55.3731	67.1284	46.1158	37.5029	57.8451	59.5367	50.2474	43.5217	59.5126	41.7812	39.7408	42.7126	3.90389	6.37321	4.64615	Clec4a1	6	122898807	122911578	+	1558	protein_coding	C-type lectin domain family 4, member a1 [Source:MGI Symbol;Acc:MGI:3036291]	-
ENSMUSG00000034088	48.9036	49.2374	43.2147	52.2793	52.1657	47.0249	48.3601	46.7577	47.8172	47.2099	43.0141	45.5502	46.1345	48.2208	44.4369	44.1649	47.1949	27.166	26.5076	26.7114	Hdlbp	1	93333662	93406537	-	11320	protein_coding	high density lipoprotein (HDL) binding protein [Source:MGI Symbol;Acc:MGI:99256]	-
ENSMUSG00000036594	33.7337	36.5089	41.9379	32.4877	22.7134	34.3214	30.576	34.5775	40.1251	32.4585	45.5511	49.6375	44.1167	37.6202	43.5579	38.5211	34.3799	83.6335	75.2429	90.231	H2-Aa	17	34501718	34506797	-	3798	protein_coding	histocompatibility 2, class II antigen A, alpha [Source:MGI Symbol;Acc:MGI:95895]	-
ENSMUSG00000030647	44.1617	45.7743	47.0968	37.5691	32.911	53.5624	50.4922	44.3181	41.4978	49.2559	47.2171	45.2205	52.1391	42.6293	42.0259	43.6829	42.2301	35.0416	42.2827	42.4713	Ndufc2	7	97049210	97057009	+	754	protein_coding	NADH:ubiquinone oxidoreductase subunit C2 [Source:MGI Symbol;Acc:MGI:1344370]	-
ENSMUSG00000073418	50.3209	50.1841	52.5252	39.7503	32.7981	45.6157	37.3054	41.3194	46.3277	35.3808	46.5736	46.0691	47.1036	41.7573	49.0232	49.3256	39.6233	41.7802	39.343	48.48	C4b	17	34947354	34962856	-	5695	protein_coding	complement component 4B (Chido blood group) [Source:MGI Symbol;Acc:MGI:88228]	-
ENSMUSG00000073676	41.7705	46.7616	46.1473	49.1393	44.1663	47.5751	43.5298	46.4653	47.3893	46.229	58.1373	53.4657	46.9698	45.8092	49.3487	45.496	54.2229	20.4337	23.9248	22.9799	Hspe1	1	55127291	55130466	+	1474	protein_coding	heat shock protein 1 (chaperonin 10) [Source:MGI Symbol;Acc:MGI:104680]	-
ENSMUSG00000026880	42.8758	63.417	43.2503	44.3228	57.2633	43.9001	48.6049	46.9352	40.7152	53.5695	44.3055	39.4755	40.9056	46.2262	40.3466	37.1769	37.4223	38.4514	34.2574	36.5158	Stom	2	35203998	35226988	-	2827	protein_coding	stomatin [Source:MGI Symbol;Acc:MGI:95403]	-
ENSMUSG00000026479	52.4566	63.37	45.3316	50.2736	60.0928	55.8743	52.7878	44.46	40.2396	61.1916	35.9361	43.1942	43.6871	52.1008	38.2952	37.5526	43.8583	18.703	20.5436	19.7805	Lamc2	1	152998502	153062193	-	8039	protein_coding	laminin, gamma 2 [Source:MGI Symbol;Acc:MGI:99913]	-
ENSMUSG00000071713	52.5844	46.0765	49.8458	53.2056	71.0973	47.7115	48.0775	47.4388	48.8402	54.3084	55.7851	49.9378	41.2256	47.8003	49.6169	46.1621	51.9378	6.06471	6.57162	5.35752	Csf2rb	15	78209952	78238047	+	7277	protein_coding	colony stimulating factor 2 receptor, beta, low-affinity (granulocyte-macrophage) [Source:MGI Symbol;Acc:MGI:1339759]	-
ENSMUSG00000003346	40.0315	48.2734	50.212	41.3864	39.6381	49.5958	51.6236	46.746	51.1799	43.3371	46.8617	45.7369	44.8302	42.2826	43.8079	45.1968	42.3781	32.271	39.2019	34.4836	Abhd17a	10	80419488	80426175	-	1547	protein_coding	abhydrolase domain containing 17A [Source:MGI Symbol;Acc:MGI:106388]	-
ENSMUSG00000039218	48.1956	37.6142	33.8178	53.6097	55.6177	29.9	35.5366	38.0479	38.6949	34.2867	36.0711	37.2971	37.2691	38.1321	42.1111	40.8345	40.8941	73.0629	63.7562	63.9739	Srrm2	17	24009506	24043715	+	12842	protein_coding	serine/arginine repetitive matrix 2 [Source:MGI Symbol;Acc:MGI:1923206]	-
ENSMUSG00000022895	43.0358	60.6815	44.3044	54.1372	73.3233	40.5456	39.9933	38.2625	38.1048	50.8409	40.1901	39.9902	39.5613	40.6155	39.9961	43.4191	39.2542	35.8369	37.5011	38.701	Ets2	16	95502942	95522095	+	5780	protein_coding	E26 avian leukemia oncogene 2, 3' domain [Source:MGI Symbol;Acc:MGI:95456]	ETS
ENSMUSG00000026553	46.8467	48.1411	44.0565	48.0529	52.7939	45.2302	45.3811	42.8521	44.1376	46.2895	44.2184	44.401	44.0902	46.6894	43.4504	45.5839	46.4236	34.2831	32.043	33.2437	Copa	1	171910096	171949897	+	9427	protein_coding	coatomer protein complex subunit alpha [Source:MGI Symbol;Acc:MGI:1334462]	-
ENSMUSG00000037373	41.3668	48.5987	48.2551	43.9802	42.9052	46.5588	46.2553	45.4393	48.2244	48.0142	46.4339	47.6099	44.3933	43.1074	43.0659	45.4482	43.3778	33.6997	36.8967	34.0321	Ctbp1	5	33405067	33432338	-	4476	protein_coding	C-terminal binding protein 1 [Source:MGI Symbol;Acc:MGI:1201685]	-
ENSMUSG00000074896	29.6258	55.1143	65.0631	37.1699	30.4086	46.2877	32.5378	37.6412	51.6666	50.6752	61.0907	54.153	50.7127	44.5032	55.3096	51.711	49.593	23.5901	22.812	26.5804	Ifit3	19	34560931	34566131	+	1745	protein_coding	interferon-induced protein with tetratricopeptide repeats 3 [Source:MGI Symbol;Acc:MGI:1101055]	-
ENSMUSG00000059714	39.9741	53.6506	52.251	45.942	51.6456	45.0124	48.7061	46.6286	47.3116	51.7458	49.3362	44.1786	46.9312	44.2309	41.8308	45.2666	45.8344	23.1601	26.3805	26.1501	Flot1	17	36134122	36143683	+	2893	protein_coding	flotillin 1 [Source:MGI Symbol;Acc:MGI:1100500]	-
ENSMUSG00000044337	47.5834	88.3179	53.0446	43.9824	70.0297	52.0747	49.488	39.6948	37.7472	68.8005	41.486	42.1265	44.4357	47.6522	33.1205	39.1279	45.931	10.6821	8.91067	11.3275	Ackr3	1	90131702	90144473	+	3348	protein_coding	atypical chemokine receptor 3 [Source:MGI Symbol;Acc:MGI:109562]	-
ENSMUSG00000021124	41.0898	47.9546	47.4952	38.3088	44.2405	47.4049	43.7734	45.5468	47.8141	44.7429	50.3057	48.7913	47.0298	45.1477	45.6931	43.1289	44.4667	33.0525	37.4002	32.1413	Vti1b	12	79202791	79219441	-	1612	protein_coding	vesicle transport through interaction with t-SNAREs 1B [Source:MGI Symbol;Acc:MGI:1855688]	-
ENSMUSG00000025016	43.9724	46.9935	44.0335	43.8519	47.6242	46.542	44.9436	42.6976	43.9236	49.2444	43.1917	43.5942	42.3026	44.379	43.6534	44.0506	44.58	37.7256	37.9544	39.3796	Tm9sf3	19	41199283	41252436	-	8096	protein_coding	transmembrane 9 superfamily member 3 [Source:MGI Symbol;Acc:MGI:1914262]	-
ENSMUSG00000040652	36.8012	37.9875	39.5672	35.484	31.0896	36.4013	38.3082	42.8409	43.7361	41.2146	40.7697	41.1888	43.4736	36.911	42.0462	45.5335	38.1229	58.7803	71.9278	72.4186	Oaz2	9	65575283	65597582	+	2990	protein_coding	ornithine decarboxylase antizyme 2 [Source:MGI Symbol;Acc:MGI:109492]	-
ENSMUSG00000067818	41.9022	40.3409	54.9952	26.2979	21.6919	40.5482	32.7634	40.7211	50.7877	33.0253	42.7269	48.8746	51.4643	32.9513	47.237	63.3127	43.2064	55.9861	57.3636	48.0418	Myl9	2	156617340	156623578	+	1162	protein_coding	myosin, light polypeptide 9, regulatory [Source:MGI Symbol;Acc:MGI:2138915]	-
ENSMUSG00000040562	38.6216	33.2986	44.5458	34.6683	21.2764	37.836	33.491	42.4126	40.8474	39.2754	40.2686	45.723	47.9383	37.8964	41.4566	54.4509	36.3414	58.2796	67.5459	78.0255	Gstm2	3	107889018	107893769	-	1679	protein_coding	glutathione S-transferase, mu 2 [Source:MGI Symbol;Acc:MGI:95861]	-
ENSMUSG00000120144	37.8691	27.1898	45.5982	44.0365	42.7328	34.3769	39.1281	48.2873	47.4308	39.4753	60.3859	53.2823	52.1204	43.8565	45.5244	53.108	48.7213	34.2409	38.4476	38.0837	ENSMUSG00000120144	12	69421378	69422754	+	1377	lncRNA	novel transcript	-
ENSMUSG00000028270	28.0742	38.4257	63.5974	48.1388	33.6822	38.9752	25.4585	30.3815	37.6771	35.2738	98.2808	52.8769	47.4267	42.2795	58.4296	45.1456	58.6278	32.9158	28.8114	28.1296	Gbp2	3	142326363	142343769	+	2516	protein_coding	guanylate binding protein 2 [Source:MGI Symbol;Acc:MGI:102772]	-
ENSMUSG00000086583	54.643	41.7027	58.5023	36.0914	53.7694	41.8801	42.1511	50.2247	53.9818	40.9452	36.9219	62.4976	35.9777	51.2937	38.0365	32.1618	51.6414	25.0923	42.6933	22.3317	Gm15500	7	114304452	114305471	-	1020	transcribed_processed_pseudogene	predicted pseudogene 15500 [Source:MGI Symbol;Acc:MGI:3782947]	-
ENSMUSG00000028633	47.569	48.8001	46.7692	60.8792	55.6601	44.1792	47.2108	44.219	49.5494	51.9119	44.5887	51.948	48.6769	47.4186	47.0766	54.4377	51.2722	8.52543	11.3197	9.76401	Ctps	4	120397065	120427473	-	3316	protein_coding	cytidine 5'-triphosphate synthase [Source:MGI Symbol;Acc:MGI:1858304]	-
ENSMUSG00000051234	39.7733	49.2049	50.7861	36.7211	37.5682	45.1198	44.7731	43.1541	48.7398	48.1389	48.3283	50.2079	47.2396	42.1886	41.6202	46.6236	45.7236	30.9609	39.0279	35.5489	Rnf7	9	96352990	96360728	-	1328	protein_coding	ring finger protein 7 [Source:MGI Symbol;Acc:MGI:1337096]	-
ENSMUSG00000013698	42.7721	40.5787	45.2693	41.647	30.3344	41.6007	41.5809	46.4118	45.0079	38.8318	48.4356	49.7486	47.9028	41.5395	45.4805	44.8743	45.8633	40.4161	46.049	46.8503	Pea15a	1	172024295	172034371	-	3861	protein_coding	proliferation and apoptosis adaptor protein 15A [Source:MGI Symbol;Acc:MGI:104799]	-
ENSMUSG00000031078	45.7002	50.8439	42.9981	46.1424	47.7713	50.5631	50.6156	43.5179	45.6461	51.0267	41.0002	45.783	45.8221	44.9309	41.2237	44.5095	48.1537	26.5228	28.8383	29.3554	Cttn	7	143989470	144024746	-	4192	protein_coding	cortactin [Source:MGI Symbol;Acc:MGI:99695]	-
ENSMUSG00000021266	37.338	44.2374	48.8648	50.9833	42.4248	43.4319	42.338	43.3772	45.2306	41.0778	50.857	48.4111	47.5283	42.7578	43.5687	43.8087	42.4493	37.8169	37.0862	36.75	Wars	12	108825956	108860100	-	3447	protein_coding	tryptophanyl-tRNA synthetase [Source:MGI Symbol;Acc:MGI:104630]	-
ENSMUSG00000029328	52.2527	62.3351	43.5841	42.9008	44.7305	51.2892	51.3961	40.0255	33.7073	53.5404	37.7089	40.9524	38.3714	45.0632	38.5253	36.8462	38.7003	37.044	39.7025	41.0065	Hnrnpdl	5	100181436	100187523	-	4818	protein_coding	heterogeneous nuclear ribonucleoprotein D-like [Source:MGI Symbol;Acc:MGI:1355299]	-
ENSMUSG00000063011	51.6864	48.3179	49.3224	41.0115	37.5157	50.1819	44.8096	44.8865	51.4739	49.0971	39.1396	43.966	57.0521	55.0553	44.1869	48.4524	40.779	25.3136	23.9782	20.826	Msln	17	25967587	25973352	-	3064	protein_coding	mesothelin [Source:MGI Symbol;Acc:MGI:1888992]	-
ENSMUSG00000058799	39.5831	49.0644	39.7754	44.1093	44.7031	45.5175	47.0874	46.8895	43.3885	43.0889	48.5686	48.9336	47.0813	43.8321	41.737	44.8022	46.6087	33.6242	34.1306	34.3542	Nap1l1	10	111309084	111334011	+	4994	protein_coding	nucleosome assembly protein 1-like 1 [Source:MGI Symbol;Acc:MGI:1855693]	-
ENSMUSG00000020101	53.1905	58.6908	47.4358	53.9851	64.4946	42.5984	48.4487	45.0321	40.2364	53.9865	48.1978	44.629	40.9815	44.0316	40.0992	40.0191	38.1228	20.9422	20.0788	21.5927	Vsir	10	60182630	60208463	+	5014	protein_coding	V-set immunoregulatory receptor [Source:MGI Symbol;Acc:MGI:1921298]	-
ENSMUSG00000030678	43.0061	41.2351	42.0803	49.2526	40.4358	37.5039	44.2966	46.3567	45.4673	35.6843	49.3844	47.2517	42.7726	41.4837	49.1413	46.9446	46.6793	36.3955	41.1902	39.9092	Maz	7	126621302	126626209	-	2976	protein_coding	MYC-associated zinc finger protein (purine-binding transcription factor) [Source:MGI Symbol;Acc:MGI:1338823]	zf-C2H2
ENSMUSG00000032786	47.2018	37.7991	45.7332	52.5215	51.7154	43.452	45.3617	38.52	40.1718	47.3071	42.2019	45.2054	45.3683	43.9745	36.8618	39.758	45.0329	34.7636	41.339	41.7112	Alas1	9	106110654	106125853	-	6174	protein_coding	aminolevulinic acid synthase 1 [Source:MGI Symbol;Acc:MGI:87989]	-
ENSMUSG00000044103	42.289	28.4137	47.0413	61.2123	55.5364	45.7821	47.3313	70.0653	53.9968	47.4057	66.9153	50.6766	40.4956	49.7707	57.6837	47.0965	46.4909	0.85624	2.59379	3.62852	Il36g	2	24076488	24083580	+	1648	protein_coding	interleukin 36G [Source:MGI Symbol;Acc:MGI:2449929]	-
ENSMUSG00000025580	42.1055	55.4048	47.0493	43.784	48.1486	46.1289	50.163	44.3771	43.9136	53.9083	45.3105	45.4931	44.5416	49.7096	39.4307	42.1095	44.202	26.3698	27.4253	24.9356	Eif4a3	11	119179189	119190915	-	2122	protein_coding	eukaryotic translation initiation factor 4A3 [Source:MGI Symbol;Acc:MGI:1923731]	-
ENSMUSG00000046722	45.234	43.923	47.1058	49.4163	48.1273	43.5884	44.7605	44.8496	43.929	46.5109	50.4993	47.7203	45.9673	44.4461	40.8519	45.5537	42.5632	28.9589	31.2015	29.258	Cdc42se1	3	95136043	95143720	+	3258	protein_coding	CDC42 small effector 1 [Source:MGI Symbol;Acc:MGI:1889510]	-
ENSMUSG00000028937	36.2768	41.5263	41.6071	44.0429	41.6786	41.6323	45.4029	42.6139	45.3661	37.1268	46.256	46.7798	43.6041	45.8188	39.0157	41.076	43.9047	44.0076	48.7614	47.7683	Acot7	4	152262591	152356312	+	2124	protein_coding	acyl-CoA thioesterase 7 [Source:MGI Symbol;Acc:MGI:1917275]	-
ENSMUSG00000004771	39.5064	48.3675	48.5933	39.5216	42.6743	48.684	47.515	46.0946	41.3739	46.7583	47.8927	47.2612	46.7161	42.5792	42.3758	46.2085	46.8917	29.6632	32.517	31.1229	Rab11a	9	64622581	64645040	-	2992	protein_coding	RAB11A, member RAS oncogene family [Source:MGI Symbol;Acc:MGI:1858202]	-
ENSMUSG00000030516	44.7437	43.2494	33.0307	45.6508	43.7758	38.3387	40.4629	35.7593	37.1521	43.4313	30.9131	35.8988	37.4127	38.5732	38.5028	36.971	37.3078	65.6208	66.0519	69.2933	Tjp1	7	64945913	65177529	-	7811	protein_coding	tight junction protein 1 [Source:MGI Symbol;Acc:MGI:98759]	-
ENSMUSG00000024981	42.3387	44.4315	43.4329	45.5094	43.4944	42.9624	44.185	41.701	45.7424	47.5546	47.4435	46.2419	44.5999	46.0455	43.379	43.9836	44.1499	34.0426	35.528	33.9136	Acsl5	19	55240370	55286152	+	4864	protein_coding	acyl-CoA synthetase long-chain family member 5 [Source:MGI Symbol;Acc:MGI:1919129]	-
ENSMUSG00000053198	54.0714	45.2979	50.2105	46.9635	35.3903	46.9311	43.7328	44.5941	40.639	40.2932	38.9244	47.7777	53.0009	45.8707	36.1374	47.0507	41.0211	31.0291	36.8972	34.497	Prx	7	27196813	27219639	+	5661	protein_coding	periaxin [Source:MGI Symbol;Acc:MGI:108176]	-
ENSMUSG00000012428	44.6199	53.4975	44.8755	62.3695	65.3464	49.613	49.4119	46.0982	48.2254	48.3341	53.7983	44.3885	44.7422	49.8384	47.2255	49.6752	40.4478	5.62922	6.22386	4.81317	Steap4	5	8010457	8032213	+	3155	protein_coding	STEAP family member 4 [Source:MGI Symbol;Acc:MGI:1923560]	-
ENSMUSG00000017760	48.4736	42.7107	45.8744	45.1308	45.3942	45.0852	51.6255	49.6821	44.9932	39.9374	48.0781	47.8474	41.1428	44.7339	43.8905	44.5248	42.5611	29.4941	30.0496	27.6512	Ctsa	2	164674793	164682952	+	4715	protein_coding	cathepsin A [Source:MGI Symbol;Acc:MGI:97748]	-
ENSMUSG00000020326	42.2181	40.6888	43.1293	42.8928	45.686	56.4951	46.445	47.1865	41.433	48.6236	48.3986	40.7102	43.2295	45.948	43.8181	38.2899	48.6216	34.2768	30.5424	29.7744	Ccng1	11	40639379	40646138	-	3512	protein_coding	cyclin G1 [Source:MGI Symbol;Acc:MGI:102890]	-
ENSMUSG00000021948	49.4816	39.9556	48.4943	50.8579	51.4464	37.7484	42.4851	39.7149	48.602	43.9851	54.0672	50.0594	41.8816	43.2501	52.675	51.7954	51.4147	19.3614	20.3599	20.1032	Prkcd	14	30317311	30348167	-	5544	protein_coding	protein kinase C, delta [Source:MGI Symbol;Acc:MGI:97598]	-
ENSMUSG00000030246	29.2122	34.9676	47.761	38.141	23.7777	36.2876	35.2588	33.8757	40.2632	31.2391	43.1414	43.8678	41.2706	33.9522	32.6242	35.6278	29.1483	77.8839	79.6943	89.6819	Ldhb	6	142435975	142453683	-	1570	protein_coding	lactate dehydrogenase B [Source:MGI Symbol;Acc:MGI:96763]	-
ENSMUSG00000058254	33.922	31.352	38.0162	34.7109	24.3951	33.8464	33.1667	40.2519	34.8953	33.9033	38.2914	43.5409	44.4582	34.819	41.8153	42.4687	36.5063	74.8427	76.6286	85.7792	Tspan7	X	10351397	10462844	+	7067	protein_coding	tetraspanin 7 [Source:MGI Symbol;Acc:MGI:1298407]	-
ENSMUSG00000091537	41.5738	51.4241	45.9756	38.6979	43.5866	46.7775	42.5846	46.1427	45.437	47.0745	53.6711	51.9486	45.7829	42.2966	43.2585	42.9391	44.2084	25.1346	29.2586	28.9773	Tma7	9	108903636	108911655	-	1359	protein_coding	translational machinery associated 7 [Source:MGI Symbol;Acc:MGI:1913417]	-
ENSMUSG00000040249	54.7619	51.3359	40.3757	57.4152	66.4893	42.3124	49.9143	39.9967	39.3659	48.2909	36.7103	36.9196	37.2857	43.8405	42.0059	39.7352	41.4867	30.5702	29.9651	27.7941	Lrp1	10	127374030	127457017	-	17717	protein_coding	low density lipoprotein receptor-related protein 1 [Source:MGI Symbol;Acc:MGI:96828]	-
ENSMUSG00000001783	43.8977	49.301	45.8445	40.6487	38.2735	51.194	46.7511	45.0826	45.2667	46.6521	45.1807	45.2156	43.7823	43.9806	42.3166	41.1999	44.043	31.6696	33.4078	32.6461	Rtcb	10	85774501	85793687	-	2615	protein_coding	RNA 2',3'-cyclic phosphate and 5'-OH ligase [Source:MGI Symbol;Acc:MGI:106379]	-
ENSMUSG00000030142	47.8405	41.3325	51.3134	50.0884	58.0149	52.8454	48.7396	48.1224	47.4468	51.7615	58.0472	47.6184	42.7348	55.552	49.0789	44.3997	57.9374	0.44101	1.37212	0.396181	Clec4e	6	123258748	123266829	-	4965	protein_coding	C-type lectin domain family 4, member e [Source:MGI Symbol;Acc:MGI:1861232]	-
ENSMUSG00000053907	41.9248	30.516	39.434	44.415	54.861	38.3644	40.3116	39.0642	39.7166	38.9239	38.0253	39.7982	39.6122	43.4088	39.6383	42.759	47.2318	51.1311	47.6633	57.3011	Mat2a	6	72409782	72416541	-	4486	protein_coding	methionine adenosyltransferase II, alpha [Source:MGI Symbol;Acc:MGI:2443731]	-
ENSMUSG00000024991	45.0147	41.7032	40.8177	50.8294	50.7407	45.4094	45.6469	42.9959	43.3455	45.3534	44.41	46.3054	42.8889	44.1878	43.8057	43.627	46.0929	28.963	30.5736	31.0184	Eif3a	19	60749555	60779096	-	8731	protein_coding	eukaryotic translation initiation factor 3, subunit A [Source:MGI Symbol;Acc:MGI:95301]	-
ENSMUSG00000079562	41.5644	45.2958	45.132	46.5395	50.2527	42.9225	44.7128	42.8858	46.2511	45.5327	46.844	44.4378	45.2073	45.3706	41.4806	43.2218	44.015	29.354	30.1982	31.0207	Maea	5	33492853	33530640	+	2629	protein_coding	macrophage erythroblast attacher [Source:MGI Symbol;Acc:MGI:1891748]	-
ENSMUSG00000041801	44.5592	51.7534	49.1592	31.6379	32.0016	47.662	49.3316	49.8222	51.9131	42.8273	46.1385	41.5273	45.2986	44.6058	48.1537	47.5004	48.6067	26.7167	22.906	28.9441	Phlda3	1	135693857	135696874	+	1559	protein_coding	pleckstrin homology like domain, family A, member 3 [Source:MGI Symbol;Acc:MGI:1351485]	-
ENSMUSG00000009013	33.9049	30.9887	50.4012	43.9277	35.5936	37.5811	35.815	48.9401	52.741	33.1977	54.4976	54.6341	51.2336	39.9633	50.4181	52.3964	52.9708	28.5569	32.8056	28.7016	Dynll1	5	115435169	115439058	-	3890	protein_coding	dynein light chain LC8-type 1 [Source:MGI Symbol;Acc:MGI:1861457]	-
ENSMUSG00000024664	42.4143	43.6324	45.9612	37.5087	36.7198	48.0541	43.7224	41.8748	47.629	42.1952	40.0667	44.0066	43.8834	40.7857	42.6389	49.5409	40.9176	37.4431	41.1332	38.3344	Fads3	19	10018933	10037474	+	3792	protein_coding	fatty acid desaturase 3 [Source:MGI Symbol;Acc:MGI:1928740]	-
ENSMUSG00000054405	41.1875	47.8914	44.3461	41.2758	36.1447	47.0584	43.0534	42.2143	41.9355	42.7829	43.951	43.5552	44.7329	44.5542	41.2458	41.3756	39.8411	39.8406	41.8604	38.848	Dnajc8	4	132262861	132281053	+	2555	protein_coding	DnaJ heat shock protein family (Hsp40) member C8 [Source:MGI Symbol;Acc:MGI:1915848]	-
ENSMUSG00000023905	50.2879	65.8941	51.5369	53.9052	66.1777	49.9595	49.7168	38.0028	41.082	68.2881	35.2251	43.1731	46.2349	44.3246	31.042	39.4678	46.9903	6.29633	10.4633	7.77856	Tnfrsf12a	17	23894419	23896442	-	1932	protein_coding	tumor necrosis factor receptor superfamily, member 12a [Source:MGI Symbol;Acc:MGI:1351484]	-
ENSMUSG00000040048	38.9023	41.8762	57.7892	36.2074	29.889	44.5357	42.5193	42.6186	50.3776	43.2729	43.2171	46.2791	47.608	37.8626	42.4954	50.6954	45.148	31.5858	36.8068	34.6535	Ndufb10	17	24941034	24943452	-	1217	protein_coding	NADH:ubiquinone oxidoreductase subunit B10 [Source:MGI Symbol;Acc:MGI:1915592]	-
ENSMUSG00000022477	43.0921	43.4447	56.5565	40.0449	36.3166	42.8686	44.1337	42.672	47.69	41.5255	47.111	39.9566	45.9033	43.0949	40.1786	41.4497	39.8422	43.1385	34.518	30.6624	Aco2	15	81756510	81799334	+	4302	protein_coding	aconitase 2, mitochondrial [Source:MGI Symbol;Acc:MGI:87880]	-
ENSMUSG00000102869	39.5093	43.6077	39.4933	41.0747	41.313	40.2725	43.1666	40.4234	41.5437	45.8404	40.1524	40.4857	39.9426	41.198	41.4491	42.7466	39.3675	44.4539	47.5631	50.1193	Norad	2	156229980	156234921	-	4942	lncRNA	non-coding RNA activated by DNA damage [Source:MGI Symbol;Acc:MGI:1914767]	-
ENSMUSG00000033032	40.6932	36.4318	36.4871	38.9426	29.6771	37.7292	37.8291	38.7823	36.1192	32.7402	36.1418	40.4575	41.2022	37.6407	37.5487	40.8796	35.8713	68.8485	69.7787	69.6161	Afap1l1	18	61863332	61919773	-	3680	protein_coding	actin filament associated protein 1-like 1 [Source:MGI Symbol;Acc:MGI:2147199]	-
ENSMUSG00000030123	44.5317	42.8841	38.2363	47.3009	47.5956	45.0661	52.7968	50.9106	44.8887	39.0388	46.5513	44.3658	35.0975	48.9157	47.0403	39.5295	46.5606	26.3517	25.9683	29.5015	Plxnd1	6	115931772	115971966	-	7301	protein_coding	plexin D1 [Source:MGI Symbol;Acc:MGI:2154244]	-
ENSMUSG00000031431	43.2012	50.3309	46.9552	51.4788	60.6379	44.3279	41.9983	43.2484	27.6845	45.6991	31.9682	39.429	41.684	49.042	29.3481	28.506	27.9983	36.1937	48.404	53.6053	Tsc22d3	X	139440277	139501408	-	4341	protein_coding	TSC22 domain family, member 3 [Source:MGI Symbol;Acc:MGI:1196284]	TSC22
ENSMUSG00000032504	41.9505	46.4092	40.7641	50.6571	57.4349	43.0885	45.3811	41.6023	40.448	46.7891	42.3061	42.1359	39.9973	43.6334	40.1896	41.1461	44.3535	31.5647	30.9101	30.4958	Pdcd6ip	9	113480812	113537327	-	6903	protein_coding	programmed cell death 6 interacting protein [Source:MGI Symbol;Acc:MGI:1333753]	-
ENSMUSG00000001918	42.2412	52.8771	44.7612	43.7174	45.9997	43.983	43.7022	35.0156	41.8768	41.8105	37.9949	38.3596	38.0345	42.5605	36.1904	39.0007	37.856	47.5853	45.4764	41.7448	Slc1a5	7	16515265	16532199	+	4173	protein_coding	solute carrier family 1 (neutral amino acid transporter), member 5 [Source:MGI Symbol;Acc:MGI:105305]	-
ENSMUSG00000030530	48.6995	63.3291	46.2076	46.8171	62.6973	48.9307	50.6352	43.6904	43.1917	61.4812	39.384	37.1386	36.0158	49.0042	37.824	38.4789	42.315	14.6695	16.0147	14.1709	Furin	7	80038333	80055184	-	9178	protein_coding	furin (paired basic amino acid cleaving enzyme) [Source:MGI Symbol;Acc:MGI:97513]	-
ENSMUSG00000031897	33.8741	42.409	55.7357	41.0096	32.8807	39.7361	39.7175	39.2225	49.1283	40.8789	60.6536	51.0067	46.324	40.621	46.0928	48.6686	50.6406	26.6549	30.3983	24.2505	Psmb10	8	106662367	106665076	-	1705	protein_coding	proteasome (prosome, macropain) subunit, beta type 10 [Source:MGI Symbol;Acc:MGI:1096380]	-
ENSMUSG00000009687	47.5736	57.7892	48.6976	44.08	53.6391	47.887	49.4934	45.5056	40.4992	49.4864	50.0996	44.8723	44.0164	48.8934	41.0687	40.0512	43.7022	13.8244	16.1239	12.0406	Fxyd5	7	30732147	30741906	-	4192	protein_coding	FXYD domain-containing ion transport regulator 5 [Source:MGI Symbol;Acc:MGI:1201785]	-
ENSMUSG00000035545	50.5319	39.5464	34.966	44.3642	50.9679	26.685	32.4949	33.7319	34.0358	33.2839	33.7057	34.697	32.6521	33.1509	39.0068	37.2288	37.4862	75.6007	70.637	64.5693	Leng8	7	4140038	4151176	+	6395	protein_coding	leukocyte receptor cluster (LRC) member 8 [Source:MGI Symbol;Acc:MGI:2142195]	-
ENSMUSG00000022091	42.8979	38.2541	42.8189	37.251	32.2887	39.2063	37.2049	40.0192	44.2009	36.4081	39.0081	42.2681	50.7547	40.2145	35.5071	43.4657	38.2285	52.6794	55.9589	50.4602	Sorbs3	14	70417917	70449438	-	3630	protein_coding	sorbin and SH3 domain containing 3 [Source:MGI Symbol;Acc:MGI:700013]	-
ENSMUSG00000027533	46.2849	38.4488	48.774	30.0121	35.1007	42.1928	41.4044	51.7389	43.4489	51.4429	44.8799	40.9622	52.1955	47.5285	50.0221	53.4302	50.5292	23.7084	19.8354	26.4257	Fabp5	3	10077608	10081667	+	3567	protein_coding	fatty acid binding protein 5, epidermal [Source:MGI Symbol;Acc:MGI:101790]	-
ENSMUSG00000008348	45.3257	69.4004	48.5141	54.6594	46.3429	42.2751	36.9077	40.721	39.2295	41.8525	39.9183	39.8222	40.9861	40.1111	34.7621	41.7705	40.1861	34.4794	28.1043	32.7182	Ubc	5	125463029	125467266	-	2893	protein_coding	ubiquitin C [Source:MGI Symbol;Acc:MGI:98889]	-
ENSMUSG00000030120	40.0998	46.2313	47.6655	41.3355	39.8283	44.3364	44.2954	45.2059	45.4608	41.0317	46.4204	47.7099	43.2396	41.2665	41.5007	43.0856	44.7378	29.4721	33.9318	30.8038	Mlf2	6	124908349	124914201	+	4106	protein_coding	myeloid leukemia factor 2 [Source:MGI Symbol;Acc:MGI:1353554]	-
ENSMUSG00000020390	34.3429	39.9208	40.8441	40.9656	40.4537	41.8828	36.2779	41.8739	38.5501	41.3352	45.8518	40.8815	39.7977	37.1679	39.4644	41.4511	39.4051	50.0313	51.145	54.2555	Ube2b	11	51876324	51891589	-	2126	protein_coding	ubiquitin-conjugating enzyme E2B [Source:MGI Symbol;Acc:MGI:102944]	-
ENSMUSG00000024810	32.3274	37.136	36.9537	61.4736	47.2082	35.7161	38.6083	42.2781	49.067	32.1796	43.9872	45.6629	50.5329	41.9481	46.4752	50.8008	46.1508	33.5852	32.5233	30.8347	Il33	19	29902514	29938118	+	2886	protein_coding	interleukin 33 [Source:MGI Symbol;Acc:MGI:1924375]	-
ENSMUSG00000002603	38.7346	48.8976	48.7366	43.8474	52.8968	37.7112	44.1548	41.3165	52.1437	51.407	48.1783	49.09	42.5381	46.9327	42.7801	50.3152	44.4417	15.7014	18.3158	16.8302	Tgfb1	7	25386427	25404502	+	5042	protein_coding	transforming growth factor, beta 1 [Source:MGI Symbol;Acc:MGI:98725]	-
ENSMUSG00000027775	43.7842	43.9067	40.8765	42.8273	46.1016	49.7494	49.8268	49.1802	43.8229	46.0499	46.4818	45.3842	38.6138	43.6841	46.0646	41.9074	41.8367	23.1454	25.0591	25.7487	Mfsd1	3	67490074	67511570	+	3042	protein_coding	major facilitator superfamily domain containing 1 [Source:MGI Symbol;Acc:MGI:1914118]	-
ENSMUSG00000030751	42.9452	47.8948	43.2696	42.554	47.3599	50.6104	49.4374	44.9045	39.6691	49.1293	47.2836	42.8174	41.845	45.5405	41.5516	38.5969	44.9517	23.1752	25.4007	25.0278	Psma1	7	113863841	113875353	-	2952	protein_coding	proteasome subunit alpha 1 [Source:MGI Symbol;Acc:MGI:1347005]	-
ENSMUSG00000032637	42.4547	42.8826	38.8275	54.1047	56.7089	33.4873	39.3377	37.3219	39.902	37.3956	41.2342	41.5888	38.3205	38.7103	42.1006	41.0962	41.2524	42.614	42.6552	41.2494	Atxn2l	7	126090880	126102609	-	4782	protein_coding	ataxin 2-like [Source:MGI Symbol;Acc:MGI:2446242]	-
ENSMUSG00000025228	46.8392	45.5063	45.0282	42.1284	43.3983	44.2888	46.6088	40.4078	41.3444	44.5432	41.7756	42.6833	41.3912	43.9038	41.4976	44.4224	40.956	31.1885	33.8486	30.6257	Actr1a	19	46365250	46384187	-	4320	protein_coding	ARP1 actin-related protein 1A, centractin alpha [Source:MGI Symbol;Acc:MGI:1858964]	-
ENSMUSG00000060636	43.1068	50.1869	50.7924	37.0729	37.826	43.9311	39.9467	46.0104	41.4207	47.4824	46.329	46.4514	41.8665	43.3036	43.0696	43.9621	39.0061	23.501	36.1164	30.8166	Rpl35a	16	32876823	32880559	+	3526	protein_coding	ribosomal protein L35A [Source:MGI Symbol;Acc:MGI:1928894]	-
ENSMUSG00000050777	47.2378	58.6569	46.1329	34.523	36.7625	60.1345	48.9002	42.0598	48.9995	54.1424	36.6084	46.3514	46.7034	45.7422	43.2679	50.5154	42.8145	11.0975	14.4686	16.9546	Tmem37	1	119995107	120001804	-	1311	protein_coding	transmembrane protein 37 [Source:MGI Symbol;Acc:MGI:2157899]	-
ENSMUSG00000022452	42.1451	47.7635	49.7372	36.6895	32.9099	45.8972	43.3087	46.7968	46.14	44.5555	47.7336	48.2287	44.6406	40.9905	40.7566	45.1638	40.8218	26.2207	31.4607	30.0575	Smdt1	15	82223160	82233292	+	1479	protein_coding	single-pass membrane protein with aspartate rich tail 1 [Source:MGI Symbol;Acc:MGI:1916279]	-
ENSMUSG00000078126	38.2596	48.518	43.3237	37.0319	43.1801	47.0956	45.3494	48.8728	39.5305	46.5768	46.6609	39.8916	38.5291	49.6305	44.1044	40.1221	48.6283	27.3442	27.3059	30.9346	Rpl23a-ps3	14	33892612	33893079	+	468	processed_pseudogene	ribosomal protein L23A, pseudogene 3 [Source:MGI Symbol;Acc:MGI:3781353]	-
ENSMUSG00000027485	30.2233	42.9534	47.0574	37.2417	41.5482	52.3495	49.9512	40.6802	42.8213	41.0589	37.6864	33.4705	47.8802	55.5764	40.4536	39.8287	33.9575	42.712	35.4417	36.5237	Bpifb1	2	154032738	154062289	+	3617	protein_coding	BPI fold containing family B, member 1 [Source:MGI Symbol;Acc:MGI:2137431]	-
ENSMUSG00000045665	41.7289	53.4218	47.6202	43.5891	43.9542	46.0251	50.6769	44.3075	44.7502	47.2039	46.3251	42.5455	42.4316	44.5692	40.8171	44.2754	46.2707	19.2524	18.8871	20.4105	Mfsd5	15	102187889	102190189	+	1754	protein_coding	major facilitator superfamily domain containing 5 [Source:MGI Symbol;Acc:MGI:2145901]	-
ENSMUSG00000006095	42.7597	48.9541	50.9867	39.2886	36.0749	52.8715	47.4546	44.7545	48.7456	44.5237	46.1591	48.1607	45.3188	46.5003	42.5711	41.6569	42.6224	18.154	19.2064	20.1887	Tbcb	7	29923556	29931697	-	1442	protein_coding	tubulin folding cofactor B [Source:MGI Symbol;Acc:MGI:1913661]	-
ENSMUSG00000020577	26.8276	19.0903	30.278	25.4443	13.3854	25.0731	26.0897	35.9151	34.1338	19.9169	35.0785	36.6107	38.4285	26.3256	38.8109	42.3926	30.3703	101.269	113.729	107.686	Tspan13	12	36064556	36092499	-	2474	protein_coding	tetraspanin 13 [Source:MGI Symbol;Acc:MGI:1913359]	-
ENSMUSG00000033335	46.4166	46.9087	43.5407	46.9797	53.9686	40.3948	42.8054	39.5227	38.4645	44.8489	41.1448	40.3839	40.3586	41.4475	40.8916	40.6001	39.8267	31.8149	33.299	33.0448	Dnm2	9	21336204	21419055	+	5330	protein_coding	dynamin 2 [Source:MGI Symbol;Acc:MGI:109547]	-
ENSMUSG00000028609	42.8943	51.3762	49.4159	36.478	37.0245	52.5065	41.6287	41.8513	44.5025	53.2281	48.1232	46.0467	43.0782	42.231	40.5073	42.3184	41.0961	23.6339	24.5186	23.8599	Magoh	4	107736952	107744621	+	770	protein_coding	mago homolog, exon junction complex core component [Source:MGI Symbol;Acc:MGI:1330312]	-
ENSMUSG00000025804	50.9428	49.2832	46.9884	47.5619	74.6452	54.8638	53.329	48.6966	40.7151	66.5331	43.4423	40.1857	36.7762	48.7122	41.0302	34.5991	38.7545	2.04388	4.74658	2.26352	Ccr1	9	123762161	123768729	-	2833	protein_coding	chemokine (C-C motif) receptor 1 [Source:MGI Symbol;Acc:MGI:104618]	-
ENSMUSG00000025034	38.3665	51.6287	40.5896	42.4515	41.7362	38.1933	40.9106	38.0894	40.8774	43.2753	40.1797	42.9611	42.4827	38.8519	39.038	40.6548	42.5386	36.8248	43.7944	41.0909	Trim8	19	46490141	46505287	+	3709	protein_coding	tripartite motif-containing 8 [Source:MGI Symbol;Acc:MGI:1933302]	-
ENSMUSG00000041870	44.9809	50.9226	42.7111	41.2063	41.0253	43.8023	44.7345	41.917	40.8178	48.5571	38.9345	38.983	43.0809	44.2647	37.4955	37.8447	38.6071	32.8074	35.2984	35.9215	Ankrd13a	5	114912738	114944261	+	5983	protein_coding	ankyrin repeat domain 13a [Source:MGI Symbol;Acc:MGI:1915670]	-
ENSMUSG00000002379	44.1773	51.8912	49.4659	38.2724	38.6432	43.9532	45.1825	40.0611	48.9027	48.6037	47.7575	48.0328	43.259	41.3802	38.2938	41.1557	40.2799	25.3984	24.9138	22.5525	Ndufa11	17	57024767	57029141	+	1092	protein_coding	NADH:ubiquinone oxidoreductase subunit A11 [Source:MGI Symbol;Acc:MGI:1917125]	-
ENSMUSG00000024835	41.1922	43.1356	45.5101	40.6495	42.9568	41.9751	46.1124	44.1061	47.6707	37.004	45.7946	46.8108	42.8458	43.3353	42.6379	41.5178	39.86	31.3756	28.9062	28.5601	Coro1b	19	4198618	4204034	+	3204	protein_coding	coronin, actin binding protein 1B [Source:MGI Symbol;Acc:MGI:1345963]	-
ENSMUSG00000026390	46.1114	36.3041	37.4342	95.0601	58.9909	36.566	43.4473	44.9653	38.0617	47.602	50.6394	79.7871	34.8537	41.5607	40.2095	33.1237	35.8774	6.09174	4.5105	9.80965	Marco	1	120402267	120432753	-	1925	protein_coding	macrophage receptor with collagenous structure [Source:MGI Symbol;Acc:MGI:1309998]	-
ENSMUSG00000105388	39.7033	38.1977	43.8669	30.1602	37.5017	51.8054	42.4307	47.944	44.2513	51.6431	47.9095	48.2221	43.4571	55.6941	44.7731	44.1115	32.6035	24.4048	29.6845	22.3054	Rpl36a-ps2	3	145584775	145585095	+	321	processed_pseudogene	ribosomal protein L36A, pseudogene 2 [Source:MGI Symbol;Acc:MGI:3780887]	-
ENSMUSG00000028961	48.7391	45.8097	44.6739	44.6244	52.3229	47.3304	49.9315	45.7912	43.3164	44.622	45.9245	45.1892	39.7344	43.5972	39.2495	39.0839	42.4827	19.9327	17.7568	20.2348	Pgd	4	149234448	149251228	-	6447	protein_coding	phosphogluconate dehydrogenase [Source:MGI Symbol;Acc:MGI:97553]	-
ENSMUSG00000087260	44.6728	41.383	44.4795	39.03	38.5917	48.1241	42.9431	40.7344	41.3588	43.9809	46.1637	46.7933	39.2713	40.7129	41.683	44.2233	43.7263	27.3014	32.9417	32.0868	Lamtor5	3	107186174	107191398	+	884	protein_coding	late endosomal/lysosomal adaptor, MAPK and MTOR activator 5 [Source:MGI Symbol;Acc:MGI:1915826]	-
ENSMUSG00000029621	38.1279	43.402	43.944	40.0119	41.0716	41.5085	39.4427	43.8222	43.4509	42.1191	40.3647	44.3091	41.8839	41.3299	39.6384	41.9874	43.905	34.8587	36.3742	37.7622	Arpc1a	5	145020640	145045571	+	2567	protein_coding	actin related protein 2/3 complex, subunit 1A [Source:MGI Symbol;Acc:MGI:1928896]	-
ENSMUSG00000006442	41.5081	51.4054	47.2076	51.826	58.8418	44.5438	48.2002	40.4134	48.4775	49.2021	43.9241	47.2257	43.868	47.9211	36.5744	42.6545	52.207	7.24241	7.46289	8.46356	Srm	4	148675960	148679450	+	1599	protein_coding	spermidine synthase [Source:MGI Symbol;Acc:MGI:102690]	-
ENSMUSG00000054312	39.775	41.5824	49.2502	36.3908	34.0495	40.5407	37.2314	40.903	44.9162	41.7661	50.7973	49.4644	44.8317	38.4784	47.0169	43.201	40.6824	27.7858	36.1516	32.4202	Mrps21	3	95769946	95778831	-	739	protein_coding	mitochondrial ribosomal protein S21 [Source:MGI Symbol;Acc:MGI:1913542]	-
ENSMUSG00000024644	45.5096	52.7388	45.8349	42.748	53.7889	48.5285	51.726	42.6039	41.863	48.9734	42.3407	41.4766	40.4134	44.5159	38.8266	41.2319	44.6844	15.5284	17.3538	15.9159	Cndp2	18	84685590	84703827	-	4249	protein_coding	CNDP dipeptidase 2 (metallopeptidase M20 family) [Source:MGI Symbol;Acc:MGI:1913304]	-
ENSMUSG00000021756	40.0038	40.4616	36.2238	48.284	42.4758	42.1781	38.8108	36.7989	40.4747	40.7686	37.5462	39.0692	39.3585	37.8718	39.2122	39.541	41.1693	43.9409	42.7415	48.9642	Il6st	13	112600604	112646620	+	11099	protein_coding	interleukin 6 signal transducer [Source:MGI Symbol;Acc:MGI:96560]	-
ENSMUSG00000020427	45.9942	89.5683	40.5877	32.7258	92.9293	49.0675	45.7871	23.2264	21.5215	88.618	15.6945	19.0133	27.6776	43.0406	18.2204	18.5311	26.3236	36.7345	40.2305	39.7053	Igfbp3	11	7156086	7163923	-	3130	protein_coding	insulin-like growth factor binding protein 3 [Source:MGI Symbol;Acc:MGI:96438]	-
ENSMUSG00000067925	37.4779	35.2156	54.056	34.5068	20.3292	39.723	45.1789	52.7599	40.2353	30.8104	47.5595	54.3955	58.1681	46.1773	49.579	50.8191	46.1031	22.7207	22.9527	26.304	Rtl8a	X	52644455	52645649	-	1195	protein_coding	retrotransposon Gag like 8A [Source:MGI Symbol;Acc:MGI:1913408]	-
ENSMUSG00000033960	36.1168	36.8761	34.8266	45.2689	38.3644	38.999	37.5589	40.5658	36.8554	33.2353	36.4116	37.5599	43.8471	36.9046	39.5675	39.6258	37.9146	52.6247	56.9267	54.8435	Jcad	18	4634878	4682869	+	7311	protein_coding	junctional cadherin 5 associated [Source:MGI Symbol;Acc:MGI:2685174]	-
ENSMUSG00000029231	55.6561	49.0342	38.7728	46.7292	50.5124	43.243	46.5309	36.6992	35.9088	52.4685	28.534	34.2807	39.029	39.0591	31.7185	36.2185	41.6937	37.7896	33.435	37.4923	Pdgfra	5	75312953	75358876	+	10024	protein_coding	platelet derived growth factor receptor, alpha polypeptide [Source:MGI Symbol;Acc:MGI:97530]	-
ENSMUSG00000021057	34.4395	18.4414	30.1462	32.3447	16.6473	40.8023	33.2095	34.5892	40.3726	29.5742	29.4336	39.7576	43.9216	37.9636	38.84	41.3131	42.8052	74.7341	80.8972	73.0145	Akap5	12	76371665	76380927	+	6824	protein_coding	A kinase (PRKA) anchor protein 5 [Source:MGI Symbol;Acc:MGI:2685104]	-
ENSMUSG00000031007	41.2419	45.9294	41.5302	40.7086	47.2434	47.3543	47.5333	44.9984	38.7449	48.2429	42.2303	40.6494	39.1001	40.3276	43.1588	38.1964	42.1446	28.9384	27.0596	26.0268	Atp6ap2	X	12454040	12483288	+	2618	protein_coding	ATPase, H+ transporting, lysosomal accessory protein 2 [Source:MGI Symbol;Acc:MGI:1917745]	-
ENSMUSG00000020361	39.5911	46.8898	39.0024	46.4286	49.7793	44.28	45.3391	40.1221	41.0074	43.6319	40.0069	40.7064	38.8843	43.0187	38.6664	39.0425	43.2762	30.3849	30.2054	29.9397	Hspa4	11	53150641	53191284	-	5528	protein_coding	heat shock protein 4 [Source:MGI Symbol;Acc:MGI:1342292]	-
ENSMUSG00000009079	47.9603	47.3238	40.6554	40.374	41.9872	41.8262	43.032	40.3547	34.7899	43.2047	38.5061	42.4326	39.1133	38.8129	38.0168	38.1157	38.5439	35.8078	39.5668	39.3408	Ewsr1	11	5019689	5049266	-	5907	protein_coding	Ewing sarcoma breakpoint region 1 [Source:MGI Symbol;Acc:MGI:99960]	-
ENSMUSG00000061111	37.2799	41.7603	49.5173	35.5836	35.9669	40.253	39.3822	41.9169	44.6631	37.3639	44.6783	46.2578	42.8139	40.0056	39.1183	44.6263	40.3944	33.1725	35.0448	39.4328	Mcrip1	11	120433714	120440553	-	1282	protein_coding	MAPK regulated corepressor interacting protein 1 [Source:MGI Symbol;Acc:MGI:2384752]	-
ENSMUSG00000030161	32.3472	35.7197	38.0721	35.5068	32.5346	38.661	38.2328	36.8115	38.75	35.3067	36.1538	38.9939	39.5905	35.7811	34.635	35.3457	33.2054	61.9285	65.4519	65.8806	Gabarapl1	6	129510123	129519309	+	2013	protein_coding	gamma-aminobutyric acid (GABA) A receptor-associated protein-like 1 [Source:MGI Symbol;Acc:MGI:1914980]	-
ENSMUSG00000031021	42.0739	48.9717	45.9299	36.4979	38.4659	42.7409	41.585	43.4057	40.8647	46.7547	43.8326	41.7941	44.262	40.4075	39.4649	42.3271	41.4266	29.8462	30.1145	28.1399	Tmem9b	7	109335041	109352082	-	2002	protein_coding	TMEM9 domain family, member B [Source:MGI Symbol;Acc:MGI:1915254]	-
ENSMUSG00000004460	40.3134	47.5429	42.3731	43.5717	44.2376	44.0751	42.8843	42.054	45.0422	44.6619	47.2003	48.0448	42.4466	42.5007	43.5865	44.2056	43.0814	17.6829	21.7955	21.1171	Dnajb11	16	22676595	22698384	+	3236	protein_coding	DnaJ heat shock protein family (Hsp40) member B11 [Source:MGI Symbol;Acc:MGI:1915088]	-
ENSMUSG00000026509	44.989	51.8823	38.91	39.8789	44.4244	46.3717	44.9065	41.6696	39.6046	48.1108	35.4344	38.4815	41.1164	42.3752	38.0973	37.9103	39.8045	29.3559	33.2494	31.578	Capn2	1	182294825	182345173	-	6345	protein_coding	calpain 2 [Source:MGI Symbol;Acc:MGI:88264]	-
ENSMUSG00000042190	47.0881	36.097	40.133	40.5426	41.2016	41.799	44.1387	38.8962	42.0098	43.1738	40.116	41.5689	40.5137	41.7051	43.5402	43.3165	39.4875	34.252	35.6423	32.8071	Cmklr1	5	113750415	113788487	-	3408	protein_coding	chemokine-like receptor 1 [Source:MGI Symbol;Acc:MGI:109603]	-
ENSMUSG00000028070	37.6107	36.4548	45.3377	34.883	26.5155	43.7512	39.2779	40.4537	44.1363	35.6568	40.0536	46.478	43.6016	36.8462	40.1182	40.9719	37.2425	45.8715	48.2046	44.3234	Naxe	3	87963827	87965802	-	908	protein_coding	NAD(P)HX epimerase [Source:MGI Symbol;Acc:MGI:2180167]	-
ENSMUSG00000009863	37.901	48.4079	49.4708	38.8091	39.1497	47.3141	44.9032	41.7353	41.5753	45.4054	43.2312	43.7465	44.0018	43.3397	39.5042	39.4769	40.3047	28.8819	25.7933	24.7044	Sdhb	4	140688514	140706504	+	2239	protein_coding	succinate dehydrogenase complex, subunit B, iron sulfur (Ip) [Source:MGI Symbol;Acc:MGI:1914930]	-
ENSMUSG00000006273	43.9454	38.75	42.6218	42.4622	51.7408	42.8242	46.7088	42.3135	42.0043	43.049	46.8322	42.664	40.7056	44.031	41.7616	43.3031	41.736	22.8936	23.8035	23.3227	Atp6v1b2	8	69541298	69566363	+	5305	protein_coding	ATPase, H+ transporting, lysosomal V1 subunit B2 [Source:MGI Symbol;Acc:MGI:109618]	-
ENSMUSG00000023034	40.0929	55.0172	40.5018	63.3099	149.04	32.1833	43.5229	26.2546	28.5173	53.4024	35.1768	35.7078	31.7355	41.5076	26.2197	28.7858	34.3555	11.1904	9.07284	21.7613	Nr4a1	15	101152150	101172676	+	3509	protein_coding	nuclear receptor subfamily 4, group A, member 1 [Source:MGI Symbol;Acc:MGI:1352454]	NGFIB-like
ENSMUSG00000049521	37.5485	42.6928	39.7659	36.7442	31.2529	32.6171	39.4651	35.6884	40.271	37.798	40.1913	39.8749	41.4876	36.109	37.8207	43.4764	39.1848	49.3043	56.4933	48.592	Cdc42ep1	15	78726824	78735097	+	2560	protein_coding	CDC42 effector protein (Rho GTPase binding) 1 [Source:MGI Symbol;Acc:MGI:1929763]	-
ENSMUSG00000029762	46.5524	49.6172	39.5514	39.9741	36.0657	56.0851	58.2759	51.9299	42.1052	49.5211	43.5961	46.2944	39.5506	48.8016	36.1074	41.0116	49.6301	9.47842	8.9707	12.8599	Akr1b8	6	34331054	34345398	+	1499	protein_coding	aldo-keto reductase family 1, member B8 [Source:MGI Symbol;Acc:MGI:107673]	-
ENSMUSG00000019970	48.5827	75.8682	43.7152	35.8026	53.1821	48.8567	41.7807	39.0628	35.9803	58.1228	33.5481	33.267	33.6729	41.296	32.5016	36.1447	32.6527	22.5377	25.1467	33.1223	Sgk1	10	21758083	21875802	+	4903	protein_coding	serum/glucocorticoid regulated kinase 1 [Source:MGI Symbol;Acc:MGI:1340062]	-
ENSMUSG00000001098	42.9648	48.1226	39.7022	39.9497	38.3047	46.4333	40.9944	41.0929	40.4018	45.794	33.1592	39.5675	39.6005	42.1253	36.3689	37.2352	35.5186	36.864	41.0762	39.3018	Kctd10	5	114501628	114518569	-	4039	protein_coding	potassium channel tetramerisation domain containing 10 [Source:MGI Symbol;Acc:MGI:2141207]	-
ENSMUSG00000028464	37.286	31.9335	56.8439	16.9007	14.5659	41.0293	22.1507	62.872	80.7291	52.9252	59.2497	32.1787	44.834	36.3418	47.6845	57.897	52.7268	21.2764	18.0923	16.9589	Tpm2	4	43514711	43523765	-	2909	protein_coding	tropomyosin 2, beta [Source:MGI Symbol;Acc:MGI:98810]	-
ENSMUSG00000003032	38.0172	50.9718	49.3253	31.9488	28.5638	36.5627	34.6426	32.7952	41.8011	35.2354	39.3189	38.8825	49.6901	36.1198	37.2711	47.0898	38.6319	34.5346	46.1185	56.7854	Klf4	4	55527143	55532466	-	3049	protein_coding	Kruppel-like factor 4 (gut) [Source:MGI Symbol;Acc:MGI:1342287]	zf-C2H2
ENSMUSG00000039953	35.2404	31.7775	35.0817	31.8849	25.3835	31.9996	33.6623	35.5468	35.3064	30.9026	33.1178	36.0187	40.0974	33.8488	37.5105	38.4848	33.0276	71.8599	76.9237	75.5508	Clstn1	4	149670925	149733356	+	4662	protein_coding	calsyntenin 1 [Source:MGI Symbol;Acc:MGI:1929895]	-
ENSMUSG00000021290	42.4422	48.4686	48.9691	34.4068	41.0304	41.5354	40.3619	45.3434	42.7568	48.7667	50.9783	43.9157	39.402	47.0005	37.7527	43.0351	40.0369	21.2304	22.2451	23.2101	Atp5mpl	12	111927809	111933411	-	1217	protein_coding	ATP synthase membrane subunit 6.8PL [Source:MGI Symbol;Acc:MGI:1917507]	-
ENSMUSG00000022661	31.1604	40.8259	35.9016	48.9827	41.7051	30.8127	35.1818	37.2396	36.1286	36.8172	43.9624	47.3819	42.828	34.5037	42.609	40.3861	39.4963	44.2626	44.9692	47.5501	Cd200	16	45202498	45229416	-	3321	protein_coding	CD200 antigen [Source:MGI Symbol;Acc:MGI:1196990]	-
ENSMUSG00000029247	37.8564	41.0711	37.8851	40.9835	40.6343	45.2549	42.2229	43.1504	40.7892	37.9161	41.985	43.8151	41.6499	38.313	38.3943	36.7599	39.0498	38.6133	39.8457	36.5083	Paics	5	77099154	77115356	+	3139	protein_coding	phosphoribosylaminoimidazole carboxylase, phosphoribosylaminoribosylaminoimidazole, succinocarboxamide synthetase [Source:MGI Symbol;Acc:MGI:1914304]	-
ENSMUSG00000022200	38.965	50.3658	40.3162	40.4895	49.3296	42.9264	40.7436	37.9453	37.0184	45.5831	36.5352	40.0922	40.2748	41.103	35.4424	38.7494	40.136	35.1527	33.8633	37.4806	Golph3	15	12321536	12351677	+	3257	protein_coding	golgi phosphoprotein 3 [Source:MGI Symbol;Acc:MGI:1913879]	-
ENSMUSG00000026478	49.2539	50.0989	33.9294	51.9833	57.0552	43.5574	48.5964	40.052	34.8928	46.5691	33.46	37.1919	34.7049	41.4437	37.7294	34.9744	37.6516	26.6937	30.3053	31.6648	Lamc1	1	153094668	153208532	-	8272	protein_coding	laminin, gamma 1 [Source:MGI Symbol;Acc:MGI:99914]	-
ENSMUSG00000032097	41.3685	34.6146	38.1814	43.4906	44.151	37.1604	38.5792	37.5138	37.3253	40.0719	38.2197	39.5775	38.4758	38.5431	42.4244	40.8112	38.8605	44.0557	44.6486	43.7277	Ddx6	9	44516189	44552028	+	8035	protein_coding	DEAD (Asp-Glu-Ala-Asp) box polypeptide 6 [Source:MGI Symbol;Acc:MGI:104976]	-
ENSMUSG00000022636	32.7762	33.4455	31.1148	41.8777	37.8867	37.4572	33.8369	36.1854	36.0702	33.5433	31.9415	36.3002	37.7656	35.9981	35.0515	35.4341	33.2138	68.1801	68.6566	64.9253	Alcam	16	52069359	52274437	-	7121	protein_coding	activated leukocyte cell adhesion molecule [Source:MGI Symbol;Acc:MGI:1313266]	-
ENSMUSG00000004455	42.2939	46.6714	40.3836	44.2279	46.0733	40.8841	47.4789	41.3715	42.2412	45.0584	41.2489	40.3056	39.8845	39.4682	39.0611	39.4409	40.5285	26.7733	28.5314	29.4826	Ppp1cc	5	122296341	122313336	+	3424	protein_coding	protein phosphatase 1 catalytic subunit gamma [Source:MGI Symbol;Acc:MGI:104872]	-
ENSMUSG00000028447	41.5597	47.2627	43.1626	39.65	38.0367	44.6268	42.731	43.1258	40.0063	50.5404	41.2557	44.9174	43.243	38.5024	37.967	40.8938	41.4073	27.7379	29.015	25.3714	Dctn3	4	41714798	41723170	-	1042	protein_coding	dynactin 3 [Source:MGI Symbol;Acc:MGI:1859251]	-
ENSMUSG00000034484	41.8033	38.5444	40.9083	38.8975	43.6195	40.8348	45.2863	39.6974	37.2694	40.4723	44.1592	38.418	41.5659	42.0782	40.2468	39.7919	36.1754	36.3405	36.8474	35.497	Snx2	18	53309388	53353937	+	2702	protein_coding	sorting nexin 2 [Source:MGI Symbol;Acc:MGI:1915054]	-
ENSMUSG00000036908	40.9524	38.1562	41.9133	42.7462	41.0355	37.6652	42.0851	40.2556	41.9366	37.1973	53.8552	47.8091	41.5388	40.3903	43.7348	41.9724	40.9136	28.1096	28.1322	27.6463	Unc93b1	19	3985186	3999340	+	3031	protein_coding	unc-93 homolog B1, TLR signaling regulator [Source:MGI Symbol;Acc:MGI:1859307]	-
ENSMUSG00000112023	56.724	70.6645	45.4622	43.9652	65.8152	44.4141	42.3097	45.5232	38.7527	50.8121	40.4983	34.421	34.3401	44.0678	41.1685	38.0401	44.5108	4.20469	6.14811	5.17889	Lilrb4b	10	51356728	51362799	+	5439	protein_coding	leukocyte immunoglobulin-like receptor, subfamily B, member 4B [Source:MGI Symbol;Acc:MGI:102702]	-
ENSMUSG00000016534	39.6281	43.3221	38.7635	39.2948	42.5988	46.4806	43.6534	40.9605	37.5554	44.5667	38.0406	37.754	38.3355	42.3745	41.1771	39.5504	40.8236	34.7922	33.3251	33.6612	Lamp2	X	37490234	37545331	-	9552	protein_coding	lysosomal-associated membrane protein 2 [Source:MGI Symbol;Acc:MGI:96748]	-
ENSMUSG00000015759	35.6408	46.1684	42.93	36.4045	35.9076	43.9935	44.4542	47.4384	42.5876	43.4803	46.6818	42.8541	44.2204	40.5339	39.4249	41.8612	42.097	26.4127	26.9959	26.009	Cnih1	14	47013024	47025868	-	1623	protein_coding	cornichon family AMPA receptor auxiliary protein 1 [Source:MGI Symbol;Acc:MGI:1277202]	-
ENSMUSG00000060373	37.888	46.6411	36.7376	42.2287	42.795	43.9833	41.1957	42.1794	37.1126	39.6804	47.4346	44.7326	37.2826	39.2041	41.7703	36.5471	38.0016	32.2548	35.6873	32.6869	Hnrnpc	14	52310834	52341485	-	4322	protein_coding	heterogeneous nuclear ribonucleoprotein C [Source:MGI Symbol;Acc:MGI:107795]	-
ENSMUSG00000022961	45.9235	41.9863	33.7917	45.3789	49.9773	34.104	34.0007	35.1929	33.8324	37.9728	31.5807	33.2847	33.3772	38.1915	39.6239	36.9596	38.8489	54.1124	48.0842	48.9338	Son	16	91444394	91476109	+	14907	protein_coding	Son DNA binding protein [Source:MGI Symbol;Acc:MGI:98353]	-
ENSMUSG00000024885	40.0505	41.4571	39.1692	38.9455	39.5928	46.4663	47.321	41.7242	42.491	38.3184	43.9948	43.0424	42.8259	41.809	38.6348	37.9135	36.7475	27.278	35.9739	31.3995	Aldh3b1	19	3963491	3979808	-	2046	protein_coding	aldehyde dehydrogenase 3 family, member B1 [Source:MGI Symbol;Acc:MGI:1914939]	-
ENSMUSG00000019428	41.6061	43.8854	45.1675	37.1493	37.1927	40.1274	41.3057	41.6878	42.7992	40.3946	42.1294	43.3578	40.4349	41.1007	37.9369	40.0907	37.4419	31.8442	36.17	33.2863	Fkbp8	8	70980374	70987978	+	4529	protein_coding	FK506 binding protein 8 [Source:MGI Symbol;Acc:MGI:1341070]	-
ENSMUSG00000055681	38.358	46.8922	45.4154	39.0807	40.9701	44.7939	44.4059	41.7531	45.9454	44.401	40.2805	44.3251	42.8802	43.2568	39.7058	44.6696	42.6529	20.2149	22.8941	21.8469	Cope	8	70755168	70765643	+	3353	protein_coding	coatomer protein complex, subunit epsilon [Source:MGI Symbol;Acc:MGI:1891702]	-
ENSMUSG00000030704	38.6043	45.8974	38.5147	41.8076	46.6061	42.3414	43.6513	39.0585	35.9684	46.7644	40.3214	39.2773	40.1721	40.6048	36.5731	38.9495	39.7264	32.4866	33.4667	32.7031	Rab6a	7	100256617	100290475	+	3728	protein_coding	RAB6A, member RAS oncogene family [Source:MGI Symbol;Acc:MGI:894313]	-
ENSMUSG00000005103	47.0594	47.4536	43.1859	45.2719	54.3343	45.5112	48.3687	40.2159	38.5065	47.1937	40.1198	42.0346	38.7214	45.1359	36.0676	37.9805	41.4837	18.175	18.5782	17.6877	Wdr1	5	38684156	38720564	-	8899	protein_coding	WD repeat domain 1 [Source:MGI Symbol;Acc:MGI:1337100]	-
ENSMUSG00000034932	37.5869	46.2997	48.6864	35.9295	35.8731	44.8467	42.5664	41.947	45.855	50.2347	52.0583	45.8928	42.8964	42.3163	40.4941	39.657	36.9203	22.0583	22.2364	17.6914	Mrpl54	10	81100547	81102768	-	825	protein_coding	mitochondrial ribosomal protein L54 [Source:MGI Symbol;Acc:MGI:1913297]	-
ENSMUSG00000028756	33.4932	35.6968	44.1876	23.4158	22.1927	36.3732	34.0314	34.5614	45.2888	38.2217	34.8529	37.074	38.429	31.2296	33.3332	42.0662	30.7503	62.4928	68.4142	65.9212	Pink1	4	138040720	138053618	-	2673	protein_coding	PTEN induced putative kinase 1 [Source:MGI Symbol;Acc:MGI:1916193]	-
ENSMUSG00000061723	30.8433	22.5678	67.2253	0.755045	0.686334	37.2124	4.90674	76.5947	124.485	63.9323	73.5643	25.4042	39.6299	30.3535	53.3637	65.1979	56.7888	13.371	2.67217	2.23668	Tnnt3	7	142052573	142069746	+	1583	protein_coding	troponin T3, skeletal, fast [Source:MGI Symbol;Acc:MGI:109550]	-
ENSMUSG00000058569	40.7002	45.5581	44.3692	39.7369	38.4797	47.23	46.0948	42.143	44.0157	43.6102	43.2639	46.3644	40.5403	39.5963	42.4919	43.4503	41.9451	17.9833	22.1663	21.2548	Tmed9	13	55721545	55745510	+	3439	protein_coding	transmembrane p24 trafficking protein 9 [Source:MGI Symbol;Acc:MGI:1914761]	-
ENSMUSG00000035828	34.9651	70.9791	39.9319	50.61	52.3581	33.1175	36.9399	28.4652	36.7659	44.1336	37.0384	36.5871	33.8169	32.6549	33.7352	34.2809	34.3553	35.0651	38.6742	46.2947	Pim3	15	88746389	88749929	+	2427	protein_coding	proviral integration site 3 [Source:MGI Symbol;Acc:MGI:1355297]	-
ENSMUSG00000014959	40.8917	52.93	43.6528	39.226	43.92	44.6409	47.4285	40.9959	39.1684	50.0807	39.2838	40.7762	41.6951	45.4857	37.6336	38.9246	40.4104	19.968	22.3547	21.1557	Gorasp2	2	70491920	70542980	+	4145	protein_coding	golgi reassembly stacking protein 2 [Source:MGI Symbol;Acc:MGI:2135962]	-
ENSMUSG00000064369	26.6654	98.7236	42.3766	13.8578	19.5249	47.819	34.8811	17.252	40.3241	51.1035	33.3448	15.9158	33.3121	22.4416	21.0508	34.4149	32.9111	74.7501	76.1472	53.0245	mt-Te	MT	14071	14139	-	69	Mt_tRNA	mitochondrially encoded tRNA glutamic acid [Source:MGI Symbol;Acc:MGI:102488]	-
ENSMUSG00000031311	38.465	35.2	36.6179	42.7644	40.2899	38.4227	45.7728	43.0386	40.8247	35.1907	44.6826	43.3898	40.2096	36.981	37.8656	38.1448	40.6217	37.2137	37.3007	36.832	Nono	X	100472924	100492197	+	4375	protein_coding	non-POU-domain-containing, octamer binding protein [Source:MGI Symbol;Acc:MGI:1855692]	-
ENSMUSG00000019920	40.176	39.094	34.2719	42.261	44.3554	41.0046	41.6238	39.071	34.0753	43.4852	38.6989	36.974	35.6106	38.3096	39.526	38.5301	40.3525	38.1251	41.5277	42.519	Lims1	10	58159288	58260513	+	5137	protein_coding	LIM and senescent cell antigen-like domains 1 [Source:MGI Symbol;Acc:MGI:1195263]	-
ENSMUSG00000028364	53.0981	89.6078	33.1717	57.6498	124.779	32.4913	47.4084	29.5825	26.3725	64.1776	31.1824	30.7969	29.8754	45.1121	24.4924	22.191	40.8424	1.83438	1.78749	2.50562	Tnc	4	63878022	63965252	-	7772	protein_coding	tenascin C [Source:MGI Symbol;Acc:MGI:101922]	-
ENSMUSG00000032508	43.8132	47.6577	49.0776	45.5947	45.4831	44.1472	38.413	38.2229	44.7961	53.8471	44.9716	40.7438	41.5068	44.865	36.8587	43.9575	46.6645	11.8623	12.9293	13.1034	Myd88	9	119165000	119170477	-	2576	protein_coding	myeloid differentiation primary response gene 88 [Source:MGI Symbol;Acc:MGI:108005]	-
ENSMUSG00000025511	41.2527	53.1941	50.1442	39.106	47.5188	43.2493	44.5422	37.4959	48.8509	47.0089	42.0097	42.604	44.597	40.3386	39.8404	44.431	42.6288	11.5612	14.2602	13.1741	Tspan4	7	141055153	141073340	+	2601	protein_coding	tetraspanin 4 [Source:MGI Symbol;Acc:MGI:1928097]	-
ENSMUSG00000037824	42.776	36.2351	43.308	43.2239	50.576	38.183	41.0146	40.701	38.8112	42.6144	41.0197	40.573	37.7157	40.8499	40.2144	39.8592	39.5492	27.6892	31.8408	30.7897	Tspan14	14	40628402	40688764	-	2650	protein_coding	tetraspanin 14 [Source:MGI Symbol;Acc:MGI:1196325]	-
ENSMUSG00000004096	38.2488	50.2018	41.6082	36.1639	36.7365	42.5093	45.264	40.8901	36.7265	46.3187	42.9084	44.0396	40.8408	41.6964	36.6423	37.5645	38.0855	28.6497	32.5944	29.7998	Cwc15	9	14411913	14421873	+	1571	protein_coding	CWC15 spliceosome-associated protein [Source:MGI Symbol;Acc:MGI:1913320]	-
ENSMUSG00000042747	33.2883	40.9439	43.4785	37.7732	35.5207	38.5594	40.7194	44.134	47.787	40.2277	45.9341	45.2513	42.5982	45.2894	44.5526	45.9392	42.393	24.0733	23.8139	25.176	Krtcap2	3	89153273	89157213	+	1522	protein_coding	keratinocyte associated protein 2 [Source:MGI Symbol;Acc:MGI:1913309]	-
ENSMUSG00000059119	39.5529	42.0761	41.6443	39.5322	44.793	42.1593	42.9961	41.2497	41.9662	44.7136	40.3256	40.886	41.0645	41.767	38.4709	37.3656	39.8731	29.2043	29.3439	28.4311	Nap1l4	7	143067316	143102843	-	3094	protein_coding	nucleosome assembly protein 1-like 4 [Source:MGI Symbol;Acc:MGI:1316687]	-
ENSMUSG00000071014	42.6968	46.86	48.807	32.1632	36.6002	53.2061	48.6405	37.0303	44.369	47.7398	48.3887	41.9788	40.4117	39.3045	35.7297	42.2396	37.9801	19.6404	23.7161	19.7002	Ndufb6	4	40270591	40279421	-	659	protein_coding	NADH:ubiquinone oxidoreductase subunit B6 [Source:MGI Symbol;Acc:MGI:2684983]	-
ENSMUSG00000020946	40.6576	41.8224	43.48	37.2551	39.826	42.8081	42.1721	39.8584	41.8635	43.6067	40.5007	40.9265	41.717	41.8086	39.8506	40.8643	40.7509	27.9791	28.9983	30.2464	Gosr2	11	103567675	103588724	-	3266	protein_coding	golgi SNAP receptor complex member 2 [Source:MGI Symbol;Acc:MGI:1927204]	-
ENSMUSG00000035674	40.8362	44.4847	46.5672	34.2666	28.8732	39.6028	38.429	38.6452	43.0818	44.0465	47.1975	55.3139	39.3972	39.4395	39.4955	42.3395	40.0923	22.2818	29.0164	32.6043	Ndufa3	7	3620372	3623326	+	1022	protein_coding	NADH:ubiquinone oxidoreductase subunit A3 [Source:MGI Symbol;Acc:MGI:1913341]	-
ENSMUSG00000031278	36.7974	41.9074	32.3092	48.8561	51.1373	38.9796	40.1166	37.409	36.26	46.582	36.444	39.2913	37.5183	38.4329	36.7317	37.8726	39.9409	37.7381	34.0644	37.3173	Acsl4	X	141100989	141173531	-	5405	protein_coding	acyl-CoA synthetase long-chain family member 4 [Source:MGI Symbol;Acc:MGI:1354713]	-
ENSMUSG00000019850	41.4354	60.4583	46.9764	59.2656	78.5636	39.1107	39.1892	36.2303	36.4175	56.8655	41.8562	39.9558	36.5093	41.4232	37.1394	42.1671	38.7364	3.85844	3.9745	5.48789	Tnfaip3	10	18876658	18891405	-	7226	protein_coding	tumor necrosis factor, alpha-induced protein 3 [Source:MGI Symbol;Acc:MGI:1196377]	-
ENSMUSG00000035692	31.1514	46.5828	71.0911	28.7333	28.8694	43.2425	31.2015	32.7169	43.3279	45.5986	63.5615	48.9475	49.8897	43.7195	55.5686	44.5375	44.3808	6.5062	12.2243	13.4867	Isg15	4	156283912	156285253	-	703	protein_coding	ISG15 ubiquitin-like modifier [Source:MGI Symbol;Acc:MGI:1855694]	-
ENSMUSG00000002147	41.5729	35.9011	40.0904	43.1085	45.0185	34.799	40.4968	39.771	40.3858	36.4105	41.5384	38.2411	39.3328	39.7601	41.0198	38.8099	40.395	36.2891	37.9013	34.2199	Stat6	10	127478855	127496826	+	4402	protein_coding	signal transducer and activator of transcription 6 [Source:MGI Symbol;Acc:MGI:103034]	STAT
ENSMUSG00000061315	39.0595	46.2174	42.2388	37.3471	40.125	42.4355	39.2183	42.9637	43.5769	44.6904	46.3438	42.6582	40.352	42.5724	37.2015	37.9713	42.3008	26.6207	25.0737	25.2174	Naca	10	127871444	127884506	+	6805	protein_coding	nascent polypeptide-associated complex alpha polypeptide [Source:MGI Symbol;Acc:MGI:106095]	-
ENSMUSG00000000216	34.6734	27.1779	43.9017	37.1638	23.3639	44.0229	34.4732	34.284	47.6709	34.4948	36.4646	42.2241	41.7101	38.8753	42.0194	47.5472	38.3908	43.2896	45.5093	46.8643	Scnn1g	7	121333702	121367698	+	2991	protein_coding	sodium channel, nonvoltage-gated 1 gamma [Source:MGI Symbol;Acc:MGI:104695]	-
ENSMUSG00000033191	36.2238	34.6654	36.3686	34.9552	30.9081	32.4068	36.956	37.8881	34.5376	33.7797	36.9004	38.5006	36.7445	33.2386	41.38	41.8907	34.0155	57.7524	57.4401	57.407	Tie1	4	118328388	118347258	-	4917	protein_coding	tyrosine kinase with immunoglobulin-like and EGF-like domains 1 [Source:MGI Symbol;Acc:MGI:99906]	-
ENSMUSG00000063354	48.04	50.1501	39.8236	46.8064	52.6933	48.2994	50.3147	36.5597	32.186	46.5754	30.6309	37.7817	42.5645	42.3005	31.5414	31.7846	34.5217	26.1306	25.2739	28.7519	Slc39a4	15	76496583	76501584	-	3106	protein_coding	solute carrier family 39 (zinc transporter), member 4 [Source:MGI Symbol;Acc:MGI:1919277]	-
ENSMUSG00000005417	35.8381	43.2309	35.2373	39.4765	38.7498	34.8594	35.5362	36.9344	38.0192	38.9457	33.5045	37.3406	38.3096	38.2161	36.2649	37.4016	37.2685	46.5477	51.0519	49.6195	Mprip	11	59552131	59671686	+	13327	protein_coding	myosin phosphatase Rho interacting protein [Source:MGI Symbol;Acc:MGI:1349438]	-
ENSMUSG00000018559	36.4231	43.7294	44.4155	42.014	39.5948	39.3966	41.263	41.2474	43.1759	38.9942	45.2115	45.057	39.9023	36.3645	40.361	44.8613	39.7965	23.3032	27.6302	28.1443	Ctdnep1	11	69871982	69881427	+	2182	protein_coding	CTD nuclear envelope phosphatase 1 [Source:MGI Symbol;Acc:MGI:1914431]	-
ENSMUSG00000024066	42.3619	38.2387	40.3521	50.7579	45.3438	34.4804	36.6236	33.8999	35.9702	39.0659	33.6248	38.741	40.8523	37.329	34.1036	36.7565	39.4933	45.4496	39.8678	36.6952	Xdh	17	74190890	74257191	-	9175	protein_coding	xanthine dehydrogenase [Source:MGI Symbol;Acc:MGI:98973]	-
ENSMUSG00000018379	36.6709	31.0441	39.2348	43.1136	44.0523	37.5832	37.9929	41.1737	40.3415	38.56	42.7046	41.9642	39.9769	39.0836	39.7434	40.5551	43.2542	34.1459	34.171	33.7531	Srsf1	11	87938199	87944581	+	5710	protein_coding	serine and arginine-rich splicing factor 1 [Source:MGI Symbol;Acc:MGI:98283]	-
ENSMUSG00000021411	35.0968	39.9306	39.7674	41.7143	43.2797	39.1926	34.5769	35.6276	38.3773	39.2094	30.8623	38.1713	42.6491	38.7271	31.9538	38.4362	35.2377	42.1625	49.1261	45.011	Pxdc1	13	34811817	34837469	-	2914	protein_coding	PX domain containing 1 [Source:MGI Symbol;Acc:MGI:1914145]	-
ENSMUSG00000086503	38.3593	29.7393	31.6667	56.5472	52.9151	2.5495	36.3934	43.4709	38.6459	35.1659	37.6207	40.601	36.7636	43.3674	48.6094	37.5251	43.2873	43.4577	41.0953	41.248	Xist	X	102503972	102526860	-	17946	lncRNA	inactive X specific transcripts [Source:MGI Symbol;Acc:MGI:98974]	-
ENSMUSG00000002812	41.5808	41.086	40.5044	42.5532	46.3737	34.4073	40.0343	40.7083	39.039	41.4954	39.043	39.3016	38.8828	41.5503	38.1631	39.6635	38.6096	31.5954	33.0747	30.2453	Flii	11	60604949	60618089	-	5039	protein_coding	flightless I actin binding protein [Source:MGI Symbol;Acc:MGI:1342286]	-
ENSMUSG00000028382	41.4082	42.5392	35.8246	42.5257	53.0393	41.3998	41.354	39.4901	35.9052	46.8287	40.3593	37.4035	37.2193	42.0428	39.7467	36.8257	39.8035	29.7022	27.0851	26.7128	Ptbp3	4	59471868	59549364	-	7480	protein_coding	polypyrimidine tract binding protein 3 [Source:MGI Symbol;Acc:MGI:1923334]	-
ENSMUSG00000020238	39.799	45.0415	40.6941	40.0712	48.2372	41.924	47.5012	43.0292	41.7696	42.9261	40.0386	41.5492	38.7836	43.8899	37.7054	38.4285	39.4078	22.356	22.3726	21.6289	Ncln	10	81322083	81332226	-	3465	protein_coding	nicalin [Source:MGI Symbol;Acc:MGI:1926081]	-
ENSMUSG00000005625	40.1614	44.6905	45.6393	42.6789	39.8526	44.4479	42.6028	41.9537	41.4948	43.9349	41.716	40.9346	40.886	40.824	35.0113	38.0862	40.7521	22.6482	24.3248	24.0136	Psmd4	3	94940005	94949925	-	2808	protein_coding	proteasome (prosome, macropain) 26S subunit, non-ATPase, 4 [Source:MGI Symbol;Acc:MGI:1201670]	-
ENSMUSG00000059089	46.5909	64.8411	41.1691	49.0719	72.1081	47.0058	56.1806	39.9075	28.3708	57.3884	45.0568	39.3877	33.0354	44.5324	31.6199	28.9546	33.802	5.88856	6.31032	5.35611	Fcgr4	1	170846489	170857330	+	1256	protein_coding	Fc receptor, IgG, low affinity IV [Source:MGI Symbol;Acc:MGI:2179523]	-
ENSMUSG00000025153	25.3628	19.4469	24.1834	32.02	23.5098	24.627	25.8184	29.0338	35.0661	22.0876	27.7542	31.3378	29.2799	30.1592	30.5525	38.0414	29.9753	144.97	80.5158	72.6728	Fasn	11	120696672	120715373	-	10947	protein_coding	fatty acid synthase [Source:MGI Symbol;Acc:MGI:95485]	-
ENSMUSG00000032766	32.3751	31.4063	36.3384	24.4076	21.1382	37.6745	31.0105	41.4498	36.703	31.5426	39.6181	39.3777	38.3362	32.4226	39.1805	38.6153	30.458	57.1296	73.3068	63.4846	Gng11	6	4003904	4008445	+	919	protein_coding	guanine nucleotide binding protein (G protein), gamma 11 [Source:MGI Symbol;Acc:MGI:1913316]	-
ENSMUSG00000092274	44.2355	11.8809	43.7437	31.4844	40.3496	20.0915	20.9877	36.3667	44.793	19.7129	38.3582	36.7322	37.2948	27.0436	44.5129	53.0383	42.8934	56.0339	68.1314	58.1867	Neat1	19	5874736	5895898	-	21163	lncRNA	nuclear paraspeckle assembly transcript 1 (non-protein coding) [Source:MGI Symbol;Acc:MGI:1914211]	-
ENSMUSG00000048163	47.5441	51.6517	45.1469	43.6369	65.3813	44.6835	48.7715	44.136	33.822	51.7005	40.7899	38.5724	36.9304	46.6488	35.5575	32.4353	34.24	10.4902	13.1329	9.62339	Selplg	5	113956597	113970705	-	4272	protein_coding	selectin, platelet (p-selectin) ligand [Source:MGI Symbol;Acc:MGI:106689]	-
[truncated: 55,419 more rows]

## Sheet: LPS vs Control
gene_id	LPS1	LPS2	LPS3	LPS4	LPS5	C1	C2	C3	Disease	wt	log2FoldChange	pvalue	padj	gene_name	gene_chr	gene_start	gene_end	gene_strand	gene_length	gene_biotype	gene_description	tf_family	LPS1_count	LPS2_count	LPS3_count	LPS4_count	LPS5_count	C1_count	C2_count	C3_count	LPS1_fpkm	LPS2_fpkm	LPS3_fpkm	LPS4_fpkm	LPS5_fpkm	C1_fpkm	C2_fpkm	C3_fpkm
[truncated: 12,759 more rows]

[truncated: 3 more sheets: AD vs LPS, BM vs LPS, UC vs LPS]
