# Supplementary material for: Evaluating the therapeutic potential of different sources of mesenchymal stem cells in acute respiratory distress syndrome
Source: Stem Cell Res Ther. 2024 Oct 29;15:385. doi: 10.1186/s13287-024-03977-w (PMC11520775; doi:10.1186/s13287-024-03977-w)
Supplement: Supplementary file 2 — Additional file 2. [file 13287_2024_3977_MOESM2_ESM.xlsx]

## Sheet: GO (LPS vs control UP)
Category	GOID	Description	GeneRatio	BgRatio	pvalue	padj	geneID	geneName	Count
BP	GO:0042254	ribosome biogenesis	203/5389	266/17619	5.78169e-54	3.44589e-50	ENSMUSG00000029430/ENSMUSG00000027613/ENSMUSG00000025364/ENSMUSG00000001056/ENSMUSG00000044533/ENSMUSG00000018446/ENSMUSG00000061024/ENSMUSG00000020706/ENSMUSG00000022557/ENSMUSG00000046865/ENSMUSG00000042354/ENSMUSG00000026020/ENSMUSG00000067274/ENSMUSG00000004100/ENSMUSG00000041438/ENSMUSG00000033294/ENSMUSG00000028741/ENSMUSG00000025869/ENSMUSG00000020075/ENSMUSG00000038279/ENSMUSG00000026234/…	Ran/Eif6/Pa2g4/Nhp2/Rps2/C1qbp/Rrs1/Ftsj3/Bop1/Fbl/Gnl3/Nop58/Rplp0/Ppan/Utp4/Noc4l/Mrto4/Nop16/Ddx21/Nop2/Ncl/Nop56/Tbl3/Ipo4/Ltv1/Rpsa/Bysl/Rrp9/Npm1/Wdr12/Pes1/Wdr46/Rpl6/Rpf2/Rsl1d1/Noc2l/Rpl7l1/Riok3/Nip7/Rps18/Gar1/Npm3/Nop14/Rrp7a/Mphosph10/Nol6/Abce1/Rpl10a/Wdr74/Utp18/Rpl12/Rpl27/Ebna1bp2/Rpl3/Wdr36/Rpl35/Rps6/Chd7/Lyar/Mrpl20/Nle1/Sdad1/Heatr3/Ddx56/Ddx28/Rpl14/Utp14a/Wdr43/Rps8/Tsr1/Pa…	203
BP	GO:0022613	ribonucleoprotein complex biogenesis	264/5389	398/17619	7.60975e-50	2.26771e-46	ENSMUSG00000029430/ENSMUSG00000027613/ENSMUSG00000025364/ENSMUSG00000001056/ENSMUSG00000044533/ENSMUSG00000018446/ENSMUSG00000061024/ENSMUSG00000020706/ENSMUSG00000022557/ENSMUSG00000023087/ENSMUSG00000046865/ENSMUSG00000042354/ENSMUSG00000026020/ENSMUSG00000067274/ENSMUSG00000004100/ENSMUSG00000041438/ENSMUSG00000033294/ENSMUSG00000028741/ENSMUSG00000025869/ENSMUSG00000020075/ENSMUSG00000038279/…	Ran/Eif6/Pa2g4/Nhp2/Rps2/C1qbp/Rrs1/Ftsj3/Bop1/Noct/Fbl/Gnl3/Nop58/Rplp0/Ppan/Utp4/Noc4l/Mrto4/Nop16/Ddx21/Nop2/Ncl/Nop56/Tbl3/Eif3d/Ipo4/Ltv1/Rpsa/Bysl/Rrp9/Npm1/Wdr12/Pes1/Wdr46/Snrpd1/Rpl6/Rpf2/Rsl1d1/Prpf31/Noc2l/Denr/Rpl7l1/Riok3/Nip7/Rps18/Gar1/Npm3/Nop14/Rrp7a/Mphosph10/Strap/Nol6/Abce1/Rpl10a/Wdr74/Utp18/Snrpd3/Rpl12/Prmt7/Rpl27/Ebna1bp2/Rpl3/Wdr36/Rpl35/Rps6/Chd7/Lyar/Mrpl20/Nle1/Sdad1/H…	264
BP	GO:0006364	rRNA processing	140/5389	182/17619	3.18814e-38	6.33376e-35	ENSMUSG00000027613/ENSMUSG00000025364/ENSMUSG00000001056/ENSMUSG00000061024/ENSMUSG00000020706/ENSMUSG00000022557/ENSMUSG00000046865/ENSMUSG00000026020/ENSMUSG00000041438/ENSMUSG00000033294/ENSMUSG00000028741/ENSMUSG00000020075/ENSMUSG00000038279/ENSMUSG00000026234/ENSMUSG00000027405/ENSMUSG00000040688/ENSMUSG00000032518/ENSMUSG00000023988/ENSMUSG00000041506/ENSMUSG00000057113/ENSMUSG00000026019/…	Eif6/Pa2g4/Nhp2/Rrs1/Ftsj3/Bop1/Fbl/Nop58/Utp4/Noc4l/Mrto4/Ddx21/Nop2/Ncl/Nop56/Tbl3/Rpsa/Bysl/Rrp9/Npm1/Wdr12/Pes1/Wdr46/Rpf2/Rsl1d1/Rpl7l1/Riok3/Gar1/Npm3/Nop14/Rrp7a/Mphosph10/Nol6/Rpl10a/Utp18/Rpl27/Ebna1bp2/Wdr36/Rpl35/Rps6/Chd7/Lyar/Ddx56/Rpl14/Utp14a/Wdr43/Rps8/Tsr1/Pwp2/Dkc1/Rrp15/Ddx27/Mak16/Rrp8/Gtpbp4/Wdr55/Exosc9/Rpl7a/Nol10/Nob1/Rrp1b/Exosc2/Exosc3/Wdr75/Nol11/Rps17/Rps16/Dcaf13/Rps7…	140
BP	GO:0016072	rRNA metabolic process	152/5389	211/17619	1.46785e-35	2.18709e-32	ENSMUSG00000027613/ENSMUSG00000025364/ENSMUSG00000001056/ENSMUSG00000061024/ENSMUSG00000020706/ENSMUSG00000022557/ENSMUSG00000046865/ENSMUSG00000026020/ENSMUSG00000041438/ENSMUSG00000033294/ENSMUSG00000028741/ENSMUSG00000020075/ENSMUSG00000038279/ENSMUSG00000026234/ENSMUSG00000027405/ENSMUSG00000040688/ENSMUSG00000032518/ENSMUSG00000023988/ENSMUSG00000041506/ENSMUSG00000057113/ENSMUSG00000026019/…	Eif6/Pa2g4/Nhp2/Rrs1/Ftsj3/Bop1/Fbl/Nop58/Utp4/Noc4l/Mrto4/Ddx21/Nop2/Ncl/Nop56/Tbl3/Rpsa/Bysl/Rrp9/Npm1/Wdr12/Pes1/Wdr46/Rpf2/Rsl1d1/Rpl7l1/Riok3/Gar1/Npm3/Nop14/Rrp7a/Mphosph10/Mars1/Nol6/Rpl10a/Utp18/Rpl27/Ebna1bp2/Wdr36/Rpl35/Rps6/Chd7/Lyar/Ddx56/Polr1a/Rpl14/Utp14a/Wdr43/Rps8/Tsr1/Pwp2/Dkc1/Rrp15/Ddx27/Mak16/Rrp8/Gtpbp4/Wdr55/Exosc9/Rpl7a/Nol10/Cd3eap/Nob1/Rrp1b/Polr1b/Exosc2/Exosc3/Wdr75/No…	152
BP	GO:0034470	ncRNA processing	204/5389	322/17619	2.25238e-34	2.68483e-31	ENSMUSG00000027613/ENSMUSG00000025364/ENSMUSG00000001056/ENSMUSG00000061024/ENSMUSG00000020706/ENSMUSG00000022557/ENSMUSG00000046865/ENSMUSG00000026020/ENSMUSG00000031960/ENSMUSG00000060950/ENSMUSG00000041438/ENSMUSG00000033294/ENSMUSG00000028741/ENSMUSG00000006732/ENSMUSG00000020075/ENSMUSG00000038279/ENSMUSG00000029507/ENSMUSG00000026234/ENSMUSG00000027405/ENSMUSG00000040688/ENSMUSG00000032518/…	Eif6/Pa2g4/Nhp2/Rrs1/Ftsj3/Bop1/Fbl/Nop58/Aars/Trmt61a/Utp4/Noc4l/Mrto4/Mettl1/Ddx21/Nop2/Pus1/Ncl/Nop56/Tbl3/Rpsa/Bysl/Rrp9/Npm1/Wdr12/Nsun2/Pes1/Wdr46/Trmt6/Rpf2/Sephs2/Rsl1d1/Rpl7l1/Riok3/Gar1/Npm3/Nop14/Rrp7a/Pop1/Mphosph10/Nol6/Rpl10a/Utp18/Rpl27/Ebna1bp2/Wdr36/Rpl35/Rps6/Chd7/Lyar/Ddx56/Rpl14/Utp14a/Wdr43/Rps8/Tsr1/Pwp2/Dkc1/Rrp15/Ddx27/Mak16/Rrp8/Gtpbp4/Wdr55/Exosc9/Rpl7a/Nol10/Nob1/Ddx1/R…	204
BP	GO:0034660	ncRNA metabolic process	253/5389	436/17619	3.30795e-33	3.2859e-30	ENSMUSG00000042677/ENSMUSG00000033644/ENSMUSG00000027613/ENSMUSG00000025364/ENSMUSG00000001056/ENSMUSG00000061024/ENSMUSG00000020706/ENSMUSG00000022557/ENSMUSG00000029777/ENSMUSG00000046865/ENSMUSG00000026020/ENSMUSG00000031960/ENSMUSG00000018848/ENSMUSG00000031948/ENSMUSG00000060950/ENSMUSG00000041438/ENSMUSG00000033294/ENSMUSG00000028741/ENSMUSG00000006732/ENSMUSG00000020075/ENSMUSG00000038279/…	Zc3h12a/Piwil2/Eif6/Pa2g4/Nhp2/Rrs1/Ftsj3/Bop1/Gars/Fbl/Nop58/Aars/Rars/Kars/Trmt61a/Utp4/Noc4l/Mrto4/Mettl1/Ddx21/Nop2/Pus1/Ncl/Nop56/Tbl3/Rpsa/Bysl/Nars/Rrp9/Npm1/Wdr12/Vars/Nsun2/Pes1/Wdr46/Hars/Trmt6/Rpf2/Sephs2/Rsl1d1/Tars/Cars/Rpl7l1/Farsa/Riok3/Gar1/Sars/Npm3/Yars/Nop14/Rrp7a/Pop1/Mphosph10/Ell2/Mars1/Nol6/Rpl10a/Utp18/Rpl27/Ebna1bp2/Wdr36/Rpl35/Rps6/Chd7/Farsb/Lyar/Ddx56/Nfkb1/Polr1a/Rpl1…	253
BP	GO:0050900	leukocyte migration	179/5389	299/17619	5.19871e-26	4.42633e-23	ENSMUSG00000019122/ENSMUSG00000035385/ENSMUSG00000045551/ENSMUSG00000027399/ENSMUSG00000052270/ENSMUSG00000029371/ENSMUSG00000056529/ENSMUSG00000023913/ENSMUSG00000049130/ENSMUSG00000030786/ENSMUSG00000042265/ENSMUSG00000022651/ENSMUSG00000058427/ENSMUSG00000026582/ENSMUSG00000035373/ENSMUSG00000026166/ENSMUSG00000000982/ENSMUSG00000058715/ENSMUSG00000029082/ENSMUSG00000000957/ENSMUSG00000050370/…	Ccl9/Ccl2/Fpr1/Il1a/Fpr2/Cxcl5/Ptafr/Pla2g7/C5ar1/Itgam/Trem1/Retnlg/Cxcl2/Sele/Ccl7/Ccl20/Ccl3/Fcer1g/Bst1/Mmp14/Ch25h/Cxcl3/Myd88/Fcgr3/C3ar1/Tlr2/Mmp9/Rac2/S100a14/Ripk3/Ccr1/Cxcl9/Adam8/Trem3/Syk/Csf1/Vav1/Cd177/Pgf/Mif/Itgb2/Pycard/Gpr35/Cyp7b1/Pf4/Coro1a/Selplg/Selp/Wdr1/C1qbp/Cxcl16/Il17ra/Ccl12/Tnf/Gcnt1/Icam1/Adora3/Pik3cg/Ptger4/Cxcl10/Kars/Cxcl1/Tgfb1/Cd300a/Lgals3/Ccl4/Cxcl13/Nckap1l/…	179
BP	GO:0042274	ribosomal small subunit biogenesis	63/5389	72/17619	1.05255e-23	7.84152e-21	ENSMUSG00000044533/ENSMUSG00000061024/ENSMUSG00000041438/ENSMUSG00000033294/ENSMUSG00000040688/ENSMUSG00000019814/ENSMUSG00000032518/ENSMUSG00000023988/ENSMUSG00000057113/ENSMUSG00000024312/ENSMUSG00000024404/ENSMUSG00000036693/ENSMUSG00000018040/ENSMUSG00000030521/ENSMUSG00000054079/ENSMUSG00000028495/ENSMUSG00000063785/ENSMUSG00000047675/ENSMUSG00000038335/ENSMUSG00000032834/ENSMUSG00000012848/…	Rps2/Rrs1/Utp4/Noc4l/Tbl3/Ltv1/Rpsa/Bysl/Npm1/Wdr46/Riok3/Nop14/Rrp7a/Mphosph10/Utp18/Rps6/Utp14a/Rps8/Tsr1/Pwp2/Rps5/Rps25/Mrps7/Nol10/Rps27l/Nob1/Nol11/Rps17/Rps16/Dcaf13/Rps7/Utp20/Nat10/Snu13/Rps19/Emg1/Rps28/Surf6/Fcf1/Wdr3/Utp3/Rpl38/Rcl1/Rps24/Ngdn/Lsm6/Heatr1/Utp6/Rps14/Riok1/Bms1/Kri1/Nom1/Abt1/Rps15/Tsr3/Mrps11/Rrp36/Pdcd11/Rps21/Chd1/Srfbp1/Utp11	63
BP	GO:0042273	ribosomal large subunit biogenesis	61/5389	69/17619	1.60247e-23	1.06119e-20	ENSMUSG00000027613/ENSMUSG00000001056/ENSMUSG00000061024/ENSMUSG00000020706/ENSMUSG00000022557/ENSMUSG00000004100/ENSMUSG00000028741/ENSMUSG00000025869/ENSMUSG00000038279/ENSMUSG00000057113/ENSMUSG00000026019/ENSMUSG00000020430/ENSMUSG00000029614/ENSMUSG00000038510/ENSMUSG00000005846/ENSMUSG00000095567/ENSMUSG00000063888/ENSMUSG00000031917/ENSMUSG00000037805/ENSMUSG00000042729/ENSMUSG00000038900/…	Eif6/Nhp2/Rrs1/Ftsj3/Bop1/Ppan/Mrto4/Nop16/Nop2/Npm1/Wdr12/Pes1/Rpl6/Rpf2/Rsl1d1/Noc2l/Rpl7l1/Nip7/Rpl10a/Wdr74/Rpl12/Ebna1bp2/Rpl3/Rpl35/Mrpl20/Nle1/Sdad1/Heatr3/Ddx28/Rpl14/Pak1ip1/Rrp15/Mak16/Gtpbp4/Wdr55/Rpl7a/Brix1/Rsl24d1/Rpl10/Rpl11/Snu13/Nsa2/Surf6/Wdr18/Rpl38/Mrpl11/Rpl26/Rpl5/Rpl7/Nol9/Malsu1/Rpl23a/Rpl35a/Nwd2/Las1l/Zfp622/Rpl3l/Mrpl1/Rpf1/Aamp/Mdn1	61
BP	GO:0002181	cytoplasmic translation	67/5389	83/17619	4.51173e-21	2.68899e-18	ENSMUSG00000044533/ENSMUSG00000067274/ENSMUSG00000031960/ENSMUSG00000028741/ENSMUSG00000031490/ENSMUSG00000016554/ENSMUSG00000048758/ENSMUSG00000025362/ENSMUSG00000029614/ENSMUSG00000062203/ENSMUSG00000023106/ENSMUSG00000063888/ENSMUSG00000059070/ENSMUSG00000037805/ENSMUSG00000033554/ENSMUSG00000012405/ENSMUSG00000000552/ENSMUSG00000032399/ENSMUSG00000028540/ENSMUSG00000003970/ENSMUSG00000017404/…	Rps2/Rplp0/Aars/Mrto4/Eif4ebp1/Eif3d/Rpl29/Rps26/Rpl6/Gspt1/Denr/Rpl7l1/Rpl18/Rpl10a/Dph5/Rpl15/Zfp385a/Rpl4/Dph2/Rpl8/Rpl19/Eif2s3x/Rplp2/Rwdd1/Eif5/Rps3/Eif3m/Rps7/Rplp1/Rpl11/Ythdf2/Rpl39/Eif3a/Rps20/Rps28/Cpeb2/Rps23/Rpl36/Rpl9/Mrpl2/Rpl38/Hspa14/Rpl30/Rpl31/Rpl27a/Rps3a1/Rpl26/Rpl7/Eef2/Rpl13a/Lin28a/Zc3h15/Eif4h/Rpl18a/Rpl22l1/Rpl35a/Dhx9/Rps29/Dph1/Eif4b/Rpl22/Dph3/Rps21/Rpl17/Cpeb4/Ftsj1/…	67
BP	GO:0097529	myeloid leukocyte migration	110/5389	173/17619	2.64164e-19	1.43129e-16	ENSMUSG00000019122/ENSMUSG00000035385/ENSMUSG00000027399/ENSMUSG00000052270/ENSMUSG00000029371/ENSMUSG00000023913/ENSMUSG00000049130/ENSMUSG00000030786/ENSMUSG00000042265/ENSMUSG00000022651/ENSMUSG00000058427/ENSMUSG00000035373/ENSMUSG00000026166/ENSMUSG00000000982/ENSMUSG00000058715/ENSMUSG00000029082/ENSMUSG00000000957/ENSMUSG00000029379/ENSMUSG00000032508/ENSMUSG00000059498/ENSMUSG00000040552/…	Ccl9/Ccl2/Il1a/Fpr2/Cxcl5/Pla2g7/C5ar1/Itgam/Trem1/Retnlg/Cxcl2/Ccl7/Ccl20/Ccl3/Fcer1g/Bst1/Mmp14/Cxcl3/Myd88/Fcgr3/C3ar1/Rac2/S100a14/Ccr1/Adam8/Trem3/Syk/Csf1/Vav1/Cd177/Pgf/Mif/Itgb2/Gpr35/Pf4/Wdr1/C1qbp/Il17ra/Ccl12/Pik3cg/Ptger4/Cxcl10/Kars/Cxcl1/Cd300a/Lgals3/Ccl4/Nckap1l/Lyn/Trpv4/Ptprj/Serpine1/Anxa1/Ccl6/Il1b/S100a8/Tirap/Ror2/S100a9/Il1r1/Mcoln2/Ripor2/Il23a/Nod2/Ptk2b/Aif1/Irak4/Cxcl17…	110
BP	GO:0072594	establishment of protein localization to organelle	215/5389	423/17619	1.28319e-18	6.3732e-16	ENSMUSG00000042677/ENSMUSG00000019850/ENSMUSG00000033220/ENSMUSG00000029430/ENSMUSG00000056201/ENSMUSG00000002984/ENSMUSG00000053175/ENSMUSG00000029447/ENSMUSG00000030662/ENSMUSG00000024401/ENSMUSG00000022234/ENSMUSG00000013701/ENSMUSG00000023067/ENSMUSG00000019942/ENSMUSG00000005732/ENSMUSG00000002603/ENSMUSG00000021025/ENSMUSG00000034024/ENSMUSG00000021948/ENSMUSG00000051413/ENSMUSG00000001440/…	Zc3h12a/Tnfaip3/Rac2/Ran/Cfl1/Tomm40/Bcl3/Cct6a/Ipo5/Tnf/Cct5/Timm23/Cdkn1a/Cdk1/Ranbp1/Tgfb1/Nfkbia/Cct2/Prkcd/Plagl2/Kpnb1/Nup62/Sting1/Cct8/Sec61a1/Bax/Rhou/Psmd8/Ipo4/Phb2/Tspo/Mmp12/Bid/Akt1/Tnfrsf1a/Jak2/Wdr46/Hspd1/Nup93/Cct7/Hk1/Pmaip1/Ssr3/Kpna2/Stat3/Ctsk/Tcp1/Micall2/Timm8a1/Chmp4b/Apod/Txn1/Psmb7/Rab8b/Sec61b/Brca1/Psen1/Heatr3/Hk2/Ube2j2/Cct4/Timm17a/Pmpca/Nxt1/Kat2a/Ywhaz/Zpr1/Grpel…	215
BP	GO:0030490	maturation of SSU-rRNA	47/5389	53/17619	1.58341e-18	7.25934e-16	ENSMUSG00000061024/ENSMUSG00000041438/ENSMUSG00000033294/ENSMUSG00000040688/ENSMUSG00000032518/ENSMUSG00000023988/ENSMUSG00000024312/ENSMUSG00000024404/ENSMUSG00000036693/ENSMUSG00000030521/ENSMUSG00000054079/ENSMUSG00000063785/ENSMUSG00000047675/ENSMUSG00000038335/ENSMUSG00000032834/ENSMUSG00000061458/ENSMUSG00000003848/ENSMUSG00000018433/ENSMUSG00000037563/ENSMUSG00000022300/ENSMUSG00000004356/…	Rrs1/Utp4/Noc4l/Tbl3/Rpsa/Bysl/Wdr46/Riok3/Nop14/Mphosph10/Utp18/Utp14a/Rps8/Tsr1/Pwp2/Nol10/Nob1/Nol11/Rps16/Dcaf13/Utp20/Nat10/Snu13/Rps19/Emg1/Rps28/Fcf1/Wdr3/Utp3/Rcl1/Rps24/Ngdn/Lsm6/Heatr1/Utp6/Rps14/Riok1/Bms1/Kri1/Abt1/Tsr3/Mrps11/Rrp36/Pdcd11/Rps21/Chd1/Srfbp1	47
BP	GO:0097530	granulocyte migration	85/5389	124/17619	2.96468e-18	1.26211e-15	ENSMUSG00000019122/ENSMUSG00000035385/ENSMUSG00000027399/ENSMUSG00000029371/ENSMUSG00000049130/ENSMUSG00000030786/ENSMUSG00000042265/ENSMUSG00000058427/ENSMUSG00000035373/ENSMUSG00000026166/ENSMUSG00000000982/ENSMUSG00000058715/ENSMUSG00000029082/ENSMUSG00000029379/ENSMUSG00000032508/ENSMUSG00000059498/ENSMUSG00000040552/ENSMUSG00000033220/ENSMUSG00000042306/ENSMUSG00000025473/ENSMUSG00000041754/…	Ccl9/Ccl2/Il1a/Cxcl5/C5ar1/Itgam/Trem1/Cxcl2/Ccl7/Ccl20/Ccl3/Fcer1g/Bst1/Cxcl3/Myd88/Fcgr3/C3ar1/Rac2/S100a14/Adam8/Trem3/Syk/Csf1/Vav1/Cd177/Itgb2/Pf4/Wdr1/C1qbp/Il17ra/Ccl12/Pik3cg/Ptger4/Kars/Cxcl1/Cd300a/Lgals3/Ccl4/Nckap1l/Trpv4/Ptprj/Anxa1/Ccl6/Il1b/S100a8/Tirap/S100a9/Il1r1/Mcoln2/Ripor2/Il23a/Nod2/Irak4/Cxcl17/Jaml/Ccl17/Ccl5/Cxcr2/Csf3r/Spp1/Rac1/Thbs1/Prtn3/Lbp/Ccl24/Mpp1/Ccl11/Ccl22/Pr…	85
BP	GO:0002237	response to molecule of bacterial origin	159/5389	289/17619	3.31944e-18	1.31893e-15	ENSMUSG00000051439/ENSMUSG00000035385/ENSMUSG00000026177/ENSMUSG00000051748/ENSMUSG00000029371/ENSMUSG00000020227/ENSMUSG00000056529/ENSMUSG00000028599/ENSMUSG00000020400/ENSMUSG00000028965/ENSMUSG00000042677/ENSMUSG00000049130/ENSMUSG00000058427/ENSMUSG00000029379/ENSMUSG00000032508/ENSMUSG00000017002/ENSMUSG00000019850/ENSMUSG00000027995/ENSMUSG00000032691/ENSMUSG00000037613/ENSMUSG00000029417/…	Cd14/Ccl2/Slc11a1/Wfdc21/Cxcl5/Irak3/Ptafr/Tnfrsf1b/Tnip1/Tnfrsf9/Zc3h12a/C5ar1/Cxcl2/Cxcl3/Myd88/Slpi/Tnfaip3/Tlr2/Nlrp3/Tnfrsf23/Cxcl9/Cd80/Fcgr4/Mapkapk2/Tnip3/Fcgr2b/Adm/Cebpb/Acp5/Relt/Litaf/Trib1/Mif/Ncf2/Gch1/Nos3/Pycard/Sbno2/Pf4/Malt1/Junb/Cxcl16/Cd274/Noct/Ccl12/Tnf/Havcr2/Ptger4/Cxcl10/Tnfrsf26/Cxcl1/Arid5a/Acod1/Tgfb1/Nos2/Nfkbib/Nfkbia/Cxcl13/Tnfrsf8/Ncl/Ankrd1/Lyn/Tlr6/Irak2/Bdkrb1/…	159
BP	GO:0030595	leukocyte chemotaxis	115/5389	189/17619	5.95206e-18	2.21714e-15	ENSMUSG00000019122/ENSMUSG00000035385/ENSMUSG00000052270/ENSMUSG00000029371/ENSMUSG00000023913/ENSMUSG00000049130/ENSMUSG00000030786/ENSMUSG00000042265/ENSMUSG00000022651/ENSMUSG00000058427/ENSMUSG00000035373/ENSMUSG00000026166/ENSMUSG00000000982/ENSMUSG00000058715/ENSMUSG00000029082/ENSMUSG00000050370/ENSMUSG00000029379/ENSMUSG00000059498/ENSMUSG00000040552/ENSMUSG00000033220/ENSMUSG00000042306/…	Ccl9/Ccl2/Fpr2/Cxcl5/Pla2g7/C5ar1/Itgam/Trem1/Retnlg/Cxcl2/Ccl7/Ccl20/Ccl3/Fcer1g/Bst1/Ch25h/Cxcl3/Fcgr3/C3ar1/Rac2/S100a14/Ccr1/Cxcl9/Adam8/Trem3/Syk/Csf1/Vav1/Pgf/Mif/Itgb2/Gpr35/Cyp7b1/Pf4/Coro1a/C1qbp/Cxcl16/Il17ra/Ccl12/Pik3cg/Cxcl10/Kars/Cxcl1/Lgals3/Ccl4/Cxcl13/Nckap1l/Lyn/Trpv4/Ptprj/Serpine1/Gpsm3/Anxa1/Ccl6/Calr/Il1b/S100a8/Tirap/S100a9/Ripor2/Il23a/Nod2/Lyst/Ptk2b/Adam17/Aif1/Trpm2/Ffa…	115
BP	GO:1990266	neutrophil migration	73/5389	101/17619	6.60327e-18	2.31503e-15	ENSMUSG00000019122/ENSMUSG00000035385/ENSMUSG00000027399/ENSMUSG00000029371/ENSMUSG00000049130/ENSMUSG00000030786/ENSMUSG00000042265/ENSMUSG00000058427/ENSMUSG00000035373/ENSMUSG00000026166/ENSMUSG00000000982/ENSMUSG00000058715/ENSMUSG00000029082/ENSMUSG00000029379/ENSMUSG00000032508/ENSMUSG00000059498/ENSMUSG00000040552/ENSMUSG00000033220/ENSMUSG00000025473/ENSMUSG00000041754/ENSMUSG00000021457/…	Ccl9/Ccl2/Il1a/Cxcl5/C5ar1/Itgam/Trem1/Cxcl2/Ccl7/Ccl20/Ccl3/Fcer1g/Bst1/Cxcl3/Myd88/Fcgr3/C3ar1/Rac2/Adam8/Trem3/Syk/Vav1/Cd177/Itgb2/Pf4/Wdr1/C1qbp/Ccl12/Pik3cg/Ptger4/Cxcl1/Lgals3/Ccl4/Nckap1l/Ccl6/Il1b/S100a8/Tirap/S100a9/Il1r1/Mcoln2/Ripor2/Il23a/Nod2/Irak4/Jaml/Ccl17/Ccl5/Cxcr2/Csf3r/Spp1/Rac1/Prtn3/Lbp/Ccl24/Mpp1/Ccl11/Ccl22/Prex1/Slamf8/C5ar2/Edn1/Ccl8/Jagn1/Pde4b/Pawr/Camk1d/Vav3/Ccl19/S…	73
BP	GO:0060326	cell chemotaxis	144/5389	257/17619	1.50948e-17	4.99804e-15	ENSMUSG00000019122/ENSMUSG00000035385/ENSMUSG00000045551/ENSMUSG00000040026/ENSMUSG00000052270/ENSMUSG00000029371/ENSMUSG00000023913/ENSMUSG00000049130/ENSMUSG00000030786/ENSMUSG00000042265/ENSMUSG00000022651/ENSMUSG00000058427/ENSMUSG00000035373/ENSMUSG00000026166/ENSMUSG00000000982/ENSMUSG00000058715/ENSMUSG00000029082/ENSMUSG00000050370/ENSMUSG00000029379/ENSMUSG00000059498/ENSMUSG00000040552/…	Ccl9/Ccl2/Fpr1/Saa3/Fpr2/Cxcl5/Pla2g7/C5ar1/Itgam/Trem1/Retnlg/Cxcl2/Ccl7/Ccl20/Ccl3/Fcer1g/Bst1/Ch25h/Cxcl3/Fcgr3/C3ar1/Rac2/S100a14/Ccr1/Cxcl9/Adam8/Trem3/Syk/Csf1/Vav1/Arrb2/Pgf/Mif/Itgb2/Gpr35/Cyp7b1/Pf4/Coro1a/C1qbp/Cxcl16/Il17ra/Ccl12/Pik3cg/Rhog/Cxcl10/Kars/Cxcl1/Abcc1/Lgals3/Prkcd/Ccl4/Cxcl13/Egr3/Nckap1l/Lyn/Trpv4/Ptprj/Serpine1/Gpsm3/Anxa1/Ccl6/Lpar1/Calr/Il1b/Hbegf/S100a8/Tirap/Saa1/Vc…	144
BP	GO:1904951	positive regulation of establishment of protein localization	227/5389	463/17619	3.38101e-17	1.06057e-14	ENSMUSG00000051439/ENSMUSG00000029915/ENSMUSG00000035385/ENSMUSG00000027399/ENSMUSG00000042677/ENSMUSG00000030786/ENSMUSG00000023349/ENSMUSG00000000982/ENSMUSG00000027995/ENSMUSG00000032691/ENSMUSG00000021591/ENSMUSG00000033220/ENSMUSG00000021457/ENSMUSG00000028874/ENSMUSG00000033307/ENSMUSG00000030793/ENSMUSG00000030142/ENSMUSG00000028680/ENSMUSG00000021109/ENSMUSG00000047281/ENSMUSG00000029447/…	Cd14/Clec5a/Ccl2/Il1a/Zc3h12a/Itgam/Clec4n/Ccl3/Tlr2/Nlrp3/Glrx/Rac2/Syk/Fgr/Mif/Pycard/Clec4e/Plk3/Hif1a/Sfn/Cct6a/Cd274/Actr3/Il17ra/Ipo5/Adora2a/Tnf/Havcr2/Cct5/Ptger4/Crlf2/Csf1r/Cdk1/Arpc2/Kars/Arid5a/Tgfb1/Il4ra/Cct2/Hcar2/Prkcd/Plagl2/Gpi1/Sting1/Cct8/Ncl/Rhou/Ankrd1/Psmd8/Rack1/Casp4/Ccr5/Mmp12/Tnfrsf1a/Trpv4/Jak2/Wdr46/Hspd1/Cct7/Hk1/Pmaip1/Mapk11/Ctsk/Tcp1/Ywhae/Cdc42/Micall2/Il1b/Xbp1/…	227
BP	GO:0031349	positive regulation of defense response	161/5389	300/17619	4.7219e-17	1.40713e-14	ENSMUSG00000019122/ENSMUSG00000019987/ENSMUSG00000051439/ENSMUSG00000020227/ENSMUSG00000020400/ENSMUSG00000000982/ENSMUSG00000006519/ENSMUSG00000058715/ENSMUSG00000033777/ENSMUSG00000032508/ENSMUSG00000019850/ENSMUSG00000059498/ENSMUSG00000027995/ENSMUSG00000028885/ENSMUSG00000051682/ENSMUSG00000042306/ENSMUSG00000047798/ENSMUSG00000025473/ENSMUSG00000016528/ENSMUSG00000044162/ENSMUSG00000034116/…	Ccl9/Arg1/Cd14/Irak3/Tnip1/Ccl3/Cyba/Fcer1g/Tlr13/Myd88/Tnfaip3/Fcgr3/Tlr2/Smpdl3b/Treml4/S100a14/Cd300lf/Adam8/Mapkapk2/Tnip3/Vav1/Alox5ap/Arrb2/Mif/C3/Pycard/Reg3g/Fcgr1/Pik3ap1/C1qbp/Il17ra/Tnf/Tgm2/Havcr2/Adora3/Pik3cg/Ptger4/Hpx/Birc3/Kars/Cxcl1/Acod1/Cd300a/Il18rap/Nfkbia/Adora2b/Nlrx1/Ccl4/Sting1/Irf7/Ccr5/Polr3d/Lyn/Tlr6/Mmp12/Irak2/Pvr/Tnfrsf11a/Tnfrsf1a/Trpv4/Zbp1/Jak2/Hspd1/Ereg/Serpin…	161
BP	GO:0006909	phagocytosis	106/5389	174/17619	1.03952e-16	2.95027e-14	ENSMUSG00000035385/ENSMUSG00000026177/ENSMUSG00000025044/ENSMUSG00000030786/ENSMUSG00000071715/ENSMUSG00000030474/ENSMUSG00000006519/ENSMUSG00000058715/ENSMUSG00000059498/ENSMUSG00000027995/ENSMUSG00000051682/ENSMUSG00000033220/ENSMUSG00000047798/ENSMUSG00000003283/ENSMUSG00000021457/ENSMUSG00000026656/ENSMUSG00000034116/ENSMUSG00000028874/ENSMUSG00000031504/ENSMUSG00000026480/ENSMUSG00000060703/…	Ccl2/Slc11a1/Msr1/Itgam/Ncf4/Siglece/Cyba/Fcer1g/Fcgr3/Tlr2/Treml4/Rac2/Cd300lf/Hck/Syk/Fcgr2b/Vav1/Fgr/Rab20/Ncf2/Cd302/Itgb2/C3/Pycard/Coro1a/Fcgr1/Ptx3/Sirpa/Tnf/Tgm2/Rhog/Coro1c/Tgfb1/Cd300a/Nckap1l/Rack1/Anxa3/Sftpd/Myo1g/Cebpe/Itgb3/Anxa1/Calr/Gm5150/Trem2/Il1b/Rapgef1/Lyar/Hspa8/Nod2/Cdc42se1/Pdia6/Marco/Myh9/Tm9sf4/Dock2/Aif1/Itgal/Atg3/Abr/Lrp1/Rac1/Rara/Thbs1/Atg5/Dnm2/Sh3bp1/Rab7/Prtn3…	106
BP	GO:0009123	nucleoside monophosphate metabolic process	141/5389	255/17619	1.51137e-16	4.09444e-14	ENSMUSG00000032294/ENSMUSG00000062070/ENSMUSG00000063229/ENSMUSG00000033307/ENSMUSG00000022346/ENSMUSG00000028792/ENSMUSG00000025877/ENSMUSG00000011752/ENSMUSG00000025854/ENSMUSG00000027613/ENSMUSG00000021109/ENSMUSG00000023456/ENSMUSG00000019942/ENSMUSG00000002603/ENSMUSG00000059040/ENSMUSG00000020277/ENSMUSG00000011148/ENSMUSG00000031562/ENSMUSG00000036427/ENSMUSG00000030695/ENSMUSG00000041736/…	Pkm/Pgk1/Ldha/Mif/Myc/Ak2/Hk3/Pgam1/Fam20c/Eif6/Hif1a/Tpi1/Cdk1/Tgfb1/Eno1b/Pfkl/Adssl1/Dctd/Gpi1/Aldoa/Tspo/Impdh2/Tcirg1/Bid/Ampd3/Ola1/Vcp/Hk1/Bcl2l1/Cmpk1/Stat3/Gale/Uck2/Ccnb1/Stoml2/Ier3/Cox5a/Umps/Pid1/Atp6v1b2/Hk2/Atp5g1/Atic/Cycs/Atp5pb/Pde12/Atp5b/Hspa8/Ampd2/Dut/Atp5g3/Rhoa/Uqcrq/Cyc1/Adpgk/Tyms/Prps1/Adsl/Map2k1/Cox5b/Hprt/Ada/Galk1/Slc25a25/Uqcrc1/Gmps/Ndufa8/Ndufb6/Atp5g2/Atp5a1/Ndu…	141
BP	GO:0030335	positive regulation of cell migration	235/5389	489/17619	1.84136e-16	4.77153e-14	ENSMUSG00000035385/ENSMUSG00000027399/ENSMUSG00000005413/ENSMUSG00000052270/ENSMUSG00000029371/ENSMUSG00000006818/ENSMUSG00000056529/ENSMUSG00000042677/ENSMUSG00000023913/ENSMUSG00000049130/ENSMUSG00000038264/ENSMUSG00000058427/ENSMUSG00000026582/ENSMUSG00000026166/ENSMUSG00000000957/ENSMUSG00000029379/ENSMUSG00000040552/ENSMUSG00000027995/ENSMUSG00000017737/ENSMUSG00000033220/ENSMUSG00000042306/…	Ccl2/Il1a/Hmox1/Fpr2/Cxcl5/Sod2/Ptafr/Zc3h12a/Pla2g7/C5ar1/Sema7a/Cxcl2/Sele/Ccl20/Mmp14/Cxcl3/C3ar1/Tlr2/Mmp9/Rac2/S100a14/Pfn1/Ccr1/Cxcl9/Adam8/Csf1/P2ry6/Fgr/Pgf/Mif/Myc/Itga5/Sema4a/Sema4d/Nos3/Pycard/Ctsh/Pf4/Coro1a/Glipr2/Fermt3/Selp/Hif1a/Col18a1/C1qbp/Furin/Mmp3/Cxcl16/Cd274/Actr3/Mcam/Ccl12/Cyp1b1/Icam1/Adora3/P2ry2/Ptger4/Ackr3/Cxcl10/Csf1r/Arpc2/Kars/Myo1f/Cxcl1/Tgfb1/Dab2/Lamc2/Abcc1/…	235
BP	GO:0002685	regulation of leukocyte migration	109/5389	182/17619	2.19388e-16	5.44814e-14	ENSMUSG00000035385/ENSMUSG00000027399/ENSMUSG00000052270/ENSMUSG00000029371/ENSMUSG00000056529/ENSMUSG00000023913/ENSMUSG00000049130/ENSMUSG00000058427/ENSMUSG00000026582/ENSMUSG00000026166/ENSMUSG00000029082/ENSMUSG00000000957/ENSMUSG00000029379/ENSMUSG00000032508/ENSMUSG00000040552/ENSMUSG00000027995/ENSMUSG00000017737/ENSMUSG00000033220/ENSMUSG00000042306/ENSMUSG00000022221/ENSMUSG00000025804/…	Ccl2/Il1a/Fpr2/Cxcl5/Ptafr/Pla2g7/C5ar1/Cxcl2/Sele/Ccl20/Bst1/Mmp14/Cxcl3/Myd88/C3ar1/Tlr2/Mmp9/Rac2/S100a14/Ripk3/Ccr1/Cxcl9/Adam8/Csf1/Pgf/Mif/Pycard/Pf4/Selp/C1qbp/Ccl12/Icam1/Adora3/Ptger4/Cxcl10/Kars/Cxcl1/Tgfb1/Cd300a/Lgals3/Ccl4/Cxcl13/Nckap1l/Lyn/Bdkrb1/Trpv4/Ptprj/Serpine1/Gpsm3/Itgb3/Anxa1/Calr/Il1b/Ecm1/Spn/Msn/Apod/Tirap/Il1r1/Ripor2/Il23a/Nod2/Ptk2b/Adam17/Rhoa/Aif1/Cxcl17/P2ry12/Slc…	109
BP	GO:0001819	positive regulation of cytokine production	198/5389	396/17619	2.79943e-16	6.67385e-14	ENSMUSG00000051439/ENSMUSG00000029915/ENSMUSG00000035385/ENSMUSG00000027399/ENSMUSG00000026177/ENSMUSG00000047810/ENSMUSG00000056529/ENSMUSG00000049130/ENSMUSG00000038264/ENSMUSG00000023349/ENSMUSG00000026166/ENSMUSG00000000982/ENSMUSG00000006519/ENSMUSG00000058715/ENSMUSG00000032508/ENSMUSG00000059498/ENSMUSG00000040552/ENSMUSG00000027995/ENSMUSG00000032691/ENSMUSG00000025473/ENSMUSG00000021457/…	Cd14/Clec5a/Ccl2/Il1a/Slc11a1/Ccdc88b/Ptafr/C5ar1/Sema7a/Clec4n/Ccl20/Ccl3/Cyba/Fcer1g/Myd88/Fcgr3/C3ar1/Tlr2/Nlrp3/Adam8/Syk/Mapkapk2/Cebpb/Fgr/Mif/C3/Pycard/Pf4/Clec4e/Malt1/Cyrib/Hif1a/C1qbp/Bcl3/Cd274/Il17ra/Tnf/Havcr2/Cyp1b1/P2ry2/Ptger4/Crlf2/Csf1r/Kars/Arid5a/Tgfb1/Cybb/Il4ra/Adora2b/Nlrx1/Ccl4/Nfam1/Sting1/Tnfrsf8/Ncl/Csf2/Casp4/Irf7/Ccr5/Polr3d/Tlr6/Mmp12/Tnfrsf1a/Trpv4/Jak2/Hspd1/Ereg/S…	198
BP	GO:0032496	response to lipopolysaccharide	144/5389	268/17619	1.86922e-15	4.28483e-13	ENSMUSG00000051439/ENSMUSG00000035385/ENSMUSG00000026177/ENSMUSG00000051748/ENSMUSG00000029371/ENSMUSG00000020227/ENSMUSG00000056529/ENSMUSG00000028599/ENSMUSG00000020400/ENSMUSG00000028965/ENSMUSG00000042677/ENSMUSG00000058427/ENSMUSG00000029379/ENSMUSG00000032508/ENSMUSG00000017002/ENSMUSG00000019850/ENSMUSG00000032691/ENSMUSG00000037613/ENSMUSG00000029417/ENSMUSG00000075122/ENSMUSG00000059089/…	Cd14/Ccl2/Slc11a1/Wfdc21/Cxcl5/Irak3/Ptafr/Tnfrsf1b/Tnip1/Tnfrsf9/Zc3h12a/Cxcl2/Cxcl3/Myd88/Slpi/Tnfaip3/Nlrp3/Tnfrsf23/Cxcl9/Cd80/Fcgr4/Mapkapk2/Tnip3/Adm/Cebpb/Acp5/Relt/Litaf/Trib1/Mif/Ncf2/Gch1/Nos3/Pycard/Sbno2/Pf4/Junb/Cxcl16/Cd274/Noct/Ccl12/Tnf/Havcr2/Ptger4/Cxcl10/Tnfrsf26/Cxcl1/Arid5a/Acod1/Tgfb1/Nos2/Nfkbib/Nfkbia/Cxcl13/Tnfrsf8/Ncl/Ankrd1/Lyn/Irak2/Bdkrb1/Akt1/Tnfrsf11a/Tnfrsf1a/Jak2/…	144
BP	GO:0009617	response to bacterium	228/5389	479/17619	2.01145e-15	4.44009e-13	ENSMUSG00000051439/ENSMUSG00000035385/ENSMUSG00000026177/ENSMUSG00000051748/ENSMUSG00000029371/ENSMUSG00000020227/ENSMUSG00000056529/ENSMUSG00000028599/ENSMUSG00000020400/ENSMUSG00000028965/ENSMUSG00000042677/ENSMUSG00000049130/ENSMUSG00000042265/ENSMUSG00000030413/ENSMUSG00000058427/ENSMUSG00000006519/ENSMUSG00000058715/ENSMUSG00000015950/ENSMUSG00000029379/ENSMUSG00000032508/ENSMUSG00000017002/…	Cd14/Ccl2/Slc11a1/Wfdc21/Cxcl5/Irak3/Ptafr/Tnfrsf1b/Tnip1/Tnfrsf9/Zc3h12a/C5ar1/Trem1/Pglyrp1/Cxcl2/Cyba/Fcer1g/Ncf1/Cxcl3/Myd88/Slpi/Tnfaip3/Tlr2/Nlrp3/Tnfrsf23/Hck/Arg2/Cxcl9/Cd80/Hp/Fcgr4/Trem3/Syk/Mapkapk2/Tnip3/Fcgr2b/Adm/Cebpb/Acp5/Fgr/Relt/Litaf/Trib1/Mif/Ncf2/Gch1/Nos3/Pycard/Sbno2/Pf4/Clec4e/Reg3g/Malt1/Fcgr1/Junb/Bcl3/Cxcl16/Cd274/Tnfaip8/Naip2/Noct/Ccl12/Tnf/Havcr2/Ptger4/Cxcl10/Tnfrsf…	228
BP	GO:0051222	positive regulation of protein transport	217/5389	451/17619	2.28503e-15	4.86385e-13	ENSMUSG00000051439/ENSMUSG00000029915/ENSMUSG00000035385/ENSMUSG00000027399/ENSMUSG00000042677/ENSMUSG00000030786/ENSMUSG00000023349/ENSMUSG00000000982/ENSMUSG00000027995/ENSMUSG00000032691/ENSMUSG00000021591/ENSMUSG00000033220/ENSMUSG00000021457/ENSMUSG00000028874/ENSMUSG00000033307/ENSMUSG00000030793/ENSMUSG00000030142/ENSMUSG00000028680/ENSMUSG00000021109/ENSMUSG00000047281/ENSMUSG00000016496/…	Cd14/Clec5a/Ccl2/Il1a/Zc3h12a/Itgam/Clec4n/Ccl3/Tlr2/Nlrp3/Glrx/Rac2/Syk/Fgr/Mif/Pycard/Clec4e/Plk3/Hif1a/Sfn/Cd274/Actr3/Il17ra/Ipo5/Adora2a/Tnf/Havcr2/Ptger4/Crlf2/Csf1r/Cdk1/Arpc2/Kars/Arid5a/Tgfb1/Il4ra/Hcar2/Prkcd/Plagl2/Gpi1/Sting1/Ncl/Rhou/Ankrd1/Psmd8/Rack1/Casp4/Ccr5/Mmp12/Tnfrsf1a/Trpv4/Jak2/Wdr46/Hspd1/Hk1/Mapk11/Ctsk/Ywhae/Cdc42/Micall2/Il1b/Xbp1/Lpl/Psmb7/Gsdmd/Cd34/Brca1/Psen1/Serp1…	217
BP	GO:0022618	ribonucleoprotein complex assembly	114/5389	198/17619	2.52461e-15	5.18851e-13	ENSMUSG00000027613/ENSMUSG00000044533/ENSMUSG00000018446/ENSMUSG00000061024/ENSMUSG00000022557/ENSMUSG00000023087/ENSMUSG00000004100/ENSMUSG00000028741/ENSMUSG00000038279/ENSMUSG00000016554/ENSMUSG00000032518/ENSMUSG00000002477/ENSMUSG00000029614/ENSMUSG00000038510/ENSMUSG00000008373/ENSMUSG00000023106/ENSMUSG00000031917/ENSMUSG00000018040/ENSMUSG00000030224/ENSMUSG00000020180/ENSMUSG00000038900/…	Eif6/Rps2/C1qbp/Rrs1/Bop1/Noct/Ppan/Mrto4/Nop2/Eif3d/Rpsa/Snrpd1/Rpl6/Rpf2/Prpf31/Denr/Nip7/Rrp7a/Strap/Snrpd3/Rpl12/Prmt7/Rpl3/Mrpl20/Nle1/Ddx28/Prmt5/Pwp2/Rps5/Snrpe/Rps25/Snrpc/Mrps7/Lsm2/Usp4/Rps27l/Brix1/Eif2s3x/Snrpd2/Lsm4/Eif5/Sf3a2/Ncbp1/Rsl24d1/Naa12/Rps17/Rbmxl1/Ptges3/Snrpf/Rpl10/Ruvbl1/Rpl11/Snu13/Gemin6/Rps19/Eif3a/Clns1a/Lsm3/Rps28/Surf6/Wdr18/Shq1/Rps23/C9orf72/Rpl38/Hsp90ab1/Prpf1…	114
BP	GO:0009161	ribonucleoside monophosphate metabolic process	134/5389	245/17619	2.75799e-15	5.47921e-13	ENSMUSG00000032294/ENSMUSG00000062070/ENSMUSG00000063229/ENSMUSG00000033307/ENSMUSG00000022346/ENSMUSG00000028792/ENSMUSG00000025877/ENSMUSG00000011752/ENSMUSG00000025854/ENSMUSG00000027613/ENSMUSG00000021109/ENSMUSG00000023456/ENSMUSG00000019942/ENSMUSG00000002603/ENSMUSG00000059040/ENSMUSG00000020277/ENSMUSG00000011148/ENSMUSG00000036427/ENSMUSG00000030695/ENSMUSG00000041736/ENSMUSG00000062867/…	Pkm/Pgk1/Ldha/Mif/Myc/Ak2/Hk3/Pgam1/Fam20c/Eif6/Hif1a/Tpi1/Cdk1/Tgfb1/Eno1b/Pfkl/Adssl1/Gpi1/Aldoa/Tspo/Impdh2/Tcirg1/Bid/Ampd3/Ola1/Vcp/Hk1/Bcl2l1/Stat3/Gale/Uck2/Ccnb1/Stoml2/Ier3/Cox5a/Umps/Pid1/Atp6v1b2/Hk2/Atp5g1/Atic/Cycs/Atp5pb/Pde12/Atp5b/Hspa8/Ampd2/Atp5g3/Rhoa/Uqcrq/Cyc1/Adpgk/Prps1/Adsl/Map2k1/Cox5b/Hprt/Ada/Galk1/Slc25a25/Uqcrc1/Gmps/Ndufa8/Ndufb6/Atp5g2/Atp5a1/Ndufs2/Sdhd/Gart/Atp5d/…	134
BP	GO:0045088	regulation of innate immune response	131/5389	238/17619	2.90633e-15	5.58765e-13	ENSMUSG00000019987/ENSMUSG00000051439/ENSMUSG00000020227/ENSMUSG00000020400/ENSMUSG00000006519/ENSMUSG00000033777/ENSMUSG00000032508/ENSMUSG00000019850/ENSMUSG00000027995/ENSMUSG00000028885/ENSMUSG00000051682/ENSMUSG00000042306/ENSMUSG00000047798/ENSMUSG00000025804/ENSMUSG00000025473/ENSMUSG00000016528/ENSMUSG00000044162/ENSMUSG00000034116/ENSMUSG00000028874/ENSMUSG00000060216/ENSMUSG00000030793/…	Arg1/Cd14/Irak3/Tnip1/Cyba/Tlr13/Myd88/Tnfaip3/Tlr2/Smpdl3b/Treml4/S100a14/Cd300lf/Ccr1/Adam8/Mapkapk2/Tnip3/Vav1/Fgr/Arrb2/Pycard/Socs1/Reg3g/Pik3ap1/C1qbp/Tnf/Havcr2/Hpx/Birc3/Myo1f/Acod1/Cd300a/Il18rap/Nfkbia/Nlrx1/Sting1/Irf7/Polr3d/Lyn/Tlr6/Mmp12/Irak2/Pvr/Ptpn2/Zbp1/Pik3r6/Hspd1/Ereg/Riok3/Nploc4/Tirap/Traf3/Mapkapk3/Flot1/Tlr7/Arf6/Nod2/Hmgb2/Cd86/Card9/Gfer/Irak4/Ffar2/Ceacam1/Unc93b1/Nlr…	131
BP	GO:0009167	purine ribonucleoside monophosphate metabolic process	132/5389	241/17619	3.82788e-15	7.12943e-13	ENSMUSG00000032294/ENSMUSG00000062070/ENSMUSG00000063229/ENSMUSG00000033307/ENSMUSG00000022346/ENSMUSG00000028792/ENSMUSG00000025877/ENSMUSG00000011752/ENSMUSG00000025854/ENSMUSG00000027613/ENSMUSG00000021109/ENSMUSG00000023456/ENSMUSG00000019942/ENSMUSG00000002603/ENSMUSG00000059040/ENSMUSG00000020277/ENSMUSG00000011148/ENSMUSG00000036427/ENSMUSG00000030695/ENSMUSG00000041736/ENSMUSG00000062867/…	Pkm/Pgk1/Ldha/Mif/Myc/Ak2/Hk3/Pgam1/Fam20c/Eif6/Hif1a/Tpi1/Cdk1/Tgfb1/Eno1b/Pfkl/Adssl1/Gpi1/Aldoa/Tspo/Impdh2/Tcirg1/Bid/Ampd3/Ola1/Vcp/Hk1/Bcl2l1/Stat3/Gale/Ccnb1/Stoml2/Ier3/Cox5a/Pid1/Atp6v1b2/Hk2/Atp5g1/Atic/Cycs/Atp5pb/Pde12/Atp5b/Hspa8/Ampd2/Atp5g3/Rhoa/Uqcrq/Cyc1/Adpgk/Prps1/Adsl/Map2k1/Cox5b/Hprt/Ada/Galk1/Slc25a25/Uqcrc1/Gmps/Ndufa8/Ndufb6/Atp5g2/Atp5a1/Ndufs2/Sdhd/Gart/Atp5d/Sdhc/Cox6a…	132
BP	GO:0009126	purine nucleoside monophosphate metabolic process	132/5389	242/17619	5.90326e-15	1.06617e-12	ENSMUSG00000032294/ENSMUSG00000062070/ENSMUSG00000063229/ENSMUSG00000033307/ENSMUSG00000022346/ENSMUSG00000028792/ENSMUSG00000025877/ENSMUSG00000011752/ENSMUSG00000025854/ENSMUSG00000027613/ENSMUSG00000021109/ENSMUSG00000023456/ENSMUSG00000019942/ENSMUSG00000002603/ENSMUSG00000059040/ENSMUSG00000020277/ENSMUSG00000011148/ENSMUSG00000036427/ENSMUSG00000030695/ENSMUSG00000041736/ENSMUSG00000062867/…	Pkm/Pgk1/Ldha/Mif/Myc/Ak2/Hk3/Pgam1/Fam20c/Eif6/Hif1a/Tpi1/Cdk1/Tgfb1/Eno1b/Pfkl/Adssl1/Gpi1/Aldoa/Tspo/Impdh2/Tcirg1/Bid/Ampd3/Ola1/Vcp/Hk1/Bcl2l1/Stat3/Gale/Ccnb1/Stoml2/Ier3/Cox5a/Pid1/Atp6v1b2/Hk2/Atp5g1/Atic/Cycs/Atp5pb/Pde12/Atp5b/Hspa8/Ampd2/Atp5g3/Rhoa/Uqcrq/Cyc1/Adpgk/Prps1/Adsl/Map2k1/Cox5b/Hprt/Ada/Galk1/Slc25a25/Uqcrc1/Gmps/Ndufa8/Ndufb6/Atp5g2/Atp5a1/Ndufs2/Sdhd/Gart/Atp5d/Sdhc/Cox6a…	132
BP	GO:0002687	positive regulation of leukocyte migration	86/5389	137/17619	6.44731e-15	1.13018e-12	ENSMUSG00000035385/ENSMUSG00000027399/ENSMUSG00000052270/ENSMUSG00000029371/ENSMUSG00000056529/ENSMUSG00000023913/ENSMUSG00000049130/ENSMUSG00000058427/ENSMUSG00000026582/ENSMUSG00000026166/ENSMUSG00000000957/ENSMUSG00000029379/ENSMUSG00000040552/ENSMUSG00000027995/ENSMUSG00000017737/ENSMUSG00000033220/ENSMUSG00000042306/ENSMUSG00000025804/ENSMUSG00000029417/ENSMUSG00000025473/ENSMUSG00000014599/…	Ccl2/Il1a/Fpr2/Cxcl5/Ptafr/Pla2g7/C5ar1/Cxcl2/Sele/Ccl20/Mmp14/Cxcl3/C3ar1/Tlr2/Mmp9/Rac2/S100a14/Ccr1/Cxcl9/Adam8/Csf1/Pgf/Pycard/Pf4/Selp/C1qbp/Ccl12/Icam1/Adora3/Ptger4/Cxcl10/Kars/Cxcl1/Tgfb1/Lgals3/Ccl4/Cxcl13/Nckap1l/Bdkrb1/Trpv4/Ptprj/Serpine1/Gpsm3/Itgb3/Calr/Il1b/Spn/Tirap/Il1r1/Ripor2/Il23a/Ptk2b/Adam17/Rhoa/Aif1/Cxcl17/Ccl5/Cxcr2/Tnfsf14/Lgals9/Rac1/F7/Thbs1/Lbp/Ccl24/Il12a/Trp53/Adam1…	86
BP	GO:0042255	ribosome assembly	47/5389	59/17619	9.29512e-15	1.58283e-12	ENSMUSG00000027613/ENSMUSG00000044533/ENSMUSG00000018446/ENSMUSG00000061024/ENSMUSG00000022557/ENSMUSG00000004100/ENSMUSG00000028741/ENSMUSG00000038279/ENSMUSG00000032518/ENSMUSG00000029614/ENSMUSG00000038510/ENSMUSG00000031917/ENSMUSG00000018040/ENSMUSG00000038900/ENSMUSG00000060036/ENSMUSG00000029066/ENSMUSG00000020692/ENSMUSG00000045538/ENSMUSG00000032834/ENSMUSG00000012848/ENSMUSG00000009927/…	Eif6/Rps2/C1qbp/Rrs1/Bop1/Ppan/Mrto4/Nop2/Rpsa/Rpl6/Rpf2/Nip7/Rrp7a/Rpl12/Rpl3/Mrpl20/Nle1/Ddx28/Pwp2/Rps5/Rps25/Mrps7/Rps27l/Brix1/Rsl24d1/Rps17/Rpl10/Rpl11/Rps19/Rps28/Surf6/Wdr18/Rpl38/Mrpl11/Rpl5/Rpl23a/Mpv17l2/Rps14/Eif2a/Efl1/Abt1/Rps15/Mrps11/Rpl3l/Rpf1/Ddx3x/Mdn1	47
BP	GO:0072593	reactive oxygen species metabolic process	134/5389	248/17619	9.92219e-15	1.6341e-12	ENSMUSG00000052270/ENSMUSG00000006818/ENSMUSG00000042677/ENSMUSG00000030786/ENSMUSG00000006519/ENSMUSG00000015950/ENSMUSG00000024953/ENSMUSG00000027995/ENSMUSG00000022221/ENSMUSG00000076441/ENSMUSG00000021125/ENSMUSG00000031722/ENSMUSG00000021457/ENSMUSG00000034116/ENSMUSG00000052212/ENSMUSG00000001348/ENSMUSG00000078812/ENSMUSG00000026480/ENSMUSG00000000290/ENSMUSG00000037580/ENSMUSG00000028978/…	Fpr2/Sod2/Zc3h12a/Itgam/Cyba/Ncf1/Prdx5/Tlr2/Ripk3/Ass1/Arg2/Hp/Syk/Vav1/Cd177/Acp5/Eif5a/Ncf2/Itgb2/Gch1/Nos3/Eif6/Hif1a/Ptx3/Mmp3/Sh3pxd2b/Tnf/Cyp1b1/Icam1/Ptger4/Birc3/Cdkn1a/Cxcl1/Acod1/Tgfb1/Cybb/Nos2/Prkcd/Nrros/G6pdx/Txnrd1/Tspo/Tlr6/Akt1/Jak2/Hspd1/Stat3/Arf4/Ddah1/Il1b/Ier3/Gla/Cd34/Pid1/Foxm1/Brca1/Mycn/Hk2/Cycs/Clu/Slc7a2/Ccn2/Il6/Ripk1/Ptk2b/Sesn2/Rhoa/Prdx3/Grb2/Cyb5r4/Aif1/Parl/Shc1…	134
BP	GO:0007059	chromosome segregation	157/5389	304/17619	1.01446e-14	1.6341e-12	ENSMUSG00000037443/ENSMUSG00000029430/ENSMUSG00000031004/ENSMUSG00000016319/ENSMUSG00000061024/ENSMUSG00000026341/ENSMUSG00000006585/ENSMUSG00000020914/ENSMUSG00000026749/ENSMUSG00000022698/ENSMUSG00000001440/ENSMUSG00000109511/ENSMUSG00000020152/ENSMUSG00000004264/ENSMUSG00000028896/ENSMUSG00000037313/ENSMUSG00000032381/ENSMUSG00000024660/ENSMUSG00000041431/ENSMUSG00000020897/ENSMUSG00000040084/…	Cep85/Ran/Mki67/Slc25a5/Rrs1/Actr3/Cdt1/Top2a/Nek6/Naa50/Kpnb1/Nup62/Actr2/Phb2/Rcc1/Tacc3/Ciao2a/Incenp/Ccnb1/Aurkb/Bub1b/Ube2c/Chmp4b/Kif2c/Racgap1/Ncapg/Smc2/Cdca8/Ndc1/Nuf2/Ccne1/Brca1/Ppp2r1a/Arl8a/Birc5/Cdca5/Tubg1/Cdc6/Espl1/Cenpe/Ntmt1/Spag5/Ndel1/Trip13/Kif22/Pinx1/Kif11/Chmp2a/Ncapd2/Psrc1/Cdca2/Esco2/Cdc20/Rgs14/Rps3/Spdl1/Stil/Bub3/Dync1li1/Ect2/Chtf18/Cenph/Rad18/Sgo1/Rcc2/Cenpf/Zwin…	157
BP	GO:0071621	granulocyte chemotaxis	71/5389	106/17619	1.1369e-14	1.7769e-12	ENSMUSG00000019122/ENSMUSG00000035385/ENSMUSG00000029371/ENSMUSG00000049130/ENSMUSG00000030786/ENSMUSG00000042265/ENSMUSG00000058427/ENSMUSG00000035373/ENSMUSG00000026166/ENSMUSG00000000982/ENSMUSG00000058715/ENSMUSG00000029082/ENSMUSG00000029379/ENSMUSG00000059498/ENSMUSG00000040552/ENSMUSG00000033220/ENSMUSG00000042306/ENSMUSG00000041754/ENSMUSG00000021457/ENSMUSG00000014599/ENSMUSG00000034116/…	Ccl9/Ccl2/Cxcl5/C5ar1/Itgam/Trem1/Cxcl2/Ccl7/Ccl20/Ccl3/Fcer1g/Bst1/Cxcl3/Fcgr3/C3ar1/Rac2/S100a14/Trem3/Syk/Csf1/Vav1/Itgb2/Pf4/C1qbp/Il17ra/Ccl12/Pik3cg/Kars/Cxcl1/Lgals3/Ccl4/Nckap1l/Trpv4/Ptprj/Anxa1/Ccl6/Il1b/S100a8/Tirap/S100a9/Ripor2/Il23a/Nod2/Cxcl17/Jaml/Ccl17/Ccl5/Cxcr2/Csf3r/Spp1/Rac1/Thbs1/Lbp/Ccl24/Mpp1/Ccl11/Ccl22/Prex1/C5ar2/Edn1/Ccl8/Pde4b/Mapk14/Camk1d/Vav3/Ccl19/Sell/Thbs4/Cmklr…	71
BP	GO:0140014	mitotic nuclear division	138/5389	258/17619	1.16274e-14	1.7769e-12	ENSMUSG00000027399/ENSMUSG00000037443/ENSMUSG00000029430/ENSMUSG00000031004/ENSMUSG00000061024/ENSMUSG00000078945/ENSMUSG00000006585/ENSMUSG00000024401/ENSMUSG00000032000/ENSMUSG00000005732/ENSMUSG00000002603/ENSMUSG00000026749/ENSMUSG00000022698/ENSMUSG00000001440/ENSMUSG00000109511/ENSMUSG00000004264/ENSMUSG00000028896/ENSMUSG00000027469/ENSMUSG00000037313/ENSMUSG00000029377/ENSMUSG00000018965/…	Il1a/Cep85/Ran/Mki67/Rrs1/Naip2/Cdt1/Tnf/Birc3/Ranbp1/Tgfb1/Nek6/Naa50/Kpnb1/Nup62/Phb2/Rcc1/Tpx2/Tacc3/Ereg/Ywhah/Ccnb1/Cdc42/Aurkb/Il1b/Flna/Bub1b/Ube2c/Chmp4b/Kif2c/Racgap1/Ncapg/Smc2/Cdca8/Kifc1/Nuf2/Ctdp1/Ppp2r1a/Birc5/Cdca5/Tubg1/Cdc6/Chek1/Espl1/Ripor2/Cenpe/Aurka/Spag5/Ndel1/Ube2s/Rhoa/Mybl2/Trip13/Kif22/Bccip/Kif3b/Pinx1/Kif11/Chmp2a/Ncapd2/Psrc1/Cdc20/Nlrc4/Spdl1/Stil/Bub3/Dync1li1/Rgcc…	138
BP	GO:0009199	ribonucleoside triphosphate metabolic process	132/5389	244/17619	1.38347e-14	2.06137e-12	ENSMUSG00000032294/ENSMUSG00000028633/ENSMUSG00000062070/ENSMUSG00000029430/ENSMUSG00000063229/ENSMUSG00000033307/ENSMUSG00000022346/ENSMUSG00000028792/ENSMUSG00000025877/ENSMUSG00000011752/ENSMUSG00000025854/ENSMUSG00000027613/ENSMUSG00000021109/ENSMUSG00000023456/ENSMUSG00000019942/ENSMUSG00000037601/ENSMUSG00000002603/ENSMUSG00000059040/ENSMUSG00000020277/ENSMUSG00000036427/ENSMUSG00000030695/…	Pkm/Ctps/Pgk1/Ran/Ldha/Mif/Myc/Ak2/Hk3/Pgam1/Fam20c/Eif6/Hif1a/Tpi1/Cdk1/Nme1/Tgfb1/Eno1b/Pfkl/Gpi1/Aldoa/Tspo/Impdh2/Tcirg1/Bid/Ampd3/Ola1/Vcp/Hk1/Bcl2l1/Stat3/Pnp/Gale/Ccnb1/Stoml2/Ier3/Cox5a/Gnai3/Pid1/Atp6v1b2/Hk2/Atp5g1/Cycs/Atp5pb/Pde12/Atp5b/Hspa8/Ampd2/Atp5g3/Rhoa/Uqcrq/Cyc1/Adpgk/Entpd7/Map2k1/Cox5b/Itpa/Galk1/Slc25a25/Mocs1/Uqcrc1/Cad/Ndufa8/Ndufb6/Atp5g2/Atp5a1/Ndufs2/Sdhd/Atp5d/Sdhc/C…	132
BP	GO:0071826	ribonucleoprotein complex subunit organization	117/5389	209/17619	1.7533e-14	2.5487e-12	ENSMUSG00000027613/ENSMUSG00000044533/ENSMUSG00000018446/ENSMUSG00000061024/ENSMUSG00000022557/ENSMUSG00000023087/ENSMUSG00000004100/ENSMUSG00000028741/ENSMUSG00000038279/ENSMUSG00000016554/ENSMUSG00000032518/ENSMUSG00000002477/ENSMUSG00000029614/ENSMUSG00000038510/ENSMUSG00000008373/ENSMUSG00000023106/ENSMUSG00000031917/ENSMUSG00000018040/ENSMUSG00000030224/ENSMUSG00000020180/ENSMUSG00000038900/…	Eif6/Rps2/C1qbp/Rrs1/Bop1/Noct/Ppan/Mrto4/Nop2/Eif3d/Rpsa/Snrpd1/Rpl6/Rpf2/Prpf31/Denr/Nip7/Rrp7a/Strap/Snrpd3/Rpl12/Prmt7/Rpl3/Mrpl20/Nle1/Ddx28/Prmt5/Pwp2/Rps5/Snrpe/Rps25/Snrpc/Mrps7/Lsm2/Usp4/Rps27l/Brix1/Eif2s3x/Snrpd2/Lsm4/Eif5/Sf3a2/Ncbp1/Rsl24d1/Naa12/Rps17/Rbmxl1/Ptges3/Snrpf/Rpl10/Ruvbl1/Rpl11/Snu13/Gemin6/Rps19/Eif3a/Clns1a/Lsm3/Rps28/Surf6/Wdr18/Shq1/Rps23/C9orf72/Rpl38/Hsp90ab1/Prpf1…	117
BP	GO:0002757	immune response-activating signal transduction	144/5389	274/17619	2.06864e-14	2.86722e-12	ENSMUSG00000051439/ENSMUSG00000045551/ENSMUSG00000052270/ENSMUSG00000020227/ENSMUSG00000020400/ENSMUSG00000042677/ENSMUSG00000049130/ENSMUSG00000002699/ENSMUSG00000006519/ENSMUSG00000058715/ENSMUSG00000099974/ENSMUSG00000033777/ENSMUSG00000032508/ENSMUSG00000019850/ENSMUSG00000040552/ENSMUSG00000027995/ENSMUSG00000028885/ENSMUSG00000051682/ENSMUSG00000042306/ENSMUSG00000047798/ENSMUSG00000021457/…	Cd14/Fpr1/Fpr2/Irak3/Tnip1/Zc3h12a/C5ar1/Lcp2/Cyba/Fcer1g/Bcl2a1d/Tlr13/Myd88/Tnfaip3/C3ar1/Tlr2/Smpdl3b/Treml4/S100a14/Cd300lf/Syk/Mapkapk2/Tnip3/Fcgr2b/Arrb2/Ptpn6/Klhl6/Reg3g/Malt1/Pik3ap1/C1qbp/Sh2b2/Tnf/Havcr2/Birc3/Acod1/Cd300a/Nfkbia/Lgals3/Nlrx1/Nfam1/Bax/Nckap1l/Irf7/Lyn/Tlr6/Irak2/Ube2n/Ptpn2/Myo1g/Ptprj/Hspd1/Stoml2/Riok3/Nploc4/Bcl10/Themis2/Tirap/Eif2b3/Lpxn/Rapgef1/Traf3/Nras/Psen1/…	144
BP	GO:0032103	positive regulation of response to external stimulus	144/5389	274/17619	2.06864e-14	2.86722e-12	ENSMUSG00000019122/ENSMUSG00000019987/ENSMUSG00000035385/ENSMUSG00000052270/ENSMUSG00000029371/ENSMUSG00000020400/ENSMUSG00000023913/ENSMUSG00000049130/ENSMUSG00000058427/ENSMUSG00000000982/ENSMUSG00000006519/ENSMUSG00000058715/ENSMUSG00000029379/ENSMUSG00000032508/ENSMUSG00000059498/ENSMUSG00000040552/ENSMUSG00000027995/ENSMUSG00000033220/ENSMUSG00000042306/ENSMUSG00000025804/ENSMUSG00000029417/…	Ccl9/Arg1/Ccl2/Fpr2/Cxcl5/Tnip1/Pla2g7/C5ar1/Cxcl2/Ccl3/Cyba/Fcer1g/Cxcl3/Myd88/Fcgr3/C3ar1/Tlr2/Rac2/S100a14/Ccr1/Cxcl9/Adam8/Csf1/Alox5ap/Pgf/Mif/C3/Pf4/Fcgr1/C1qbp/Il17ra/Tnf/Tgm2/Havcr2/Adora3/Pik3cg/Ptger4/Cxcl10/Kars/Cxcl1/Acod1/Tgfb1/Nfkbia/Adora2b/Ccl4/Cxcl13/Nckap1l/Ccr5/Tlr6/Tnfrsf11a/Tnfrsf1a/Trpv4/Jak2/Ptprj/Hspd1/Serpine1/Fn1/Gpsm3/Tarm1/Ccl6/Lpar1/Calr/Ctss/Il1b/S100a8/Tirap/Rtn4/S1…	144
BP	GO:0045089	positive regulation of innate immune response	111/5389	196/17619	2.80666e-14	3.80174e-12	ENSMUSG00000051439/ENSMUSG00000020227/ENSMUSG00000020400/ENSMUSG00000006519/ENSMUSG00000033777/ENSMUSG00000032508/ENSMUSG00000019850/ENSMUSG00000027995/ENSMUSG00000028885/ENSMUSG00000051682/ENSMUSG00000042306/ENSMUSG00000047798/ENSMUSG00000025473/ENSMUSG00000016528/ENSMUSG00000044162/ENSMUSG00000034116/ENSMUSG00000060216/ENSMUSG00000030793/ENSMUSG00000030017/ENSMUSG00000025017/ENSMUSG00000018446/…	Cd14/Irak3/Tnip1/Cyba/Tlr13/Myd88/Tnfaip3/Tlr2/Smpdl3b/Treml4/S100a14/Cd300lf/Adam8/Mapkapk2/Tnip3/Vav1/Arrb2/Pycard/Reg3g/Pik3ap1/C1qbp/Tnf/Havcr2/Hpx/Birc3/Acod1/Cd300a/Il18rap/Nfkbia/Nlrx1/Sting1/Irf7/Polr3d/Lyn/Tlr6/Mmp12/Irak2/Pvr/Zbp1/Hspd1/Ereg/Riok3/Nploc4/Tirap/Traf3/Mapkapk3/Flot1/Tlr7/Arf6/Nod2/Hmgb2/Cd86/Card9/Irak4/Ffar2/Unc93b1/Nlrc4/Pspc1/Lgals9/Polr3c/Tbk1/Ptpn22/Rela/Ulbp1/Rps19/…	111
BP	GO:0030593	neutrophil chemotaxis	60/5389	85/17619	3.35387e-14	4.44202e-12	ENSMUSG00000019122/ENSMUSG00000035385/ENSMUSG00000029371/ENSMUSG00000049130/ENSMUSG00000030786/ENSMUSG00000042265/ENSMUSG00000058427/ENSMUSG00000035373/ENSMUSG00000026166/ENSMUSG00000000982/ENSMUSG00000058715/ENSMUSG00000029082/ENSMUSG00000029379/ENSMUSG00000059498/ENSMUSG00000040552/ENSMUSG00000033220/ENSMUSG00000041754/ENSMUSG00000021457/ENSMUSG00000034116/ENSMUSG00000000290/ENSMUSG00000029373/…	Ccl9/Ccl2/Cxcl5/C5ar1/Itgam/Trem1/Cxcl2/Ccl7/Ccl20/Ccl3/Fcer1g/Bst1/Cxcl3/Fcgr3/C3ar1/Rac2/Trem3/Syk/Vav1/Itgb2/Pf4/C1qbp/Ccl12/Pik3cg/Cxcl1/Lgals3/Ccl4/Nckap1l/Ccl6/Il1b/S100a8/Tirap/S100a9/Ripor2/Il23a/Nod2/Jaml/Ccl17/Ccl5/Cxcr2/Csf3r/Spp1/Rac1/Lbp/Ccl24/Mpp1/Ccl11/Ccl22/Prex1/C5ar2/Edn1/Ccl8/Pde4b/Camk1d/Vav3/Ccl19/Sell/Thbs4/Ppbp/Ccl1	60
BP	GO:0002764	immune response-regulating signaling pathway	149/5389	288/17619	4.01477e-14	5.20175e-12	ENSMUSG00000051439/ENSMUSG00000045551/ENSMUSG00000052270/ENSMUSG00000020227/ENSMUSG00000020400/ENSMUSG00000042677/ENSMUSG00000049130/ENSMUSG00000002699/ENSMUSG00000006519/ENSMUSG00000058715/ENSMUSG00000099974/ENSMUSG00000033777/ENSMUSG00000032508/ENSMUSG00000019850/ENSMUSG00000040552/ENSMUSG00000027995/ENSMUSG00000028885/ENSMUSG00000051682/ENSMUSG00000042306/ENSMUSG00000047798/ENSMUSG00000021457/…	Cd14/Fpr1/Fpr2/Irak3/Tnip1/Zc3h12a/C5ar1/Lcp2/Cyba/Fcer1g/Bcl2a1d/Tlr13/Myd88/Tnfaip3/C3ar1/Tlr2/Smpdl3b/Treml4/S100a14/Cd300lf/Syk/Mapkapk2/Tnip3/Fcgr2b/Pigr/Arrb2/Ptpn6/Ctsh/Klhl6/Clec4e/Reg3g/Malt1/Pik3ap1/C1qbp/Sh2b2/Tnf/Havcr2/Birc3/Acod1/Cd300a/Nfkbia/Lgals3/Nlrx1/Nfam1/Bax/Nckap1l/Irf7/Lyn/Tlr6/Irak2/Ube2n/Ptpn2/Myo1g/Ptprj/Hspd1/Clec4d/Stoml2/Riok3/Nploc4/Bcl10/Themis2/Tirap/Eif2b3/Lpxn/R…	149
BP	GO:0002274	myeloid leukocyte activation	105/5389	183/17619	4.32292e-14	5.48183e-12	ENSMUSG00000005413/ENSMUSG00000052270/ENSMUSG00000026177/ENSMUSG00000029371/ENSMUSG00000056529/ENSMUSG00000030786/ENSMUSG00000002699/ENSMUSG00000058715/ENSMUSG00000002111/ENSMUSG00000034266/ENSMUSG00000059498/ENSMUSG00000027995/ENSMUSG00000066684/ENSMUSG00000033220/ENSMUSG00000047798/ENSMUSG00000059089/ENSMUSG00000021457/ENSMUSG00000030579/ENSMUSG00000052212/ENSMUSG00000028874/ENSMUSG00000002983/…	Hmox1/Fpr2/Slc11a1/Cxcl5/Ptafr/Itgam/Lcp2/Fcer1g/Spi1/Batf/Fcgr3/Tlr2/Pilrb1/Rac2/Cd300lf/Fcgr4/Syk/Tyrobp/Cd177/Fgr/Relb/Itgb2/Pycard/Pirb/Sbno2/Fes/Milr1/Havcr2/Adora3/Crlf2/Kars/Myo1f/Tgfb1/Cd300a/Il18rap/Il4ra/Adora2b/Prkcd/Csf2/Anxa3/Lyn/Tlr6/Hspd1/Stx11/Tff2/Bcl10/Muc5b/Psen1/Rbpj/Ltbr/Stxbp2/Clu/Ywhaz/Tlr7/Slc7a2/Dock2/Aif1/Cd244a/Abr/Cd84/Ccl5/Cd300lb/Cxcr2/Il10/Lgals9/Il13ra2/Thbs1/Ulbp1…	105
BP	GO:0009205	purine ribonucleoside triphosphate metabolic process	129/5389	240/17619	5.25298e-14	6.52245e-12	ENSMUSG00000032294/ENSMUSG00000062070/ENSMUSG00000029430/ENSMUSG00000063229/ENSMUSG00000033307/ENSMUSG00000022346/ENSMUSG00000028792/ENSMUSG00000025877/ENSMUSG00000011752/ENSMUSG00000025854/ENSMUSG00000027613/ENSMUSG00000021109/ENSMUSG00000023456/ENSMUSG00000019942/ENSMUSG00000037601/ENSMUSG00000002603/ENSMUSG00000059040/ENSMUSG00000020277/ENSMUSG00000036427/ENSMUSG00000030695/ENSMUSG00000041736/…	Pkm/Pgk1/Ran/Ldha/Mif/Myc/Ak2/Hk3/Pgam1/Fam20c/Eif6/Hif1a/Tpi1/Cdk1/Nme1/Tgfb1/Eno1b/Pfkl/Gpi1/Aldoa/Tspo/Impdh2/Tcirg1/Bid/Ampd3/Ola1/Vcp/Hk1/Bcl2l1/Stat3/Pnp/Gale/Ccnb1/Stoml2/Ier3/Cox5a/Gnai3/Pid1/Atp6v1b2/Hk2/Atp5g1/Cycs/Atp5pb/Pde12/Atp5b/Hspa8/Ampd2/Atp5g3/Rhoa/Uqcrq/Cyc1/Adpgk/Map2k1/Cox5b/Itpa/Galk1/Slc25a25/Mocs1/Uqcrc1/Ndufa8/Ndufb6/Atp5g2/Atp5a1/Ndufs2/Sdhd/Atp5d/Sdhc/Cox6a1/Atp5c1/Ndu…	129
BP	GO:0050727	regulation of inflammatory response	150/5389	292/17619	7.05075e-14	8.5132e-12	ENSMUSG00000019122/ENSMUSG00000021322/ENSMUSG00000028599/ENSMUSG00000020400/ENSMUSG00000042677/ENSMUSG00000038264/ENSMUSG00000030413/ENSMUSG00000030474/ENSMUSG00000053113/ENSMUSG00000000982/ENSMUSG00000058715/ENSMUSG00000029082/ENSMUSG00000032508/ENSMUSG00000019850/ENSMUSG00000059498/ENSMUSG00000027995/ENSMUSG00000028885/ENSMUSG00000032691/ENSMUSG00000025473/ENSMUSG00000026656/ENSMUSG00000001348/…	Ccl9/Aoah/Tnfrsf1b/Tnip1/Zc3h12a/Sema7a/Pglyrp1/Siglece/Socs3/Ccl3/Fcer1g/Bst1/Myd88/Tnfaip3/Fcgr3/Tlr2/Smpdl3b/Nlrp3/Adam8/Fcgr2b/Acp5/Alox5ap/Metrnl/Mif/Il1r2/Cd44/C3/Pycard/Sbno2/Fcgr1/Pik3ap1/C1qbp/Il17ra/Adora2a/Tnf/Tgm2/Adora3/Pik3cg/Ptger4/Kars/Acod1/Nos2/Nfkbia/Adora2b/Nlrx1/Ccl4/Bcl6b/Casp4/Ccr5/Lyn/Tlr6/Psmb4/Ptpn2/Tnfrsf11a/Tnfrsf1a/Trpv4/Jak2/Hspd1/Serpine1/Ggt1/Gpsm3/Tarm1/Anxa1/Ccl6…	150
BP	GO:0009141	nucleoside triphosphate metabolic process	139/5389	265/17619	7.14194e-14	8.5132e-12	ENSMUSG00000032294/ENSMUSG00000028633/ENSMUSG00000062070/ENSMUSG00000029430/ENSMUSG00000063229/ENSMUSG00000033307/ENSMUSG00000022346/ENSMUSG00000028792/ENSMUSG00000025877/ENSMUSG00000011752/ENSMUSG00000025854/ENSMUSG00000027613/ENSMUSG00000021109/ENSMUSG00000023456/ENSMUSG00000019942/ENSMUSG00000037601/ENSMUSG00000002603/ENSMUSG00000059040/ENSMUSG00000020277/ENSMUSG00000036427/ENSMUSG00000030695/…	Pkm/Ctps/Pgk1/Ran/Ldha/Mif/Myc/Ak2/Hk3/Pgam1/Fam20c/Eif6/Hif1a/Tpi1/Cdk1/Nme1/Tgfb1/Eno1b/Pfkl/Gpi1/Aldoa/Tspo/Impdh2/Tcirg1/Bid/Ampd3/Ola1/Vcp/Entpd3/Hk1/Bcl2l1/Cmpk1/Stat3/Pnp/Gale/Ccnb1/Stoml2/Ier3/Dctpp1/Cox5a/Gnai3/Pid1/Atp6v1b2/Hk2/Atp5g1/Cycs/Atp5pb/Pde12/Atp5b/Hspa8/Ampd2/Dut/Atp5g3/Rhoa/Uqcrq/Cyc1/Adpgk/Entpd7/Map2k1/Cox5b/Itpa/Ada/Galk1/Slc25a25/Mocs1/Uqcrc1/Cad/Ndufa8/Ndufb6/Atp5g2/Atp…	139
BP	GO:0098542	defense response to other organism	203/5389	427/17619	8.28946e-14	9.68729e-12	ENSMUSG00000019987/ENSMUSG00000026177/ENSMUSG00000047810/ENSMUSG00000029371/ENSMUSG00000042677/ENSMUSG00000049130/ENSMUSG00000042265/ENSMUSG00000030413/ENSMUSG00000031827/ENSMUSG00000023349/ENSMUSG00000006519/ENSMUSG00000058715/ENSMUSG00000015950/ENSMUSG00000032508/ENSMUSG00000017002/ENSMUSG00000034266/ENSMUSG00000027995/ENSMUSG00000032691/ENSMUSG00000051682/ENSMUSG00000003283/ENSMUSG00000021125/…	Arg1/Slc11a1/Ccdc88b/Cxcl5/Zc3h12a/C5ar1/Trem1/Pglyrp1/Cotl1/Clec4n/Cyba/Fcer1g/Ncf1/Myd88/Slpi/Batf/Tlr2/Nlrp3/Treml4/Hck/Arg2/Cxcl9/Hp/Trem3/Syk/Cebpb/Acp5/Fgr/Pycard/Ifitm1/Pf4/Clec4e/Reg3g/Fcgr1/C1qbp/Bcl3/Ifitm2/Tnfaip8/Naip2/Il17ra/Tnf/Havcr2/Cxcl10/Adamts4/Myo1f/Cxcl1/Ifitm6/Tgfb1/Nos2/Il4ra/Nlrx1/Prkcd/Cxcl13/Ifitm3/Sting1/Anxa3/Plac8/Irf7/Polr3d/Tlr6/Mmp12/Ifngr2/Sftpd/Irf5/Tnfrsf1a/Zbp1…	203
BP	GO:2000377	regulation of reactive oxygen species metabolic process	102/5389	178/17619	1.11299e-13	1.27565e-11	ENSMUSG00000052270/ENSMUSG00000006818/ENSMUSG00000042677/ENSMUSG00000030786/ENSMUSG00000006519/ENSMUSG00000027995/ENSMUSG00000022221/ENSMUSG00000076441/ENSMUSG00000021125/ENSMUSG00000031722/ENSMUSG00000021457/ENSMUSG00000052212/ENSMUSG00000001348/ENSMUSG00000078812/ENSMUSG00000000290/ENSMUSG00000037580/ENSMUSG00000027613/ENSMUSG00000021109/ENSMUSG00000027832/ENSMUSG00000043613/ENSMUSG00000024401/…	Fpr2/Sod2/Zc3h12a/Itgam/Cyba/Tlr2/Ripk3/Ass1/Arg2/Hp/Syk/Cd177/Acp5/Eif5a/Itgb2/Gch1/Eif6/Hif1a/Ptx3/Mmp3/Tnf/Cyp1b1/Icam1/Ptger4/Birc3/Cdkn1a/Cxcl1/Acod1/Tgfb1/Prkcd/G6pdx/Tspo/Tlr6/Akt1/Jak2/Hspd1/Stat3/Arf4/Ddah1/Il1b/Ier3/Gla/Cd34/Pid1/Foxm1/Brca1/Mycn/Hk2/Clu/Il6/Ripk1/Ptk2b/Rhoa/Grb2/Aif1/Parl/Shc1/Pdk3/Il10/Aatf/Thbs1/Ulbp1/Atg5/Dhfr/Dnm2/Eef1a1/Smpd3/Plau/Trp53/Tlr4/Vdac1/Nfe2l2/Hdac4/Egf…	102
BP	GO:0002253	activation of immune response	166/5389	334/17619	1.41494e-13	1.59114e-11	ENSMUSG00000051439/ENSMUSG00000045551/ENSMUSG00000052270/ENSMUSG00000020227/ENSMUSG00000020400/ENSMUSG00000042677/ENSMUSG00000049130/ENSMUSG00000002699/ENSMUSG00000001128/ENSMUSG00000006519/ENSMUSG00000036905/ENSMUSG00000058715/ENSMUSG00000099974/ENSMUSG00000033777/ENSMUSG00000032508/ENSMUSG00000019850/ENSMUSG00000040552/ENSMUSG00000027995/ENSMUSG00000028885/ENSMUSG00000051682/ENSMUSG00000042306/…	Cd14/Fpr1/Fpr2/Irak3/Tnip1/Zc3h12a/C5ar1/Lcp2/Cfp/Cyba/C1qb/Fcer1g/Bcl2a1d/Tlr13/Myd88/Tnfaip3/C3ar1/Tlr2/Smpdl3b/Treml4/S100a14/Cd300lf/Syk/Mapkapk2/Tnip3/Fcgr2b/Arrb2/Ptpn6/C3/Pycard/Klhl6/Reg3g/C1rl/Malt1/Pik3ap1/C1qc/C1qbp/Sh2b2/Tnf/Havcr2/Birc3/Acod1/Cd300a/C1qa/Nfkbia/Lgals3/Cfb/Nlrx1/Nfam1/Sting1/Bax/Nckap1l/Irf7/Lyn/Tlr6/Irak2/Ube2n/Ptpn2/Myo1g/Ptprj/Hspd1/Phb/Stoml2/Riok3/Nploc4/Bcl10/Th…	166
BP	GO:0002218	activation of innate immune response	85/5389	140/17619	1.4565e-13	1.60755e-11	ENSMUSG00000051439/ENSMUSG00000020227/ENSMUSG00000020400/ENSMUSG00000006519/ENSMUSG00000033777/ENSMUSG00000032508/ENSMUSG00000019850/ENSMUSG00000027995/ENSMUSG00000028885/ENSMUSG00000051682/ENSMUSG00000042306/ENSMUSG00000047798/ENSMUSG00000016528/ENSMUSG00000044162/ENSMUSG00000060216/ENSMUSG00000030793/ENSMUSG00000030017/ENSMUSG00000025017/ENSMUSG00000018446/ENSMUSG00000024401/ENSMUSG00000020399/…	Cd14/Irak3/Tnip1/Cyba/Tlr13/Myd88/Tnfaip3/Tlr2/Smpdl3b/Treml4/S100a14/Cd300lf/Mapkapk2/Tnip3/Arrb2/Pycard/Reg3g/Pik3ap1/C1qbp/Tnf/Havcr2/Birc3/Acod1/Cd300a/Nfkbia/Nlrx1/Sting1/Irf7/Lyn/Tlr6/Irak2/Hspd1/Riok3/Nploc4/Tirap/Traf3/Mapkapk3/Flot1/Tlr7/Arf6/Nod2/Cd86/Irak4/Ffar2/Unc93b1/Nlrc4/Pspc1/Lgals9/Tbk1/Ptpn22/Rela/Inava/Cgas/Sfpq/Rsad2/Lbp/Tlr1/Rftn1/Fcnb/Tnip2/Gpatch3/Lrrfip2/Tlr4/Zc3hav1/Aim2…	85
BP	GO:0009144	purine nucleoside triphosphate metabolic process	131/5389	248/17619	1.88385e-13	2.04141e-11	ENSMUSG00000032294/ENSMUSG00000062070/ENSMUSG00000029430/ENSMUSG00000063229/ENSMUSG00000033307/ENSMUSG00000022346/ENSMUSG00000028792/ENSMUSG00000025877/ENSMUSG00000011752/ENSMUSG00000025854/ENSMUSG00000027613/ENSMUSG00000021109/ENSMUSG00000023456/ENSMUSG00000019942/ENSMUSG00000037601/ENSMUSG00000002603/ENSMUSG00000059040/ENSMUSG00000020277/ENSMUSG00000036427/ENSMUSG00000030695/ENSMUSG00000041736/…	Pkm/Pgk1/Ran/Ldha/Mif/Myc/Ak2/Hk3/Pgam1/Fam20c/Eif6/Hif1a/Tpi1/Cdk1/Nme1/Tgfb1/Eno1b/Pfkl/Gpi1/Aldoa/Tspo/Impdh2/Tcirg1/Bid/Ampd3/Ola1/Vcp/Hk1/Bcl2l1/Stat3/Pnp/Gale/Ccnb1/Stoml2/Ier3/Cox5a/Gnai3/Pid1/Atp6v1b2/Hk2/Atp5g1/Cycs/Atp5pb/Pde12/Atp5b/Hspa8/Ampd2/Atp5g3/Rhoa/Uqcrq/Cyc1/Adpgk/Map2k1/Cox5b/Itpa/Ada/Galk1/Slc25a25/Mocs1/Uqcrc1/Ndufa8/Ndufb6/Atp5g2/Atp5a1/Ndufs2/Sdhd/Atp5d/Sdhc/Cox6a1/Atp5c1…	131
BP	GO:0044403	symbiont process	167/5389	338/17619	2.29122e-13	2.43851e-11	ENSMUSG00000019987/ENSMUSG00000029371/ENSMUSG00000020400/ENSMUSG00000042677/ENSMUSG00000042265/ENSMUSG00000030413/ENSMUSG00000021939/ENSMUSG00000015950/ENSMUSG00000032508/ENSMUSG00000017002/ENSMUSG00000027995/ENSMUSG00000017737/ENSMUSG00000018293/ENSMUSG00000022221/ENSMUSG00000041754/ENSMUSG00000022346/ENSMUSG00000056201/ENSMUSG00000025491/ENSMUSG00000029373/ENSMUSG00000025130/ENSMUSG00000027832/…	Arg1/Cxcl5/Tnip1/Zc3h12a/Trem1/Pglyrp1/Ctsb/Ncf1/Myd88/Slpi/Tlr2/Mmp9/Pfn1/Ripk3/Trem3/Myc/Cfl1/Ifitm1/Pf4/P4hb/Ptx3/Ifitm2/Tnf/Top2a/Icam1/Anxa2/Cxcl1/Ifitm6/Tgfb1/Lgals1/Nlrx1/Ccl4/Ifitm3/Eif3b/Eif3d/Ccr5/Sftpd/Etf1/Zbp1/Hspd1/Fn1/Itgb3/Vcp/Bcl2l1/Grk2/Psmc3/Oas1a/Denr/Tcp1/Chmp4b/Eif3l/Pcbp1/Tirap/Ctdp1/Vcam1/Ptbp1/Oas1g/Vta1/Pcsk5/Pde12/Oasl1/Thoc6/Hspa8/Eif3g/Nod2/Ripk1/Oas3/Pabpc1/Banf1/Tri…	167
BP	GO:0044419	interspecies interaction between organisms	175/5389	360/17619	3.84513e-13	4.02053e-11	ENSMUSG00000019987/ENSMUSG00000035385/ENSMUSG00000029371/ENSMUSG00000020400/ENSMUSG00000042677/ENSMUSG00000042265/ENSMUSG00000030413/ENSMUSG00000021939/ENSMUSG00000015950/ENSMUSG00000032508/ENSMUSG00000017002/ENSMUSG00000027995/ENSMUSG00000017737/ENSMUSG00000018293/ENSMUSG00000022221/ENSMUSG00000041754/ENSMUSG00000022346/ENSMUSG00000056201/ENSMUSG00000025491/ENSMUSG00000029373/ENSMUSG00000030017/…	Arg1/Ccl2/Cxcl5/Tnip1/Zc3h12a/Trem1/Pglyrp1/Ctsb/Ncf1/Myd88/Slpi/Tlr2/Mmp9/Pfn1/Ripk3/Trem3/Myc/Cfl1/Ifitm1/Pf4/Reg3g/P4hb/Ptx3/Ifitm2/Tnf/Top2a/Icam1/Anxa2/Cxcl1/Ifitm6/Tgfb1/Lgals1/Nos2/Nlrx1/Ccl4/Ifitm3/Eif3b/Eif3d/Ccr5/Sftpd/Etf1/Zbp1/Hspd1/Fn1/Itgb3/Vcp/Bcl2l1/Grk2/Psmc3/Oas1a/Denr/Tcp1/Chmp4b/Eif3l/Pcbp1/Tirap/Gsdmd/Ctdp1/Vcam1/S100a9/Ptbp1/Oas1g/Vta1/Pcsk5/Pde12/Oasl1/Thoc6/Hspa8/Eif3g/Nod…	175
BP	GO:0046034	ATP metabolic process	116/5389	215/17619	6.94627e-13	7.13789e-11	ENSMUSG00000032294/ENSMUSG00000062070/ENSMUSG00000063229/ENSMUSG00000033307/ENSMUSG00000022346/ENSMUSG00000028792/ENSMUSG00000025877/ENSMUSG00000011752/ENSMUSG00000025854/ENSMUSG00000027613/ENSMUSG00000021109/ENSMUSG00000023456/ENSMUSG00000019942/ENSMUSG00000002603/ENSMUSG00000059040/ENSMUSG00000020277/ENSMUSG00000036427/ENSMUSG00000030695/ENSMUSG00000041736/ENSMUSG00000001750/ENSMUSG00000004446/…	Pkm/Pgk1/Ldha/Mif/Myc/Ak2/Hk3/Pgam1/Fam20c/Eif6/Hif1a/Tpi1/Cdk1/Tgfb1/Eno1b/Pfkl/Gpi1/Aldoa/Tspo/Tcirg1/Bid/Ampd3/Ola1/Vcp/Hk1/Bcl2l1/Stat3/Gale/Ccnb1/Stoml2/Ier3/Cox5a/Pid1/Atp6v1b2/Hk2/Atp5g1/Cycs/Atp5pb/Pde12/Atp5b/Hspa8/Ampd2/Atp5g3/Rhoa/Uqcrq/Cyc1/Adpgk/Map2k1/Cox5b/Galk1/Slc25a25/Uqcrc1/Ndufa8/Ndufb6/Atp5g2/Atp5a1/Ndufs2/Sdhd/Atp5d/Sdhc/Cox6a1/Atp5c1/Ndufv2/Trp53/Ndufa10/Fbp1/Dld/Atp5o/Cox4…	116
BP	GO:0071216	cellular response to biotic stimulus	107/5389	194/17619	8.37449e-13	8.45965e-11	ENSMUSG00000051439/ENSMUSG00000035385/ENSMUSG00000029371/ENSMUSG00000028599/ENSMUSG00000020400/ENSMUSG00000042677/ENSMUSG00000032508/ENSMUSG00000019850/ENSMUSG00000027995/ENSMUSG00000032691/ENSMUSG00000075122/ENSMUSG00000059089/ENSMUSG00000021457/ENSMUSG00000044162/ENSMUSG00000026656/ENSMUSG00000056501/ENSMUSG00000022500/ENSMUSG00000032501/ENSMUSG00000033307/ENSMUSG00000037580/ENSMUSG00000028978/…	Cd14/Ccl2/Cxcl5/Tnfrsf1b/Tnip1/Zc3h12a/Myd88/Tnfaip3/Tlr2/Nlrp3/Cd80/Fcgr4/Syk/Tnip3/Fcgr2b/Cebpb/Litaf/Trib1/Mif/Gch1/Nos3/Pycard/Sbno2/Cxcl16/Cd274/Ccl12/Tnf/Havcr2/Cxcl10/Arid5a/Acod1/Tgfb1/Nos2/Nfkbib/Nfkbia/Ncl/Ankrd1/Lyn/Tlr6/Irak2/Akt1/Jak2/Serpine1/Hspa5/Trem2/Il1b/Xbp1/Tirap/Cdk4/Plaa/Nfkb1/Ppp1r15b/Ppard/Il6/Nod2/Rhoa/Cd86/Cd84/Ccl5/Cd300lb/Il10/Pdcd1lg2/Ptpn22/Rara/Rela/Plscr1/Adam9/Lb…	107
BP	GO:0002221	pattern recognition receptor signaling pathway	75/5389	121/17619	8.77263e-13	8.71414e-11	ENSMUSG00000051439/ENSMUSG00000020227/ENSMUSG00000020400/ENSMUSG00000006519/ENSMUSG00000033777/ENSMUSG00000032508/ENSMUSG00000019850/ENSMUSG00000027995/ENSMUSG00000028885/ENSMUSG00000051682/ENSMUSG00000042306/ENSMUSG00000047798/ENSMUSG00000016528/ENSMUSG00000044162/ENSMUSG00000060216/ENSMUSG00000030017/ENSMUSG00000025017/ENSMUSG00000018446/ENSMUSG00000024401/ENSMUSG00000020399/ENSMUSG00000032000/…	Cd14/Irak3/Tnip1/Cyba/Tlr13/Myd88/Tnfaip3/Tlr2/Smpdl3b/Treml4/S100a14/Cd300lf/Mapkapk2/Tnip3/Arrb2/Reg3g/Pik3ap1/C1qbp/Tnf/Havcr2/Birc3/Acod1/Cd300a/Nfkbia/Nlrx1/Irf7/Lyn/Tlr6/Irak2/Hspd1/Riok3/Nploc4/Tirap/Traf3/Mapkapk3/Flot1/Tlr7/Arf6/Nod2/Cd86/Irak4/Ffar2/Unc93b1/Lgals9/Ptpn22/Rela/Inava/Rsad2/Lbp/Tlr1/Rftn1/Fcnb/Tnip2/Gpatch3/Lrrfip2/Tlr4/Zc3hav1/Otulin/Tlr9/Ticam1/Rps6ka3/Ubqln1/Dhx58/Birc2…	75
BP	GO:0006403	RNA localization	103/5389	185/17619	1.01605e-12	9.92728e-11	ENSMUSG00000029430/ENSMUSG00000078812/ENSMUSG00000027613/ENSMUSG00000001416/ENSMUSG00000001056/ENSMUSG00000061024/ENSMUSG00000029447/ENSMUSG00000046865/ENSMUSG00000022234/ENSMUSG00000026020/ENSMUSG00000005732/ENSMUSG00000034024/ENSMUSG00000109511/ENSMUSG00000025613/ENSMUSG00000019814/ENSMUSG00000032518/ENSMUSG00000057113/ENSMUSG00000030298/ENSMUSG00000032939/ENSMUSG00000030007/ENSMUSG00000005481/…	Ran/Eif5a/Eif6/Cct3/Nhp2/Rrs1/Cct6a/Fbl/Cct5/Nop58/Ranbp1/Cct2/Nup62/Cct8/Ltv1/Rpsa/Npm1/Sec13/Nup93/Cct7/Ddx39a/Tcp1/Ndc1/Nol6/Abce1/Alyref/Zfp385a/Sdad1/Cct4/Nxt1/Flot1/Slbp/Dkc1/Thoc6/Igf2bp2/Nup54/Sem1/Exosc2/Exosc3/Ncbp1/Hnrnpa1/Nmd3/Magoh/Ruvbl1/Ddx19a/Thoc5/Mrpl18/Ssb/Nup43/Shq1/Rae1/Rftn1/Exosc10/Xpo5/Gm49336/Tomm20/Sidt2/Aaas/Srsf3/Nup107/Polr2d/Myo1c/Hnrnpu/Smg5/Nup85/Ddx39b/Znhit6/Naf1…	103
BP	GO:0010498	proteasomal protein catabolic process	198/5389	423/17619	1.05686e-12	1.01595e-10	ENSMUSG00000041773/ENSMUSG00000060216/ENSMUSG00000032501/ENSMUSG00000026914/ENSMUSG00000031652/ENSMUSG00000006998/ENSMUSG00000028680/ENSMUSG00000030603/ENSMUSG00000020720/ENSMUSG00000022193/ENSMUSG00000028793/ENSMUSG00000039753/ENSMUSG00000022150/ENSMUSG00000068749/ENSMUSG00000021024/ENSMUSG00000028837/ENSMUSG00000028048/ENSMUSG00000052384/ENSMUSG00000030591/ENSMUSG00000020372/ENSMUSG00000028932/…	Enc1/Arrb2/Trib1/Psmd14/N4bp1/Psmd2/Plk3/Psmc4/Psmd12/Psmb5/Rnf19b/Fbxl5/Dab2/Psma5/Psma6/Psmb2/Gba/Nrros/Psmd8/Rack1/Psmc2/Sdcbp/Psmb4/Akt1/Sdf2l1/Vcp/Psmc5/H13/Abtb2/Psmc3/Psmd1/Hspa5/Psma1/Nploc4/Pbk/Psmd6/Spsb1/Cdc34/Ube2c/Xbp1/Psmc1/Rnf126/Psmd4/Psma7/Psmb6/Psmb7/Psma4/Psme3/Uchl5/Psmd7/Sec61b/Plaa/Psma2/Psen1/Psmc6/Ube2j2/Clu/Psma3/Edem1/Psmd10/Rad23b/Aurka/Psmb3/Usp14/Ube2g2/Ube2s/Psmb1/Hs…	198
BP	GO:0006913	nucleocytoplasmic transport	150/5389	300/17619	1.158e-12	1.09551e-10	ENSMUSG00000042677/ENSMUSG00000029430/ENSMUSG00000078812/ENSMUSG00000056201/ENSMUSG00000032688/ENSMUSG00000027613/ENSMUSG00000047281/ENSMUSG00000053175/ENSMUSG00000061024/ENSMUSG00000030662/ENSMUSG00000024401/ENSMUSG00000040463/ENSMUSG00000023067/ENSMUSG00000019942/ENSMUSG00000005732/ENSMUSG00000002603/ENSMUSG00000021025/ENSMUSG00000021948/ENSMUSG00000001440/ENSMUSG00000109511/ENSMUSG00000024349/…	Zc3h12a/Ran/Eif5a/Cfl1/Malt1/Eif6/Sfn/Bcl3/Rrs1/Ipo5/Tnf/Mybbp1a/Cdkn1a/Cdk1/Ranbp1/Tgfb1/Nfkbia/Prkcd/Kpnb1/Nup62/Sting1/Ipo4/Phb2/Ltv1/Rpsa/Mmp12/Npm1/Akt1/Tnfrsf1a/Hspa9/Jak2/Nup93/Kpna2/Calr/Ddx39a/Stat3/Ywhae/Anp32b/Ier3/Apod/Txn1/Nol6/Abce1/Sec61b/Brca1/Psen1/Sdad1/Heatr3/Nxt1/Zpr1/Thoc6/Hspa8/Kpna3/Il6/Nutf2/Emd/Nup54/Nup50/Ptpn11/Ppp1cc/Ppp2ca/Sem1/Xpo6/Ncbp1/Rgs14/Lsg1/Kpna1/Ect2/Mlx/Egr…	150
BP	GO:0051169	nuclear transport	150/5389	301/17619	1.61809e-12	1.50685e-10	ENSMUSG00000042677/ENSMUSG00000029430/ENSMUSG00000078812/ENSMUSG00000056201/ENSMUSG00000032688/ENSMUSG00000027613/ENSMUSG00000047281/ENSMUSG00000053175/ENSMUSG00000061024/ENSMUSG00000030662/ENSMUSG00000024401/ENSMUSG00000040463/ENSMUSG00000023067/ENSMUSG00000019942/ENSMUSG00000005732/ENSMUSG00000002603/ENSMUSG00000021025/ENSMUSG00000021948/ENSMUSG00000001440/ENSMUSG00000109511/ENSMUSG00000024349/…	Zc3h12a/Ran/Eif5a/Cfl1/Malt1/Eif6/Sfn/Bcl3/Rrs1/Ipo5/Tnf/Mybbp1a/Cdkn1a/Cdk1/Ranbp1/Tgfb1/Nfkbia/Prkcd/Kpnb1/Nup62/Sting1/Ipo4/Phb2/Ltv1/Rpsa/Mmp12/Npm1/Akt1/Tnfrsf1a/Hspa9/Jak2/Nup93/Kpna2/Calr/Ddx39a/Stat3/Ywhae/Anp32b/Ier3/Apod/Txn1/Nol6/Abce1/Sec61b/Brca1/Psen1/Sdad1/Heatr3/Nxt1/Zpr1/Thoc6/Hspa8/Kpna3/Il6/Nutf2/Emd/Nup54/Nup50/Ptpn11/Ppp1cc/Ppp2ca/Sem1/Xpo6/Ncbp1/Rgs14/Lsg1/Kpna1/Ect2/Mlx/Egr…	150
BP	GO:0002224	toll-like receptor signaling pathway	61/5389	92/17619	1.6612e-12	1.52319e-10	ENSMUSG00000051439/ENSMUSG00000020227/ENSMUSG00000020400/ENSMUSG00000006519/ENSMUSG00000033777/ENSMUSG00000032508/ENSMUSG00000019850/ENSMUSG00000027995/ENSMUSG00000028885/ENSMUSG00000051682/ENSMUSG00000042306/ENSMUSG00000047798/ENSMUSG00000016528/ENSMUSG00000044162/ENSMUSG00000060216/ENSMUSG00000030017/ENSMUSG00000025017/ENSMUSG00000024401/ENSMUSG00000020399/ENSMUSG00000032000/ENSMUSG00000022126/…	Cd14/Irak3/Tnip1/Cyba/Tlr13/Myd88/Tnfaip3/Tlr2/Smpdl3b/Treml4/S100a14/Cd300lf/Mapkapk2/Tnip3/Arrb2/Reg3g/Pik3ap1/Tnf/Havcr2/Birc3/Acod1/Cd300a/Nfkbia/Irf7/Lyn/Tlr6/Irak2/Hspd1/Tirap/Traf3/Mapkapk3/Flot1/Tlr7/Arf6/Nod2/Cd86/Irak4/Unc93b1/Lgals9/Ptpn22/Rsad2/Lbp/Tlr1/Rftn1/Tnip2/Lrrfip2/Tlr4/Tlr9/Ticam1/Rps6ka3/Ubqln1/Birc2/Gfi1/Irak1/Ripk2/Ly96/Ltf/Rab7b/Nfkbil1/Cactin/Nr1h3	61
BP	GO:0071219	cellular response to molecule of bacterial origin	98/5389	175/17619	2.24713e-12	2.02923e-10	ENSMUSG00000051439/ENSMUSG00000035385/ENSMUSG00000029371/ENSMUSG00000028599/ENSMUSG00000020400/ENSMUSG00000042677/ENSMUSG00000032508/ENSMUSG00000019850/ENSMUSG00000027995/ENSMUSG00000032691/ENSMUSG00000075122/ENSMUSG00000059089/ENSMUSG00000044162/ENSMUSG00000026656/ENSMUSG00000056501/ENSMUSG00000022500/ENSMUSG00000032501/ENSMUSG00000033307/ENSMUSG00000037580/ENSMUSG00000028978/ENSMUSG00000030793/…	Cd14/Ccl2/Cxcl5/Tnfrsf1b/Tnip1/Zc3h12a/Myd88/Tnfaip3/Tlr2/Nlrp3/Cd80/Fcgr4/Tnip3/Fcgr2b/Cebpb/Litaf/Trib1/Mif/Gch1/Nos3/Pycard/Sbno2/Cxcl16/Cd274/Ccl12/Tnf/Havcr2/Cxcl10/Arid5a/Acod1/Tgfb1/Nos2/Nfkbib/Nfkbia/Ncl/Ankrd1/Lyn/Tlr6/Irak2/Akt1/Jak2/Serpine1/Trem2/Il1b/Xbp1/Tirap/Cdk4/Plaa/Nfkb1/Ppard/Il6/Nod2/Rhoa/Cd86/Cd84/Ccl5/Cd300lb/Il10/Pdcd1lg2/Ptpn22/Rara/Rela/Plscr1/Adam9/Lbp/Mtdh/Tlr1/Il12a/T…	98
BP	GO:2001233	regulation of apoptotic signaling pathway	185/5389	392/17619	2.39172e-12	2.12756e-10	ENSMUSG00000005413/ENSMUSG00000006818/ENSMUSG00000102037/ENSMUSG00000099974/ENSMUSG00000019850/ENSMUSG00000037613/ENSMUSG00000017737/ENSMUSG00000046223/ENSMUSG00000022221/ENSMUSG00000023905/ENSMUSG00000057789/ENSMUSG00000060216/ENSMUSG00000089929/ENSMUSG00000033307/ENSMUSG00000022346/ENSMUSG00000041324/ENSMUSG00000005087/ENSMUSG00000030793/ENSMUSG00000021486/ENSMUSG00000032359/ENSMUSG00000029373/…	Hmox1/Sod2/Bcl2a1a/Bcl2a1d/Tnfaip3/Tnfrsf23/Mmp9/Plaur/Ripk3/Tnfrsf12a/Bak1/Arrb2/Bcl2a1b/Mif/Myc/Inhba/Cd44/Pycard/Prelid1/Ctsh/Pf4/Lmna/Slc25a5/P4hb/Hif1a/Grina/Adora2a/Tnf/Ptpn1/Icam1/Ackr3/Osm/Ybx3/Ctsc/Dab2/Lgals3/Prkcd/Plagl2/Creb3l1/Csf2/Snai1/Bax/Rack1/Bid/Ptpn2/Akt1/Jak2/Fas/Hells/Serpine1/Pmaip1/Bcl2l1/Noc2l/Il1b/Xbp1/Ier3/Eef1e1/Bcl10/Slc9a3r1/S100a8/Vdac2/Psme3/Ppp1ca/Brca1/Ppp2r1a/Ps…	185
BP	GO:0034976	response to endoplasmic reticulum stress	115/5389	216/17619	2.80908e-12	2.46207e-10	ENSMUSG00000026656/ENSMUSG00000056501/ENSMUSG00000057789/ENSMUSG00000025130/ENSMUSG00000021116/ENSMUSG00000022564/ENSMUSG00000030603/ENSMUSG00000027540/ENSMUSG00000027230/ENSMUSG00000052384/ENSMUSG00000003873/ENSMUSG00000033538/ENSMUSG00000028932/ENSMUSG00000024539/ENSMUSG00000022769/ENSMUSG00000028452/ENSMUSG00000020708/ENSMUSG00000024521/ENSMUSG00000019188/ENSMUSG00000002102/ENSMUSG00000026864/…	Fcgr2b/Cebpb/Bak1/P4hb/Eif2s1/Grina/Psmc4/Ptpn1/Creb3l1/Nrros/Bax/Casp4/Psmc2/Ptpn2/Sdf2l1/Vcp/Psmc5/Pmaip1/H13/Psmc3/Hspa5/Nploc4/Xbp1/Atf4/Psmc1/Ccnd1/Sec61b/Serp1/Psmc6/Ube2j2/Cops5/Ppp1r15b/Erp29/Clu/Flot1/Edem1/Sesn2/Usp14/Pdia6/Ube2g2/Pdia3/Derl1/Ube2j1/Tor1a/Ufm1/Erp44/Get4/Agr2/Casp3/Sgta/Rnf121/Hyou1/Erlin1/Atf3/Thbs1/Atf6b/Txndc11/Eif2b5/Pdia4/Dnajc10/Apaf1/Ufc1/Edem2/Trp53/Ubac2/Txndc5…	115
BP	GO:0002758	innate immune response-activating signal transduction	75/5389	123/17619	2.87295e-12	2.48156e-10	ENSMUSG00000051439/ENSMUSG00000020227/ENSMUSG00000020400/ENSMUSG00000006519/ENSMUSG00000033777/ENSMUSG00000032508/ENSMUSG00000019850/ENSMUSG00000027995/ENSMUSG00000028885/ENSMUSG00000051682/ENSMUSG00000042306/ENSMUSG00000047798/ENSMUSG00000016528/ENSMUSG00000044162/ENSMUSG00000060216/ENSMUSG00000030017/ENSMUSG00000025017/ENSMUSG00000018446/ENSMUSG00000024401/ENSMUSG00000020399/ENSMUSG00000032000/…	Cd14/Irak3/Tnip1/Cyba/Tlr13/Myd88/Tnfaip3/Tlr2/Smpdl3b/Treml4/S100a14/Cd300lf/Mapkapk2/Tnip3/Arrb2/Reg3g/Pik3ap1/C1qbp/Tnf/Havcr2/Birc3/Acod1/Cd300a/Nfkbia/Nlrx1/Irf7/Lyn/Tlr6/Irak2/Hspd1/Riok3/Nploc4/Tirap/Traf3/Mapkapk3/Flot1/Tlr7/Arf6/Nod2/Cd86/Irak4/Ffar2/Unc93b1/Lgals9/Ptpn22/Rela/Inava/Rsad2/Lbp/Tlr1/Rftn1/Fcnb/Tnip2/Gpatch3/Lrrfip2/Tlr4/Zc3hav1/Otulin/Tlr9/Ticam1/Rps6ka3/Ubqln1/Dhx58/Birc2…	75
BP	GO:0006260	DNA replication	130/5389	254/17619	4.54427e-12	3.86912e-10	ENSMUSG00000020649/ENSMUSG00000005410/ENSMUSG00000006585/ENSMUSG00000041859/ENSMUSG00000019942/ENSMUSG00000053801/ENSMUSG00000002870/ENSMUSG00000002603/ENSMUSG00000026355/ENSMUSG00000018916/ENSMUSG00000027342/ENSMUSG00000057113/ENSMUSG00000031821/ENSMUSG00000029377/ENSMUSG00000056394/ENSMUSG00000040204/ENSMUSG00000003814/ENSMUSG00000037474/ENSMUSG00000007080/ENSMUSG00000029014/ENSMUSG00000027323/…	Rrm2/Mcm5/Cdt1/Mcm3/Cdk1/Grwd1/Mcm2/Tgfb1/Mcm6/Csf2/Pcna/Npm1/Gins2/Ereg/Lig1/Pclaf/Calr/Dtl/Pole/Dnajc2/Rad51/Cdc42/Stoml2/Cdc45/Chaf1b/Gins1/Pid1/Mcm10/Prim2/Ccne1/Cacybp/Cdc6/Rrm1/Zpr1/Slbp/Tbrg1/Rfc5/Mcm4/Il6/E2f8/Pold2/Nasp/Gtpbp4/Mms22l/Mcm7/E2f7/Ticrr/Baz1a/Esco2/Atf1/Orc2/Shc1/Chaf1a/Blm/Chtf18/Rac1/Rtf2/Tipin/Rpa2/Dbf4/Map2k4/Wdhd1/Wdr18/Cinp/Parp3/Ssrp1/Pola2/Prim1/Trp53/Atad5/Cdk9/Topb…	130
BP	GO:0019221	cytokine-mediated signaling pathway	163/5389	338/17619	5.59255e-12	4.69459e-10	ENSMUSG00000026981/ENSMUSG00000019122/ENSMUSG00000019987/ENSMUSG00000035385/ENSMUSG00000027399/ENSMUSG00000029371/ENSMUSG00000020227/ENSMUSG00000028599/ENSMUSG00000028965/ENSMUSG00000071714/ENSMUSG00000058427/ENSMUSG00000035373/ENSMUSG00000071713/ENSMUSG00000026166/ENSMUSG00000053113/ENSMUSG00000000982/ENSMUSG00000029379/ENSMUSG00000032508/ENSMUSG00000050896/ENSMUSG00000047798/ENSMUSG00000025804/…	Il1rn/Ccl9/Arg1/Ccl2/Il1a/Cxcl5/Irak3/Tnfrsf1b/Tnfrsf9/Csf2rb2/Cxcl2/Ccl7/Csf2rb/Ccl20/Socs3/Ccl3/Cxcl3/Myd88/Rtn4rl2/Cd300lf/Ccr1/Cxcl9/Syk/Csf1/Relt/Ptpn6/Ackr1/Il1r2/Pycard/Gpr35/Ifitm1/Pirb/Socs1/Pf4/Sh2b2/Ifitm2/Ccl12/Tnf/Hpx/Ackr3/Osm/Cxcl10/Tnfrsf26/Crlf2/Csf1r/Kars/Cxcl1/Ifitm6/Il18rap/Nfkbia/Ccl4/Cxcl13/Ifitm3/F3/Tnfrsf8/Fkbp1a/Casp4/Irf7/Mmp12/Irak2/Ifngr2/Ptpn2/Akt1/Il10ra/Tnfrsf11a/Ir…	163
BP	GO:0000462	maturation of SSU-rRNA from tricistronic rRNA transcript (SSU-rRNA, 5.8S rRNA, LSU-rRNA)	31/5389	36/17619	6.96356e-12	5.76428e-10	ENSMUSG00000061024/ENSMUSG00000033294/ENSMUSG00000040688/ENSMUSG00000032518/ENSMUSG00000023988/ENSMUSG00000024312/ENSMUSG00000054079/ENSMUSG00000047675/ENSMUSG00000038335/ENSMUSG00000032834/ENSMUSG00000061458/ENSMUSG00000037563/ENSMUSG00000022300/ENSMUSG00000004356/ENSMUSG00000040952/ENSMUSG00000004268/ENSMUSG00000021243/ENSMUSG00000070697/ENSMUSG00000024785/ENSMUSG00000025290/ENSMUSG00000022204/…	Rrs1/Noc4l/Tbl3/Rpsa/Bysl/Wdr46/Utp18/Rps8/Tsr1/Pwp2/Nol10/Rps16/Dcaf13/Utp20/Rps19/Emg1/Fcf1/Utp3/Rcl1/Rps24/Ngdn/Heatr1/Utp6/Rps14/Bms1/Kri1/Abt1/Mrps11/Rrp36/Pdcd11/Rps21	31
BP	GO:0031396	regulation of protein ubiquitination	99/5389	180/17619	7.41157e-12	6.05109e-10	ENSMUSG00000019850/ENSMUSG00000060216/ENSMUSG00000032501/ENSMUSG00000031652/ENSMUSG00000044533/ENSMUSG00000020038/ENSMUSG00000032000/ENSMUSG00000041736/ENSMUSG00000032966/ENSMUSG00000074781/ENSMUSG00000029674/ENSMUSG00000057113/ENSMUSG00000001729/ENSMUSG00000026864/ENSMUSG00000028191/ENSMUSG00000010067/ENSMUSG00000028577/ENSMUSG00000017146/ENSMUSG00000019969/ENSMUSG00000029003/ENSMUSG00000031429/…	Tnfaip3/Arrb2/Trib1/N4bp1/Rps2/Cry1/Birc3/Tspo/Fkbp1a/Ube2n/Limk1/Npm1/Akt1/Hspa5/Bcl10/Rassf1/Plaa/Brca1/Psen1/Mad2l2/Psmd10/Prmt3/Nod2/Rassf5/Dcun1d5/Ube2s/Gtpbp4/Hspbp1/Derl1/Aimp2/Usp4/Pin1/Pinx1/U2af2/Per2/Isg15/Cdc20/Rps3/Ube2l3/Tgfbr1/Rps7/Ptpn22/Fbxo4/Nxn/Sphk1/Rpl11/Atg5/Gsk3a/Plk1/Inava/Siah2/Rpl23/Fzr1/Hsp90ab1/Mad2l1/Cdk9/Daxx/Fanci/Rpl5/Pdcd6/Wfs1/Phf23/Ticam1/Ubqln1/Nlrc3/Birc2/Chp1…	99
BP	GO:0000470	maturation of LSU-rRNA	24/5389	25/17619	7.66848e-12	6.17623e-10	ENSMUSG00000027613/ENSMUSG00000001056/ENSMUSG00000020706/ENSMUSG00000022557/ENSMUSG00000038279/ENSMUSG00000057113/ENSMUSG00000026019/ENSMUSG00000020430/ENSMUSG00000038510/ENSMUSG00000005846/ENSMUSG00000063888/ENSMUSG00000037805/ENSMUSG00000062997/ENSMUSG00000001305/ENSMUSG00000031578/ENSMUSG00000021149/ENSMUSG00000062647/ENSMUSG00000063480/ENSMUSG00000060739/ENSMUSG00000043716/ENSMUSG00000028948/…	Eif6/Nhp2/Ftsj3/Bop1/Nop2/Npm1/Wdr12/Pes1/Rpf2/Rsl1d1/Rpl7l1/Rpl10a/Rpl35/Rrp15/Mak16/Gtpbp4/Rpl7a/Snu13/Nsa2/Rpl7/Nol9/Las1l/Mrpl1/Rpf1	24
BP	GO:0002694	regulation of leukocyte activation	214/5389	473/17619	7.84756e-12	6.2362e-10	ENSMUSG00000019987/ENSMUSG00000035385/ENSMUSG00000005413/ENSMUSG00000047810/ENSMUSG00000056529/ENSMUSG00000030786/ENSMUSG00000030413/ENSMUSG00000022876/ENSMUSG00000058715/ENSMUSG00000029082/ENSMUSG00000000957/ENSMUSG00000032508/ENSMUSG00000019850/ENSMUSG00000032691/ENSMUSG00000033220/ENSMUSG00000047798/ENSMUSG00000022221/ENSMUSG00000021125/ENSMUSG00000025473/ENSMUSG00000075122/ENSMUSG00000021457/…	Arg1/Ccl2/Hmox1/Ccdc88b/Ptafr/Itgam/Pglyrp1/Samsn1/Fcer1g/Bst1/Mmp14/Myd88/Tnfaip3/Nlrp3/Rac2/Cd300lf/Ripk3/Arg2/Adam8/Cd80/Syk/Fcgr2b/Cebpb/Cd177/Fgr/Slfn1/Ptpn6/Mif/Itgb2/Cd44/Pycard/Prelid1/Socs1/Coro1a/Malt1/Fes/Cyrib/Sirpa/Milr1/Cd274/Adora2a/Havcr2/Adora3/Vsir/Cdkn1a/Crlf2/Kars/Lst1/Tgfb1/Cd300a/Lgals1/Il4ra/Il2rg/Adora2b/Lgals3/Nfam1/Egr3/Nckap1l/Lyn/Tlr6/Adrm1/Sftpd/Ptpn2/Gpnmb/Sdc4/Pik3r…	214
BP	GO:0010608	posttranscriptional regulation of gene expression	189/5389	408/17619	1.08762e-11	8.5292e-10	ENSMUSG00000026177/ENSMUSG00000056529/ENSMUSG00000028599/ENSMUSG00000042677/ENSMUSG00000032508/ENSMUSG00000016528/ENSMUSG00000041773/ENSMUSG00000078812/ENSMUSG00000033644/ENSMUSG00000031167/ENSMUSG00000027613/ENSMUSG00000025364/ENSMUSG00000018446/ENSMUSG00000053175/ENSMUSG00000021116/ENSMUSG00000023087/ENSMUSG00000024401/ENSMUSG00000024087/ENSMUSG00000031960/ENSMUSG00000011257/ENSMUSG00000002603/…	Slc11a1/Ptafr/Tnfrsf1b/Zc3h12a/Myd88/Mapkapk2/Enc1/Eif5a/Piwil2/Rbm3/Eif6/Pa2g4/C1qbp/Bcl3/Eif2s1/Noct/Tnf/Cyp1b1/Aars/Pabpc4/Tgfb1/Eif3b/Ncl/Eif4ebp1/Eif3d/Rack1/Tbrg4/Npm1/Akt1/Eif4e/Pum3/Calr/Stat3/Abcf1/Vim/Eif4g1/Eif3c/Tirap/Dph5/Cnot9/Ppp1ca/Cdk4/Eif4g2/Zfp385a/Serp1/S100a9/Ptbp1/Map2k2/E2f1/Cyfip1/Nfkb1/Ppp1r15b/Rps9/Eif4e2/Pde12/Dkc1/Il6/Slc35a4/Igf2bp2/Eif4a3/Ptk2b/Sesn2/Dph2/Syncrip/Epr…	189
BP	GO:0000460	maturation of 5.8S rRNA	29/5389	33/17619	1.1581e-11	8.96396e-10	ENSMUSG00000027613/ENSMUSG00000061024/ENSMUSG00000020706/ENSMUSG00000022557/ENSMUSG00000032518/ENSMUSG00000057113/ENSMUSG00000026019/ENSMUSG00000020430/ENSMUSG00000001305/ENSMUSG00000031578/ENSMUSG00000027714/ENSMUSG00000039356/ENSMUSG00000028322/ENSMUSG00000060739/ENSMUSG00000031843/ENSMUSG00000021243/ENSMUSG00000017264/ENSMUSG00000024785/ENSMUSG00000034259/ENSMUSG00000028948/ENSMUSG00000031527/…	Eif6/Rrs1/Ftsj3/Bop1/Rpsa/Npm1/Wdr12/Pes1/Rrp15/Mak16/Exosc9/Exosc2/Exosc3/Nsa2/Mphosph6/Fcf1/Exosc10/Rcl1/Exosc4/Nol9/Eri1/C1d/Kri1/Abt1/Exosc8/Las1l/Pdcd11/Rpf1/Rps21	29
BP	GO:0000070	mitotic sister chromatid segregation	84/5389	146/17619	1.20586e-11	9.21399e-10	ENSMUSG00000029430/ENSMUSG00000061024/ENSMUSG00000006585/ENSMUSG00000026749/ENSMUSG00000022698/ENSMUSG00000001440/ENSMUSG00000109511/ENSMUSG00000037313/ENSMUSG00000041431/ENSMUSG00000020897/ENSMUSG00000040084/ENSMUSG00000001403/ENSMUSG00000038467/ENSMUSG00000028678/ENSMUSG00000023015/ENSMUSG00000015880/ENSMUSG00000028312/ENSMUSG00000028873/ENSMUSG00000026683/ENSMUSG00000007564/ENSMUSG00000017716/…	Ran/Rrs1/Cdt1/Nek6/Naa50/Kpnb1/Nup62/Tacc3/Ccnb1/Aurkb/Bub1b/Ube2c/Chmp4b/Kif2c/Racgap1/Ncapg/Smc2/Cdca8/Nuf2/Ppp2r1a/Birc5/Cdca5/Tubg1/Cdc6/Espl1/Cenpe/Spag5/Trip13/Kif22/Pinx1/Chmp2a/Ncapd2/Psrc1/Cdc20/Spdl1/Stil/Bub3/Dync1li1/Sgo1/Zwint/Plk1/Ttk/Knstrn/Chmp1a/Ncaph2/Macroh2a1/Mad1l1/Mad2l1/Kif18b/Nusap1/Kif14/Nsmce2/Rab11a/Mtbp/Hnrnpu/Ndc80/Phf23/Dsn1/Nsl1/Chmp6/Kif23/Psmg2/Ncaph/Vps4a/Mad2l1b…	84
BP	GO:0007159	leukocyte cell-cell adhesion	144/5389	293/17619	1.68086e-11	1.26809e-09	ENSMUSG00000019987/ENSMUSG00000035385/ENSMUSG00000047810/ENSMUSG00000056529/ENSMUSG00000020400/ENSMUSG00000030786/ENSMUSG00000026582/ENSMUSG00000032691/ENSMUSG00000033220/ENSMUSG00000076441/ENSMUSG00000021125/ENSMUSG00000025473/ENSMUSG00000075122/ENSMUSG00000021457/ENSMUSG00000056501/ENSMUSG00000052212/ENSMUSG00000078763/ENSMUSG00000004266/ENSMUSG00000000555/ENSMUSG00000000290/ENSMUSG00000005087/…	Arg1/Ccl2/Ccdc88b/Ptafr/Tnip1/Itgam/Sele/Nlrp3/Rac2/Ass1/Arg2/Adam8/Cd80/Syk/Cebpb/Cd177/Slfn1/Ptpn6/Itga5/Itgb2/Cd44/Sema4d/Pycard/Socs1/Coro1a/Malt1/Fermt3/Selplg/Cyrib/Selp/Sirpa/Cd274/Adora2a/Tnf/Havcr2/Gcnt1/Icam1/Vsir/Tgfb1/Cd300a/Lgals1/Il4ra/Il2rg/Lgals3/Egr3/Nckap1l/Sftpd/Ptpn2/Gpnmb/Sdc4/Pik3r6/Nfkbid/Hspd1/Tarm1/Anxa1/Pnp/Olr1/Gm5150/Il1b/Spn/Msn/Has2/Xbp1/Bcl10/S100a8/Il1rl2/Vcam1/S10…	144
BP	GO:0050663	cytokine secretion	109/5389	206/17619	1.71554e-11	1.27808e-09	ENSMUSG00000051439/ENSMUSG00000029915/ENSMUSG00000027399/ENSMUSG00000028965/ENSMUSG00000042677/ENSMUSG00000042265/ENSMUSG00000002699/ENSMUSG00000023349/ENSMUSG00000000982/ENSMUSG00000027995/ENSMUSG00000032691/ENSMUSG00000021125/ENSMUSG00000041754/ENSMUSG00000021457/ENSMUSG00000028874/ENSMUSG00000033307/ENSMUSG00000026073/ENSMUSG00000030793/ENSMUSG00000038037/ENSMUSG00000030142/ENSMUSG00000020077/…	Cd14/Clec5a/Il1a/Tnfrsf9/Zc3h12a/Trem1/Lcp2/Clec4n/Ccl3/Tlr2/Nlrp3/Arg2/Trem3/Syk/Fgr/Mif/Il1r2/Pycard/Socs1/Clec4e/Srgn/Cd274/Il17ra/Tnf/Havcr2/Ptger4/Rnf19b/Crlf2/Csf1r/Kars/Arid5a/Nos2/Chil1/Il4ra/Ncl/Casp4/Ccr5/Lyn/Tlr6/Mmp12/Trpv4/Hspd1/Fn1/Anxa1/Hk1/Mapk11/Il1b/Xbp1/Lpl/Gsdmd/Cd34/Rbpj/Ifnar1/Mcoln2/Chia1/Il6/Nod2/Ezr/Cptp/Ffar2/Il1rap/Cd244a/Rab1a/Itgb6/Unc93b1/Nlrc4/Cd84/Lrrc32/Il10/Lgals…	109
BP	GO:1903320	regulation of protein modification by small protein conjugation or removal	111/5389	211/17619	1.81002e-11	1.32908e-09	ENSMUSG00000020400/ENSMUSG00000042677/ENSMUSG00000019850/ENSMUSG00000060216/ENSMUSG00000032501/ENSMUSG00000031652/ENSMUSG00000044533/ENSMUSG00000020038/ENSMUSG00000042354/ENSMUSG00000032000/ENSMUSG00000041736/ENSMUSG00000032966/ENSMUSG00000074781/ENSMUSG00000029674/ENSMUSG00000057113/ENSMUSG00000001729/ENSMUSG00000028452/ENSMUSG00000026864/ENSMUSG00000028191/ENSMUSG00000010067/ENSMUSG00000028577/…	Tnip1/Zc3h12a/Tnfaip3/Arrb2/Trib1/N4bp1/Rps2/Cry1/Gnl3/Birc3/Tspo/Fkbp1a/Ube2n/Limk1/Npm1/Akt1/Vcp/Hspa5/Bcl10/Rassf1/Plaa/Brca1/Psen1/Mad2l2/Psmd10/Prmt3/Nod2/Rassf5/Dcun1d5/Ube2s/Gtpbp4/Hspbp1/Derl1/Tank/Aimp2/Usp4/Pin1/Pinx1/U2af2/Per2/Isg15/Cdc20/Rps3/Ube2l3/Rnf4/Tgfbr1/Rps7/Ptpn22/Fbxo4/Rela/Nxn/Sphk1/Rpl11/Atg5/Gsk3a/Plk1/Inava/Siah2/Rpl23/Fzr1/Hsp90ab1/Mad2l1/Cdk9/Daxx/Fanci/Rpl5/Pdcd6/Wfs…	111
BP	GO:0044772	mitotic cell cycle phase transition	163/5389	342/17619	1.8286e-11	1.32908e-09	ENSMUSG00000078763/ENSMUSG00000024014/ENSMUSG00000004266/ENSMUSG00000041324/ENSMUSG00000028680/ENSMUSG00000006585/ENSMUSG00000023067/ENSMUSG00000019942/ENSMUSG00000005732/ENSMUSG00000002603/ENSMUSG00000028044/ENSMUSG00000026749/ENSMUSG00000024590/ENSMUSG00000027715/ENSMUSG00000031490/ENSMUSG00000039960/ENSMUSG00000028068/ENSMUSG00000042489/ENSMUSG00000004264/ENSMUSG00000028896/ENSMUSG00000037313/…	Slfn1/Pim1/Ptpn6/Inhba/Plk3/Cdt1/Cdkn1a/Cdk1/Ranbp1/Tgfb1/Cks1b/Nek6/Lmnb1/Ccna2/Eif4ebp1/Rhou/Iqgap3/Clspn/Phb2/Rcc1/Tacc3/Cks2/Bid/Akt1/Gpnmb/Eif4e/Gpr132/Anxa1/Dtl/Pole/Ccnb1/Anp32b/Eif4g1/Bub1b/Ube2c/Chmp4b/Ier3/Cdc45/Calm1/Cdk2ap2/Pid1/Psme3/Foxm1/Ccnd1/Cdk4/Ccne1/Ctdp1/Brca1/Rps6/Birc5/Cdca5/E2f1/Taf10/Cdc6/Chek1/Acvr1b/Zpr1/Cenpe/Adam17/Nasp/E2f4/Ube2s/Trip13/Aif1/E2f7/Apex1/Ticrr/Rps27l/P…	163
BP	GO:0002690	positive regulation of leukocyte chemotaxis	57/5389	87/17619	1.85419e-11	1.33145e-09	ENSMUSG00000035385/ENSMUSG00000052270/ENSMUSG00000029371/ENSMUSG00000023913/ENSMUSG00000049130/ENSMUSG00000058427/ENSMUSG00000029379/ENSMUSG00000040552/ENSMUSG00000033220/ENSMUSG00000042306/ENSMUSG00000025804/ENSMUSG00000029417/ENSMUSG00000014599/ENSMUSG00000004791/ENSMUSG00000029373/ENSMUSG00000018446/ENSMUSG00000034855/ENSMUSG00000031948/ENSMUSG00000029380/ENSMUSG00000018930/ENSMUSG00000023078/…	Ccl2/Fpr2/Cxcl5/Pla2g7/C5ar1/Cxcl2/Cxcl3/C3ar1/Rac2/S100a14/Ccr1/Cxcl9/Csf1/Pgf/Pf4/C1qbp/Cxcl10/Kars/Cxcl1/Ccl4/Cxcl13/Nckap1l/Trpv4/Ptprj/Serpine1/Gpsm3/Calr/Il1b/Tirap/Ripor2/Il23a/Ptk2b/Adam17/Aif1/Cxcl17/Ccl5/Cxcr2/Tnfsf14/Rac1/F7/Thbs1/Lbp/Il12a/Adam10/Ano6/Cxcl12/Creb3/Edn1/Mapk14/Camk1d/Ccl19/Vegfc/Sell/Thbs4/Cmklr1/Ppbp/Ccl1	57
BP	GO:0044770	cell cycle phase transition	176/5389	376/17619	1.92328e-11	1.36461e-09	ENSMUSG00000078763/ENSMUSG00000024014/ENSMUSG00000004266/ENSMUSG00000041324/ENSMUSG00000028680/ENSMUSG00000006585/ENSMUSG00000023067/ENSMUSG00000019942/ENSMUSG00000005732/ENSMUSG00000002603/ENSMUSG00000028044/ENSMUSG00000026749/ENSMUSG00000024590/ENSMUSG00000027715/ENSMUSG00000031490/ENSMUSG00000039960/ENSMUSG00000028068/ENSMUSG00000042489/ENSMUSG00000004264/ENSMUSG00000028896/ENSMUSG00000037313/…	Slfn1/Pim1/Ptpn6/Inhba/Plk3/Cdt1/Cdkn1a/Cdk1/Ranbp1/Tgfb1/Cks1b/Nek6/Lmnb1/Ccna2/Eif4ebp1/Rhou/Iqgap3/Clspn/Phb2/Rcc1/Tacc3/Cks2/Bid/Npm1/Akt1/Gpnmb/Eif4e/Gpr132/Anxa1/Dtl/Pole/Ccnb1/Anp32b/Eif4g1/Bub1b/Ube2c/Chmp4b/Ier3/Cdc45/Calm1/Cdk2ap2/Pid1/Psme3/Foxm1/Ccnd1/Cdk4/Ccne1/Ctdp1/Brca1/Rps6/Birc5/Cdca5/E2f1/Taf10/Cdc6/Chek1/Acvr1b/Zpr1/Cenpe/Slbp/Adam17/Nasp/E2f4/Ube2s/Trip13/Aif1/E2f7/Apex1/Ticr…	176
BP	GO:0008380	RNA splicing	166/5389	350/17619	1.95212e-11	1.36878e-09	ENSMUSG00000018446/ENSMUSG00000050335/ENSMUSG00000057113/ENSMUSG00000002477/ENSMUSG00000025362/ENSMUSG00000005481/ENSMUSG00000008373/ENSMUSG00000034681/ENSMUSG00000030512/ENSMUSG00000030224/ENSMUSG00000025134/ENSMUSG00000020180/ENSMUSG00000060098/ENSMUSG00000006498/ENSMUSG00000021645/ENSMUSG00000042079/ENSMUSG00000023110/ENSMUSG00000032078/ENSMUSG00000041319/ENSMUSG00000015656/ENSMUSG00000025580/…	C1qbp/Lgals3/Npm1/Snrpd1/Rps26/Ddx39a/Prpf31/Rnps1/Snrpa1/Strap/Alyref/Snrpd3/Prmt7/Ptbp1/Smn1/Hnrnpf/Prmt5/Zpr1/Thoc6/Hspa8/Eif4a3/Snrpe/Tra2b/Snrpc/Lsm2/Syncrip/Sf3b4/Snrpa/Pabpc1/Dhx38/Sf3b3/Usp4/Ddx1/Snrpd2/Rrp1b/Lsm4/U2af2/Srsf9/Sf3a2/Ncbp1/Naa12/Hnrnpa1/Pspc1/Lsm1/Dazap1/Wtap/Rbmxl1/U2af1/Bud31/Rps13/Hnrnpm/Snrpf/Hnrnpk/Magoh/Snu13/Rbm17/Ddx19a/Gemin6/Prpf38a/Prpf40a/Thoc5/Snrnp40/Clns1a/Ls…	166
BP	GO:0043161	proteasome-mediated ubiquitin-dependent protein catabolic process	170/5389	361/17619	2.31247e-11	1.6026e-09	ENSMUSG00000060216/ENSMUSG00000032501/ENSMUSG00000031652/ENSMUSG00000006998/ENSMUSG00000028680/ENSMUSG00000030603/ENSMUSG00000020720/ENSMUSG00000022193/ENSMUSG00000028793/ENSMUSG00000039753/ENSMUSG00000022150/ENSMUSG00000068749/ENSMUSG00000021024/ENSMUSG00000028837/ENSMUSG00000028048/ENSMUSG00000052384/ENSMUSG00000030591/ENSMUSG00000020372/ENSMUSG00000028932/ENSMUSG00000028249/ENSMUSG00000005779/…	Arrb2/Trib1/N4bp1/Psmd2/Plk3/Psmc4/Psmd12/Psmb5/Rnf19b/Fbxl5/Dab2/Psma5/Psma6/Psmb2/Gba/Nrros/Psmd8/Rack1/Psmc2/Sdcbp/Psmb4/Akt1/Vcp/Psmc5/Abtb2/Psmc3/Psmd1/Hspa5/Psma1/Pbk/Psmd6/Spsb1/Cdc34/Ube2c/Psmc1/Rnf126/Psmd4/Psma7/Psmb6/Psmb7/Psma4/Psmd7/Sec61b/Plaa/Psma2/Psen1/Psmc6/Ube2j2/Clu/Psma3/Edem1/Psmd10/Rad23b/Aurka/Psmb3/Usp14/Ube2g2/Ube2s/Psmb1/Hspbp1/Ube2d3/Derl1/Kctd17/Ube2j1/Ccnf/Usp5/Dda1/…	170
BP	GO:1903555	regulation of tumor necrosis factor superfamily cytokine production	79/5389	136/17619	2.52758e-11	1.73154e-09	ENSMUSG00000051439/ENSMUSG00000035385/ENSMUSG00000020227/ENSMUSG00000056529/ENSMUSG00000042677/ENSMUSG00000000982/ENSMUSG00000006519/ENSMUSG00000058715/ENSMUSG00000032508/ENSMUSG00000019850/ENSMUSG00000059498/ENSMUSG00000027995/ENSMUSG00000021125/ENSMUSG00000025473/ENSMUSG00000016528/ENSMUSG00000001348/ENSMUSG00000060216/ENSMUSG00000033307/ENSMUSG00000030793/ENSMUSG00000029373/ENSMUSG00000053175/…	Cd14/Ccl2/Irak3/Ptafr/Zc3h12a/Ccl3/Cyba/Fcer1g/Myd88/Tnfaip3/Fcgr3/Tlr2/Arg2/Adam8/Mapkapk2/Acp5/Arrb2/Mif/Pycard/Pf4/Bcl3/Cd274/Havcr2/Ptger4/Arid5a/Cybb/Ccl4/Tnfrsf8/Ncl/Tspo/Ccr5/Tlr6/Cd300ld/Gpnmb/Tnfrsf1a/Jak2/Hspd1/Spn/Tirap/Cd34/Clu/Il23a/Nod2/Ripk1/Card9/Ube2j1/Hspb1/Cd84/Il10/Lgals9/Ptpn22/Rara/Thbs1/Lbp/Tlr1/Lrrfip2/Cd24a/Tlr4/Chrna7/Trim27/Tlr9/C5ar2/Ticam1/Nlrc3/Hdac1/Dhx9/Hdac3/Ccl19…	79
BP	GO:0050867	positive regulation of cell activation	147/5389	304/17619	4.76234e-11	3.2254e-09	ENSMUSG00000035385/ENSMUSG00000047810/ENSMUSG00000056529/ENSMUSG00000030786/ENSMUSG00000058715/ENSMUSG00000029082/ENSMUSG00000000957/ENSMUSG00000020120/ENSMUSG00000032508/ENSMUSG00000032691/ENSMUSG00000025473/ENSMUSG00000075122/ENSMUSG00000021457/ENSMUSG00000052212/ENSMUSG00000028874/ENSMUSG00000033307/ENSMUSG00000000290/ENSMUSG00000030793/ENSMUSG00000038037/ENSMUSG00000030707/ENSMUSG00000032688/…	Ccl2/Ccdc88b/Ptafr/Itgam/Fcer1g/Bst1/Mmp14/Plek/Myd88/Nlrp3/Adam8/Cd80/Syk/Cd177/Fgr/Mif/Itgb2/Pycard/Socs1/Coro1a/Malt1/Cyrib/Selp/Sirpa/Cd274/Havcr2/Adora3/Cdkn1a/Crlf2/Kars/Tgfb1/Lgals1/Il4ra/Il2rg/Adora2b/Egr3/Nckap1l/Tlr6/Pik3r6/Jak2/Ptprj/Hspd1/Anxa1/Pnp/Gm5150/Il1b/Inpp5d/Spn/Xbp1/Bcl10/Tirap/Il1rl2/Vcam1/Stxbp2/Ikzf1/Il23a/Ccn2/Il6/Nod2/Lyst/Flot2/Rhoa/Cd86/Aif1/Itgal/Cd244a/Ceacam1/Exosc…	147
BP	GO:0034248	regulation of cellular amide metabolic process	178/5389	385/17619	5.28289e-11	3.53775e-09	ENSMUSG00000056529/ENSMUSG00000042677/ENSMUSG00000041773/ENSMUSG00000078812/ENSMUSG00000033644/ENSMUSG00000011752/ENSMUSG00000031167/ENSMUSG00000027613/ENSMUSG00000025364/ENSMUSG00000028680/ENSMUSG00000018446/ENSMUSG00000053175/ENSMUSG00000021116/ENSMUSG00000024401/ENSMUSG00000024087/ENSMUSG00000031960/ENSMUSG00000002603/ENSMUSG00000021948/ENSMUSG00000056076/ENSMUSG00000026234/ENSMUSG00000031490/…	Ptafr/Zc3h12a/Enc1/Eif5a/Piwil2/Pgam1/Rbm3/Eif6/Pa2g4/Plk3/C1qbp/Bcl3/Eif2s1/Tnf/Cyp1b1/Aars/Tgfb1/Prkcd/Eif3b/Ncl/Eif4ebp1/Eif3d/Rack1/Npm1/Akt1/Eif4e/Pum3/Calr/Stat3/Abcf1/Vim/Eif4g1/Eif3c/Dph5/Cnot9/Ppp1ca/Picalm/Cdk4/Eif4g2/Zfp385a/Serp1/S100a9/Ptbp1/Map2k2/Cyfip1/Nfkb1/Ppp1r15b/Clu/Rps9/Eif4e2/Ctsa/Il6/Slc35a4/Nod2/Igf2bp2/Eif4a3/Ptk2b/Sesn2/Dph2/Syncrip/Eprs/Tmed10/Tyms/Rps27l/Hnrnpd/Cyfip2…	178
BP	GO:0000819	sister chromatid segregation	94/5389	173/17619	6.15672e-11	4.07712e-09	ENSMUSG00000029430/ENSMUSG00000061024/ENSMUSG00000006585/ENSMUSG00000020914/ENSMUSG00000026749/ENSMUSG00000022698/ENSMUSG00000001440/ENSMUSG00000109511/ENSMUSG00000004264/ENSMUSG00000037313/ENSMUSG00000041431/ENSMUSG00000020897/ENSMUSG00000040084/ENSMUSG00000001403/ENSMUSG00000038467/ENSMUSG00000028678/ENSMUSG00000023015/ENSMUSG00000015880/ENSMUSG00000028312/ENSMUSG00000028873/ENSMUSG00000026683/…	Ran/Rrs1/Cdt1/Top2a/Nek6/Naa50/Kpnb1/Nup62/Phb2/Tacc3/Ccnb1/Aurkb/Bub1b/Ube2c/Chmp4b/Kif2c/Racgap1/Ncapg/Smc2/Cdca8/Nuf2/Ppp2r1a/Birc5/Cdca5/Tubg1/Cdc6/Espl1/Cenpe/Spag5/Trip13/Kif22/Pinx1/Chmp2a/Ncapd2/Psrc1/Cdc20/Spdl1/Stil/Bub3/Dync1li1/Sgo1/Zwint/Plk1/Ttk/Sfpq/Knstrn/Chmp1a/Ncaph2/Macroh2a1/Mad1l1/Sgo2a/Mad2l1/Kif18b/Nusap1/Mcmbp/Kif14/Nsmce2/Rab11a/Mtbp/Hnrnpu/Ndc80/Phf23/Dsn1/Nsl1/Chmp6/Kif…	94
BP	GO:0071222	cellular response to lipopolysaccharide	91/5389	166/17619	6.54336e-11	4.28554e-09	ENSMUSG00000051439/ENSMUSG00000035385/ENSMUSG00000029371/ENSMUSG00000028599/ENSMUSG00000020400/ENSMUSG00000042677/ENSMUSG00000032508/ENSMUSG00000019850/ENSMUSG00000032691/ENSMUSG00000075122/ENSMUSG00000059089/ENSMUSG00000044162/ENSMUSG00000056501/ENSMUSG00000022500/ENSMUSG00000032501/ENSMUSG00000033307/ENSMUSG00000037580/ENSMUSG00000028978/ENSMUSG00000030793/ENSMUSG00000035673/ENSMUSG00000018920/…	Cd14/Ccl2/Cxcl5/Tnfrsf1b/Tnip1/Zc3h12a/Myd88/Tnfaip3/Nlrp3/Cd80/Fcgr4/Tnip3/Cebpb/Litaf/Trib1/Mif/Gch1/Nos3/Pycard/Sbno2/Cxcl16/Cd274/Ccl12/Tnf/Havcr2/Cxcl10/Arid5a/Acod1/Tgfb1/Nos2/Nfkbib/Nfkbia/Ncl/Ankrd1/Lyn/Irak2/Akt1/Jak2/Serpine1/Trem2/Il1b/Xbp1/Cdk4/Plaa/Nfkb1/Ppard/Il6/Rhoa/Cd86/Cd84/Ccl5/Cd300lb/Il10/Pdcd1lg2/Ptpn22/Rara/Rela/Plscr1/Adam9/Lbp/Mtdh/Il12a/Tnip2/Tlr4/Ticam1/Mir146/Casp1/Gfi…	91
BP	GO:0032652	regulation of interleukin-1 production	46/5389	66/17619	6.65005e-11	4.30808e-09	ENSMUSG00000042677/ENSMUSG00000026166/ENSMUSG00000000982/ENSMUSG00000019850/ENSMUSG00000027995/ENSMUSG00000032691/ENSMUSG00000021125/ENSMUSG00000001348/ENSMUSG00000060216/ENSMUSG00000026073/ENSMUSG00000030793/ENSMUSG00000020399/ENSMUSG00000039942/ENSMUSG00000033538/ENSMUSG00000079227/ENSMUSG00000024789/ENSMUSG00000024659/ENSMUSG00000037012/ENSMUSG00000022534/ENSMUSG00000022575/ENSMUSG00000022967/…	Zc3h12a/Ccl20/Ccl3/Tnfaip3/Tlr2/Nlrp3/Arg2/Acp5/Arrb2/Il1r2/Pycard/Havcr2/Ptger4/Casp4/Ccr5/Jak2/Anxa1/Hk1/Mefv/Gsdmd/Ifnar1/Nod2/Cptp/Ceacam1/Hspb1/Lgals9/Sphk1/Inava/Trim16/Nlrp1a/Aqp4/Tlr4/Naip5/Aim2/Chrna7/Panx1/Casp1/Nlrc3/Hdac1/S1pr3/Hdac3/Ccl19/Ripk2/Nlrp12/Gstp1/Egr1	46
BP	GO:0002688	regulation of leukocyte chemotaxis	66/5389	109/17619	8.90458e-11	5.70659e-09	ENSMUSG00000035385/ENSMUSG00000052270/ENSMUSG00000029371/ENSMUSG00000023913/ENSMUSG00000049130/ENSMUSG00000058427/ENSMUSG00000029082/ENSMUSG00000029379/ENSMUSG00000040552/ENSMUSG00000033220/ENSMUSG00000042306/ENSMUSG00000025804/ENSMUSG00000029417/ENSMUSG00000014599/ENSMUSG00000004791/ENSMUSG00000033307/ENSMUSG00000029373/ENSMUSG00000018446/ENSMUSG00000035352/ENSMUSG00000034855/ENSMUSG00000031948/…	Ccl2/Fpr2/Cxcl5/Pla2g7/C5ar1/Cxcl2/Bst1/Cxcl3/C3ar1/Rac2/S100a14/Ccr1/Cxcl9/Csf1/Pgf/Mif/Pf4/C1qbp/Ccl12/Cxcl10/Kars/Cxcl1/Ccl4/Cxcl13/Nckap1l/Lyn/Trpv4/Ptprj/Serpine1/Gpsm3/Calr/Il1b/Tirap/Ripor2/Il23a/Nod2/Ptk2b/Adam17/Aif1/Cxcl17/Slc8b1/Ccl5/Cxcr2/Tnfsf14/Rac1/F7/Thbs1/Lbp/Il12a/Mpp1/Adam10/Ano6/Slamf8/Cxcl12/Creb3/C5ar2/Edn1/Mapk14/Camk1d/Ccl19/Vegfc/Sell/Thbs4/Cmklr1/Ppbp/Ccl1	66
BP	GO:0032680	regulation of tumor necrosis factor production	77/5389	134/17619	9.29687e-11	5.89461e-09	ENSMUSG00000051439/ENSMUSG00000035385/ENSMUSG00000020227/ENSMUSG00000056529/ENSMUSG00000042677/ENSMUSG00000000982/ENSMUSG00000006519/ENSMUSG00000058715/ENSMUSG00000032508/ENSMUSG00000019850/ENSMUSG00000059498/ENSMUSG00000027995/ENSMUSG00000021125/ENSMUSG00000016528/ENSMUSG00000001348/ENSMUSG00000060216/ENSMUSG00000033307/ENSMUSG00000030793/ENSMUSG00000029373/ENSMUSG00000053175/ENSMUSG00000020399/…	Cd14/Ccl2/Irak3/Ptafr/Zc3h12a/Ccl3/Cyba/Fcer1g/Myd88/Tnfaip3/Fcgr3/Tlr2/Arg2/Mapkapk2/Acp5/Arrb2/Mif/Pycard/Pf4/Bcl3/Havcr2/Ptger4/Arid5a/Cybb/Ccl4/Tnfrsf8/Ncl/Tspo/Ccr5/Tlr6/Cd300ld/Gpnmb/Tnfrsf1a/Jak2/Hspd1/Spn/Tirap/Cd34/Clu/Il23a/Nod2/Ripk1/Card9/Ube2j1/Hspb1/Cd84/Il10/Lgals9/Ptpn22/Rara/Thbs1/Lbp/Tlr1/Lrrfip2/Cd24a/Tlr4/Chrna7/Trim27/Tlr9/C5ar2/Ticam1/Nlrc3/Hdac1/Dhx9/Hdac3/Ccl19/Ripk2/Ly96/…	77
BP	GO:0016032	viral process	130/5389	263/17619	9.86508e-11	6.18904e-09	ENSMUSG00000042677/ENSMUSG00000021939/ENSMUSG00000017002/ENSMUSG00000017737/ENSMUSG00000018293/ENSMUSG00000022221/ENSMUSG00000022346/ENSMUSG00000056201/ENSMUSG00000025491/ENSMUSG00000025130/ENSMUSG00000027832/ENSMUSG00000060591/ENSMUSG00000024401/ENSMUSG00000020914/ENSMUSG00000037405/ENSMUSG00000059108/ENSMUSG00000002603/ENSMUSG00000068220/ENSMUSG00000032109/ENSMUSG00000018930/ENSMUSG00000025492/…	Zc3h12a/Ctsb/Slpi/Mmp9/Pfn1/Ripk3/Myc/Cfl1/Ifitm1/P4hb/Ptx3/Ifitm2/Tnf/Top2a/Icam1/Ifitm6/Tgfb1/Lgals1/Nlrx1/Ccl4/Ifitm3/Eif3b/Eif3d/Ccr5/Etf1/Zbp1/Itgb3/Vcp/Bcl2l1/Grk2/Psmc3/Oas1a/Denr/Chmp4b/Eif3l/Pcbp1/Ctdp1/Vcam1/Ptbp1/Oas1g/Vta1/Pcsk5/Pde12/Oasl1/Hspa8/Eif3g/Ripk1/Oas3/Pabpc1/Banf1/Trim28/Ceacam1/Rrp1b/Vapa/Chmp2a/Ppib/Rab1a/Isg15/Ccl5/Atg5/Eif3a/Rab7/Rraga/Plscr1/Rsad2/Ssb/Vps18/Itgav/Rest…	130
BP	GO:0006839	mitochondrial transport	128/5389	258/17619	1.00467e-10	6.23731e-09	ENSMUSG00000033220/ENSMUSG00000057789/ENSMUSG00000016319/ENSMUSG00000002984/ENSMUSG00000013701/ENSMUSG00000051413/ENSMUSG00000003873/ENSMUSG00000039960/ENSMUSG00000030591/ENSMUSG00000004446/ENSMUSG00000024312/ENSMUSG00000025980/ENSMUSG00000024521/ENSMUSG00000007659/ENSMUSG00000004040/ENSMUSG00000028111/ENSMUSG00000036718/ENSMUSG00000028455/ENSMUSG00000048007/ENSMUSG00000003541/ENSMUSG00000027994/…	Rac2/Bak1/Slc25a5/Tomm40/Timm23/Plagl2/Bax/Rhou/Psmd8/Bid/Wdr46/Hspd1/Pmaip1/Bcl2l1/Stat3/Ctsk/Micall2/Stoml2/Timm8a1/Ier3/Mcub/Tmem14c/Psmb7/Slc25a37/Psen1/Hk2/Ube2j2/Timm17a/Pmpca/Kat2a/Ywhaz/Grpel1/Slc25a24/Timm50/Ucp2/Cyc1/Ube2d3/Slc25a3/Samm50/Parl/Flvcr1/Tomm22/Wdr75/Afg3l2/Slc8b1/Timm10/Cox5b/Ube2l3/Slc25a25/Ugcg/Slc35f6/Ruvbl1/Timm13/Gsk3a/Slc25a20/Mrpl18/Tomm5/Hspa4/Tomm20/Selenoi/Trp53/…	128
BP	GO:0071706	tumor necrosis factor superfamily cytokine production	79/5389	139/17619	1.11781e-10	6.86565e-09	ENSMUSG00000051439/ENSMUSG00000035385/ENSMUSG00000020227/ENSMUSG00000056529/ENSMUSG00000042677/ENSMUSG00000000982/ENSMUSG00000006519/ENSMUSG00000058715/ENSMUSG00000032508/ENSMUSG00000019850/ENSMUSG00000059498/ENSMUSG00000027995/ENSMUSG00000021125/ENSMUSG00000025473/ENSMUSG00000016528/ENSMUSG00000001348/ENSMUSG00000060216/ENSMUSG00000033307/ENSMUSG00000030793/ENSMUSG00000029373/ENSMUSG00000053175/…	Cd14/Ccl2/Irak3/Ptafr/Zc3h12a/Ccl3/Cyba/Fcer1g/Myd88/Tnfaip3/Fcgr3/Tlr2/Arg2/Adam8/Mapkapk2/Acp5/Arrb2/Mif/Pycard/Pf4/Bcl3/Cd274/Havcr2/Ptger4/Arid5a/Cybb/Ccl4/Tnfrsf8/Ncl/Tspo/Ccr5/Tlr6/Cd300ld/Gpnmb/Tnfrsf1a/Jak2/Hspd1/Spn/Tirap/Cd34/Clu/Il23a/Nod2/Ripk1/Card9/Ube2j1/Hspb1/Cd84/Il10/Lgals9/Ptpn22/Rara/Thbs1/Lbp/Tlr1/Lrrfip2/Cd24a/Tlr4/Chrna7/Trim27/Tlr9/C5ar2/Ticam1/Nlrc3/Hdac1/Dhx9/Hdac3/Ccl19…	79
BP	GO:1903829	positive regulation of cellular protein localization	159/5389	338/17619	1.12892e-10	6.86565e-09	ENSMUSG00000035385/ENSMUSG00000042677/ENSMUSG00000030786/ENSMUSG00000058715/ENSMUSG00000033220/ENSMUSG00000056201/ENSMUSG00000028680/ENSMUSG00000001416/ENSMUSG00000047281/ENSMUSG00000029447/ENSMUSG00000026341/ENSMUSG00000006585/ENSMUSG00000030662/ENSMUSG00000024401/ENSMUSG00000042354/ENSMUSG00000073982/ENSMUSG00000022234/ENSMUSG00000019942/ENSMUSG00000006304/ENSMUSG00000002603/ENSMUSG00000034024/…	Ccl2/Zc3h12a/Itgam/Fcer1g/Rac2/Cfl1/Plk3/Cct3/Sfn/Cct6a/Actr3/Cdt1/Ipo5/Tnf/Gnl3/Rhog/Cct5/Cdk1/Arpc2/Tgfb1/Cct2/Prkcd/Plagl2/Nup62/Sting1/Cct8/Rhou/Psmd8/Rack1/Itga3/Npm1/Akt1/Tnfrsf1a/Jak2/Wdr46/Cct7/Pmaip1/Ctsk/Tcp1/Ywhae/Trem2/Cdc42/Micall2/Msn/Rtn4/Psmb7/Brca1/Myo5a/Psen1/Ube2j2/Cct4/Kat2a/Edem1/Zpr1/Dkc1/Arf6/Il6/Sesn2/Ezr/Nutf2/Tm9sf4/Ube2d3/Emd/Pinx1/Wdr75/Epha2/Agr2/Ube2l3/Lrp1/Ect2/Ugcg…	159
BP	GO:0071347	cellular response to interleukin-1	48/5389	71/17619	1.38375e-10	8.33046e-09	ENSMUSG00000026981/ENSMUSG00000019122/ENSMUSG00000035385/ENSMUSG00000027399/ENSMUSG00000040026/ENSMUSG00000020227/ENSMUSG00000042677/ENSMUSG00000035373/ENSMUSG00000026166/ENSMUSG00000000982/ENSMUSG00000056501/ENSMUSG00000026073/ENSMUSG00000030793/ENSMUSG00000056201/ENSMUSG00000035352/ENSMUSG00000022126/ENSMUSG00000018930/ENSMUSG00000024803/ENSMUSG00000060477/ENSMUSG00000037411/ENSMUSG00000004864/…	Il1rn/Ccl9/Ccl2/Il1a/Saa3/Irak3/Zc3h12a/Ccl7/Ccl20/Ccl3/Cebpb/Il1r2/Pycard/Cfl1/Ccl12/Acod1/Ccl4/Ankrd1/Irak2/Serpine1/Mapk13/Fn1/Ccl6/Mapk11/Il1r1/Nfkb1/Il6/Tank/Irak4/Adamts7/Ccl17/Ccl5/Rela/Ccl24/Tnip2/Ccl11/Ccl22/Adamts12/Irak1/Ccl8/Ccl19/Usp10/Traf6/Upf1/Cactin/Ikbkb/Egr1/Ccl1	48
BP	GO:0009124	nucleoside monophosphate biosynthetic process	80/5389	142/17619	1.54007e-10	9.17879e-09	ENSMUSG00000032294/ENSMUSG00000062070/ENSMUSG00000033307/ENSMUSG00000022346/ENSMUSG00000028792/ENSMUSG00000025877/ENSMUSG00000011752/ENSMUSG00000027613/ENSMUSG00000021109/ENSMUSG00000023456/ENSMUSG00000002603/ENSMUSG00000059040/ENSMUSG00000020277/ENSMUSG00000011148/ENSMUSG00000031562/ENSMUSG00000036427/ENSMUSG00000030695/ENSMUSG00000062867/ENSMUSG00000001750/ENSMUSG00000005686/ENSMUSG00000028452/…	Pkm/Pgk1/Mif/Myc/Ak2/Hk3/Pgam1/Eif6/Hif1a/Tpi1/Tgfb1/Eno1b/Pfkl/Adssl1/Dctd/Gpi1/Aldoa/Impdh2/Tcirg1/Ampd3/Vcp/Hk1/Bcl2l1/Stat3/Gale/Uck2/Stoml2/Ier3/Umps/Pid1/Hk2/Atp5g1/Atic/Atp5pb/Atp5b/Ampd2/Dut/Atp5g3/Cyc1/Adpgk/Tyms/Prps1/Adsl/Map2k1/Cox5b/Hprt/Ada/Galk1/Gmps/Atp5g2/Atp5a1/Gart/Atp5d/Atp5c1/Trp53/Fbp1/Atp5o/Gapdh/Atp5l/Atp5k/Hdac4/Mtch2/Atp5e/Atp6v0a2/Tigar/Pfkp/Ddit4/Pfas/Atp6v0a1/Slc25a13…	80
BP	GO:0006888	ER to Golgi vesicle-mediated transport	66/5389	110/17619	1.56319e-10	9.22435e-09	ENSMUSG00000001576/ENSMUSG00000030298/ENSMUSG00000028452/ENSMUSG00000032458/ENSMUSG00000058569/ENSMUSG00000029518/ENSMUSG00000055681/ENSMUSG00000002741/ENSMUSG00000029390/ENSMUSG00000027429/ENSMUSG00000022757/ENSMUSG00000048076/ENSMUSG00000029616/ENSMUSG00000049299/ENSMUSG00000063406/ENSMUSG00000024875/ENSMUSG00000032096/ENSMUSG00000045302/ENSMUSG00000029125/ENSMUSG00000021248/ENSMUSG00000027879/…	Ergic1/Sec13/Vcp/Copb2/Tmed9/Rab35/Cope/Ykt6/Tmed2/Sec23b/Tfg/Arf1/Erp29/Trappc1/Tmed5/Yif1a/Arcn1/Preb/Stx18/Tmed10/Sec22b/Vapa/Uso1/Rab1a/Copg1/Sec24d/Bcap29/Copa/Tmed3/Hyou1/Copb1/Yipf5/Sec31a/Scfd1/Cnih4/Nrbp1/Lman1/Gosr2/Rab1b/Tbc1d20/Pdcd6/Sar1a/Tex261/Vti1a/Lman2/Arfgap3/Trappc3/Tmed7/Mia2/Trappc5/Htt/Vti1b/Sec23ip/Trappc4/Trappc2l/Sec24c/Cul3/Sec24a/Sec23a/Yif1b/Ier3ip1/Sec24b/Mia3/Sec16a…	66
BP	GO:0006397	mRNA processing	191/5389	424/17619	1.64457e-10	9.60946e-09	ENSMUSG00000018446/ENSMUSG00000023087/ENSMUSG00000050335/ENSMUSG00000000384/ENSMUSG00000057113/ENSMUSG00000002477/ENSMUSG00000005481/ENSMUSG00000008373/ENSMUSG00000041431/ENSMUSG00000034681/ENSMUSG00000030512/ENSMUSG00000051695/ENSMUSG00000030224/ENSMUSG00000025134/ENSMUSG00000020180/ENSMUSG00000060098/ENSMUSG00000024369/ENSMUSG00000006498/ENSMUSG00000021645/ENSMUSG00000042079/ENSMUSG00000023110/…	C1qbp/Noct/Lgals3/Tbrg4/Npm1/Snrpd1/Ddx39a/Prpf31/Ccnb1/Rnps1/Snrpa1/Pcbp1/Strap/Alyref/Snrpd3/Prmt7/Nelfe/Ptbp1/Smn1/Hnrnpf/Prmt5/Pde12/Zpr1/Slbp/Thoc6/Hspa8/Eif4a3/Snrpe/Tra2b/Snrpc/Lsm2/Syncrip/Sf3b4/Snrpa/Pabpc1/Dhx38/Sf3b3/Usp4/Ddx1/Snrpd2/Rrp1b/Lsm4/U2af2/Srsf9/Sf3a2/Ncbp1/Ssu72/Naa12/Hnrnpa1/Cpsf2/Pspc1/Lsm1/Dazap1/Wtap/Rbmxl1/U2af1/Bud31/Hnrnpm/Snrpf/Hnrnpk/Magoh/Snu13/Rbm17/Gemin6/Prpf38…	191
BP	GO:0006457	protein folding	95/5389	178/17619	1.81207e-10	1.04854e-08	ENSMUSG00000024222/ENSMUSG00000025130/ENSMUSG00000001416/ENSMUSG00000029447/ENSMUSG00000001555/ENSMUSG00000022234/ENSMUSG00000034024/ENSMUSG00000025613/ENSMUSG00000032966/ENSMUSG00000028641/ENSMUSG00000004460/ENSMUSG00000024359/ENSMUSG00000025980/ENSMUSG00000030007/ENSMUSG00000024966/ENSMUSG00000003814/ENSMUSG00000033684/ENSMUSG00000026864/ENSMUSG00000073676/ENSMUSG00000068039/ENSMUSG00000038074/…	Fkbp5/P4hb/Cct3/Cct6a/Fkbp10/Cct5/Cct2/Cct8/Fkbp1a/P3h1/Dnajb11/Hspa9/Hspd1/Cct7/Stip1/Calr/Qsox1/Hspa5/Hspe1/Tcp1/Fkbp14/Nudcd2/Cct4/Erp29/Clu/Grpel1/Hspa8/Tomm70a/Pdia6/Pdia3/Tbcc/Ppib/Fkbp11/Tor1a/B2m/Tbcd/Hspb1/Erp44/Sgta/Pfdn1/Dnaja2/Tor2a/Canx/Hyou1/Ptges3/Ppic/Txndc11/Ppil1/Pdia4/Dnajc10/Hspa4/Hspa14/Hsp90ab1/Pdcd5/Hspa13/Txndc5/Uggt1/Pfdn4/Ppif/Dnlz/Ppia/Ero1a/Chchd4/Sh3glb1/Cdc37/Emc2/Pp…	95
BP	GO:1902622	regulation of neutrophil migration	34/5389	44/17619	2.24129e-10	1.28443e-08	ENSMUSG00000027399/ENSMUSG00000029371/ENSMUSG00000049130/ENSMUSG00000058427/ENSMUSG00000029082/ENSMUSG00000029379/ENSMUSG00000032508/ENSMUSG00000040552/ENSMUSG00000033220/ENSMUSG00000025473/ENSMUSG00000029373/ENSMUSG00000018446/ENSMUSG00000039942/ENSMUSG00000029380/ENSMUSG00000022488/ENSMUSG00000027398/ENSMUSG00000032041/ENSMUSG00000026072/ENSMUSG00000036006/ENSMUSG00000025383/ENSMUSG00000055994/…	Il1a/Cxcl5/C5ar1/Cxcl2/Bst1/Cxcl3/Myd88/C3ar1/Rac2/Adam8/Pf4/C1qbp/Ptger4/Cxcl1/Nckap1l/Il1b/Tirap/Il1r1/Ripor2/Il23a/Nod2/Cxcr2/Rac1/Lbp/Mpp1/Slamf8/C5ar2/Edn1/Pawr/Camk1d/Ccl19/Sell/Thbs4/Ppbp	34
BP	GO:0032612	interleukin-1 production	51/5389	78/17619	2.37557e-10	1.34842e-08	ENSMUSG00000042677/ENSMUSG00000026166/ENSMUSG00000000982/ENSMUSG00000019850/ENSMUSG00000027995/ENSMUSG00000032691/ENSMUSG00000021125/ENSMUSG00000001348/ENSMUSG00000060216/ENSMUSG00000026073/ENSMUSG00000030793/ENSMUSG00000062210/ENSMUSG00000020399/ENSMUSG00000039942/ENSMUSG00000033538/ENSMUSG00000079227/ENSMUSG00000051498/ENSMUSG00000024789/ENSMUSG00000024659/ENSMUSG00000037012/ENSMUSG00000027398/…	Zc3h12a/Ccl20/Ccl3/Tnfaip3/Tlr2/Nlrp3/Arg2/Acp5/Arrb2/Il1r2/Pycard/Tnfaip8/Havcr2/Ptger4/Casp4/Ccr5/Tlr6/Jak2/Anxa1/Hk1/Il1b/Mefv/Gsdmd/Ifnar1/Nod2/Cptp/Ceacam1/Hspb1/Nlrc4/Lgals9/Sphk1/Inava/Trim16/Nlrp1a/Aqp4/Tlr4/Naip5/Aim2/Chrna7/Panx1/Casp1/Nlrc3/Hdac1/S1pr3/Hdac3/Ccl19/Ripk2/Nlrp12/Gbp5/Gstp1/Egr1	51
BP	GO:0032640	tumor necrosis factor production	77/5389	136/17619	2.45687e-10	1.38141e-08	ENSMUSG00000051439/ENSMUSG00000035385/ENSMUSG00000020227/ENSMUSG00000056529/ENSMUSG00000042677/ENSMUSG00000000982/ENSMUSG00000006519/ENSMUSG00000058715/ENSMUSG00000032508/ENSMUSG00000019850/ENSMUSG00000059498/ENSMUSG00000027995/ENSMUSG00000021125/ENSMUSG00000016528/ENSMUSG00000001348/ENSMUSG00000060216/ENSMUSG00000033307/ENSMUSG00000030793/ENSMUSG00000029373/ENSMUSG00000053175/ENSMUSG00000020399/…	Cd14/Ccl2/Irak3/Ptafr/Zc3h12a/Ccl3/Cyba/Fcer1g/Myd88/Tnfaip3/Fcgr3/Tlr2/Arg2/Mapkapk2/Acp5/Arrb2/Mif/Pycard/Pf4/Bcl3/Havcr2/Ptger4/Arid5a/Cybb/Ccl4/Tnfrsf8/Ncl/Tspo/Ccr5/Tlr6/Cd300ld/Gpnmb/Tnfrsf1a/Jak2/Hspd1/Spn/Tirap/Cd34/Clu/Il23a/Nod2/Ripk1/Card9/Ube2j1/Hspb1/Cd84/Il10/Lgals9/Ptpn22/Rara/Thbs1/Lbp/Tlr1/Lrrfip2/Cd24a/Tlr4/Chrna7/Trim27/Tlr9/C5ar2/Ticam1/Nlrc3/Hdac1/Dhx9/Hdac3/Ccl19/Ripk2/Ly96/…	77
BP	GO:0097193	intrinsic apoptotic signaling pathway	137/5389	284/17619	2.64633e-10	1.47403e-08	ENSMUSG00000005413/ENSMUSG00000042349/ENSMUSG00000006818/ENSMUSG00000028599/ENSMUSG00000102037/ENSMUSG00000099974/ENSMUSG00000017737/ENSMUSG00000046223/ENSMUSG00000022221/ENSMUSG00000056501/ENSMUSG00000057789/ENSMUSG00000089929/ENSMUSG00000033307/ENSMUSG00000022346/ENSMUSG00000005087/ENSMUSG00000030793/ENSMUSG00000073489/ENSMUSG00000025130/ENSMUSG00000021109/ENSMUSG00000047281/ENSMUSG00000053175/…	Hmox1/Ikbke/Sod2/Tnfrsf1b/Bcl2a1a/Bcl2a1d/Mmp9/Plaur/Ripk3/Cebpb/Bak1/Bcl2a1b/Mif/Myc/Cd44/Pycard/Ifi204/P4hb/Hif1a/Sfn/Bcl3/Grina/Tnf/Ptpn1/Cyp1b1/Mybbp1a/Ackr3/Cdkn1a/Ybx3/Fnip2/Plagl2/Creb3l1/Snai1/Bax/Rack1/Casp4/Bid/Ptpn2/Tnfrsf1a/Jak2/Hells/Pmaip1/Bcl2l1/Pnp/Noc2l/Xbp1/Atf4/Ier3/Slc9a3r1/S100a8/Melk/Vdac2/Brca1/Zfp385a/S100a9/Mcl1/E2f1/Fignl1/Erp29/Bdkrb2/Clu/Aen/Mapk7/Rrp8/Hint1/Rps27l/Ski…	137
BP	GO:0001818	negative regulation of cytokine production	116/5389	231/17619	2.91877e-10	1.6041e-08	ENSMUSG00000019987/ENSMUSG00000005413/ENSMUSG00000026177/ENSMUSG00000020227/ENSMUSG00000028965/ENSMUSG00000042677/ENSMUSG00000030413/ENSMUSG00000019850/ENSMUSG00000027995/ENSMUSG00000032691/ENSMUSG00000021125/ENSMUSG00000026656/ENSMUSG00000001348/ENSMUSG00000060216/ENSMUSG00000002983/ENSMUSG00000026073/ENSMUSG00000030793/ENSMUSG00000020077/ENSMUSG00000018446/ENSMUSG00000053175/ENSMUSG00000030530/…	Arg1/Hmox1/Slc11a1/Irak3/Tnfrsf9/Zc3h12a/Pglyrp1/Tnfaip3/Tlr2/Nlrp3/Arg2/Fcgr2b/Acp5/Arrb2/Relb/Il1r2/Pycard/Srgn/C1qbp/Bcl3/Furin/Cd274/Tnf/Havcr2/Ptger4/Vsir/Acod1/Tgfb1/Nlrx1/Gba/Nckap1l/Tspo/Tlr6/Sftpd/Gpnmb/Tnfrsf1a/Fn1/Anxa1/Inpp5d/Nploc4/Sars/Mefv/Apod/Cd34/Dll1/Prg4/Nfkb1/Inhbb/Il23a/Il6/Nod2/Ezr/Cptp/Nutf2/Ceacam1/Epha2/Cd84/Lrrc32/Macir/Il10/Il20rb/Rel/Lgals9/Rgcc/Pdcd1lg2/Ptpn22/Rac1/R…	116
BP	GO:0000280	nuclear division	180/5389	397/17619	2.93367e-10	1.6041e-08	ENSMUSG00000027399/ENSMUSG00000037443/ENSMUSG00000029430/ENSMUSG00000031004/ENSMUSG00000033644/ENSMUSG00000061024/ENSMUSG00000026341/ENSMUSG00000078945/ENSMUSG00000006585/ENSMUSG00000024401/ENSMUSG00000020914/ENSMUSG00000032000/ENSMUSG00000058755/ENSMUSG00000005732/ENSMUSG00000002603/ENSMUSG00000026749/ENSMUSG00000022698/ENSMUSG00000001440/ENSMUSG00000109511/ENSMUSG00000020152/ENSMUSG00000004264/…	Il1a/Cep85/Ran/Mki67/Piwil2/Rrs1/Actr3/Naip2/Cdt1/Tnf/Top2a/Birc3/Osm/Ranbp1/Tgfb1/Nek6/Naa50/Kpnb1/Nup62/Actr2/Phb2/Rcc1/Tpx2/Tacc3/Cks2/Ereg/Ywhah/Calr/Rad51/Ccnb1/Cdc42/Aurkb/Il1b/Flna/Bub1b/Ube2c/Chmp4b/Kif2c/Racgap1/Psmd13/Ncapg/Smc2/Cdca8/Ndc1/Kifc1/Nuf2/Ccne1/Ctdp1/Ppp2r1a/Birc5/Cdca5/Fignl1/Tubg1/Cdc6/Chek1/Espl1/Ripor2/Cenpe/Aurka/Spag5/Ndel1/Ube2s/Rhoa/Dnmt3l/Mybl2/Trip13/Kif22/Bccip/Wa…	180
BP	GO:0034341	response to interferon-gamma	72/5389	125/17619	3.2335e-10	1.75197e-08	ENSMUSG00000019122/ENSMUSG00000019987/ENSMUSG00000035385/ENSMUSG00000026177/ENSMUSG00000035373/ENSMUSG00000026166/ENSMUSG00000000982/ENSMUSG00000056737/ENSMUSG00000031504/ENSMUSG00000037580/ENSMUSG00000025491/ENSMUSG00000038037/ENSMUSG00000060591/ENSMUSG00000018920/ENSMUSG00000026341/ENSMUSG00000035352/ENSMUSG00000062825/ENSMUSG00000030895/ENSMUSG00000031165/ENSMUSG00000059108/ENSMUSG00000022126/…	Ccl9/Arg1/Ccl2/Slc11a1/Ccl7/Ccl20/Ccl3/Capg/Rab20/Gch1/Ifitm1/Socs1/Ifitm2/Cxcl16/Actr3/Ccl12/Actg1/Hpx/Was/Ifitm6/Acod1/Nos2/Ccl4/Ifitm3/Cdc42ep2/Actr2/Ptpn2/Cdc42ep4/Jak2/Ccl6/Stx11/Cdc42/Vim/Mefv/Stxbp2/Pde12/Zyx/Syncrip/Eprs/Ccl17/Ccl5/Flnb/Rab11fip5/Aqp4/Ccl24/Trp53/Ccl11/Tgtp1/Ccl22/Vamp3/Gapdh/Dapk3/Rpl13a/Myo1c/Cdc37/Casp1/Cyp27b1/Ccl8/Vamp8/Ccl19/Stx4a/Gbp5/Rab7b/Stx8/Bst2/Gbp2/Irgm1/Dna…	72
BP	GO:0071622	regulation of granulocyte chemotaxis	38/5389	52/17619	3.33886e-10	1.79276e-08	ENSMUSG00000035385/ENSMUSG00000029371/ENSMUSG00000049130/ENSMUSG00000058427/ENSMUSG00000029082/ENSMUSG00000029379/ENSMUSG00000040552/ENSMUSG00000033220/ENSMUSG00000042306/ENSMUSG00000014599/ENSMUSG00000029373/ENSMUSG00000018446/ENSMUSG00000031948/ENSMUSG00000029380/ENSMUSG00000022488/ENSMUSG00000014158/ENSMUSG00000025314/ENSMUSG00000027398/ENSMUSG00000032041/ENSMUSG00000036006/ENSMUSG00000025383/…	Ccl2/Cxcl5/C5ar1/Cxcl2/Bst1/Cxcl3/C3ar1/Rac2/S100a14/Csf1/Pf4/C1qbp/Kars/Cxcl1/Nckap1l/Trpv4/Ptprj/Il1b/Tirap/Ripor2/Il23a/Nod2/Cxcl17/Ccl5/Cxcr2/Rac1/Thbs1/Lbp/Mpp1/C5ar2/Edn1/Mapk14/Camk1d/Ccl19/Sell/Thbs4/Cmklr1/Ppbp	38
BP	GO:0002696	positive regulation of leukocyte activation	139/5389	290/17619	3.41574e-10	1.81766e-08	ENSMUSG00000035385/ENSMUSG00000047810/ENSMUSG00000056529/ENSMUSG00000030786/ENSMUSG00000058715/ENSMUSG00000029082/ENSMUSG00000000957/ENSMUSG00000032508/ENSMUSG00000032691/ENSMUSG00000025473/ENSMUSG00000075122/ENSMUSG00000021457/ENSMUSG00000052212/ENSMUSG00000028874/ENSMUSG00000033307/ENSMUSG00000000290/ENSMUSG00000030793/ENSMUSG00000038037/ENSMUSG00000030707/ENSMUSG00000032688/ENSMUSG00000022378/…	Ccl2/Ccdc88b/Ptafr/Itgam/Fcer1g/Bst1/Mmp14/Myd88/Nlrp3/Adam8/Cd80/Syk/Cd177/Fgr/Mif/Itgb2/Pycard/Socs1/Coro1a/Malt1/Cyrib/Sirpa/Cd274/Havcr2/Adora3/Cdkn1a/Crlf2/Kars/Tgfb1/Lgals1/Il4ra/Il2rg/Adora2b/Egr3/Nckap1l/Tlr6/Pik3r6/Hspd1/Anxa1/Pnp/Gm5150/Il1b/Inpp5d/Spn/Xbp1/Bcl10/Tirap/Il1rl2/Vcam1/Stxbp2/Ikzf1/Il23a/Il6/Nod2/Lyst/Flot2/Rhoa/Cd86/Aif1/Itgal/Cd244a/Ceacam1/Exosc3/Ung/Rps3/Ccl5/Ada/Cd300l…	139
BP	GO:0050764	regulation of phagocytosis	53/5389	83/17619	3.92336e-10	2.06931e-08	ENSMUSG00000035385/ENSMUSG00000026177/ENSMUSG00000030474/ENSMUSG00000006519/ENSMUSG00000058715/ENSMUSG00000059498/ENSMUSG00000027995/ENSMUSG00000047798/ENSMUSG00000003283/ENSMUSG00000021457/ENSMUSG00000026656/ENSMUSG00000028874/ENSMUSG00000024164/ENSMUSG00000030793/ENSMUSG00000015947/ENSMUSG00000027832/ENSMUSG00000037902/ENSMUSG00000024401/ENSMUSG00000002603/ENSMUSG00000034652/ENSMUSG00000022488/…	Ccl2/Slc11a1/Siglece/Cyba/Fcer1g/Fcgr3/Tlr2/Cd300lf/Hck/Syk/Fcgr2b/Fgr/C3/Pycard/Fcgr1/Ptx3/Sirpa/Tnf/Tgfb1/Cd300a/Nckap1l/Rack1/Sftpd/Calr/Gm5150/Il1b/Rapgef1/Lyar/Hspa8/Nod2/Dock2/Atg3/Abr/Atg5/Dnm2/Prtn3/Lbp/Itgav/Snx3/Abca7/Ano6/Cd47/Lman2/Itga2/Csk/Atg7/Sirpb1a/Camk1d/Gm9733/Rap1a/Pten/Pot1b/Cnn2	53
BP	GO:0042176	regulation of protein catabolic process	162/5389	351/17619	4.53244e-10	2.36959e-08	ENSMUSG00000001131/ENSMUSG00000020227/ENSMUSG00000028599/ENSMUSG00000019850/ENSMUSG00000025473/ENSMUSG00000032501/ENSMUSG00000026914/ENSMUSG00000031652/ENSMUSG00000006998/ENSMUSG00000028680/ENSMUSG00000030530/ENSMUSG00000024401/ENSMUSG00000028793/ENSMUSG00000039753/ENSMUSG00000032231/ENSMUSG00000030560/ENSMUSG00000020826/ENSMUSG00000022150/ENSMUSG00000028048/ENSMUSG00000017221/ENSMUSG00000020372/…	Timp1/Irak3/Tnfrsf1b/Tnfaip3/Adam8/Trib1/Psmd14/N4bp1/Psmd2/Plk3/Furin/Tnf/Rnf19b/Fbxl5/Anxa2/Ctsc/Nos2/Dab2/Gba/Psmd3/Rack1/Sdcbp/Akt1/Vcp/Dtl/Phb/Psmd1/Cdc42/Il1b/Flna/Msn/Pbk/Xbp1/Ier3/Nsf/Psme3/Uchl5/Psen1/Mad2l2/Clu/Edem1/Psmd10/Rad23b/Aurka/Ctsa/Ptk2b/Ezr/Usp14/Ube2g2/Hspbp1/Sf3b3/Sec22b/Pin1/Ube2j1/Ppp2ca/Usp5/Dda1/Odc1/Sox9/Gja1/Sgta/Il10/Lrp1/Rps7/Rela/Psme2/Rpl11/Gpx1/Gsk3a/Plk1/Rab7/Su…	162
BP	GO:0002443	leukocyte mediated immunity	144/5389	304/17619	4.65473e-10	2.41236e-08	ENSMUSG00000019987/ENSMUSG00000005413/ENSMUSG00000026177/ENSMUSG00000029371/ENSMUSG00000056529/ENSMUSG00000030786/ENSMUSG00000042265/ENSMUSG00000036905/ENSMUSG00000058715/ENSMUSG00000015950/ENSMUSG00000032508/ENSMUSG00000034266/ENSMUSG00000059498/ENSMUSG00000027995/ENSMUSG00000032691/ENSMUSG00000051682/ENSMUSG00000033220/ENSMUSG00000022221/ENSMUSG00000041754/ENSMUSG00000021457/ENSMUSG00000026656/…	Arg1/Hmox1/Slc11a1/Cxcl5/Ptafr/Itgam/Trem1/C1qb/Fcer1g/Ncf1/Myd88/Batf/Fcgr3/Tlr2/Nlrp3/Treml4/Rac2/Ripk3/Trem3/Syk/Fcgr2b/Vav1/Cd177/Fgr/Arrb2/Ptpn6/Itgb2/C3/Ctsh/Pirb/Coro1a/C1rl/Malt1/Fcgr1/Fes/Cyrib/Wdr1/C1qc/C1qbp/Bcl3/Milr1/Tnf/Havcr2/Icam1/Adora3/Hpx/Rnf19b/Was/Vsir/Crlf2/Myo1f/Cxcl1/Arid5a/Ctsc/Tgfb1/Cd300a/Il18rap/C1qa/Il4ra/Adora2b/Prkcd/Anxa3/Irf7/Lyn/Pvr/Myo1g/Pik3r6/Fas/Hspd1/Pou2f2/…	144
BP	GO:0009615	response to virus	121/5389	246/17619	6.4188e-10	3.26975e-08	ENSMUSG00000026822/ENSMUSG00000042349/ENSMUSG00000020227/ENSMUSG00000042677/ENSMUSG00000033777/ENSMUSG00000032508/ENSMUSG00000032691/ENSMUSG00000051682/ENSMUSG00000029417/ENSMUSG00000030793/ENSMUSG00000025491/ENSMUSG00000018446/ENSMUSG00000053175/ENSMUSG00000060591/ENSMUSG00000024401/ENSMUSG00000034855/ENSMUSG00000059108/ENSMUSG00000032109/ENSMUSG00000025492/ENSMUSG00000024349/ENSMUSG00000020075/…	Lcn2/Ikbke/Irak3/Zc3h12a/Tlr13/Myd88/Nlrp3/Treml4/Cxcl9/Pycard/Ifitm1/C1qbp/Bcl3/Ifitm2/Tnf/Cxcl10/Ifitm6/Nlrx1/Ifitm3/Sting1/Ddx21/Irf7/Polr3d/Mmp12/Ifngr2/Irf5/Zbp1/Slfn9/Bcl2l1/Mapk11/Oas1a/Il1b/Spn/Riok3/Nploc4/Traf3/Ifnar1/Oas1g/Arf1/Tlr7/Oasl1/Il23a/Il6/Lyst/Oas3/Cd86/Card9/Ddx1/Rrp1b/Il10rb/Gsdme/Isg15/Unc93b1/Ccl5/Rps15a/Lgals9/Polr3c/Tbk1/Ptpn22/Ifnar2/Cgas/Plscr1/Rsad2/Il12a/Batf3/Il27/…	121
BP	GO:0032388	positive regulation of intracellular transport	121/5389	246/17619	6.4188e-10	3.26975e-08	ENSMUSG00000035385/ENSMUSG00000042677/ENSMUSG00000030786/ENSMUSG00000058715/ENSMUSG00000033220/ENSMUSG00000021457/ENSMUSG00000028874/ENSMUSG00000024772/ENSMUSG00000028680/ENSMUSG00000047281/ENSMUSG00000026341/ENSMUSG00000030662/ENSMUSG00000000562/ENSMUSG00000032231/ENSMUSG00000019942/ENSMUSG00000006304/ENSMUSG00000002603/ENSMUSG00000022150/ENSMUSG00000030748/ENSMUSG00000018500/ENSMUSG00000021948/…	Ccl2/Zc3h12a/Itgam/Fcer1g/Rac2/Syk/Fgr/Ehd1/Plk3/Sfn/Actr3/Ipo5/Adora3/Anxa2/Cdk1/Arpc2/Tgfb1/Dab2/Il4ra/Adora2b/Prkcd/Plagl2/Sting1/Rhou/Psmd8/Tnfrsf1a/Jak2/Wdr46/Bcl2l1/Ctsk/Ywhae/Cdc42/Micall2/Msn/Psmb7/Brca1/Psen1/Ube2j2/Arf1/Stxbp2/Kat2a/Edem1/Zpr1/Il6/Spag5/Ezr/Nutf2/Stx18/Tm9sf4/Ube2d3/Emd/Ptpn23/Wdr75/Ube2l3/Ect2/Ugcg/Ruvbl1/Gsk3a/Cib1/Cdk5r1/Cemip/Gab2/Cdh3/Hsp90ab1/Selenoi/Edem2/Pdcd5/E…	121
BP	GO:0070555	response to interleukin-1	54/5389	86/17619	6.72359e-10	3.39598e-08	ENSMUSG00000026981/ENSMUSG00000019122/ENSMUSG00000035385/ENSMUSG00000027399/ENSMUSG00000040026/ENSMUSG00000020227/ENSMUSG00000042677/ENSMUSG00000026582/ENSMUSG00000035373/ENSMUSG00000026166/ENSMUSG00000000982/ENSMUSG00000032508/ENSMUSG00000056501/ENSMUSG00000026073/ENSMUSG00000030793/ENSMUSG00000056201/ENSMUSG00000035352/ENSMUSG00000022126/ENSMUSG00000018930/ENSMUSG00000024803/ENSMUSG00000060477/…	Il1rn/Ccl9/Ccl2/Il1a/Saa3/Irak3/Zc3h12a/Sele/Ccl7/Ccl20/Ccl3/Myd88/Cebpb/Il1r2/Pycard/Cfl1/Ccl12/Acod1/Ccl4/Ankrd1/Irak2/Tnfrsf11a/Serpine1/Mapk13/Fn1/Ccl6/Mapk11/Il1r1/Nfkb1/Il6/Tank/Irak4/Adamts7/Ccl17/Ccl5/Rela/Ccl24/Tnip2/Ccl11/Ccl22/Ak6/Adamts12/Hdac4/Irak1/Ccl8/Ccl19/Ripk2/Usp10/Traf6/Upf1/Cactin/Ikbkb/Egr1/Ccl1	54
BP	GO:0009156	ribonucleoside monophosphate biosynthetic process	76/5389	136/17619	7.32849e-10	3.6704e-08	ENSMUSG00000032294/ENSMUSG00000062070/ENSMUSG00000033307/ENSMUSG00000022346/ENSMUSG00000028792/ENSMUSG00000025877/ENSMUSG00000011752/ENSMUSG00000027613/ENSMUSG00000021109/ENSMUSG00000023456/ENSMUSG00000002603/ENSMUSG00000059040/ENSMUSG00000020277/ENSMUSG00000011148/ENSMUSG00000036427/ENSMUSG00000030695/ENSMUSG00000062867/ENSMUSG00000001750/ENSMUSG00000005686/ENSMUSG00000028452/ENSMUSG00000037012/…	Pkm/Pgk1/Mif/Myc/Ak2/Hk3/Pgam1/Eif6/Hif1a/Tpi1/Tgfb1/Eno1b/Pfkl/Adssl1/Gpi1/Aldoa/Impdh2/Tcirg1/Ampd3/Vcp/Hk1/Bcl2l1/Stat3/Gale/Uck2/Stoml2/Ier3/Umps/Pid1/Hk2/Atp5g1/Atic/Atp5pb/Atp5b/Ampd2/Atp5g3/Cyc1/Adpgk/Prps1/Adsl/Map2k1/Cox5b/Hprt/Ada/Galk1/Gmps/Atp5g2/Atp5a1/Gart/Atp5d/Atp5c1/Trp53/Fbp1/Atp5o/Gapdh/Atp5l/Atp5k/Hdac4/Mtch2/Atp5e/Atp6v0a2/Tigar/Pfkp/Ddit4/Pfas/Atp6v0a1/Slc25a13/Atp5h/Atp5j/H…	76
BP	GO:0070585	protein localization to mitochondrion	84/5389	155/17619	7.49332e-10	3.72168e-08	ENSMUSG00000033220/ENSMUSG00000002984/ENSMUSG00000013701/ENSMUSG00000051413/ENSMUSG00000003873/ENSMUSG00000039960/ENSMUSG00000030591/ENSMUSG00000041736/ENSMUSG00000004446/ENSMUSG00000001729/ENSMUSG00000024312/ENSMUSG00000025980/ENSMUSG00000037012/ENSMUSG00000024521/ENSMUSG00000028111/ENSMUSG00000036718/ENSMUSG00000048007/ENSMUSG00000026750/ENSMUSG00000000628/ENSMUSG00000023286/ENSMUSG00000062580/…	Rac2/Tomm40/Timm23/Plagl2/Bax/Rhou/Psmd8/Tspo/Bid/Akt1/Wdr46/Hspd1/Hk1/Pmaip1/Ctsk/Micall2/Timm8a1/Psmb7/Hk2/Ube2j2/Timm17a/Pmpca/Kat2a/Ywhaz/Grpel1/Timm50/Ube2d3/Samm50/Parl/Tomm22/Wdr75/Timm10/Ube2l3/Ugcg/Ruvbl1/Timm13/Gsk3a/Tomm5/Hspa4/Tomm20/Selenoi/Pdcd5/Arih2/Wbp11/Stard7/Mtx1/Dnlz/Chchd4/Sh3glb1/Mtch2/Timm9/Sae1/Npepps/Htra2/Pemt/Hhat/Cyb5r1/Srebf2/Aip/Vps11/Csnk2a2/Cox18/Hsp90aa1/Timm22/P…	84
BP	GO:0032386	regulation of intracellular transport	183/5389	409/17619	7.68854e-10	3.78708e-08	ENSMUSG00000035385/ENSMUSG00000005413/ENSMUSG00000042677/ENSMUSG00000030786/ENSMUSG00000058715/ENSMUSG00000021998/ENSMUSG00000033220/ENSMUSG00000021457/ENSMUSG00000028874/ENSMUSG00000024772/ENSMUSG00000053158/ENSMUSG00000028680/ENSMUSG00000034675/ENSMUSG00000047281/ENSMUSG00000026341/ENSMUSG00000030662/ENSMUSG00000027540/ENSMUSG00000000562/ENSMUSG00000023067/ENSMUSG00000032231/ENSMUSG00000019942/…	Ccl2/Hmox1/Zc3h12a/Itgam/Fcer1g/Lcp1/Rac2/Syk/Fgr/Ehd1/Fes/Plk3/Dbn1/Sfn/Actr3/Ipo5/Ptpn1/Adora3/Cdkn1a/Anxa2/Cdk1/Arpc2/Tgfb1/Cd300a/Dab2/Il4ra/Adora2b/Prkcd/Plagl2/Nup62/Sting1/Rhou/Psmd8/Lyn/Tnfrsf1a/Jak2/Wdr46/Rap1b/Bcl2l1/Ctsk/Ywhae/Cdc42/Micall2/Nus1/Msn/Ier3/Apod/Txn1/Psmb7/Brca1/Psen1/Ube2j2/Map2k2/Arf1/Stxbp2/Kat2a/Edem1/Zpr1/Il6/Spag5/Ndel1/Ezr/Ube2g2/Preb/Nutf2/Stx18/Tm9sf4/Ube2d3/Emd/…	183
BP	GO:0034655	nucleobase-containing compound catabolic process	174/5389	385/17619	7.85466e-10	3.8372e-08	ENSMUSG00000026177/ENSMUSG00000020407/ENSMUSG00000028599/ENSMUSG00000042677/ENSMUSG00000015950/ENSMUSG00000032508/ENSMUSG00000032294/ENSMUSG00000062070/ENSMUSG00000016528/ENSMUSG00000063229/ENSMUSG00000033307/ENSMUSG00000026480/ENSMUSG00000022346/ENSMUSG00000025877/ENSMUSG00000011752/ENSMUSG00000027613/ENSMUSG00000021109/ENSMUSG00000023087/ENSMUSG00000023456/ENSMUSG00000027597/ENSMUSG00000011257/…	Slc11a1/Upp1/Tnfrsf1b/Zc3h12a/Ncf1/Myd88/Pkm/Pgk1/Mapkapk2/Ldha/Mif/Ncf2/Myc/Hk3/Pgam1/Eif6/Hif1a/Noct/Tpi1/Ahcy/Pabpc4/Eno1b/Pfkl/Mrto4/Gpi1/Aldoa/Bax/Rack1/Tbrg4/Npm1/Etf1/Pde1b/Vcp/Entpd3/Hk1/Gspt1/Stat3/Pnp/Gale/Rnps1/Vim/Ier3/Dctpp1/Tirap/Pop1/Cnot9/Dera/Ptbp1/Hk2/Snd1/E2f1/Tatdn2/Pde12/Zpr1/Dkc1/Dut/Eif4a3/Lsm2/Syncrip/Hint1/Exosc9/Pabpc1/Apex1/Adpgk/Lsm4/Hnrnpd/Exosc2/Entpd7/Exosc3/Ncbp1/I…	174
BP	GO:0002532	production of molecular mediator involved in inflammatory response	42/5389	61/17619	8.19322e-10	3.97005e-08	ENSMUSG00000042677/ENSMUSG00000058715/ENSMUSG00000032508/ENSMUSG00000021457/ENSMUSG00000060063/ENSMUSG00000026073/ENSMUSG00000002897/ENSMUSG00000000562/ENSMUSG00000031948/ENSMUSG00000034652/ENSMUSG00000020826/ENSMUSG00000030748/ENSMUSG00000042228/ENSMUSG00000051498/ENSMUSG00000037411/ENSMUSG00000034786/ENSMUSG00000053338/ENSMUSG00000022534/ENSMUSG00000022548/ENSMUSG00000062778/ENSMUSG00000022285/…	Zc3h12a/Fcer1g/Myd88/Syk/Alox5ap/Il1r2/Il17ra/Adora3/Kars/Cd300a/Nos2/Il4ra/Lyn/Tlr6/Serpine1/Gpsm3/Tarm1/Mefv/Apod/Chia1/Ywhaz/Slc7a2/Nod2/Alox5/Adam17/Macir/Rps19/Lbp/Btk/Tlr4/Slamf8/Cuedc2/Snx4/Ticam1/Nlrc3/Prdx2/Mapk14/Vamp8/Snap23/Gbp5/Per1/Seh1l	42
BP	GO:0006413	translational initiation	61/5389	102/17619	9.22249e-10	4.43275e-08	ENSMUSG00000059796/ENSMUSG00000027613/ENSMUSG00000044533/ENSMUSG00000021116/ENSMUSG00000024401/ENSMUSG00000057561/ENSMUSG00000056076/ENSMUSG00000031490/ENSMUSG00000016554/ENSMUSG00000074656/ENSMUSG00000057113/ENSMUSG00000028156/ENSMUSG00000028798/ENSMUSG00000023106/ENSMUSG00000038762/ENSMUSG00000045983/ENSMUSG00000033047/ENSMUSG00000030738/ENSMUSG00000028683/ENSMUSG00000058355/ENSMUSG00000005610/…	Eif4a1/Eif6/Rps2/Eif2s1/Tnf/Eif1a/Eif3b/Eif4ebp1/Eif3d/Eif2s2/Npm1/Eif4e/Eif3i/Denr/Abcf1/Eif4g1/Eif3l/Eif3c/Eif2b3/Abce1/Eif4g2/Ppp1r15b/Eif4e2/Eif3g/Eif2s3x/Eif5/Ncbp1/Eif3m/Eif2b2/Rara/Eif1ad/Ythdf2/Eif2b1/Eif2b5/Eif3a/Eif3k/Eif3h/Eif1ax/Eif5b/Larp1/Dhx33/Rpl13a/Eif2ak1/Polr2d/Eif3e/Eif4h/Eif3f/Eif2b4/Eif2a/Eif1/Ppp1r15a/Dhx29/Ythdf1/Eif4b/Alkbh1/Khdrbs1/Eif1b/Ddx3x/Polr2g/Tpr/Ago2	61
BP	GO:2001242	regulation of intrinsic apoptotic signaling pathway	85/5389	158/17619	9.64528e-10	4.59887e-08	ENSMUSG00000006818/ENSMUSG00000102037/ENSMUSG00000099974/ENSMUSG00000017737/ENSMUSG00000046223/ENSMUSG00000022221/ENSMUSG00000089929/ENSMUSG00000033307/ENSMUSG00000005087/ENSMUSG00000030793/ENSMUSG00000025130/ENSMUSG00000021109/ENSMUSG00000022564/ENSMUSG00000027540/ENSMUSG00000044337/ENSMUSG00000030189/ENSMUSG00000051413/ENSMUSG00000027230/ENSMUSG00000042821/ENSMUSG00000003873/ENSMUSG00000020372/…	Sod2/Bcl2a1a/Bcl2a1d/Mmp9/Plaur/Ripk3/Bcl2a1b/Mif/Cd44/Pycard/P4hb/Hif1a/Grina/Ptpn1/Ackr3/Ybx3/Plagl2/Creb3l1/Snai1/Bax/Rack1/Bid/Ptpn2/Hells/Bcl2l1/Noc2l/Xbp1/Slc9a3r1/S100a8/Vdac2/Zfp385a/S100a9/Mcl1/Fignl1/Erp29/Bdkrb2/Clu/Mapk7/Skil/Parl/Cdkn2d/Gsdme/Map2k1/Hspb1/Rps3/Rps7/Hyou1/Hnrnpk/Rpl11/Gpx1/Rrn3/Ddias/Sfpq/Plscr1/Trp53/Rpl26/Wfs1/Ppif/Cxcl12/Nfe2l2/Creb3/Sh3glb1/Mtch2/Ubb/Ubqln1/Hdac1/…	85
BP	GO:0034612	response to tumor necrosis factor	92/5389	175/17619	9.88378e-10	4.64682e-08	ENSMUSG00000019122/ENSMUSG00000051439/ENSMUSG00000035385/ENSMUSG00000051748/ENSMUSG00000028599/ENSMUSG00000028965/ENSMUSG00000042677/ENSMUSG00000035373/ENSMUSG00000026166/ENSMUSG00000000982/ENSMUSG00000021457/ENSMUSG00000008318/ENSMUSG00000037580/ENSMUSG00000030793/ENSMUSG00000056201/ENSMUSG00000034675/ENSMUSG00000018920/ENSMUSG00000026341/ENSMUSG00000035352/ENSMUSG00000024401/ENSMUSG00000032000/…	Ccl9/Cd14/Ccl2/Wfdc21/Tnfrsf1b/Tnfrsf9/Zc3h12a/Ccl7/Ccl20/Ccl3/Syk/Relt/Gch1/Pycard/Cfl1/Dbn1/Cxcl16/Actr3/Ccl12/Tnf/Birc3/Tnfrsf26/Ybx3/Kars/Acod1/Nfkbia/Ccl4/Gba/Tnfrsf8/Ankrd1/Casp4/Ptpn2/Akt1/Tnfrsf11a/Tnfrsf1a/Jak2/Fas/Ccl6/Krt8/Pid1/Traf3/Brca1/Ocstamp/Ltbr/Nfkb1/Il6/Ripk1/Ptk2b/Adam17/Tank/Krt18/Adamts7/Gsdme/Ccl17/Rps3/Ccl5/Tnfrsf10b/Txndc17/Tnfsf11/Rela/Sphk1/Traip/Cib1/Adam9/Ccl24/Tnfrs…	92
BP	GO:0030099	myeloid cell differentiation	168/5389	370/17619	1.00283e-09	4.64682e-08	ENSMUSG00000029915/ENSMUSG00000022831/ENSMUSG00000030786/ENSMUSG00000000982/ENSMUSG00000058715/ENSMUSG00000002111/ENSMUSG00000034266/ENSMUSG00000027995/ENSMUSG00000066684/ENSMUSG00000047798/ENSMUSG00000025804/ENSMUSG00000025473/ENSMUSG00000014599/ENSMUSG00000030579/ENSMUSG00000056501/ENSMUSG00000032501/ENSMUSG00000004266/ENSMUSG00000002983/ENSMUSG00000022346/ENSMUSG00000041324/ENSMUSG00000038301/…	Clec5a/Hcls1/Itgam/Ccl3/Fcer1g/Spi1/Batf/Tlr2/Pilrb1/Cd300lf/Ccr1/Adam8/Csf1/Tyrobp/Cebpb/Trib1/Ptpn6/Relb/Myc/Inhba/Snx10/Pirb/Sbno2/Pf4/Fam20c/Fstl3/Junb/Fes/Eif6/Wdr1/Hif1a/C1qc/Cd101/Tnf/Actn1/Mafb/Ubash3b/Anxa2/Pabpc4/Csf1r/Nme1/Tgfb1/Prmt1/Dab2/Nfkbia/Csf2/Nckap1l/G6pdx/Lyn/Ptpn2/Tnfrsf11a/Hspa9/Cebpe/Jak2/Fas/Itgb3/Csf3/Stat3/Trem2/Inpp5d/Fbn1/Tfe3/Tmem14c/Tirap/Ror2/Dll1/Rps6/Psen1/Zfp385…	168
BP	GO:0009127	purine nucleoside monophosphate biosynthetic process	74/5389	132/17619	1.00577e-09	4.64682e-08	ENSMUSG00000032294/ENSMUSG00000062070/ENSMUSG00000033307/ENSMUSG00000022346/ENSMUSG00000028792/ENSMUSG00000025877/ENSMUSG00000011752/ENSMUSG00000027613/ENSMUSG00000021109/ENSMUSG00000023456/ENSMUSG00000002603/ENSMUSG00000059040/ENSMUSG00000020277/ENSMUSG00000011148/ENSMUSG00000036427/ENSMUSG00000030695/ENSMUSG00000062867/ENSMUSG00000001750/ENSMUSG00000005686/ENSMUSG00000028452/ENSMUSG00000037012/…	Pkm/Pgk1/Mif/Myc/Ak2/Hk3/Pgam1/Eif6/Hif1a/Tpi1/Tgfb1/Eno1b/Pfkl/Adssl1/Gpi1/Aldoa/Impdh2/Tcirg1/Ampd3/Vcp/Hk1/Bcl2l1/Stat3/Gale/Stoml2/Ier3/Pid1/Hk2/Atp5g1/Atic/Atp5pb/Atp5b/Ampd2/Atp5g3/Cyc1/Adpgk/Prps1/Adsl/Map2k1/Cox5b/Hprt/Ada/Galk1/Gmps/Atp5g2/Atp5a1/Gart/Atp5d/Atp5c1/Trp53/Fbp1/Atp5o/Gapdh/Atp5l/Atp5k/Hdac4/Mtch2/Atp5e/Atp6v0a2/Tigar/Pfkp/Ddit4/Pfas/Atp6v0a1/Slc25a13/Atp5h/Atp5j/Htr2a/Igf1/…	74
BP	GO:0009168	purine ribonucleoside monophosphate biosynthetic process	74/5389	132/17619	1.00577e-09	4.64682e-08	ENSMUSG00000032294/ENSMUSG00000062070/ENSMUSG00000033307/ENSMUSG00000022346/ENSMUSG00000028792/ENSMUSG00000025877/ENSMUSG00000011752/ENSMUSG00000027613/ENSMUSG00000021109/ENSMUSG00000023456/ENSMUSG00000002603/ENSMUSG00000059040/ENSMUSG00000020277/ENSMUSG00000011148/ENSMUSG00000036427/ENSMUSG00000030695/ENSMUSG00000062867/ENSMUSG00000001750/ENSMUSG00000005686/ENSMUSG00000028452/ENSMUSG00000037012/…	Pkm/Pgk1/Mif/Myc/Ak2/Hk3/Pgam1/Eif6/Hif1a/Tpi1/Tgfb1/Eno1b/Pfkl/Adssl1/Gpi1/Aldoa/Impdh2/Tcirg1/Ampd3/Vcp/Hk1/Bcl2l1/Stat3/Gale/Stoml2/Ier3/Pid1/Hk2/Atp5g1/Atic/Atp5pb/Atp5b/Ampd2/Atp5g3/Cyc1/Adpgk/Prps1/Adsl/Map2k1/Cox5b/Hprt/Ada/Galk1/Gmps/Atp5g2/Atp5a1/Gart/Atp5d/Atp5c1/Trp53/Fbp1/Atp5o/Gapdh/Atp5l/Atp5k/Hdac4/Mtch2/Atp5e/Atp6v0a2/Tigar/Pfkp/Ddit4/Pfas/Atp6v0a1/Slc25a13/Atp5h/Atp5j/Htr2a/Igf1/…	74
BP	GO:0072655	establishment of protein localization to mitochondrion	82/5389	151/17619	1.04265e-09	4.78015e-08	ENSMUSG00000033220/ENSMUSG00000002984/ENSMUSG00000013701/ENSMUSG00000051413/ENSMUSG00000003873/ENSMUSG00000039960/ENSMUSG00000030591/ENSMUSG00000041736/ENSMUSG00000004446/ENSMUSG00000001729/ENSMUSG00000024312/ENSMUSG00000025980/ENSMUSG00000037012/ENSMUSG00000024521/ENSMUSG00000028111/ENSMUSG00000036718/ENSMUSG00000048007/ENSMUSG00000026750/ENSMUSG00000000628/ENSMUSG00000023286/ENSMUSG00000062580/…	Rac2/Tomm40/Timm23/Plagl2/Bax/Rhou/Psmd8/Tspo/Bid/Akt1/Wdr46/Hspd1/Hk1/Pmaip1/Ctsk/Micall2/Timm8a1/Psmb7/Hk2/Ube2j2/Timm17a/Pmpca/Kat2a/Ywhaz/Grpel1/Timm50/Ube2d3/Samm50/Parl/Tomm22/Wdr75/Timm10/Ube2l3/Ugcg/Ruvbl1/Timm13/Gsk3a/Tomm5/Hspa4/Tomm20/Selenoi/Pdcd5/Arih2/Wbp11/Stard7/Mtx1/Dnlz/Chchd4/Sh3glb1/Mtch2/Timm9/Sae1/Npepps/Htra2/Pemt/Hhat/Cyb5r1/Srebf2/Aip/Vps11/Csnk2a2/Cox18/Hsp90aa1/Timm22/P…	82
BP	GO:0015931	nucleobase-containing compound transport	96/5389	185/17619	1.07188e-09	4.87663e-08	ENSMUSG00000029430/ENSMUSG00000078812/ENSMUSG00000027613/ENSMUSG00000061024/ENSMUSG00000005732/ENSMUSG00000109511/ENSMUSG00000019814/ENSMUSG00000032518/ENSMUSG00000057113/ENSMUSG00000030298/ENSMUSG00000032939/ENSMUSG00000005481/ENSMUSG00000028614/ENSMUSG00000028430/ENSMUSG00000058355/ENSMUSG00000025134/ENSMUSG00000020873/ENSMUSG00000029415/ENSMUSG00000036992/ENSMUSG00000059714/ENSMUSG00000004642/…	Ran/Eif5a/Eif6/Rrs1/Ranbp1/Nup62/Ltv1/Rpsa/Npm1/Sec13/Nup93/Ddx39a/Ndc1/Nol6/Abce1/Alyref/Slc35b1/Sdad1/Nxt1/Flot1/Slbp/Thoc6/Slc25a24/Slc35a4/Ripk1/Igf2bp2/Slc35c1/Nup54/Sem1/Ncbp1/Hnrnpa1/Gja1/Slc35c2/Nmd3/Magoh/Ddx19a/Thoc5/Mrpl18/Ssb/Nup43/Rae1/Rftn1/Xpo5/Slc29a2/Gm49336/Tomm20/Sidt2/Adora1/Aaas/Srsf3/Nup107/Polr2d/Myo1c/Smg5/Nup85/Ddx39b/Nup188/Thoc3/Poldip3/Rbmx2/Nup98/Nup155/Khsrp/Ranbp3/N…	96
BP	GO:0071674	mononuclear cell migration	46/5389	70/17619	1.40593e-09	6.34797e-08	ENSMUSG00000019122/ENSMUSG00000035385/ENSMUSG00000052270/ENSMUSG00000023913/ENSMUSG00000049130/ENSMUSG00000035373/ENSMUSG00000026166/ENSMUSG00000000982/ENSMUSG00000040552/ENSMUSG00000042306/ENSMUSG00000025804/ENSMUSG00000014599/ENSMUSG00000035352/ENSMUSG00000034855/ENSMUSG00000031948/ENSMUSG00000002603/ENSMUSG00000050335/ENSMUSG00000018930/ENSMUSG00000042228/ENSMUSG00000014158/ENSMUSG00000025314/…	Ccl9/Ccl2/Fpr2/Pla2g7/C5ar1/Ccl7/Ccl20/Ccl3/C3ar1/S100a14/Ccr1/Csf1/Ccl12/Cxcl10/Kars/Tgfb1/Lgals3/Ccl4/Lyn/Trpv4/Ptprj/Serpine1/Anxa1/Ccl6/Aif1/Cxcl17/Jaml/Ccl17/Ccl5/Myo9b/Tnfsf11/Thbs1/Rps19/Ccl24/Ccl11/Ccl22/Ano6/Slamf8/Cxcl12/Ptpro/Creb3/Ccl8/Mapk14/Ccl19/Cmklr1/Ccl1	46
BP	GO:0071356	cellular response to tumor necrosis factor	85/5389	159/17619	1.45427e-09	6.47473e-08	ENSMUSG00000019122/ENSMUSG00000035385/ENSMUSG00000028599/ENSMUSG00000028965/ENSMUSG00000042677/ENSMUSG00000035373/ENSMUSG00000026166/ENSMUSG00000000982/ENSMUSG00000021457/ENSMUSG00000008318/ENSMUSG00000030793/ENSMUSG00000056201/ENSMUSG00000034675/ENSMUSG00000026341/ENSMUSG00000035352/ENSMUSG00000024401/ENSMUSG00000032000/ENSMUSG00000045362/ENSMUSG00000030189/ENSMUSG00000031948/ENSMUSG00000022126/…	Ccl9/Ccl2/Tnfrsf1b/Tnfrsf9/Zc3h12a/Ccl7/Ccl20/Ccl3/Syk/Relt/Pycard/Cfl1/Dbn1/Actr3/Ccl12/Tnf/Birc3/Tnfrsf26/Ybx3/Kars/Acod1/Nfkbia/Ccl4/Gba/Tnfrsf8/Ankrd1/Casp4/Ptpn2/Akt1/Tnfrsf11a/Tnfrsf1a/Jak2/Fas/Ccl6/Krt8/Pid1/Traf3/Brca1/Ocstamp/Ltbr/Nfkb1/Il6/Ripk1/Ptk2b/Adam17/Tank/Krt18/Adamts7/Gsdme/Ccl17/Rps3/Ccl5/Tnfrsf10b/Txndc17/Tnfsf11/Rela/Sphk1/Traip/Cib1/Ccl24/Tnfrsf22/Rffl/Ccl11/Ccl22/Aim2/Otul…	85
BP	GO:0002697	regulation of immune effector process	155/5389	337/17619	1.45573e-09	6.47473e-08	ENSMUSG00000019987/ENSMUSG00000035385/ENSMUSG00000005413/ENSMUSG00000029371/ENSMUSG00000020227/ENSMUSG00000056529/ENSMUSG00000042677/ENSMUSG00000030786/ENSMUSG00000038264/ENSMUSG00000030413/ENSMUSG00000058715/ENSMUSG00000019850/ENSMUSG00000059498/ENSMUSG00000027995/ENSMUSG00000032691/ENSMUSG00000051682/ENSMUSG00000033220/ENSMUSG00000022221/ENSMUSG00000021457/ENSMUSG00000026656/ENSMUSG00000034116/…	Arg1/Ccl2/Hmox1/Cxcl5/Irak3/Ptafr/Zc3h12a/Itgam/Sema7a/Pglyrp1/Fcer1g/Tnfaip3/Fcgr3/Tlr2/Nlrp3/Treml4/Rac2/Ripk3/Syk/Fcgr2b/Vav1/Cd177/Fgr/Arrb2/Ptpn6/Mif/Itgb2/C3/Pycard/Malt1/Fcgr1/Fes/Cyrib/C1qbp/Tnf/Havcr2/Adora3/Hpx/Was/Vsir/Kars/Cxcl1/Arid5a/Tgfb1/Cd300a/Il18rap/Il4ra/Adora2b/Lgals3/Nlrx1/Gpi1/Sting1/Lyn/Mmp12/Pvr/Pik3r6/Hspd1/Anxa1/Hk1/Pnp/Phb/Il1b/Spn/Riok3/Nploc4/Xbp1/Rapgef1/Traf3/Stxbp…	155
BP	GO:0006417	regulation of translation	158/5389	345/17619	1.48105e-09	6.52204e-08	ENSMUSG00000056529/ENSMUSG00000042677/ENSMUSG00000041773/ENSMUSG00000078812/ENSMUSG00000033644/ENSMUSG00000031167/ENSMUSG00000027613/ENSMUSG00000025364/ENSMUSG00000018446/ENSMUSG00000053175/ENSMUSG00000021116/ENSMUSG00000024401/ENSMUSG00000024087/ENSMUSG00000031960/ENSMUSG00000002603/ENSMUSG00000056076/ENSMUSG00000026234/ENSMUSG00000031490/ENSMUSG00000016554/ENSMUSG00000020372/ENSMUSG00000057113/…	Ptafr/Zc3h12a/Enc1/Eif5a/Piwil2/Rbm3/Eif6/Pa2g4/C1qbp/Bcl3/Eif2s1/Tnf/Cyp1b1/Aars/Tgfb1/Eif3b/Ncl/Eif4ebp1/Eif3d/Rack1/Npm1/Akt1/Eif4e/Pum3/Calr/Stat3/Abcf1/Vim/Eif4g1/Eif3c/Dph5/Cnot9/Ppp1ca/Cdk4/Eif4g2/Zfp385a/Serp1/S100a9/Ptbp1/Map2k2/Cyfip1/Nfkb1/Ppp1r15b/Rps9/Eif4e2/Il6/Slc35a4/Igf2bp2/Eif4a3/Ptk2b/Sesn2/Dph2/Syncrip/Eprs/Tyms/Rps27l/Hnrnpd/Cyfip2/Map2k1/Eif5/Srp9/Per2/Ncbp1/Rps3/Mex3a/Samd4…	158
BP	GO:0051249	regulation of lymphocyte activation	176/5389	393/17619	1.48825e-09	6.52204e-08	ENSMUSG00000019987/ENSMUSG00000035385/ENSMUSG00000047810/ENSMUSG00000030413/ENSMUSG00000022876/ENSMUSG00000029082/ENSMUSG00000000957/ENSMUSG00000032508/ENSMUSG00000019850/ENSMUSG00000032691/ENSMUSG00000033220/ENSMUSG00000022221/ENSMUSG00000021125/ENSMUSG00000025473/ENSMUSG00000075122/ENSMUSG00000021457/ENSMUSG00000026656/ENSMUSG00000056501/ENSMUSG00000078763/ENSMUSG00000004266/ENSMUSG00000033307/…	Arg1/Ccl2/Ccdc88b/Pglyrp1/Samsn1/Bst1/Mmp14/Myd88/Tnfaip3/Nlrp3/Rac2/Ripk3/Arg2/Adam8/Cd80/Syk/Fcgr2b/Cebpb/Slfn1/Ptpn6/Mif/Cd44/Pycard/Prelid1/Socs1/Coro1a/Malt1/Cyrib/Sirpa/Cd274/Adora2a/Havcr2/Vsir/Cdkn1a/Lst1/Tgfb1/Cd300a/Lgals1/Il4ra/Il2rg/Lgals3/Nfam1/Egr3/Nckap1l/Lyn/Adrm1/Sftpd/Ptpn2/Gpnmb/Sdc4/Pik3r6/Nfkbid/Fas/Hspd1/Tarm1/Anxa1/Pnp/Gm5150/Il1b/Inpp5d/Spn/Xbp1/Bcl10/Tirap/Il1rl2/Vcam1/Ka…	176
BP	GO:0050707	regulation of cytokine secretion	94/5389	181/17619	1.50844e-09	6.56225e-08	ENSMUSG00000051439/ENSMUSG00000029915/ENSMUSG00000027399/ENSMUSG00000028965/ENSMUSG00000042677/ENSMUSG00000023349/ENSMUSG00000000982/ENSMUSG00000027995/ENSMUSG00000032691/ENSMUSG00000021125/ENSMUSG00000021457/ENSMUSG00000028874/ENSMUSG00000033307/ENSMUSG00000026073/ENSMUSG00000030793/ENSMUSG00000038037/ENSMUSG00000030142/ENSMUSG00000020077/ENSMUSG00000016496/ENSMUSG00000002897/ENSMUSG00000024401/…	Cd14/Clec5a/Il1a/Tnfrsf9/Zc3h12a/Clec4n/Ccl3/Tlr2/Nlrp3/Arg2/Syk/Fgr/Mif/Il1r2/Pycard/Socs1/Clec4e/Srgn/Cd274/Il17ra/Tnf/Havcr2/Ptger4/Crlf2/Csf1r/Kars/Arid5a/Il4ra/Ncl/Casp4/Ccr5/Lyn/Tlr6/Mmp12/Trpv4/Hspd1/Fn1/Anxa1/Hk1/Mapk11/Il1b/Xbp1/Lpl/Gsdmd/Cd34/Ifnar1/Chia1/Il6/Nod2/Ezr/Cptp/Ffar2/Il1rap/Cd244a/Unc93b1/Cd84/Lrrc32/Il10/Lgals9/Rgcc/Ptpn22/Cd300c2/Atg5/Psg22/Trim16/Nlrp1a/Tlr1/Fcnb/Lrrfip2/…	94
BP	GO:0071346	cellular response to interferon-gamma	61/5389	103/17619	1.58906e-09	6.86291e-08	ENSMUSG00000019122/ENSMUSG00000019987/ENSMUSG00000035385/ENSMUSG00000035373/ENSMUSG00000026166/ENSMUSG00000000982/ENSMUSG00000056737/ENSMUSG00000031504/ENSMUSG00000038037/ENSMUSG00000026341/ENSMUSG00000035352/ENSMUSG00000062825/ENSMUSG00000030895/ENSMUSG00000031165/ENSMUSG00000022126/ENSMUSG00000020826/ENSMUSG00000018930/ENSMUSG00000045664/ENSMUSG00000020152/ENSMUSG00000024539/ENSMUSG00000041598/…	Ccl9/Arg1/Ccl2/Ccl7/Ccl20/Ccl3/Capg/Rab20/Socs1/Actr3/Ccl12/Actg1/Hpx/Was/Acod1/Nos2/Ccl4/Cdc42ep2/Actr2/Ptpn2/Cdc42ep4/Jak2/Ccl6/Stx11/Cdc42/Vim/Stxbp2/Pde12/Zyx/Syncrip/Eprs/Ccl17/Ccl5/Flnb/Rab11fip5/Aqp4/Ccl24/Trp53/Ccl11/Ccl22/Vamp3/Gapdh/Dapk3/Rpl13a/Myo1c/Cdc37/Casp1/Ccl8/Vamp8/Ccl19/Stx4a/Gbp5/Rab7b/Stx8/Gbp2/Irgm1/Dnaja3/Parp9/Il12rb1/Ccl1/Nmi	61
BP	GO:0045862	positive regulation of proteolysis	143/5389	306/17619	1.68388e-09	7.22009e-08	ENSMUSG00000028599/ENSMUSG00000020400/ENSMUSG00000042677/ENSMUSG00000032691/ENSMUSG00000025473/ENSMUSG00000057789/ENSMUSG00000032501/ENSMUSG00000022346/ENSMUSG00000024164/ENSMUSG00000030793/ENSMUSG00000056201/ENSMUSG00000021486/ENSMUSG00000032359/ENSMUSG00000028680/ENSMUSG00000024401/ENSMUSG00000028793/ENSMUSG00000031948/ENSMUSG00000030560/ENSMUSG00000022150/ENSMUSG00000028128/ENSMUSG00000028048/…	Tnfrsf1b/Tnip1/Zc3h12a/Nlrp3/Adam8/Bak1/Trib1/Myc/C3/Pycard/Cfl1/Prelid1/Ctsh/Plk3/Tnf/Rnf19b/Kars/Ctsc/Dab2/F3/Gba/Bax/Rack1/Casp4/Lyn/Bid/Akt1/Jak2/Fas/Hspd1/Vcp/Pmaip1/Stat3/Phb/Il1b/Xbp1/Mefv/Bcl10/S100a8/Psme3/Picalm/Psen1/S100a9/Timm17a/Cycs/Clu/Edem1/Psmd10/Aurka/Hspa8/Ccn2/Ptk2b/Rhoa/Myh9/Slc11a2/Hspbp1/Tank/Rps27l/Ppp2ca/Usp5/Cyfip2/Nlrc4/Rps3/Sgta/Pidd1/Ruvbl1/Psme2/Gsk3a/Plk1/Fam162a/S…	143
BP	GO:0050729	positive regulation of inflammatory response	64/5389	110/17619	1.74975e-09	7.44894e-08	ENSMUSG00000019122/ENSMUSG00000020400/ENSMUSG00000000982/ENSMUSG00000058715/ENSMUSG00000032508/ENSMUSG00000059498/ENSMUSG00000027995/ENSMUSG00000025473/ENSMUSG00000060063/ENSMUSG00000033307/ENSMUSG00000024164/ENSMUSG00000015947/ENSMUSG00000002897/ENSMUSG00000024401/ENSMUSG00000037820/ENSMUSG00000000562/ENSMUSG00000020573/ENSMUSG00000039942/ENSMUSG00000031948/ENSMUSG00000021025/ENSMUSG00000018500/…	Ccl9/Tnip1/Ccl3/Fcer1g/Myd88/Fcgr3/Tlr2/Adam8/Alox5ap/Mif/C3/Fcgr1/Il17ra/Tnf/Tgm2/Adora3/Pik3cg/Ptger4/Kars/Nfkbia/Adora2b/Ccl4/Ccr5/Tlr6/Tnfrsf11a/Tnfrsf1a/Trpv4/Jak2/Hspd1/Serpine1/Gpsm3/Tarm1/Ccl6/Ctss/Il1b/S100a8/S100a9/Pla2g4a/Il6/Nod2/Ffar2/Gprc5b/Ccl5/Tnfsf11/Rps19/Lbp/Ccl24/Btk/Cd24a/Tlr4/Cd47/Tlr9/Snx4/Egfr/Ticam1/Itga2/Stat5a/Vamp8/Dhx9/Park7/Ldlr/Gbp5/Ptgs2/Il33	64
BP	GO:0000375	RNA splicing, via transesterification reactions	113/5389	229/17619	1.84489e-09	7.79827e-08	ENSMUSG00000018446/ENSMUSG00000057113/ENSMUSG00000002477/ENSMUSG00000005481/ENSMUSG00000008373/ENSMUSG00000034681/ENSMUSG00000030512/ENSMUSG00000030224/ENSMUSG00000020180/ENSMUSG00000060098/ENSMUSG00000006498/ENSMUSG00000023110/ENSMUSG00000015656/ENSMUSG00000025580/ENSMUSG00000090553/ENSMUSG00000022858/ENSMUSG00000024217/ENSMUSG00000007050/ENSMUSG00000068856/ENSMUSG00000061479/ENSMUSG00000037993/…	C1qbp/Npm1/Snrpd1/Ddx39a/Prpf31/Rnps1/Snrpa1/Strap/Snrpd3/Prmt7/Ptbp1/Prmt5/Hspa8/Eif4a3/Snrpe/Tra2b/Snrpc/Lsm2/Sf3b4/Snrpa/Dhx38/Sf3b3/Usp4/Snrpd2/Lsm4/U2af2/Srsf9/Sf3a2/Ncbp1/Naa12/Hnrnpa1/Pspc1/Dazap1/Wtap/Rbmxl1/U2af1/Bud31/Hnrnpm/Snrpf/Hnrnpk/Magoh/Snu13/Rbm17/Gemin6/Prpf40a/Clns1a/Lsm3/Sf3b5/Sfpq/Ppil1/Sf3a3/Sf3b6/Dhx8/Ptbp3/Ddx41/Prpf19/Snrpg/Srsf2/Wbp11/Eftud2/Rbm8a/Srsf3/Gemin5/Hnrnpu/Dh…	113
BP	GO:0032675	regulation of interleukin-6 production	72/5389	129/17619	2.18974e-09	9.19073e-08	ENSMUSG00000027399/ENSMUSG00000020227/ENSMUSG00000056529/ENSMUSG00000042677/ENSMUSG00000006519/ENSMUSG00000058715/ENSMUSG00000032508/ENSMUSG00000019850/ENSMUSG00000027995/ENSMUSG00000016528/ENSMUSG00000056501/ENSMUSG00000060216/ENSMUSG00000030793/ENSMUSG00000024401/ENSMUSG00000020399/ENSMUSG00000037447/ENSMUSG00000018500/ENSMUSG00000032109/ENSMUSG00000028048/ENSMUSG00000026234/ENSMUSG00000022488/…	Il1a/Irak3/Ptafr/Zc3h12a/Cyba/Fcer1g/Myd88/Tnfaip3/Tlr2/Mapkapk2/Cebpb/Arrb2/Pycard/Tnf/Havcr2/Arid5a/Adora2b/Nlrx1/Gba/Ncl/Nckap1l/Ccr5/Tlr6/Cd300ld/Tnfrsf1a/Trpv4/Hspd1/Ereg/Mapk13/Il36g/Il1b/Inpp5d/Xbp1/Tirap/Il1rl2/Prg4/Tlr7/Il6/Nod2/Card9/Il1rap/Unc93b1/Cd84/Il10/Lgals9/Ptpn22/Il36a/Inava/Aqp4/Lbp/Tlr1/Il6ra/Cd24a/Tlr4/Chrna7/Tlr9/C5ar2/Ticam1/Nlrc3/Csk/Mbp/Dhx9/Ripk2/Selenos/Nlrp12/Traf6/Ra…	72
BP	GO:0051168	nuclear export	80/5389	148/17619	2.21464e-09	9.23025e-08	ENSMUSG00000029430/ENSMUSG00000078812/ENSMUSG00000032688/ENSMUSG00000027613/ENSMUSG00000047281/ENSMUSG00000061024/ENSMUSG00000005732/ENSMUSG00000002603/ENSMUSG00000109511/ENSMUSG00000019814/ENSMUSG00000032518/ENSMUSG00000057113/ENSMUSG00000024359/ENSMUSG00000032939/ENSMUSG00000003814/ENSMUSG00000005481/ENSMUSG00000020849/ENSMUSG00000028367/ENSMUSG00000028430/ENSMUSG00000058355/ENSMUSG00000029415/…	Ran/Eif5a/Malt1/Eif6/Sfn/Rrs1/Ranbp1/Tgfb1/Nup62/Ltv1/Rpsa/Npm1/Hspa9/Nup93/Calr/Ddx39a/Ywhae/Txn1/Nol6/Abce1/Sdad1/Nxt1/Thoc6/Nutf2/Emd/Ptpn11/Sem1/Xpo6/Ncbp1/Lsg1/Egr2/Nmd3/Ddx19a/Thoc5/Rangap1/Ssb/Rae1/Xpo5/Bard1/Cse1l/Nup107/Polr2d/Bag3/Chchd4/Smg5/Nup85/Ddx39b/Nup188/Thoc3/Cchcr1/Rbm22/Chp1/Poldip3/Rbmx2/Nup98/Nup155/Mdm2/Ranbp3/Nup88/Dhx9/Hdac3/Nupl2/Rps15/Park7/Wipf1/Pom121/Ddx19b/Khdrbs1/…	80
BP	GO:0017038	protein import	107/5389	215/17619	2.69539e-09	1.11559e-07	ENSMUSG00000042677/ENSMUSG00000029430/ENSMUSG00000056201/ENSMUSG00000002984/ENSMUSG00000053175/ENSMUSG00000030662/ENSMUSG00000024401/ENSMUSG00000013701/ENSMUSG00000023067/ENSMUSG00000019942/ENSMUSG00000005732/ENSMUSG00000002603/ENSMUSG00000021025/ENSMUSG00000021948/ENSMUSG00000001440/ENSMUSG00000109511/ENSMUSG00000024349/ENSMUSG00000002319/ENSMUSG00000004264/ENSMUSG00000049723/ENSMUSG00000001729/…	Zc3h12a/Ran/Cfl1/Tomm40/Bcl3/Ipo5/Tnf/Timm23/Cdkn1a/Cdk1/Ranbp1/Tgfb1/Nfkbia/Prkcd/Kpnb1/Nup62/Sting1/Ipo4/Phb2/Mmp12/Akt1/Tnfrsf1a/Jak2/Hspd1/Nup93/Kpna2/Stat3/Apod/Txn1/Rab8b/Sec61b/Brca1/Psen1/Heatr3/Timm17a/Nxt1/Clu/Zpr1/Grpel1/Hspa8/Kpna3/Il6/Tomm70a/Timm50/Nutf2/Samm50/Nup54/Nup50/Ppp2ca/Tomm22/Timm10/Kpna1/Ect2/Hnrnpm/Timm13/Ipo9/Ppp3r1/Rae1/Gm49336/Hspa4/Pola2/Hsp90ab1/Tomm20/Cse1l/Trp53/…	107
BP	GO:0034504	protein localization to nucleus	130/5389	274/17619	2.83547e-09	1.16547e-07	ENSMUSG00000042677/ENSMUSG00000029430/ENSMUSG00000056201/ENSMUSG00000028063/ENSMUSG00000001416/ENSMUSG00000053175/ENSMUSG00000061024/ENSMUSG00000029447/ENSMUSG00000030662/ENSMUSG00000024401/ENSMUSG00000022234/ENSMUSG00000023067/ENSMUSG00000019942/ENSMUSG00000005732/ENSMUSG00000002603/ENSMUSG00000021025/ENSMUSG00000034024/ENSMUSG00000021948/ENSMUSG00000001440/ENSMUSG00000109511/ENSMUSG00000027797/…	Zc3h12a/Ran/Cfl1/Lmna/Cct3/Bcl3/Rrs1/Cct6a/Ipo5/Tnf/Cct5/Cdkn1a/Cdk1/Ranbp1/Tgfb1/Nfkbia/Cct2/Prkcd/Kpnb1/Nup62/Dclk1/Sting1/Cct8/Ipo4/Phb2/Mmp12/Npm1/Akt1/Tnfrsf1a/Jak2/Nup93/Cct7/Rpf2/Kpna2/Calr/Stat3/Tcp1/Apod/Txn1/Hdgf/Sec61b/Brca1/Psen1/Heatr3/Cct4/Polr1a/Nxt1/Col1a1/Zpr1/Tbrg1/Hspa8/Kpna3/Il6/Sesn2/Rassf5/Nutf2/Nup54/Nup50/Pin1/Ppp2ca/Pinx1/Tor1a/Sox9/Kpna1/Ect2/Hnrnpm/Fbxo4/Nmd3/Morc3/Rpl1…	130
BP	GO:0000377	RNA splicing, via transesterification reactions with bulged adenosine as nucleophile	112/5389	228/17619	3.02083e-09	1.22477e-07	ENSMUSG00000018446/ENSMUSG00000057113/ENSMUSG00000002477/ENSMUSG00000005481/ENSMUSG00000008373/ENSMUSG00000034681/ENSMUSG00000030512/ENSMUSG00000030224/ENSMUSG00000020180/ENSMUSG00000060098/ENSMUSG00000006498/ENSMUSG00000023110/ENSMUSG00000015656/ENSMUSG00000025580/ENSMUSG00000090553/ENSMUSG00000022858/ENSMUSG00000024217/ENSMUSG00000007050/ENSMUSG00000068856/ENSMUSG00000061479/ENSMUSG00000037993/…	C1qbp/Npm1/Snrpd1/Ddx39a/Prpf31/Rnps1/Snrpa1/Strap/Snrpd3/Prmt7/Ptbp1/Prmt5/Hspa8/Eif4a3/Snrpe/Tra2b/Snrpc/Lsm2/Sf3b4/Snrpa/Dhx38/Sf3b3/Usp4/Snrpd2/Lsm4/U2af2/Srsf9/Sf3a2/Ncbp1/Naa12/Hnrnpa1/Pspc1/Dazap1/Wtap/Rbmxl1/U2af1/Bud31/Hnrnpm/Snrpf/Hnrnpk/Magoh/Snu13/Rbm17/Gemin6/Prpf40a/Clns1a/Lsm3/Sf3b5/Sfpq/Ppil1/Sf3a3/Sf3b6/Dhx8/Ptbp3/Ddx41/Prpf19/Snrpg/Srsf2/Wbp11/Eftud2/Rbm8a/Srsf3/Gemin5/Hnrnpu/Dh…	112
BP	GO:0000398	mRNA splicing, via spliceosome	112/5389	228/17619	3.02083e-09	1.22477e-07	ENSMUSG00000018446/ENSMUSG00000057113/ENSMUSG00000002477/ENSMUSG00000005481/ENSMUSG00000008373/ENSMUSG00000034681/ENSMUSG00000030512/ENSMUSG00000030224/ENSMUSG00000020180/ENSMUSG00000060098/ENSMUSG00000006498/ENSMUSG00000023110/ENSMUSG00000015656/ENSMUSG00000025580/ENSMUSG00000090553/ENSMUSG00000022858/ENSMUSG00000024217/ENSMUSG00000007050/ENSMUSG00000068856/ENSMUSG00000061479/ENSMUSG00000037993/…	C1qbp/Npm1/Snrpd1/Ddx39a/Prpf31/Rnps1/Snrpa1/Strap/Snrpd3/Prmt7/Ptbp1/Prmt5/Hspa8/Eif4a3/Snrpe/Tra2b/Snrpc/Lsm2/Sf3b4/Snrpa/Dhx38/Sf3b3/Usp4/Snrpd2/Lsm4/U2af2/Srsf9/Sf3a2/Ncbp1/Naa12/Hnrnpa1/Pspc1/Dazap1/Wtap/Rbmxl1/U2af1/Bud31/Hnrnpm/Snrpf/Hnrnpk/Magoh/Snu13/Rbm17/Gemin6/Prpf40a/Clns1a/Lsm3/Sf3b5/Sfpq/Ppil1/Sf3a3/Sf3b6/Dhx8/Ptbp3/Ddx41/Prpf19/Snrpg/Srsf2/Wbp11/Eftud2/Rbm8a/Srsf3/Gemin5/Hnrnpu/Dh…	112
BP	GO:0048285	organelle fission	194/5389	445/17619	3.16405e-09	1.27417e-07	ENSMUSG00000027399/ENSMUSG00000037443/ENSMUSG00000029430/ENSMUSG00000031004/ENSMUSG00000033644/ENSMUSG00000061024/ENSMUSG00000026341/ENSMUSG00000078945/ENSMUSG00000006585/ENSMUSG00000024401/ENSMUSG00000020914/ENSMUSG00000032000/ENSMUSG00000058755/ENSMUSG00000005732/ENSMUSG00000002603/ENSMUSG00000026749/ENSMUSG00000022698/ENSMUSG00000001440/ENSMUSG00000109511/ENSMUSG00000020152/ENSMUSG00000004264/…	Il1a/Cep85/Ran/Mki67/Piwil2/Rrs1/Actr3/Naip2/Cdt1/Tnf/Top2a/Birc3/Osm/Ranbp1/Tgfb1/Nek6/Naa50/Kpnb1/Nup62/Actr2/Phb2/Rcc1/Inf2/Tpx2/Tacc3/Cks2/Ereg/Ywhah/Calr/Rad51/Ccnb1/Cdc42/Aurkb/Il1b/Flna/Bub1b/Ube2c/Chmp4b/Kif2c/Racgap1/Psmd13/Ncapg/Smc2/Cdca8/Ndc1/Kifc1/Nuf2/Ccne1/Ctdp1/Ppp2r1a/Birc5/Cdca5/Fignl1/Tubg1/Cdc6/Chek1/Espl1/Ripor2/Cenpe/Aurka/Spag5/Ndel1/Ube2s/Rhoa/Dnmt3l/Mybl2/Trip13/Kif22/Bcc…	194
BP	GO:0098813	nuclear chromosome segregation	117/5389	241/17619	3.27327e-09	1.30931e-07	ENSMUSG00000029430/ENSMUSG00000061024/ENSMUSG00000026341/ENSMUSG00000006585/ENSMUSG00000020914/ENSMUSG00000026749/ENSMUSG00000022698/ENSMUSG00000001440/ENSMUSG00000109511/ENSMUSG00000020152/ENSMUSG00000004264/ENSMUSG00000037313/ENSMUSG00000041431/ENSMUSG00000020897/ENSMUSG00000040084/ENSMUSG00000001403/ENSMUSG00000038467/ENSMUSG00000028678/ENSMUSG00000023015/ENSMUSG00000015880/ENSMUSG00000028312/…	Ran/Rrs1/Actr3/Cdt1/Top2a/Nek6/Naa50/Kpnb1/Nup62/Actr2/Phb2/Tacc3/Ccnb1/Aurkb/Bub1b/Ube2c/Chmp4b/Kif2c/Racgap1/Ncapg/Smc2/Cdca8/Ndc1/Nuf2/Ccne1/Ppp2r1a/Birc5/Cdca5/Tubg1/Cdc6/Espl1/Cenpe/Spag5/Trip13/Kif22/Pinx1/Chmp2a/Ncapd2/Psrc1/Cdc20/Spdl1/Stil/Bub3/Dync1li1/Ect2/Sgo1/Rcc2/Cenpf/Zwint/Plk1/Ttk/Sfpq/Knstrn/Chmp1a/Ncaph2/Macroh2a1/Mad1l1/Sgo2a/Mad2l1/Abraxas2/Kif18b/Nusap1/Mcmbp/Kif14/Nsmce2/Ra…	117
BP	GO:0006261	DNA-dependent DNA replication	72/5389	130/17619	3.44627e-09	1.36932e-07	ENSMUSG00000005410/ENSMUSG00000006585/ENSMUSG00000041859/ENSMUSG00000002870/ENSMUSG00000026355/ENSMUSG00000027342/ENSMUSG00000057113/ENSMUSG00000031821/ENSMUSG00000056394/ENSMUSG00000007080/ENSMUSG00000027323/ENSMUSG00000028455/ENSMUSG00000000028/ENSMUSG00000027454/ENSMUSG00000045658/ENSMUSG00000026669/ENSMUSG00000026134/ENSMUSG00000002068/ENSMUSG00000017499/ENSMUSG00000032078/ENSMUSG00000004642/…	Mcm5/Cdt1/Mcm3/Mcm2/Mcm6/Pcna/Npm1/Gins2/Lig1/Pole/Rad51/Stoml2/Cdc45/Gins1/Pid1/Mcm10/Prim2/Ccne1/Cdc6/Zpr1/Slbp/Rfc5/Mcm4/E2f8/Pold2/Mms22l/Mcm7/E2f7/Ticrr/Baz1a/Blm/Chtf18/Rtf2/Tipin/Wdhd1/Wdr18/Parp3/Pola2/Prim1/Atad5/Cdk9/Topbp1/Mcmbp/Dna2/Cenps/Rfc4/Fgfr1/Cdk2/Rnaseh2a/Polq/Ccne2/Eme1/Atg7/Timeless/Orc6/Pole2/Rfc3/Pola1/Fen1/Mcm8/Mre11a/Pold3/Upf1/Dscc1/Lig3/Pold4/Rfc2/Brca2/Dnaja3/Parp2/In…	72
BP	GO:0002791	regulation of peptide secretion	200/5389	462/17619	3.61254e-09	1.42588e-07	ENSMUSG00000051439/ENSMUSG00000029915/ENSMUSG00000027399/ENSMUSG00000028965/ENSMUSG00000042677/ENSMUSG00000023349/ENSMUSG00000000982/ENSMUSG00000027995/ENSMUSG00000032691/ENSMUSG00000021591/ENSMUSG00000021125/ENSMUSG00000021457/ENSMUSG00000028874/ENSMUSG00000033307/ENSMUSG00000026073/ENSMUSG00000030793/ENSMUSG00000038037/ENSMUSG00000030142/ENSMUSG00000020684/ENSMUSG00000021109/ENSMUSG00000020077/…	Cd14/Clec5a/Il1a/Tnfrsf9/Zc3h12a/Clec4n/Ccl3/Tlr2/Nlrp3/Glrx/Arg2/Syk/Fgr/Mif/Il1r2/Pycard/Socs1/Clec4e/Rasl10b/Hif1a/Srgn/Cd274/Il17ra/Adora2a/Tnf/Havcr2/Ptger4/Crlf2/Csf1r/Kars/Arid5a/Tgfb1/Nos2/Il4ra/Hcar2/Pfkl/Slc16a1/Gpi1/Midn/Ncl/Ankrd1/Casp4/Ccr5/Lyn/P3h1/Tlr6/Mmp12/Trpv4/Jak2/Hspd1/Fn1/Rhbdf2/Anxa1/Hk1/Mapk11/Il1b/Xbp1/Lpl/S100a8/Gsdmd/Cd34/Rab8b/Chd7/Birc5/Serp1/S100a9/Ptbp1/Glud1/Ifnar1…	200
BP	GO:0000469	cleavage involved in rRNA processing	22/5389	25/17619	3.8138e-09	1.49541e-07	ENSMUSG00000001056/ENSMUSG00000061024/ENSMUSG00000022557/ENSMUSG00000032518/ENSMUSG00000057113/ENSMUSG00000038335/ENSMUSG00000027714/ENSMUSG00000003848/ENSMUSG00000039356/ENSMUSG00000028322/ENSMUSG00000021243/ENSMUSG00000024785/ENSMUSG00000028948/ENSMUSG00000031527/ENSMUSG00000030138/ENSMUSG00000035047/ENSMUSG00000036376/ENSMUSG00000027752/ENSMUSG00000057421/ENSMUSG00000023971/ENSMUSG00000029486/…	Nhp2/Rrs1/Bop1/Rpsa/Npm1/Tsr1/Exosc9/Nob1/Exosc2/Exosc3/Fcf1/Rcl1/Nol9/Eri1/Bms1/Kri1/Abt1/Exosc8/Las1l/Rrp36/Mrpl1/Rps21	22
BP	GO:0043900	regulation of multi-organism process	168/5389	376/17619	4.28905e-09	1.67077e-07	ENSMUSG00000019987/ENSMUSG00000001131/ENSMUSG00000029371/ENSMUSG00000056529/ENSMUSG00000042677/ENSMUSG00000030413/ENSMUSG00000006519/ENSMUSG00000032508/ENSMUSG00000017002/ENSMUSG00000019850/ENSMUSG00000027995/ENSMUSG00000051682/ENSMUSG00000018293/ENSMUSG00000021125/ENSMUSG00000032501/ENSMUSG00000033307/ENSMUSG00000041324/ENSMUSG00000030793/ENSMUSG00000056201/ENSMUSG00000025491/ENSMUSG00000025130/…	Arg1/Timp1/Cxcl5/Ptafr/Zc3h12a/Pglyrp1/Cyba/Myd88/Slpi/Tnfaip3/Tlr2/Treml4/Pfn1/Arg2/Trib1/Mif/Inhba/Pycard/Cfl1/Ifitm1/P4hb/Ptx3/C1qbp/Arhgdib/Ifitm2/Tnf/Top2a/Havcr2/P2ry2/Plat/Anxa2/Cxcl1/Ifitm6/Acod1/Lgals1/Nos2/Nlrx1/Ccl4/Ifitm3/Sting1/Ccr5/Mmp12/Sftpd/Calr/Psmc3/Oas1a/Il1b/Spn/Riok3/Nploc4/Chmp4b/Tirap/B4galt1/Traf3/Ctdp1/Ppp2r1a/Oas1g/Acvr1b/Inhbb/Pde12/Oasl1/Aurka/Il23a/Hspa8/Nod2/Oas3/Pa…	168
BP	GO:0034250	positive regulation of cellular amide metabolic process	73/5389	133/17619	4.56535e-09	1.75778e-07	ENSMUSG00000056529/ENSMUSG00000042677/ENSMUSG00000078812/ENSMUSG00000033644/ENSMUSG00000031167/ENSMUSG00000027613/ENSMUSG00000028680/ENSMUSG00000018446/ENSMUSG00000053175/ENSMUSG00000024401/ENSMUSG00000024087/ENSMUSG00000002603/ENSMUSG00000021948/ENSMUSG00000016554/ENSMUSG00000057113/ENSMUSG00000038762/ENSMUSG00000026728/ENSMUSG00000030738/ENSMUSG00000039361/ENSMUSG00000006728/ENSMUSG00000005610/…	Ptafr/Zc3h12a/Eif5a/Piwil2/Rbm3/Eif6/Plk3/C1qbp/Bcl3/Tnf/Cyp1b1/Tgfb1/Prkcd/Eif3d/Npm1/Abcf1/Vim/Eif3c/Picalm/Cdk4/Eif4g2/Serp1/Ptbp1/Clu/Rps9/Il6/Slc35a4/Nod2/Eif4a3/Ptk2b/Rps27l/Hnrnpd/Mrps27/Ythdf2/Thbs1/Gsk3a/Eif2b5/Smpd3/Rps3a1/Rpl26/Rpl5/Elavl1/Eef2/Chrna7/Polr2d/Lin28a/Nfe2l2/Pym1/Fxr1/Secisbp2/Uqcc2/Ddx39b/Eif3e/Mpv17l2/Itga2/Ncor2/Ccn1/Poldip3/Larp4b/Prr16/Larp4/Hnrnpl/Mapk1/Dhx9/Ythdf1/…	73
BP	GO:0070098	chemokine-mediated signaling pathway	35/5389	49/17619	4.57442e-09	1.75778e-07	ENSMUSG00000019122/ENSMUSG00000035385/ENSMUSG00000029371/ENSMUSG00000058427/ENSMUSG00000035373/ENSMUSG00000026166/ENSMUSG00000000982/ENSMUSG00000029379/ENSMUSG00000025804/ENSMUSG00000029417/ENSMUSG00000037872/ENSMUSG00000026271/ENSMUSG00000029373/ENSMUSG00000035352/ENSMUSG00000044337/ENSMUSG00000034855/ENSMUSG00000029380/ENSMUSG00000018930/ENSMUSG00000023078/ENSMUSG00000018927/ENSMUSG00000023992/…	Ccl9/Ccl2/Cxcl5/Cxcl2/Ccl7/Ccl20/Ccl3/Cxcl3/Ccr1/Cxcl9/Ackr1/Gpr35/Pf4/Ccl12/Ackr3/Cxcl10/Cxcl1/Ccl4/Cxcl13/Ccl6/Trem2/Tff2/Ptk2b/Cxcl17/Ccl17/Ccl5/Cib1/Ccl24/Ccl11/Ccl22/Cxcl12/Ccl8/Ccl19/Ppbp/Ccl1	35
BP	GO:0002699	positive regulation of immune effector process	98/5389	194/17619	4.60089e-09	1.75778e-07	ENSMUSG00000019987/ENSMUSG00000035385/ENSMUSG00000005413/ENSMUSG00000056529/ENSMUSG00000030786/ENSMUSG00000038264/ENSMUSG00000058715/ENSMUSG00000059498/ENSMUSG00000027995/ENSMUSG00000032691/ENSMUSG00000033220/ENSMUSG00000021457/ENSMUSG00000034116/ENSMUSG00000052212/ENSMUSG00000028874/ENSMUSG00000033307/ENSMUSG00000000290/ENSMUSG00000024164/ENSMUSG00000032688/ENSMUSG00000015947/ENSMUSG00000053158/…	Arg1/Ccl2/Hmox1/Ptafr/Itgam/Sema7a/Fcer1g/Fcgr3/Tlr2/Nlrp3/Rac2/Syk/Vav1/Cd177/Fgr/Mif/Itgb2/C3/Malt1/Fcgr1/Fes/Cyrib/Tnf/Adora3/Hpx/Kars/Cxcl1/Arid5a/Tgfb1/Cd300a/Il18rap/Il4ra/Adora2b/Gpi1/Lyn/Pvr/Hspd1/Anxa1/Hk1/Pnp/Phb/Xbp1/Rapgef1/Stxbp2/Il23a/Hspa8/H2-D1/Il6/Nod2/Ffar2/Cd244a/Ceacam1/Gprc5b/B2m/Exosc3/Ung/Cd84/Ptpn22/Il13ra2/Rara/Ulbp1/H2-K1/Rps19/Nsd2/Rsad2/Gab2/Lbp/Btk/Il12a/Tfrc/Atad5/Cd…	98
BP	GO:0044270	cellular nitrogen compound catabolic process	185/5389	423/17619	5.44706e-09	2.0678e-07	ENSMUSG00000005413/ENSMUSG00000026177/ENSMUSG00000020407/ENSMUSG00000028599/ENSMUSG00000042677/ENSMUSG00000015950/ENSMUSG00000032508/ENSMUSG00000032294/ENSMUSG00000062070/ENSMUSG00000016528/ENSMUSG00000063229/ENSMUSG00000033307/ENSMUSG00000026480/ENSMUSG00000022346/ENSMUSG00000025877/ENSMUSG00000011752/ENSMUSG00000058624/ENSMUSG00000027613/ENSMUSG00000021109/ENSMUSG00000023087/ENSMUSG00000023456/…	Hmox1/Slc11a1/Upp1/Tnfrsf1b/Zc3h12a/Ncf1/Myd88/Pkm/Pgk1/Mapkapk2/Ldha/Mif/Ncf2/Myc/Hk3/Pgam1/Gda/Eif6/Hif1a/Noct/Tpi1/Ahcy/Pabpc4/Eno1b/Pfkl/Mrto4/Gpi1/Aldoa/Bax/Rack1/Tbrg4/Npm1/Etf1/Pde1b/Vcp/Entpd3/Hk1/Gspt1/Stat3/Pnp/Gale/Rnps1/Vim/Ier3/Dctpp1/Tirap/Pop1/Cnot9/Dera/Ptbp1/Hk2/Snd1/E2f1/Tatdn2/Pde12/Zpr1/Dkc1/Blvra/Dut/Eif4a3/Lsm2/Syncrip/Hint1/Exosc9/Pabpc1/Apex1/Adpgk/Lsm4/Hnrnpd/Exosc2/Entpd…	185
BP	GO:0032635	interleukin-6 production	74/5389	136/17619	5.97276e-09	2.25302e-07	ENSMUSG00000027399/ENSMUSG00000020227/ENSMUSG00000056529/ENSMUSG00000042677/ENSMUSG00000006519/ENSMUSG00000058715/ENSMUSG00000032508/ENSMUSG00000019850/ENSMUSG00000027995/ENSMUSG00000016528/ENSMUSG00000056501/ENSMUSG00000060216/ENSMUSG00000030793/ENSMUSG00000024401/ENSMUSG00000020399/ENSMUSG00000037447/ENSMUSG00000026068/ENSMUSG00000020826/ENSMUSG00000018500/ENSMUSG00000032109/ENSMUSG00000028048/…	Il1a/Irak3/Ptafr/Zc3h12a/Cyba/Fcer1g/Myd88/Tnfaip3/Tlr2/Mapkapk2/Cebpb/Arrb2/Pycard/Tnf/Havcr2/Arid5a/Il18rap/Nos2/Adora2b/Nlrx1/Gba/Ncl/Nckap1l/Ccr5/Tlr6/Cd300ld/Tnfrsf1a/Trpv4/Hspd1/Ereg/Mapk13/Il36g/Il1b/Inpp5d/Xbp1/Tirap/Il1rl2/Prg4/Tlr7/Il6/Nod2/Card9/Il1rap/Unc93b1/Cd84/Il10/Lgals9/Ptpn22/Il36a/Inava/Aqp4/Lbp/Tlr1/Il6ra/Cd24a/Tlr4/Chrna7/Tlr9/C5ar2/Ticam1/Nlrc3/Csk/Mbp/Dhx9/Ripk2/Selenos/Nl…	74
BP	GO:0046700	heterocycle catabolic process	187/5389	429/17619	6.1484e-09	2.30468e-07	ENSMUSG00000005413/ENSMUSG00000026177/ENSMUSG00000020407/ENSMUSG00000028599/ENSMUSG00000042677/ENSMUSG00000015950/ENSMUSG00000032508/ENSMUSG00000032294/ENSMUSG00000062070/ENSMUSG00000016528/ENSMUSG00000063229/ENSMUSG00000033307/ENSMUSG00000026480/ENSMUSG00000022346/ENSMUSG00000025877/ENSMUSG00000011752/ENSMUSG00000058624/ENSMUSG00000027613/ENSMUSG00000021109/ENSMUSG00000023087/ENSMUSG00000023456/…	Hmox1/Slc11a1/Upp1/Tnfrsf1b/Zc3h12a/Ncf1/Myd88/Pkm/Pgk1/Mapkapk2/Ldha/Mif/Ncf2/Myc/Hk3/Pgam1/Gda/Eif6/Hif1a/Noct/Tpi1/Ahcy/Pabpc4/Eno1b/Pfkl/Mrto4/Gpi1/Aldoa/Bax/Rack1/Tbrg4/Npm1/Etf1/Pde1b/Vcp/Entpd3/Hk1/Gspt1/Stat3/Pnp/Gale/Rnps1/Vim/Ier3/Dctpp1/Tirap/Pop1/Cnot9/Dera/Ptbp1/Hk2/Snd1/E2f1/Tatdn2/Ugt1a7c/Pde12/Zpr1/Dkc1/Blvra/Dut/Eif4a3/Lsm2/Syncrip/Hint1/Exosc9/Pabpc1/Apex1/Adpgk/Lsm4/Hnrnpd/Exos…	187
BP	GO:1902105	regulation of leukocyte differentiation	128/5389	272/17619	7.00885e-09	2.59683e-07	ENSMUSG00000022831/ENSMUSG00000030786/ENSMUSG00000030413/ENSMUSG00000000982/ENSMUSG00000000957/ENSMUSG00000066684/ENSMUSG00000032691/ENSMUSG00000025804/ENSMUSG00000025473/ENSMUSG00000021457/ENSMUSG00000014599/ENSMUSG00000030579/ENSMUSG00000056501/ENSMUSG00000032501/ENSMUSG00000004266/ENSMUSG00000022346/ENSMUSG00000005087/ENSMUSG00000021486/ENSMUSG00000038037/ENSMUSG00000029373/ENSMUSG00000020325/…	Hcls1/Itgam/Pglyrp1/Ccl3/Mmp14/Pilrb1/Nlrp3/Ccr1/Adam8/Syk/Csf1/Tyrobp/Cebpb/Trib1/Ptpn6/Myc/Cd44/Prelid1/Socs1/Pf4/Fstl3/C1qc/Cd101/Tnf/Mafb/Ubash3b/Csf1r/Nme1/Tgfb1/Il4ra/Il2rg/Nfam1/Egr3/Nckap1l/Lyn/Adrm1/Ptpn2/Pik3r6/Nfkbid/Fas/Itgb3/Anxa1/Pnp/Tmem176b/Il1b/Inpp5d/Xbp1/Fbn1/Tfe3/Il1rl2/Ror2/Ocstamp/Kat2a/Tmem176a/Gfi1b/Ikzf1/Il23a/Il6/Ripk1/Rhoa/Clptm1/Ceacam1/Ctnnbip1/Id2/Esrra/Ccl5/Ada/Lgal…	128
BP	GO:1902624	positive regulation of neutrophil migration	28/5389	36/17619	7.01493e-09	2.59683e-07	ENSMUSG00000027399/ENSMUSG00000029371/ENSMUSG00000049130/ENSMUSG00000058427/ENSMUSG00000029379/ENSMUSG00000040552/ENSMUSG00000033220/ENSMUSG00000025473/ENSMUSG00000029373/ENSMUSG00000018446/ENSMUSG00000039942/ENSMUSG00000029380/ENSMUSG00000022488/ENSMUSG00000027398/ENSMUSG00000032041/ENSMUSG00000026072/ENSMUSG00000036006/ENSMUSG00000025383/ENSMUSG00000026180/ENSMUSG00000001847/ENSMUSG00000016024/…	Il1a/Cxcl5/C5ar1/Cxcl2/Cxcl3/C3ar1/Rac2/Adam8/Pf4/C1qbp/Ptger4/Cxcl1/Nckap1l/Il1b/Tirap/Il1r1/Ripor2/Il23a/Cxcr2/Rac1/Lbp/Edn1/Pawr/Camk1d/Ccl19/Sell/Thbs4/Ppbp	28
BP	GO:0055076	transition metal ion homeostasis	64/5389	113/17619	7.71021e-09	2.8366e-07	ENSMUSG00000026822/ENSMUSG00000005413/ENSMUSG00000026177/ENSMUSG00000006818/ENSMUSG00000022094/ENSMUSG00000024661/ENSMUSG00000012428/ENSMUSG00000003617/ENSMUSG00000022346/ENSMUSG00000021109/ENSMUSG00000030895/ENSMUSG00000039753/ENSMUSG00000047443/ENSMUSG00000066152/ENSMUSG00000031765/ENSMUSG00000015652/ENSMUSG00000013160/ENSMUSG00000018585/ENSMUSG00000039361/ENSMUSG00000034248/ENSMUSG00000050708/…	Lcn2/Hmox1/Slc11a1/Sod2/Slc39a14/Fth1/Steap4/Cp/Myc/Hif1a/Hpx/Fbxl5/Erfe/Slc31a2/Mt1/Steap1/Atp6v0d1/Atox1/Picalm/Slc25a37/Ftl1/Arf1/Trf/Sfxn1/Slc39a8/Slc39a4/Steap2/Slc11a2/Ccdc115/B2m/Nubp1/Sfxn5/Tmem199/Tfrc/Ttc7/Atp6v1g1/Iscu/Mt4/Eif2ak1/Slc39a7/Atp6ap1/Mt2/Atp13a2/Atp6v0a2/Slc39a6/Cox19/Hmox2/Ncoa4/Slc40a1/Slc31a1/Sco1/Slc30a4/Slc25a28/Slc39a5/Htt/Aco1/Atp6v1a/Ltf/Slc30a5/Slc30a7/Commd1/Btbd…	64
BP	GO:0048193	Golgi vesicle transport	117/5389	244/17619	8.09755e-09	2.96082e-07	ENSMUSG00000003037/ENSMUSG00000001576/ENSMUSG00000020372/ENSMUSG00000030298/ENSMUSG00000028452/ENSMUSG00000021877/ENSMUSG00000032458/ENSMUSG00000058569/ENSMUSG00000060992/ENSMUSG00000029518/ENSMUSG00000034187/ENSMUSG00000055681/ENSMUSG00000002741/ENSMUSG00000029390/ENSMUSG00000036943/ENSMUSG00000027429/ENSMUSG00000034593/ENSMUSG00000022757/ENSMUSG00000048076/ENSMUSG00000029616/ENSMUSG00000049299/…	Rab8a/Ergic1/Rack1/Sec13/Vcp/Arf4/Copb2/Tmed9/Copz1/Rab35/Nsf/Cope/Ykt6/Tmed2/Rab8b/Sec23b/Myo5a/Tfg/Arf1/Erp29/Trappc1/Tmed5/Yif1a/Arcn1/Arf5/Steap2/Preb/Stx18/Tmed10/Exoc5/Sec22b/Krt18/Vapa/Uso1/Rab1a/Sys1/Copg1/Sec24d/Rab31/Tbc1d14/Bcap29/Copa/Tmed3/Hyou1/Rab10/Copb1/Yipf5/Rer1/Sec31a/Scfd1/Cnih4/Dnm2/Nrbp1/Lman1/Gosr2/Rab1b/Arl1/Snx8/Rabif/Vps29/Stx6/Vamp3/Tbc1d20/Pdcd6/Sar1a/Blzf1/Lypla1/Tex…	117
BP	GO:0006399	tRNA metabolic process	86/5389	166/17619	8.60598e-09	3.12754e-07	ENSMUSG00000029777/ENSMUSG00000031960/ENSMUSG00000018848/ENSMUSG00000031948/ENSMUSG00000060950/ENSMUSG00000006732/ENSMUSG00000029507/ENSMUSG00000024587/ENSMUSG00000007029/ENSMUSG00000021595/ENSMUSG00000001380/ENSMUSG00000037376/ENSMUSG00000049091/ENSMUSG00000022241/ENSMUSG00000010755/ENSMUSG00000003808/ENSMUSG00000068739/ENSMUSG00000028811/ENSMUSG00000022325/ENSMUSG00000040354/ENSMUSG00000026245/…	Gars/Aars/Rars/Kars/Trmt61a/Mettl1/Pus1/Nars/Vars/Nsun2/Hars/Trmt6/Sephs2/Tars/Cars/Farsa/Sars/Yars/Pop1/Mars1/Farsb/Iars/Eprs/Exosc9/Ddx1/Yrdc/Exosc2/Exosc3/Wdr4/Thumpd1/Aimp1/Ctu2/Dus1l/Rpp30/Nat10/Qars/Elp5/Pop7/Dars/Ssb/Elac2/Dus2/2210016F16Rik/Pop4/Pusl1/Lars/Ccdc12/Rtraf/Pus7l/Rpp38/Thg1l/Trmt1/Lsm6/Clp1/Yars2/Trub2/Ctu1/Rtcb/Trmt112/Nars2/Trmt10a/Sars2/Tars2/Qtrt1/Lage3/Rpp40/Exosc8/Lrrc47…	86
BP	GO:0070371	ERK1 and ERK2 cascade	147/5389	323/17619	9.11761e-09	3.28138e-07	ENSMUSG00000019122/ENSMUSG00000035385/ENSMUSG00000027399/ENSMUSG00000052270/ENSMUSG00000020400/ENSMUSG00000049130/ENSMUSG00000038264/ENSMUSG00000035373/ENSMUSG00000026166/ENSMUSG00000000982/ENSMUSG00000027995/ENSMUSG00000025804/ENSMUSG00000021457/ENSMUSG00000060216/ENSMUSG00000004266/ENSMUSG00000033307/ENSMUSG00000022346/ENSMUSG00000005087/ENSMUSG00000024164/ENSMUSG00000030793/ENSMUSG00000032359/…	Ccl9/Ccl2/Il1a/Fpr2/Tnip1/C5ar1/Sema7a/Ccl7/Ccl20/Ccl3/Tlr2/Ccr1/Syk/Arrb2/Ptpn6/Mif/Myc/Cd44/C3/Pycard/Ctsh/Glipr2/Ccl12/Havcr2/Ptpn1/Icam1/Ptger4/Ackr3/Csf1r/Kars/Tgfb1/Dab2/Chil1/Ccl4/Iqgap3/Phb2/Lyn/Bmper/Ptpn2/Gpnmb/Tnfrsf11a/Trpv4/Fn1/Itgb3/Rap1b/Ccl6/Phb/Trem2/Il1b/Tff2/Xbp1/Slc9a3r1/Tirap/Rapgef1/Ror2/Map2k2/Prmt5/Trf/Ror1/Ccn2/Il6/Nod2/Ptk2b/Ezr/Marco/Fgf23/Ptpn11/Ntrk2/Pin1/Map2k1/Epha2…	147
BP	GO:0000027	ribosomal large subunit assembly	24/5389	29/17619	9.13942e-09	3.28138e-07	ENSMUSG00000061024/ENSMUSG00000022557/ENSMUSG00000004100/ENSMUSG00000028741/ENSMUSG00000038279/ENSMUSG00000029614/ENSMUSG00000038510/ENSMUSG00000038900/ENSMUSG00000060036/ENSMUSG00000029066/ENSMUSG00000020692/ENSMUSG00000045538/ENSMUSG00000022247/ENSMUSG00000032215/ENSMUSG00000008682/ENSMUSG00000059291/ENSMUSG00000035754/ENSMUSG00000057322/ENSMUSG00000024902/ENSMUSG00000058558/ENSMUSG00000058546/…	Rrs1/Bop1/Ppan/Mrto4/Nop2/Rpl6/Rpf2/Rpl12/Rpl3/Mrpl20/Nle1/Ddx28/Brix1/Rsl24d1/Rpl10/Rpl11/Wdr18/Rpl38/Mrpl11/Rpl5/Rpl23a/Rpl3l/Rpf1/Mdn1	24
BP	GO:0032651	regulation of interleukin-1 beta production	36/5389	52/17619	1.05792e-08	3.76006e-07	ENSMUSG00000042677/ENSMUSG00000000982/ENSMUSG00000019850/ENSMUSG00000027995/ENSMUSG00000032691/ENSMUSG00000021125/ENSMUSG00000001348/ENSMUSG00000060216/ENSMUSG00000030793/ENSMUSG00000033538/ENSMUSG00000079227/ENSMUSG00000024789/ENSMUSG00000037012/ENSMUSG00000022534/ENSMUSG00000022575/ENSMUSG00000022967/ENSMUSG00000055994/ENSMUSG00000029073/ENSMUSG00000004951/ENSMUSG00000061878/ENSMUSG00000041605/…	Zc3h12a/Ccl3/Tnfaip3/Tlr2/Nlrp3/Arg2/Acp5/Arrb2/Pycard/Casp4/Ccr5/Jak2/Hk1/Mefv/Gsdmd/Ifnar1/Nod2/Cptp/Hspb1/Sphk1/Inava/Trim16/Nlrp1a/Aqp4/Tlr4/Naip5/Aim2/Chrna7/Panx1/Casp1/Nlrc3/S1pr3/Ccl19/Ripk2/Gstp1/Egr1	36
BP	GO:0031663	lipopolysaccharide-mediated signaling pathway	33/5389	46/17619	1.0638e-08	3.76006e-07	ENSMUSG00000051439/ENSMUSG00000032508/ENSMUSG00000019850/ENSMUSG00000032501/ENSMUSG00000033307/ENSMUSG00000028978/ENSMUSG00000035352/ENSMUSG00000024401/ENSMUSG00000022126/ENSMUSG00000002603/ENSMUSG00000021025/ENSMUSG00000042228/ENSMUSG00000060477/ENSMUSG00000001729/ENSMUSG00000023992/ENSMUSG00000027398/ENSMUSG00000038147/ENSMUSG00000035042/ENSMUSG00000027843/ENSMUSG00000016024/ENSMUSG00000022255/…	Cd14/Myd88/Tnfaip3/Trib1/Mif/Nos3/Ccl12/Tnf/Acod1/Tgfb1/Nfkbia/Lyn/Irak2/Akt1/Trem2/Il1b/Cd84/Ccl5/Ptpn22/Lbp/Mtdh/Tlr4/Ticam1/Irak1/Prdx2/Mapk14/Mapk1/Ripk2/Ly96/Ltf/Traf6/Nfkbil1/Cactin	33
BP	GO:0042110	T cell activation	193/5389	448/17619	1.06619e-08	3.76006e-07	ENSMUSG00000019987/ENSMUSG00000035385/ENSMUSG00000026177/ENSMUSG00000047810/ENSMUSG00000030786/ENSMUSG00000003206/ENSMUSG00000058715/ENSMUSG00000099974/ENSMUSG00000021998/ENSMUSG00000034266/ENSMUSG00000032691/ENSMUSG00000033220/ENSMUSG00000028633/ENSMUSG00000022221/ENSMUSG00000021125/ENSMUSG00000025473/ENSMUSG00000075122/ENSMUSG00000021457/ENSMUSG00000034116/ENSMUSG00000056501/ENSMUSG00000078763/…	Arg1/Ccl2/Slc11a1/Ccdc88b/Itgam/Ebi3/Fcer1g/Bcl2a1d/Lcp1/Batf/Nlrp3/Rac2/Ctps/Ripk3/Arg2/Adam8/Cd80/Syk/Vav1/Cebpb/Slfn1/Ptpn6/Relb/Itgb2/Cd44/Sema4a/Pycard/Prelid1/Socs1/Coro1a/Clec4e/Malt1/Cyrib/Bcl3/Sirpa/Cd274/Adora2a/Havcr2/Icam1/Ptger4/Mafb/Was/Vsir/Apbb1ip/Tgfb1/Cd300a/Lgals1/Il4ra/Il2rg/Lgals3/Egr3/Bax/Nckap1l/Fkbp1a/Adrm1/Sftpd/Ptpn2/Gpnmb/Sdc4/Ddost/Pik3r6/Nfkbid/Fas/Hspd1/Gadd45g/Clec4…	193
BP	GO:0002548	monocyte chemotaxis	35/5389	50/17619	1.07546e-08	3.77044e-07	ENSMUSG00000019122/ENSMUSG00000035385/ENSMUSG00000052270/ENSMUSG00000023913/ENSMUSG00000035373/ENSMUSG00000026166/ENSMUSG00000000982/ENSMUSG00000042306/ENSMUSG00000025804/ENSMUSG00000035352/ENSMUSG00000034855/ENSMUSG00000050335/ENSMUSG00000018930/ENSMUSG00000042228/ENSMUSG00000037411/ENSMUSG00000024659/ENSMUSG00000018927/ENSMUSG00000024397/ENSMUSG00000060188/ENSMUSG00000031780/ENSMUSG00000035042/…	Ccl9/Ccl2/Fpr2/Pla2g7/Ccl7/Ccl20/Ccl3/S100a14/Ccr1/Ccl12/Cxcl10/Lgals3/Ccl4/Lyn/Serpine1/Anxa1/Ccl6/Aif1/Cxcl17/Ccl17/Ccl5/Myo9b/Tnfsf11/Rps19/Ccl24/Ccl11/Ccl22/Ano6/Slamf8/Cxcl12/Ptpro/Creb3/Ccl8/Ccl19/Ccl1	35
BP	GO:0033157	regulation of intracellular protein transport	126/5389	269/17619	1.29631e-08	4.51812e-07	ENSMUSG00000035385/ENSMUSG00000042677/ENSMUSG00000030786/ENSMUSG00000021998/ENSMUSG00000033220/ENSMUSG00000028680/ENSMUSG00000047281/ENSMUSG00000026341/ENSMUSG00000030662/ENSMUSG00000027540/ENSMUSG00000023067/ENSMUSG00000019942/ENSMUSG00000006304/ENSMUSG00000002603/ENSMUSG00000021948/ENSMUSG00000051413/ENSMUSG00000109511/ENSMUSG00000024349/ENSMUSG00000039960/ENSMUSG00000030591/ENSMUSG00000030341/…	Ccl2/Zc3h12a/Itgam/Lcp1/Rac2/Plk3/Sfn/Actr3/Ipo5/Ptpn1/Cdkn1a/Cdk1/Arpc2/Tgfb1/Prkcd/Plagl2/Nup62/Sting1/Rhou/Psmd8/Tnfrsf1a/Jak2/Wdr46/Ctsk/Ywhae/Cdc42/Micall2/Apod/Txn1/Psmb7/Brca1/Psen1/Ube2j2/Kat2a/Edem1/Zpr1/Il6/Ndel1/Ube2g2/Nutf2/Tm9sf4/Ube2d3/Emd/Nup54/Ptpn11/Ube2j1/Parl/Ppp2ca/Wdr75/Ube2l3/Ect2/Ugcg/Ruvbl1/Gsk3a/Cib1/Cdk5r1/Thoc5/Rangap1/Cemip/Xpo5/Gm49336/Snx3/Bard1/Hsp90ab1/Selenoi/Edem…	126
BP	GO:0050657	nucleic acid transport	79/5389	150/17619	1.32364e-08	4.56004e-07	ENSMUSG00000029430/ENSMUSG00000078812/ENSMUSG00000027613/ENSMUSG00000061024/ENSMUSG00000005732/ENSMUSG00000109511/ENSMUSG00000019814/ENSMUSG00000032518/ENSMUSG00000057113/ENSMUSG00000030298/ENSMUSG00000032939/ENSMUSG00000005481/ENSMUSG00000028614/ENSMUSG00000028430/ENSMUSG00000058355/ENSMUSG00000025134/ENSMUSG00000029415/ENSMUSG00000036992/ENSMUSG00000059714/ENSMUSG00000004642/ENSMUSG00000041319/…	Ran/Eif5a/Eif6/Rrs1/Ranbp1/Nup62/Ltv1/Rpsa/Npm1/Sec13/Nup93/Ddx39a/Ndc1/Nol6/Abce1/Alyref/Sdad1/Nxt1/Flot1/Slbp/Thoc6/Igf2bp2/Nup54/Sem1/Ncbp1/Hnrnpa1/Nmd3/Magoh/Ddx19a/Thoc5/Mrpl18/Ssb/Nup43/Rae1/Rftn1/Xpo5/Gm49336/Tomm20/Sidt2/Aaas/Srsf3/Nup107/Polr2d/Myo1c/Smg5/Nup85/Ddx39b/Nup188/Thoc3/Poldip3/Rbmx2/Nup98/Nup155/Khsrp/Ranbp3/Nup88/Magohb/Dhx9/Nupl2/Rps15/Htt/Pom121/Ddx19b/Tgfbr2/Zfp36l1/Lrppr…	79
BP	GO:0050658	RNA transport	79/5389	150/17619	1.32364e-08	4.56004e-07	ENSMUSG00000029430/ENSMUSG00000078812/ENSMUSG00000027613/ENSMUSG00000061024/ENSMUSG00000005732/ENSMUSG00000109511/ENSMUSG00000019814/ENSMUSG00000032518/ENSMUSG00000057113/ENSMUSG00000030298/ENSMUSG00000032939/ENSMUSG00000005481/ENSMUSG00000028614/ENSMUSG00000028430/ENSMUSG00000058355/ENSMUSG00000025134/ENSMUSG00000029415/ENSMUSG00000036992/ENSMUSG00000059714/ENSMUSG00000004642/ENSMUSG00000041319/…	Ran/Eif5a/Eif6/Rrs1/Ranbp1/Nup62/Ltv1/Rpsa/Npm1/Sec13/Nup93/Ddx39a/Ndc1/Nol6/Abce1/Alyref/Sdad1/Nxt1/Flot1/Slbp/Thoc6/Igf2bp2/Nup54/Sem1/Ncbp1/Hnrnpa1/Nmd3/Magoh/Ddx19a/Thoc5/Mrpl18/Ssb/Nup43/Rae1/Rftn1/Xpo5/Gm49336/Tomm20/Sidt2/Aaas/Srsf3/Nup107/Polr2d/Myo1c/Smg5/Nup85/Ddx39b/Nup188/Thoc3/Poldip3/Rbmx2/Nup98/Nup155/Khsrp/Ranbp3/Nup88/Magohb/Dhx9/Nupl2/Rps15/Htt/Pom121/Ddx19b/Tgfbr2/Zfp36l1/Lrppr…	79
BP	GO:0006611	protein export from nucleus	69/5389	126/17619	1.35789e-08	4.65115e-07	ENSMUSG00000029430/ENSMUSG00000078812/ENSMUSG00000027613/ENSMUSG00000047281/ENSMUSG00000061024/ENSMUSG00000002603/ENSMUSG00000109511/ENSMUSG00000019814/ENSMUSG00000032518/ENSMUSG00000057113/ENSMUSG00000024359/ENSMUSG00000032939/ENSMUSG00000003814/ENSMUSG00000005481/ENSMUSG00000020849/ENSMUSG00000028367/ENSMUSG00000028430/ENSMUSG00000058355/ENSMUSG00000029415/ENSMUSG00000036992/ENSMUSG00000041319/…	Ran/Eif5a/Eif6/Sfn/Rrs1/Tgfb1/Nup62/Ltv1/Rpsa/Npm1/Hspa9/Nup93/Calr/Ddx39a/Ywhae/Txn1/Nol6/Abce1/Sdad1/Nxt1/Thoc6/Nutf2/Emd/Ptpn11/Sem1/Xpo6/Ncbp1/Egr2/Nmd3/Ddx19a/Thoc5/Rangap1/Ssb/Xpo5/Bard1/Cse1l/Nup107/Polr2d/Bag3/Chchd4/Smg5/Nup85/Ddx39b/Thoc3/Cchcr1/Rbm22/Chp1/Poldip3/Rbmx2/Nup155/Mdm2/Nup88/Hdac3/Nupl2/Rps15/Park7/Wipf1/Ddx19b/Ankle1/Adar/Alkbh5/Xpo1/Xpo4/Xpot/Tpr/Nup133/Chd1/Ahcyl1/Supt6	69
BP	GO:0050708	regulation of protein secretion	184/5389	425/17619	1.50469e-08	5.10664e-07	ENSMUSG00000051439/ENSMUSG00000029915/ENSMUSG00000027399/ENSMUSG00000028965/ENSMUSG00000042677/ENSMUSG00000023349/ENSMUSG00000000982/ENSMUSG00000027995/ENSMUSG00000032691/ENSMUSG00000021591/ENSMUSG00000021125/ENSMUSG00000021457/ENSMUSG00000028874/ENSMUSG00000033307/ENSMUSG00000026073/ENSMUSG00000030793/ENSMUSG00000038037/ENSMUSG00000030142/ENSMUSG00000021109/ENSMUSG00000020077/ENSMUSG00000016496/…	Cd14/Clec5a/Il1a/Tnfrsf9/Zc3h12a/Clec4n/Ccl3/Tlr2/Nlrp3/Glrx/Arg2/Syk/Fgr/Mif/Il1r2/Pycard/Socs1/Clec4e/Hif1a/Srgn/Cd274/Il17ra/Adora2a/Tnf/Havcr2/Ptger4/Crlf2/Csf1r/Kars/Arid5a/Tgfb1/Nos2/Il4ra/Hcar2/Pfkl/Slc16a1/Gpi1/Midn/Ncl/Ankrd1/Casp4/Ccr5/Lyn/P3h1/Tlr6/Mmp12/Trpv4/Jak2/Hspd1/Fn1/Rhbdf2/Anxa1/Hk1/Mapk11/Il1b/Xbp1/Lpl/Gsdmd/Cd34/Birc5/Serp1/Ptbp1/Glud1/Ifnar1/Arf1/Erp29/Chia1/Inhbb/Ppard/Il6…	184
BP	GO:0001525	angiogenesis	204/5389	480/17619	1.508e-08	5.10664e-07	ENSMUSG00000035385/ENSMUSG00000027399/ENSMUSG00000005413/ENSMUSG00000042677/ENSMUSG00000049130/ENSMUSG00000002289/ENSMUSG00000040552/ENSMUSG00000017737/ENSMUSG00000021281/ENSMUSG00000062070/ENSMUSG00000025473/ENSMUSG00000021457/ENSMUSG00000023905/ENSMUSG00000030790/ENSMUSG00000004791/ENSMUSG00000000555/ENSMUSG00000000290/ENSMUSG00000028064/ENSMUSG00000024164/ENSMUSG00000028978/ENSMUSG00000032359/…	Ccl2/Il1a/Hmox1/Zc3h12a/C5ar1/Angptl4/C3ar1/Mmp9/Tnfaip2/Pgk1/Adam8/Syk/Tnfrsf12a/Adm/Pgf/Itga5/Itgb2/Sema4a/C3/Nos3/Ctsh/Pf4/Hif1a/Col18a1/Mcam/Ccl12/Cyp1b1/Lrg1/Pik3cg/Loxl4/Ackr3/Cxcl10/Anxa2/Adam15/Cybb/Col4a2/Chil1/Ngp/Adora2b/Lgals3/Rnh1/F3/Gpi1/Col4a1/Egr3/Ncl/Anxa3/Ccr5/Mydgf/Bmper/Tnfrsf1a/Pik3r6/Ereg/Serpine1/Fn1/Itgb3/Anxa1/Stab1/Stat3/Ddah1/Cdc42/Nus1/Il1b/Ecm1/Flna/Hbegf/Prok2/Xbp1/S…	204
BP	GO:2001234	negative regulation of apoptotic signaling pathway	106/5389	218/17619	1.58773e-08	5.34627e-07	ENSMUSG00000005413/ENSMUSG00000006818/ENSMUSG00000102037/ENSMUSG00000099974/ENSMUSG00000019850/ENSMUSG00000037613/ENSMUSG00000017737/ENSMUSG00000046223/ENSMUSG00000060216/ENSMUSG00000089929/ENSMUSG00000033307/ENSMUSG00000005087/ENSMUSG00000021486/ENSMUSG00000029373/ENSMUSG00000028063/ENSMUSG00000016319/ENSMUSG00000021109/ENSMUSG00000022564/ENSMUSG00000024401/ENSMUSG00000027540/ENSMUSG00000037405/…	Hmox1/Sod2/Bcl2a1a/Bcl2a1d/Tnfaip3/Tnfrsf23/Mmp9/Plaur/Arrb2/Bcl2a1b/Mif/Cd44/Prelid1/Pf4/Lmna/Slc25a5/Hif1a/Grina/Tnf/Ptpn1/Icam1/Ackr3/Ybx3/Dab2/Lgals3/Creb3l1/Csf2/Snai1/Bax/Bid/Akt1/Hells/Serpine1/Bcl2l1/Noc2l/Il1b/Xbp1/Ier3/Vdac2/Psme3/Brca1/Psen1/Zfp385a/Nle1/Mcl1/Fignl1/Bdkrb2/Clu/Cttn/Psmd10/Mapk7/Ripk1/Hmgb2/Parl/Cdkn2d/Map2k1/Hspb1/Tgfbr1/Hyou1/Slc35f6/Rela/Gpx1/Rrn3/Ddias/Siah2/Tnfrsf2…	106
BP	GO:0032611	interleukin-1 beta production	41/5389	63/17619	1.67851e-08	5.62017e-07	ENSMUSG00000042677/ENSMUSG00000000982/ENSMUSG00000019850/ENSMUSG00000027995/ENSMUSG00000032691/ENSMUSG00000021125/ENSMUSG00000001348/ENSMUSG00000060216/ENSMUSG00000030793/ENSMUSG00000062210/ENSMUSG00000033538/ENSMUSG00000079227/ENSMUSG00000051498/ENSMUSG00000024789/ENSMUSG00000037012/ENSMUSG00000027398/ENSMUSG00000022534/ENSMUSG00000022575/ENSMUSG00000022967/ENSMUSG00000055994/ENSMUSG00000029073/…	Zc3h12a/Ccl3/Tnfaip3/Tlr2/Nlrp3/Arg2/Acp5/Arrb2/Pycard/Tnfaip8/Casp4/Ccr5/Tlr6/Jak2/Hk1/Il1b/Mefv/Gsdmd/Ifnar1/Nod2/Cptp/Hspb1/Nlrc4/Sphk1/Inava/Trim16/Nlrp1a/Aqp4/Tlr4/Naip5/Aim2/Chrna7/Panx1/Casp1/Nlrc3/S1pr3/Ccl19/Ripk2/Gbp5/Gstp1/Egr1	41
BP	GO:0000466	maturation of 5.8S rRNA from tricistronic rRNA transcript (SSU-rRNA, 5.8S rRNA, LSU-rRNA)	19/5389	21/17619	1.73986e-08	5.79304e-07	ENSMUSG00000061024/ENSMUSG00000020706/ENSMUSG00000022557/ENSMUSG00000032518/ENSMUSG00000057113/ENSMUSG00000026019/ENSMUSG00000020430/ENSMUSG00000027714/ENSMUSG00000039356/ENSMUSG00000028322/ENSMUSG00000021243/ENSMUSG00000024785/ENSMUSG00000028948/ENSMUSG00000031527/ENSMUSG00000035047/ENSMUSG00000036376/ENSMUSG00000027752/ENSMUSG00000025047/ENSMUSG00000039001	Rrs1/Ftsj3/Bop1/Rpsa/Npm1/Wdr12/Pes1/Exosc9/Exosc2/Exosc3/Fcf1/Rcl1/Nol9/Eri1/Kri1/Abt1/Exosc8/Pdcd11/Rps21	19
BP	GO:0050715	positive regulation of cytokine secretion	70/5389	129/17619	1.77025e-08	5.86151e-07	ENSMUSG00000051439/ENSMUSG00000029915/ENSMUSG00000027399/ENSMUSG00000023349/ENSMUSG00000000982/ENSMUSG00000027995/ENSMUSG00000032691/ENSMUSG00000021457/ENSMUSG00000028874/ENSMUSG00000033307/ENSMUSG00000030793/ENSMUSG00000030142/ENSMUSG00000016496/ENSMUSG00000002897/ENSMUSG00000024401/ENSMUSG00000020399/ENSMUSG00000039942/ENSMUSG00000033467/ENSMUSG00000024621/ENSMUSG00000031948/ENSMUSG00000037447/…	Cd14/Clec5a/Il1a/Clec4n/Ccl3/Tlr2/Nlrp3/Syk/Fgr/Mif/Pycard/Clec4e/Cd274/Il17ra/Tnf/Havcr2/Ptger4/Crlf2/Csf1r/Kars/Arid5a/Il4ra/Ncl/Casp4/Ccr5/Mmp12/Trpv4/Hspd1/Hk1/Mapk11/Il1b/Xbp1/Lpl/Gsdmd/Cd34/Ifnar1/Chia1/Nod2/Ffar2/Il1rap/Cd244a/Unc93b1/Cd84/Il10/Lgals9/Rgcc/Ptpn22/Cd300c2/Psg22/Trim16/Nlrp1a/Tlr1/Fcnb/Lrrfip2/Tlr4/Gapdh/Aim2/Panx1/Casp1/Mbp/Mapk14/Cd276/Dhx9/Ccl19/Ripk2/Abl2/Scamp5/Il33/Htr…	70
BP	GO:0090022	regulation of neutrophil chemotaxis	27/5389	35/17619	1.7977e-08	5.91948e-07	ENSMUSG00000029371/ENSMUSG00000049130/ENSMUSG00000058427/ENSMUSG00000029082/ENSMUSG00000029379/ENSMUSG00000040552/ENSMUSG00000033220/ENSMUSG00000029373/ENSMUSG00000018446/ENSMUSG00000029380/ENSMUSG00000022488/ENSMUSG00000027398/ENSMUSG00000032041/ENSMUSG00000036006/ENSMUSG00000025383/ENSMUSG00000055994/ENSMUSG00000026180/ENSMUSG00000001847/ENSMUSG00000016024/ENSMUSG00000031402/ENSMUSG00000074361/…	Cxcl5/C5ar1/Cxcl2/Bst1/Cxcl3/C3ar1/Rac2/Pf4/C1qbp/Cxcl1/Nckap1l/Il1b/Tirap/Ripor2/Il23a/Nod2/Cxcr2/Rac1/Lbp/Mpp1/C5ar2/Edn1/Camk1d/Ccl19/Sell/Thbs4/Ppbp	27
BP	GO:1903362	regulation of cellular protein catabolic process	107/5389	221/17619	1.8185e-08	5.95509e-07	ENSMUSG00000019850/ENSMUSG00000032501/ENSMUSG00000026914/ENSMUSG00000031652/ENSMUSG00000028680/ENSMUSG00000030530/ENSMUSG00000028793/ENSMUSG00000039753/ENSMUSG00000032231/ENSMUSG00000030560/ENSMUSG00000022150/ENSMUSG00000028048/ENSMUSG00000020372/ENSMUSG00000028249/ENSMUSG00000001729/ENSMUSG00000028452/ENSMUSG00000031207/ENSMUSG00000022033/ENSMUSG00000020484/ENSMUSG00000078652/ENSMUSG00000018189/…	Tnfaip3/Trib1/Psmd14/N4bp1/Plk3/Furin/Rnf19b/Fbxl5/Anxa2/Ctsc/Dab2/Gba/Rack1/Sdcbp/Akt1/Vcp/Msn/Pbk/Xbp1/Psme3/Uchl5/Psen1/Clu/Edem1/Psmd10/Rad23b/Aurka/Ptk2b/Ezr/Usp14/Ube2g2/Hspbp1/Ube2j1/Usp5/Dda1/Sgta/Lrp1/Rps7/Psme2/Rpl11/Gpx1/Gsk3a/Plk1/Sumo3/Psme1/Rpl23/Hsp90ab1/Smarcc1/Edem2/Gipc1/Ak6/Arih2/Rpl5/Ubac2/Tmem259/Ankib1/Fbxo22/Ubb/Uqcc2/Ecscr/Atp13a2/Ubqln1/Csnk1a1/Ube2k/Atg7/Vps35/Mdm2/Cop1/…	107
BP	GO:0002444	myeloid leukocyte mediated immunity	50/5389	83/17619	2.11881e-08	6.90061e-07	ENSMUSG00000019987/ENSMUSG00000005413/ENSMUSG00000029371/ENSMUSG00000056529/ENSMUSG00000030786/ENSMUSG00000042265/ENSMUSG00000058715/ENSMUSG00000015950/ENSMUSG00000059498/ENSMUSG00000033220/ENSMUSG00000041754/ENSMUSG00000021457/ENSMUSG00000052212/ENSMUSG00000028874/ENSMUSG00000000290/ENSMUSG00000024164/ENSMUSG00000015947/ENSMUSG00000053158/ENSMUSG00000005103/ENSMUSG00000040528/ENSMUSG00000000562/…	Arg1/Hmox1/Cxcl5/Ptafr/Itgam/Trem1/Fcer1g/Ncf1/Fcgr3/Rac2/Trem3/Syk/Cd177/Fgr/Itgb2/C3/Fcgr1/Fes/Wdr1/Milr1/Adora3/Myo1f/Cxcl1/Cd300a/Il4ra/Adora2b/Anxa3/Lyn/Stx11/Stxbp2/Ywhaz/Lyst/Irak4/Abr/Cd84/Cd300lb/Il13ra2/Gab2/Btk/Snx4/Lat2/Jagn1/Vamp8/Snap23/Stx4a/Elane/Rabgef1/Nr4a3/Pi4k2a/Rasgrp1	50
BP	GO:1903037	regulation of leukocyte cell-cell adhesion	123/5389	263/17619	2.14865e-08	6.95975e-07	ENSMUSG00000019987/ENSMUSG00000035385/ENSMUSG00000047810/ENSMUSG00000056529/ENSMUSG00000032691/ENSMUSG00000076441/ENSMUSG00000021125/ENSMUSG00000025473/ENSMUSG00000075122/ENSMUSG00000021457/ENSMUSG00000056501/ENSMUSG00000078763/ENSMUSG00000004266/ENSMUSG00000005087/ENSMUSG00000030793/ENSMUSG00000038037/ENSMUSG00000030707/ENSMUSG00000032688/ENSMUSG00000022378/ENSMUSG00000037902/ENSMUSG00000016496/…	Arg1/Ccl2/Ccdc88b/Ptafr/Nlrp3/Ass1/Arg2/Adam8/Cd80/Syk/Cebpb/Slfn1/Ptpn6/Cd44/Pycard/Socs1/Coro1a/Malt1/Cyrib/Sirpa/Cd274/Adora2a/Tnf/Havcr2/Icam1/Vsir/Tgfb1/Cd300a/Lgals1/Il4ra/Il2rg/Lgals3/Egr3/Nckap1l/Sftpd/Ptpn2/Gpnmb/Sdc4/Pik3r6/Nfkbid/Hspd1/Tarm1/Anxa1/Pnp/Gm5150/Il1b/Spn/Has2/Xbp1/Bcl10/Il1rl2/Vcam1/Ripor2/Ikzf1/Il23a/Il6/Flot2/Rhoa/Cd86/Aif1/Itgal/Cd244a/Ceacam1/Rps3/Casp3/Ccl5/Lrrc32/Ada…	123
BP	GO:0045785	positive regulation of cell adhesion	165/5389	375/17619	2.18519e-08	7.03984e-07	ENSMUSG00000035385/ENSMUSG00000047810/ENSMUSG00000056529/ENSMUSG00000037966/ENSMUSG00000032691/ENSMUSG00000025473/ENSMUSG00000075122/ENSMUSG00000021457/ENSMUSG00000014599/ENSMUSG00000034116/ENSMUSG00000004266/ENSMUSG00000000555/ENSMUSG00000005087/ENSMUSG00000030793/ENSMUSG00000056201/ENSMUSG00000038037/ENSMUSG00000030707/ENSMUSG00000032688/ENSMUSG00000020325/ENSMUSG00000025351/ENSMUSG00000022378/…	Ccl2/Ccdc88b/Ptafr/Ninj1/Nlrp3/Adam8/Cd80/Syk/Csf1/Vav1/Ptpn6/Itga5/Cd44/Pycard/Cfl1/Socs1/Coro1a/Malt1/Fstl3/Cd63/Cyrib/Selp/Dbn1/C1qbp/Sirpa/Cd274/Tnf/Tgm2/Havcr2/Icam1/Ptger4/Arpc2/Apbb1ip/Tgfb1/Lgals1/Olfm4/Dab2/Il4ra/Il2rg/Cxcl13/Emilin1/Egr3/Nckap1l/Ccr5/Itga3/Sdc4/Hsd17b12/Pik3r6/Jak2/Ptprj/Hspd1/Fn1/Itgb3/Anxa1/Calr/Dock5/Pnp/Gm5150/Il1b/Spn/Flna/Has2/Xbp1/Tfe3/Bcl10/Il1rl2/S100a10/Vcam1/…	165
BP	GO:1901990	regulation of mitotic cell cycle phase transition	116/5389	245/17619	2.29517e-08	7.35441e-07	ENSMUSG00000078763/ENSMUSG00000024014/ENSMUSG00000004266/ENSMUSG00000028680/ENSMUSG00000006585/ENSMUSG00000023067/ENSMUSG00000019942/ENSMUSG00000002603/ENSMUSG00000026749/ENSMUSG00000024590/ENSMUSG00000042489/ENSMUSG00000004264/ENSMUSG00000004446/ENSMUSG00000001729/ENSMUSG00000029816/ENSMUSG00000021298/ENSMUSG00000024659/ENSMUSG00000037474/ENSMUSG00000041431/ENSMUSG00000028333/ENSMUSG00000045983/…	Slfn1/Pim1/Ptpn6/Plk3/Cdt1/Cdkn1a/Cdk1/Tgfb1/Nek6/Lmnb1/Clspn/Phb2/Bid/Akt1/Gpnmb/Gpr132/Anxa1/Dtl/Ccnb1/Anp32b/Eif4g1/Bub1b/Ube2c/Ier3/Cdc45/Cdk2ap2/Pid1/Psme3/Ccnd1/Cdk4/Brca1/Birc5/Cdca5/E2f1/Cdc6/Chek1/Cenpe/Adam17/Trip13/Aif1/E2f7/Apex1/Ticrr/Rps27l/Pinx1/Id2/Stil/Bub3/Dync1li1/Blm/Rgcc/Rcc2/Cenpf/Pidd1/Psme2/Rnaseh2b/Plk1/Rpa2/Dbf4/Tjp3/Ttk/Psme1/Ecd/Pdpn/Mad1l1/Mad2l1/Trp53/Ccng1/Atad5/Rpl…	116
BP	GO:0035966	response to topologically incorrect protein	70/5389	130/17619	2.69418e-08	8.58679e-07	ENSMUSG00000057789/ENSMUSG00000027540/ENSMUSG00000032575/ENSMUSG00000027230/ENSMUSG00000003873/ENSMUSG00000024539/ENSMUSG00000024359/ENSMUSG00000025980/ENSMUSG00000022769/ENSMUSG00000028452/ENSMUSG00000026864/ENSMUSG00000073676/ENSMUSG00000020484/ENSMUSG00000042406/ENSMUSG00000035890/ENSMUSG00000070348/ENSMUSG00000027808/ENSMUSG00000023286/ENSMUSG00000025917/ENSMUSG00000022037/ENSMUSG00000030104/…	Bak1/Ptpn1/Manf/Creb3l1/Bax/Ptpn2/Hspa9/Hspd1/Sdf2l1/Vcp/Hspa5/Hspe1/Xbp1/Atf4/Rnf126/Ccnd1/Serp1/Ube2j2/Cops5/Clu/Edem1/Hspa8/Derl1/Tor1a/Hspb1/Erp44/Agr2/Rnf121/Hyou1/Atf3/Thbs1/Atf6b/Hspa4/Hspa14/Edem2/Daxx/Hspa13/Uggt1/Wfs1/Stt3b/Nfe2l2/Ero1a/Tbl2/Creb3/Amfr/Ubxn4/Tusc1/Hsp90aa1/Optn/Faf2/Ppp1r15a/Ufd1/Selenos/Creb3l3/Cul3/Hdac6/Ficd/Dnajb12/Ddit3/Atf6/Stub1/3110001I22Rik/Bhlha15/Rnf185/Thbs4…	70
BP	GO:1902107	positive regulation of leukocyte differentiation	79/5389	152/17619	2.84911e-08	9.03228e-07	ENSMUSG00000022831/ENSMUSG00000030786/ENSMUSG00000000982/ENSMUSG00000000957/ENSMUSG00000032691/ENSMUSG00000025804/ENSMUSG00000025473/ENSMUSG00000021457/ENSMUSG00000014599/ENSMUSG00000032501/ENSMUSG00000038037/ENSMUSG00000029373/ENSMUSG00000086564/ENSMUSG00000024401/ENSMUSG00000024621/ENSMUSG00000002603/ENSMUSG00000030748/ENSMUSG00000031304/ENSMUSG00000033730/ENSMUSG00000022488/ENSMUSG00000046207/…	Hcls1/Itgam/Ccl3/Mmp14/Nlrp3/Ccr1/Adam8/Syk/Csf1/Trib1/Socs1/Pf4/Cd101/Tnf/Csf1r/Tgfb1/Il4ra/Il2rg/Egr3/Nckap1l/Pik3r6/Itgb3/Anxa1/Pnp/Il1b/Inpp5d/Xbp1/Il1rl2/Ror2/Ocstamp/Gfi1b/Ikzf1/Il23a/Il6/Ripk1/Rhoa/Ctnnbip1/Id2/Ccl5/Ada/Lgals9/Tnfsf11/Rara/Runx1/Zbtb16/Lif/Il12a/Hax1/Ppp2r3c/Klf10/Atp6ap1/Shb/Stat5a/Ptprc/Notch2/Vnn1/Hsp90aa1/Ccl19/Ripk2/Sart1/Casp8/Il22/Tgfbr2/Il15ra/Zfp36l1/Traf6/Ap3b1/S…	79
BP	GO:0010821	regulation of mitochondrion organization	95/5389	192/17619	2.96051e-08	9.28666e-07	ENSMUSG00000017737/ENSMUSG00000033220/ENSMUSG00000046223/ENSMUSG00000057789/ENSMUSG00000060216/ENSMUSG00000030793/ENSMUSG00000021486/ENSMUSG00000028063/ENSMUSG00000016319/ENSMUSG00000021109/ENSMUSG00000051413/ENSMUSG00000028048/ENSMUSG00000003873/ENSMUSG00000039960/ENSMUSG00000030591/ENSMUSG00000041736/ENSMUSG00000037679/ENSMUSG00000004446/ENSMUSG00000001729/ENSMUSG00000024778/ENSMUSG00000024312/…	Mmp9/Rac2/Plaur/Bak1/Arrb2/Pycard/Prelid1/Lmna/Slc25a5/Hif1a/Plagl2/Gba/Bax/Rhou/Psmd8/Tspo/Inf2/Bid/Akt1/Fas/Wdr46/Pmaip1/Bcl2l1/Ctsk/Micall2/Stoml2/Ier3/Psmb7/Pid1/Hk2/Ube2j2/Kat2a/Cttn/Psmd10/Ube2d3/Parl/Myo19/Wdr75/Ube2l3/Ugcg/Slc35f6/Ruvbl1/Gpx1/Gsk3a/Fam162a/Selenoi/Trp53/Pdcd5/Arih2/Wbp11/Stard7/Ppif/Vat1/Vdac1/Mief1/Sh3glb1/Cdc37/Atp13a2/Sae1/Npepps/Htra2/Pemt/Tigar/Atg7/Vps35/Hhat/Cyb5r1…	95
BP	GO:0090316	positive regulation of intracellular protein transport	95/5389	192/17619	2.96051e-08	9.28666e-07	ENSMUSG00000035385/ENSMUSG00000042677/ENSMUSG00000030786/ENSMUSG00000033220/ENSMUSG00000028680/ENSMUSG00000047281/ENSMUSG00000026341/ENSMUSG00000030662/ENSMUSG00000019942/ENSMUSG00000006304/ENSMUSG00000002603/ENSMUSG00000021948/ENSMUSG00000051413/ENSMUSG00000024349/ENSMUSG00000039960/ENSMUSG00000030591/ENSMUSG00000030341/ENSMUSG00000024789/ENSMUSG00000024312/ENSMUSG00000028111/ENSMUSG00000020849/…	Ccl2/Zc3h12a/Itgam/Rac2/Plk3/Sfn/Actr3/Ipo5/Cdk1/Arpc2/Tgfb1/Prkcd/Plagl2/Sting1/Rhou/Psmd8/Tnfrsf1a/Jak2/Wdr46/Ctsk/Ywhae/Cdc42/Micall2/Psmb7/Brca1/Psen1/Ube2j2/Kat2a/Edem1/Zpr1/Il6/Nutf2/Tm9sf4/Ube2d3/Emd/Wdr75/Ube2l3/Ect2/Ugcg/Ruvbl1/Gsk3a/Cib1/Cdk5r1/Cemip/Hsp90ab1/Selenoi/Edem2/Pdcd5/Arih2/Wbp11/Stard7/Bag3/Myo1c/Sh3glb1/Pdcd10/Itgb1bp1/Sae1/Npepps/Rbm22/Htra2/Pemt/Hhat/Cyb5r1/Mapk14/Mdm2/Ru…	95
BP	GO:0051251	positive regulation of lymphocyte activation	116/5389	246/17619	3.04607e-08	9.48401e-07	ENSMUSG00000035385/ENSMUSG00000047810/ENSMUSG00000029082/ENSMUSG00000000957/ENSMUSG00000032508/ENSMUSG00000032691/ENSMUSG00000025473/ENSMUSG00000075122/ENSMUSG00000021457/ENSMUSG00000033307/ENSMUSG00000030793/ENSMUSG00000038037/ENSMUSG00000030707/ENSMUSG00000032688/ENSMUSG00000022378/ENSMUSG00000037902/ENSMUSG00000016496/ENSMUSG00000020399/ENSMUSG00000023067/ENSMUSG00000002603/ENSMUSG00000068220/…	Ccl2/Ccdc88b/Bst1/Mmp14/Myd88/Nlrp3/Adam8/Cd80/Syk/Mif/Pycard/Socs1/Coro1a/Malt1/Cyrib/Sirpa/Cd274/Havcr2/Cdkn1a/Tgfb1/Lgals1/Il4ra/Il2rg/Egr3/Nckap1l/Pik3r6/Hspd1/Anxa1/Pnp/Gm5150/Il1b/Inpp5d/Spn/Xbp1/Bcl10/Tirap/Il1rl2/Vcam1/Ikzf1/Il23a/Il6/Nod2/Lyst/Flot2/Rhoa/Cd86/Aif1/Itgal/Cd244a/Ceacam1/Exosc3/Ung/Rps3/Ccl5/Ada/Tnfsf14/Lgals9/Blm/Cd38/Pdcd1lg2/Ptpn22/Tnfsf11/Rara/Ulbp1/Nsd2/Zbtb16/Il12a/Tn…	116
BP	GO:0070661	leukocyte proliferation	132/5389	288/17619	3.05525e-08	9.48401e-07	ENSMUSG00000019987/ENSMUSG00000026177/ENSMUSG00000047810/ENSMUSG00000030786/ENSMUSG00000003206/ENSMUSG00000029082/ENSMUSG00000032508/ENSMUSG00000033220/ENSMUSG00000028633/ENSMUSG00000022221/ENSMUSG00000021125/ENSMUSG00000075122/ENSMUSG00000021457/ENSMUSG00000014599/ENSMUSG00000026656/ENSMUSG00000056501/ENSMUSG00000078763/ENSMUSG00000004266/ENSMUSG00000033307/ENSMUSG00000000290/ENSMUSG00000005087/…	Arg1/Slc11a1/Ccdc88b/Itgam/Ebi3/Bst1/Myd88/Rac2/Ctps/Ripk3/Arg2/Cd80/Syk/Csf1/Fcgr2b/Cebpb/Slfn1/Ptpn6/Mif/Itgb2/Cd44/Pycard/Coro1a/Malt1/Cd274/Ccl12/Havcr2/Vsir/Cdkn1a/Lst1/Tgfb1/Cd300a/Lgals3/Prkcd/Bax/Nckap1l/Fkbp1a/Impdh2/Lyn/Sftpd/Gpnmb/Sdc4/Hells/Hspd1/Tarm1/Anxa1/Pnp/Il1b/Inpp5d/Spn/Msn/Ccnd3/Tirap/Elf4/Rps6/Vcam1/Ocstamp/Clu/Ripor2/Il23a/Il6/Cd86/Dock2/Aif1/Itgal/Cd244a/Ceacam1/Plcl2/Rps3…	132
BP	GO:0015985	energy coupled proton transport, down electrochemical gradient	20/5389	23/17619	3.17217e-08	9.74543e-07	ENSMUSG00000001750/ENSMUSG00000028455/ENSMUSG00000006057/ENSMUSG00000000563/ENSMUSG00000025393/ENSMUSG00000018770/ENSMUSG00000022551/ENSMUSG00000061518/ENSMUSG00000062683/ENSMUSG00000025428/ENSMUSG00000003072/ENSMUSG00000025781/ENSMUSG00000022956/ENSMUSG00000038717/ENSMUSG00000050856/ENSMUSG00000016252/ENSMUSG00000038023/ENSMUSG00000019302/ENSMUSG00000034566/ENSMUSG00000022890	Tcirg1/Stoml2/Atp5g1/Atp5pb/Atp5b/Atp5g3/Cyc1/Cox5b/Atp5g2/Atp5a1/Atp5d/Atp5c1/Atp5o/Atp5l/Atp5k/Atp5e/Atp6v0a2/Atp6v0a1/Atp5h/Atp5j	20
BP	GO:0015986	ATP synthesis coupled proton transport	20/5389	23/17619	3.17217e-08	9.74543e-07	ENSMUSG00000001750/ENSMUSG00000028455/ENSMUSG00000006057/ENSMUSG00000000563/ENSMUSG00000025393/ENSMUSG00000018770/ENSMUSG00000022551/ENSMUSG00000061518/ENSMUSG00000062683/ENSMUSG00000025428/ENSMUSG00000003072/ENSMUSG00000025781/ENSMUSG00000022956/ENSMUSG00000038717/ENSMUSG00000050856/ENSMUSG00000016252/ENSMUSG00000038023/ENSMUSG00000019302/ENSMUSG00000034566/ENSMUSG00000022890	Tcirg1/Stoml2/Atp5g1/Atp5pb/Atp5b/Atp5g3/Cyc1/Cox5b/Atp5g2/Atp5a1/Atp5d/Atp5c1/Atp5o/Atp5l/Atp5k/Atp5e/Atp6v0a2/Atp6v0a1/Atp5h/Atp5j	20
BP	GO:0000387	spliceosomal snRNP assembly	24/5389	30/17619	3.23641e-08	9.8918e-07	ENSMUSG00000002477/ENSMUSG00000008373/ENSMUSG00000030224/ENSMUSG00000020180/ENSMUSG00000060098/ENSMUSG00000023110/ENSMUSG00000090553/ENSMUSG00000024217/ENSMUSG00000007050/ENSMUSG00000032612/ENSMUSG00000040824/ENSMUSG00000031848/ENSMUSG00000020018/ENSMUSG00000055760/ENSMUSG00000025439/ENSMUSG00000024735/ENSMUSG00000037275/ENSMUSG00000015748/ENSMUSG00000024604/ENSMUSG00000027404/ENSMUSG00000039148/…	Snrpd1/Prpf31/Strap/Snrpd3/Prmt7/Prmt5/Snrpe/Snrpc/Lsm2/Usp4/Snrpd2/Lsm4/Snrpf/Gemin6/Clns1a/Prpf19/Gemin5/Prpf3/Rbm22/Snrpb/Sart1/Ddx20/Gemin7/Gemin4	24
BP	GO:1903706	regulation of hemopoiesis	162/5389	369/17619	3.51258e-08	1.06811e-06	ENSMUSG00000022831/ENSMUSG00000030786/ENSMUSG00000030413/ENSMUSG00000000982/ENSMUSG00000002111/ENSMUSG00000000957/ENSMUSG00000066684/ENSMUSG00000032691/ENSMUSG00000025804/ENSMUSG00000025473/ENSMUSG00000021457/ENSMUSG00000014599/ENSMUSG00000030579/ENSMUSG00000056501/ENSMUSG00000024014/ENSMUSG00000032501/ENSMUSG00000004266/ENSMUSG00000022346/ENSMUSG00000041324/ENSMUSG00000005087/ENSMUSG00000021486/…	Hcls1/Itgam/Pglyrp1/Ccl3/Spi1/Mmp14/Pilrb1/Nlrp3/Ccr1/Adam8/Syk/Csf1/Tyrobp/Cebpb/Pim1/Trib1/Ptpn6/Myc/Inhba/Cd44/Prelid1/Socs1/Pf4/Fstl3/Fes/Eif6/Hif1a/C1qc/Cd101/Tnf/Mafb/Ubash3b/Csf1r/Nme1/Cxcl1/Tgfb1/Prmt1/Il4ra/Il2rg/Nfkbia/Nfam1/Egr3/Nckap1l/Lyn/Adrm1/Ptpn2/Hspa9/Pik3r6/Nfkbid/Fas/Itgb3/Csf3/Anxa1/Stat3/Pnp/Tmem176b/Il1b/Inpp5d/Xbp1/Fbn1/Tfe3/Il1rl2/Ror2/Dll1/Ocstamp/Acvr1b/Kat2a/Tmem176a/G…	162
BP	GO:1903039	positive regulation of leukocyte cell-cell adhesion	92/5389	185/17619	3.57505e-08	1.08159e-06	ENSMUSG00000035385/ENSMUSG00000047810/ENSMUSG00000056529/ENSMUSG00000032691/ENSMUSG00000025473/ENSMUSG00000075122/ENSMUSG00000021457/ENSMUSG00000005087/ENSMUSG00000030793/ENSMUSG00000038037/ENSMUSG00000030707/ENSMUSG00000032688/ENSMUSG00000022378/ENSMUSG00000037902/ENSMUSG00000016496/ENSMUSG00000024401/ENSMUSG00000020399/ENSMUSG00000037405/ENSMUSG00000002603/ENSMUSG00000068220/ENSMUSG00000030748/…	Ccl2/Ccdc88b/Ptafr/Nlrp3/Adam8/Cd80/Syk/Cd44/Pycard/Socs1/Coro1a/Malt1/Cyrib/Sirpa/Cd274/Tnf/Havcr2/Icam1/Tgfb1/Lgals1/Il4ra/Il2rg/Egr3/Nckap1l/Pik3r6/Hspd1/Anxa1/Pnp/Gm5150/Il1b/Spn/Has2/Xbp1/Bcl10/Il1rl2/Vcam1/Ikzf1/Il23a/Il6/Flot2/Rhoa/Cd86/Aif1/Itgal/Cd244a/Ceacam1/Rps3/Ccl5/Ada/Tnfsf14/Lgals9/Blm/Pdcd1lg2/Ptpn22/Tnfsf11/Rara/Zbtb16/Il12a/Tfrc/Cd24a/Cd47/Icosl/Shb/Dhps/Stat5a/Ptprc/Pawr/Vnn1/…	92
BP	GO:0042107	cytokine metabolic process	63/5389	114/17619	3.60778e-08	1.08282e-06	ENSMUSG00000027399/ENSMUSG00000056529/ENSMUSG00000042265/ENSMUSG00000026166/ENSMUSG00000032508/ENSMUSG00000059498/ENSMUSG00000027995/ENSMUSG00000041754/ENSMUSG00000021457/ENSMUSG00000016528/ENSMUSG00000056501/ENSMUSG00000053175/ENSMUSG00000024401/ENSMUSG00000015340/ENSMUSG00000028602/ENSMUSG00000025498/ENSMUSG00000051498/ENSMUSG00000052435/ENSMUSG00000029377/ENSMUSG00000021453/ENSMUSG00000027398/…	Il1a/Ptafr/Trem1/Ccl20/Myd88/Fcgr3/Tlr2/Trem3/Syk/Mapkapk2/Cebpb/Bcl3/Tnf/Cybb/Tnfrsf8/Irf7/Tlr6/Cebpe/Ereg/Gadd45g/Il1b/Inpp5d/Spn/Bcl10/Tirap/Map2k3/Prg4/Ifnar1/Nfkb1/Inhbb/Tlr7/Pcsk5/Il6/Card9/Il1rap/Mast2/Ube2j1/Hspb1/Il10/Rel/Tbk1/Rela/Thbs1/Lbp/Tlr1/Il27/Tlr4/Icosl/Tlr9/Ticam1/Zfpm1/Otud6b/Stat5a/Pawr/Cd276/Rnf128/Apoa2/Nlrp12/Elane/Traf6/Zfp36/Egr1/Nmi	63
BP	GO:0007249	I-kappaB kinase/NF-kappaB signaling	90/5389	180/17619	3.61544e-08	1.08282e-06	ENSMUSG00000027399/ENSMUSG00000040026/ENSMUSG00000020400/ENSMUSG00000042677/ENSMUSG00000023349/ENSMUSG00000032508/ENSMUSG00000019850/ENSMUSG00000027995/ENSMUSG00000032691/ENSMUSG00000022221/ENSMUSG00000044162/ENSMUSG00000002983/ENSMUSG00000046688/ENSMUSG00000030793/ENSMUSG00000032688/ENSMUSG00000025225/ENSMUSG00000053175/ENSMUSG00000024401/ENSMUSG00000037820/ENSMUSG00000022026/ENSMUSG00000021025/…	Il1a/Saa3/Tnip1/Zc3h12a/Clec4n/Myd88/Tnfaip3/Tlr2/Nlrp3/Ripk3/Tnip3/Relb/Tifa/Pycard/Malt1/Nfkb2/Bcl3/Tnf/Tgm2/Olfm4/Nfkbia/Nlrx1/Nup62/Tlr6/Irak2/Ube2n/Akt1/Nfkbid/Il1b/Riok3/Bcl10/Tirap/Ltbr/Nfkb1/Tlr7/Ror1/Nod2/Ripk1/Rhoa/Card9/Tank/Irak4/Tradd/Gprc5b/Hspb1/Rel/Tnfsf11/Rela/Inava/Nlrp1a/Mtdh/Btk/Tnip2/Shisa5/Tlr4/Zc3hav1/Tlr9/Ticam1/Prkcb/Casp1/Nlrc3/Map3k14/S100a4/Hdac1/Sharpin/Irak1/Optn/Sqs…	90
BP	GO:0031398	positive regulation of protein ubiquitination	57/5389	100/17619	3.68039e-08	1.09676e-06	ENSMUSG00000060216/ENSMUSG00000032501/ENSMUSG00000044533/ENSMUSG00000032000/ENSMUSG00000032966/ENSMUSG00000074781/ENSMUSG00000057113/ENSMUSG00000026864/ENSMUSG00000028191/ENSMUSG00000010067/ENSMUSG00000017146/ENSMUSG00000031429/ENSMUSG00000055994/ENSMUSG00000026430/ENSMUSG00000032002/ENSMUSG00000060860/ENSMUSG00000063802/ENSMUSG00000022365/ENSMUSG00000029610/ENSMUSG00000032171/ENSMUSG00000006398/…	Arrb2/Trib1/Rps2/Birc3/Fkbp1a/Ube2n/Npm1/Hspa5/Bcl10/Rassf1/Brca1/Psmd10/Nod2/Rassf5/Dcun1d5/Ube2s/Hspbp1/Derl1/Aimp2/Pin1/Cdc20/Ube2l3/Ptpn22/Fbxo4/Sphk1/Gsk3a/Plk1/Inava/Fzr1/Cdk9/Fanci/Pdcd6/Wfs1/Phf23/Ticam1/Ubqln1/Birc2/Chfr/Ripk2/Rnf40/Nsmce3/Skp2/Cul3/Commd1/Ndfip2/Arrdc4/Rnf180/Pten/Rnf111/Stub1/Tbc1d7/Axin1/Trib3/Cdk5rap3/Dnaja3/Nmi/Fbxw7	57
BP	GO:0051236	establishment of RNA localization	79/5389	153/17619	4.13606e-08	1.22641e-06	ENSMUSG00000029430/ENSMUSG00000078812/ENSMUSG00000027613/ENSMUSG00000061024/ENSMUSG00000005732/ENSMUSG00000109511/ENSMUSG00000019814/ENSMUSG00000032518/ENSMUSG00000057113/ENSMUSG00000030298/ENSMUSG00000032939/ENSMUSG00000005481/ENSMUSG00000028614/ENSMUSG00000028430/ENSMUSG00000058355/ENSMUSG00000025134/ENSMUSG00000029415/ENSMUSG00000036992/ENSMUSG00000059714/ENSMUSG00000004642/ENSMUSG00000041319/…	Ran/Eif5a/Eif6/Rrs1/Ranbp1/Nup62/Ltv1/Rpsa/Npm1/Sec13/Nup93/Ddx39a/Ndc1/Nol6/Abce1/Alyref/Sdad1/Nxt1/Flot1/Slbp/Thoc6/Igf2bp2/Nup54/Sem1/Ncbp1/Hnrnpa1/Nmd3/Magoh/Ddx19a/Thoc5/Mrpl18/Ssb/Nup43/Rae1/Rftn1/Xpo5/Gm49336/Tomm20/Sidt2/Aaas/Srsf3/Nup107/Polr2d/Myo1c/Smg5/Nup85/Ddx39b/Nup188/Thoc3/Poldip3/Rbmx2/Nup98/Nup155/Khsrp/Ranbp3/Nup88/Magohb/Dhx9/Nupl2/Rps15/Htt/Pom121/Ddx19b/Tgfbr2/Zfp36l1/Lrppr…	79
BP	GO:0071900	regulation of protein serine/threonine kinase activity	176/5389	408/17619	4.20138e-08	1.23962e-06	ENSMUSG00000026981/ENSMUSG00000020227/ENSMUSG00000019850/ENSMUSG00000025473/ENSMUSG00000021457/ENSMUSG00000024014/ENSMUSG00000032501/ENSMUSG00000004266/ENSMUSG00000020901/ENSMUSG00000033307/ENSMUSG00000030203/ENSMUSG00000028862/ENSMUSG00000030793/ENSMUSG00000032688/ENSMUSG00000047281/ENSMUSG00000024401/ENSMUSG00000027540/ENSMUSG00000020573/ENSMUSG00000023067/ENSMUSG00000024621/ENSMUSG00000031948/…	Il1rn/Irak3/Tnfaip3/Adam8/Syk/Pim1/Trib1/Ptpn6/Pik3r5/Mif/Dusp16/Map3k6/Pycard/Malt1/Sfn/Tnf/Ptpn1/Pik3cg/Cdkn1a/Csf1r/Kars/Tgfb1/Cd300a/Cks1b/Dab2/Chil1/Prkcd/Nup62/Ralb/Gba/Gnai2/Iqgap3/Lyn/Tlr6/Cks2/Akt1/Tnfrsf11a/Pik3r6/Jak2/Ptprj/Gadd45g/Lpar1/Il1b/Ccnd3/Prok2/Tirap/Map2k3/Ccnd1/Spred3/Ror2/Psen1/Map2k2/Cdc6/Erp29/Trf/Psmd10/Mapk7/Nod2/Ripk1/Ptk2b/Sesn2/Adam17/Rhoa/Gtpbp4/Bccip/Uchl1/Ptpn11/…	176
BP	GO:0006626	protein targeting to mitochondrion	72/5389	136/17619	4.33402e-08	1.27245e-06	ENSMUSG00000033220/ENSMUSG00000002984/ENSMUSG00000013701/ENSMUSG00000051413/ENSMUSG00000039960/ENSMUSG00000030591/ENSMUSG00000004446/ENSMUSG00000024312/ENSMUSG00000025980/ENSMUSG00000028111/ENSMUSG00000036718/ENSMUSG00000048007/ENSMUSG00000026750/ENSMUSG00000023286/ENSMUSG00000062580/ENSMUSG00000026926/ENSMUSG00000020918/ENSMUSG00000022285/ENSMUSG00000029198/ENSMUSG00000003438/ENSMUSG00000078578/…	Rac2/Tomm40/Timm23/Plagl2/Rhou/Psmd8/Bid/Wdr46/Hspd1/Ctsk/Micall2/Timm8a1/Psmb7/Ube2j2/Timm17a/Pmpca/Kat2a/Ywhaz/Grpel1/Timm50/Ube2d3/Samm50/Parl/Tomm22/Wdr75/Timm10/Ube2l3/Ugcg/Ruvbl1/Timm13/Gsk3a/Tomm5/Hspa4/Tomm20/Selenoi/Pdcd5/Arih2/Wbp11/Stard7/Mtx1/Dnlz/Chchd4/Sh3glb1/Timm9/Sae1/Npepps/Htra2/Pemt/Hhat/Cyb5r1/Srebf2/Aip/Vps11/Csnk2a2/Hsp90aa1/Timm22/Pmpcb/Itgax/Zbtb17/Mtx2/Timm44/Timm17b/Usp…	72
BP	GO:0019693	ribose phosphate metabolic process	183/5389	428/17619	4.92329e-08	1.43247e-06	ENSMUSG00000032294/ENSMUSG00000028633/ENSMUSG00000062070/ENSMUSG00000029430/ENSMUSG00000030790/ENSMUSG00000063229/ENSMUSG00000033307/ENSMUSG00000022346/ENSMUSG00000028792/ENSMUSG00000028978/ENSMUSG00000025877/ENSMUSG00000040133/ENSMUSG00000011752/ENSMUSG00000029373/ENSMUSG00000025854/ENSMUSG00000027613/ENSMUSG00000021109/ENSMUSG00000028961/ENSMUSG00000023456/ENSMUSG00000034855/ENSMUSG00000025503/…	Pkm/Ctps/Pgk1/Ran/Adm/Ldha/Mif/Myc/Ak2/Nos3/Hk3/Gpr176/Pgam1/Pf4/Fam20c/Eif6/Hif1a/Pgd/Tpi1/Cxcl10/Taldo1/Cdk1/Nme1/Tgfb1/Nos2/Eno1b/Adora2b/Pfkl/Adssl1/Gpi1/Aldoa/G6pdx/Cap1/Tspo/Rack1/Impdh2/Tcirg1/P2ry13/Bid/Ampd3/Pde1b/Ola1/Pygl/Vcp/Hk1/Bcl2l1/Cmpk1/Stat3/Pnp/Gale/Uck2/Ccnb1/Stoml2/Ier3/Cox5a/Gnai3/Umps/Pid1/Atp6v1b2/Hk2/Atp5g1/Atic/Cycs/Atp5pb/Pde12/Dcakd/Atp5b/Hspa8/Ampd2/Ptk2b/Atp5g3/Rhoa/…	183
BP	GO:1901987	regulation of cell cycle phase transition	126/5389	274/17619	4.93389e-08	1.43247e-06	ENSMUSG00000078763/ENSMUSG00000024014/ENSMUSG00000004266/ENSMUSG00000028680/ENSMUSG00000006585/ENSMUSG00000023067/ENSMUSG00000019942/ENSMUSG00000002603/ENSMUSG00000026749/ENSMUSG00000024590/ENSMUSG00000042489/ENSMUSG00000004264/ENSMUSG00000004446/ENSMUSG00000057113/ENSMUSG00000001729/ENSMUSG00000029816/ENSMUSG00000021298/ENSMUSG00000024659/ENSMUSG00000037474/ENSMUSG00000041431/ENSMUSG00000028333/…	Slfn1/Pim1/Ptpn6/Plk3/Cdt1/Cdkn1a/Cdk1/Tgfb1/Nek6/Lmnb1/Clspn/Phb2/Bid/Npm1/Akt1/Gpnmb/Gpr132/Anxa1/Dtl/Ccnb1/Anp32b/Eif4g1/Bub1b/Ube2c/Ier3/Cdc45/Cdk2ap2/Pid1/Psme3/Ccnd1/Cdk4/Brca1/Birc5/Cdca5/E2f1/Cdc6/Chek1/Cenpe/Adam17/Trip13/Aif1/E2f7/Apex1/Ticrr/Babam2/Rps27l/Pinx1/Cdkn2d/Id2/Stil/Cdc25a/Bub3/Dync1li1/Blm/Rgcc/Rcc2/Cenpf/Pidd1/Psme2/Rnaseh2b/Plk1/Rpa2/Dbf4/Tjp3/Ttk/Psme1/Ecd/Pdpn/Fzr1/Macr…	126
BP	GO:0006979	response to oxidative stress	164/5389	376/17619	4.95115e-08	1.43247e-06	ENSMUSG00000026822/ENSMUSG00000005413/ENSMUSG00000006818/ENSMUSG00000042677/ENSMUSG00000015950/ENSMUSG00000024953/ENSMUSG00000019850/ENSMUSG00000017737/ENSMUSG00000021591/ENSMUSG00000031722/ENSMUSG00000075705/ENSMUSG00000031584/ENSMUSG00000037580/ENSMUSG00000028978/ENSMUSG00000056201/ENSMUSG00000025877/ENSMUSG00000028680/ENSMUSG00000025130/ENSMUSG00000021109/ENSMUSG00000043613/ENSMUSG00000024401/…	Lcn2/Hmox1/Sod2/Zc3h12a/Ncf1/Prdx5/Tnfaip3/Mmp9/Glrx/Hp/Msrb1/Gsr/Gch1/Nos3/Cfl1/Hk3/Plk3/P4hb/Hif1a/Mmp3/Tnf/Cyp1b1/Psmb5/Abcc1/Prkcd/G6pdx/Txnrd1/Psap/Rack1/Tlr6/Akt1/Jak2/Nup93/Mapk13/Lig1/Anxa1/Grk2/1600014C10Rik/Xbp1/Atf4/Apod/Atox1/Txn1/Melk/Rcan1/Psen1/Mcl1/Nfkb1/Ppp1r15b/Srxn1/Slc25a24/Mapk7/Il6/Txnl1/Ripk1/Ptk2b/Sesn2/Ucp2/Slc11a2/Prdx3/Gfer/Cln8/Trpm2/Apex1/Pnkp/Hnrnpd/Tor1a/Rwdd1/Map2k…	164
BP	GO:0042089	cytokine biosynthetic process	61/5389	110/17619	4.98438e-08	1.43512e-06	ENSMUSG00000027399/ENSMUSG00000056529/ENSMUSG00000026166/ENSMUSG00000032508/ENSMUSG00000059498/ENSMUSG00000027995/ENSMUSG00000021457/ENSMUSG00000016528/ENSMUSG00000056501/ENSMUSG00000053175/ENSMUSG00000024401/ENSMUSG00000015340/ENSMUSG00000028602/ENSMUSG00000025498/ENSMUSG00000051498/ENSMUSG00000052435/ENSMUSG00000029377/ENSMUSG00000021453/ENSMUSG00000027398/ENSMUSG00000026288/ENSMUSG00000051457/…	Il1a/Ptafr/Ccl20/Myd88/Fcgr3/Tlr2/Syk/Mapkapk2/Cebpb/Bcl3/Tnf/Cybb/Tnfrsf8/Irf7/Tlr6/Cebpe/Ereg/Gadd45g/Il1b/Inpp5d/Spn/Bcl10/Tirap/Map2k3/Prg4/Ifnar1/Nfkb1/Inhbb/Tlr7/Pcsk5/Il6/Card9/Il1rap/Mast2/Ube2j1/Hspb1/Il10/Rel/Tbk1/Rela/Thbs1/Lbp/Tlr1/Il27/Tlr4/Icosl/Tlr9/Ticam1/Zfpm1/Otud6b/Stat5a/Pawr/Cd276/Rnf128/Apoa2/Nlrp12/Elane/Traf6/Zfp36/Egr1/Nmi	61
BP	GO:0006605	protein targeting	138/5389	306/17619	5.10153e-08	1.46178e-06	ENSMUSG00000035385/ENSMUSG00000030786/ENSMUSG00000015950/ENSMUSG00000033220/ENSMUSG00000002984/ENSMUSG00000026341/ENSMUSG00000013701/ENSMUSG00000006304/ENSMUSG00000051413/ENSMUSG00000030082/ENSMUSG00000039960/ENSMUSG00000030591/ENSMUSG00000041355/ENSMUSG00000004446/ENSMUSG00000051391/ENSMUSG00000024312/ENSMUSG00000025980/ENSMUSG00000027828/ENSMUSG00000028111/ENSMUSG00000020849/ENSMUSG00000036718/…	Ccl2/Itgam/Ncf1/Rac2/Tomm40/Actr3/Timm23/Arpc2/Plagl2/Sec61a1/Rhou/Psmd8/Ssr2/Bid/Ywhag/Wdr46/Hspd1/Ssr3/Ctsk/Ywhae/Micall2/Timm8a1/Chmp4b/Psmb7/Rab8b/Sec61b/Ube2j2/Timm17a/Pmpca/Kat2a/Ywhaz/Zdhhc6/Grpel1/Hspa8/Timm50/Srpr/Ube2d3/Samm50/Nup54/Syngr2/Parl/Ssr1/Ywhab/Tomm22/Srp9/Wdr75/Srp72/Timm10/Ube2l3/Mlph/Ugcg/Hyou1/Akap12/Ruvbl1/Timm13/Rpl11/Zdhhc7/Gsk3a/Cib1/Cdk5r1/Rab7/Cemip/Spcs2/Gosr2/Srp1…	138
BP	GO:0002366	leukocyte activation involved in immune response	107/5389	225/17619	5.96562e-08	1.7012e-06	ENSMUSG00000005413/ENSMUSG00000026177/ENSMUSG00000056529/ENSMUSG00000030786/ENSMUSG00000030413/ENSMUSG00000058715/ENSMUSG00000021998/ENSMUSG00000019850/ENSMUSG00000034266/ENSMUSG00000032691/ENSMUSG00000033220/ENSMUSG00000021457/ENSMUSG00000030579/ENSMUSG00000052212/ENSMUSG00000028874/ENSMUSG00000002983/ENSMUSG00000000290/ENSMUSG00000028064/ENSMUSG00000030793/ENSMUSG00000035673/ENSMUSG00000030707/…	Hmox1/Slc11a1/Ptafr/Itgam/Pglyrp1/Fcer1g/Lcp1/Tnfaip3/Batf/Nlrp3/Rac2/Syk/Tyrobp/Cd177/Fgr/Relb/Itgb2/Sema4a/Pycard/Sbno2/Coro1a/Clec4e/Fes/Bcl3/Milr1/Havcr2/Icam1/Adora3/Ptger4/Kars/Myo1f/Apbb1ip/Tgfb1/Cd300a/Lgals1/Il4ra/Adora2b/Lgals3/Anxa3/Lyn/Hspd1/Gadd45g/Clec4d/Anxa1/Stat3/Stx11/Spn/Xbp1/Dll1/Rps6/Psen1/Stxbp2/Ywhaz/Il23a/Il6/Ptk2b/Dock2/Itgal/Plcg2/Cd244a/Exosc3/Ung/Abr/Plcl2/Exo1/Lfng/Cd…	107
BP	GO:0051054	positive regulation of DNA metabolic process	110/5389	233/17619	6.3469e-08	1.80131e-06	ENSMUSG00000040552/ENSMUSG00000018293/ENSMUSG00000060216/ENSMUSG00000022346/ENSMUSG00000001416/ENSMUSG00000029447/ENSMUSG00000006585/ENSMUSG00000024087/ENSMUSG00000042354/ENSMUSG00000022234/ENSMUSG00000019942/ENSMUSG00000002603/ENSMUSG00000034024/ENSMUSG00000021948/ENSMUSG00000025613/ENSMUSG00000018916/ENSMUSG00000003873/ENSMUSG00000027342/ENSMUSG00000029484/ENSMUSG00000074781/ENSMUSG00000057113/…	C3ar1/Pfn1/Arrb2/Myc/Cct3/Cct6a/Cdt1/Cyp1b1/Gnl3/Cct5/Cdk1/Tgfb1/Cct2/Prkcd/Cct8/Csf2/Bax/Pcna/Anxa3/Ube2n/Npm1/Akt1/Ereg/Cct7/Calr/Pnp/Rad51/Tcp1/Cdc42/Stoml2/Aurkb/Foxm1/Brca1/Cacybp/Cct4/Dkc1/Rfc5/Il6/E2f8/Ptk2b/Dnmt3l/Gfer/E2f7/Babam2/Trim28/Pnkp/Hnrnpd/Atf1/Exosc3/Ung/Shc1/Rps3/Blm/Chtf18/Rac1/Ptges3/Fbxo4/Dbf4/Nsd2/Map2k4/Parm1/Parp3/Hsp90ab1/Nabp2/Dnmt1/Tfrc/Atad5/Spidr/Dna2/Hras/Rfc4/Fgfr…	110
BP	GO:0009895	negative regulation of catabolic process	121/5389	262/17619	6.72401e-08	1.89063e-06	ENSMUSG00000001131/ENSMUSG00000005413/ENSMUSG00000026177/ENSMUSG00000020227/ENSMUSG00000032508/ENSMUSG00000019850/ENSMUSG00000031722/ENSMUSG00000016528/ENSMUSG00000031652/ENSMUSG00000030530/ENSMUSG00000023087/ENSMUSG00000024401/ENSMUSG00000020573/ENSMUSG00000032231/ENSMUSG00000020826/ENSMUSG00000045502/ENSMUSG00000041736/ENSMUSG00000028249/ENSMUSG00000001729/ENSMUSG00000033684/ENSMUSG00000004040/…	Timp1/Hmox1/Slc11a1/Irak3/Myd88/Tnfaip3/Hp/Mapkapk2/N4bp1/Furin/Noct/Tnf/Pik3cg/Anxa2/Nos2/Hcar2/Tspo/Sdcbp/Akt1/Qsox1/Stat3/Phb/Il1b/Eif4g1/Flna/Pbk/Chmp4b/Ier3/Tirap/Eif4g2/Psen1/Mcl1/Ptbp1/E2f1/Mad2l2/Dkc1/Ctsa/Usp14/Cptp/Ube2g2/Syncrip/Pabpc1/Sf3b3/Sec22b/Pin1/Ube2j1/Hnrnpd/Sgta/Il10/Rps7/Tbc1d14/Ptpn22/Hnrnpa0/Rela/Rasip1/Rpl11/Scfd1/Rraga/Dap/Rpl23/Snx3/Hsp90ab1/Pkp3/Mad2l1/Smarcc1/Trp53/Fb…	121
BP	GO:0009201	ribonucleoside triphosphate biosynthetic process	67/5389	125/17619	6.72504e-08	1.89063e-06	ENSMUSG00000032294/ENSMUSG00000028633/ENSMUSG00000062070/ENSMUSG00000033307/ENSMUSG00000022346/ENSMUSG00000025877/ENSMUSG00000011752/ENSMUSG00000027613/ENSMUSG00000021109/ENSMUSG00000023456/ENSMUSG00000037601/ENSMUSG00000002603/ENSMUSG00000059040/ENSMUSG00000020277/ENSMUSG00000036427/ENSMUSG00000030695/ENSMUSG00000062867/ENSMUSG00000001750/ENSMUSG00000028452/ENSMUSG00000037012/ENSMUSG00000007659/…	Pkm/Ctps/Pgk1/Mif/Myc/Hk3/Pgam1/Eif6/Hif1a/Tpi1/Nme1/Tgfb1/Eno1b/Pfkl/Gpi1/Aldoa/Impdh2/Tcirg1/Vcp/Hk1/Bcl2l1/Stat3/Pnp/Gale/Stoml2/Ier3/Pid1/Hk2/Atp5g1/Atp5pb/Atp5b/Atp5g3/Cyc1/Adpgk/Map2k1/Cox5b/Galk1/Cad/Atp5g2/Atp5a1/Atp5d/Atp5c1/Trp53/Fbp1/Atp5o/Gapdh/Atp5l/Atp5k/Hdac4/Mtch2/Atp5e/Atp6v0a2/Tigar/Pfkp/Ddit4/Nme4/Atp6v0a1/Slc25a13/Nme6/Atp5h/Atp5j/Htr2a/Igf1/Atp5j2/Prkaa1/Entpd1/Sirt6	67
BP	GO:0050921	positive regulation of chemotaxis	71/5389	135/17619	7.60611e-08	2.12828e-06	ENSMUSG00000035385/ENSMUSG00000052270/ENSMUSG00000029371/ENSMUSG00000023913/ENSMUSG00000049130/ENSMUSG00000058427/ENSMUSG00000029379/ENSMUSG00000040552/ENSMUSG00000033220/ENSMUSG00000042306/ENSMUSG00000025804/ENSMUSG00000029417/ENSMUSG00000014599/ENSMUSG00000004791/ENSMUSG00000029373/ENSMUSG00000018446/ENSMUSG00000034855/ENSMUSG00000031948/ENSMUSG00000029380/ENSMUSG00000002603/ENSMUSG00000018930/…	Ccl2/Fpr2/Cxcl5/Pla2g7/C5ar1/Cxcl2/Cxcl3/C3ar1/Rac2/S100a14/Ccr1/Cxcl9/Csf1/Pgf/Pf4/C1qbp/Cxcl10/Kars/Cxcl1/Tgfb1/Ccl4/Cxcl13/Nckap1l/Trpv4/Ptprj/Serpine1/Fn1/Gpsm3/Lpar1/Calr/Il1b/Tirap/Ripor2/Il23a/Ptk2b/Adam17/Aif1/Cxcl17/S1pr1/Hspb1/Ccl5/Cxcr2/Tnfsf14/Rac1/F7/Thbs1/Lbp/Il12a/Adam10/Ano6/Tubb2b/Cxcl12/Fgfr1/Creb3/Tiam1/Artn/Edn1/Itga2/Fgf2/Mapk14/Camk1d/Ccl19/Vegfc/Stx4a/Sell/Thbs4/Cmklr1/Il16…	71
BP	GO:0045860	positive regulation of protein kinase activity	181/5389	425/17619	8.14292e-08	2.26784e-06	ENSMUSG00000026981/ENSMUSG00000026177/ENSMUSG00000015950/ENSMUSG00000024235/ENSMUSG00000022221/ENSMUSG00000025473/ENSMUSG00000021457/ENSMUSG00000014599/ENSMUSG00000024014/ENSMUSG00000060216/ENSMUSG00000020901/ENSMUSG00000033307/ENSMUSG00000028613/ENSMUSG00000028862/ENSMUSG00000038037/ENSMUSG00000032688/ENSMUSG00000024401/ENSMUSG00000027540/ENSMUSG00000020573/ENSMUSG00000023067/ENSMUSG00000024621/…	Il1rn/Slc11a1/Ncf1/Map3k8/Ripk3/Adam8/Syk/Csf1/Pim1/Arrb2/Pik3r5/Mif/Lrp8/Map3k6/Socs1/Malt1/Tnf/Ptpn1/Pik3cg/Cdkn1a/Csf1r/Kars/Tgfb1/Cd300a/Cks1b/Dab2/Nek6/Chil1/Prkcd/Ralb/Gnai2/Iqgap3/Clspn/Tlr6/Tpx2/Cks2/Npm1/Akt1/Sdc4/Tnfrsf11a/Pik3r6/Jak2/Ereg/Gadd45g/Itgb3/Lpar1/Hspa5/Il1b/Ccnd3/Prok2/Tirap/Map2k3/Ccnd1/Ror2/Psen1/Map2k2/Cdc6/Erp29/Clu/Trf/Psmd10/Cenpe/Il23a/Nod2/Ripk1/Ptk2b/Map4k4/Adam17/…	181
BP	GO:0045454	cell redox homeostasis	38/5389	59/17619	8.46506e-08	2.34659e-06	ENSMUSG00000024953/ENSMUSG00000021591/ENSMUSG00000031584/ENSMUSG00000028843/ENSMUSG00000025130/ENSMUSG00000020250/ENSMUSG00000026820/ENSMUSG00000033684/ENSMUSG00000028367/ENSMUSG00000031068/ENSMUSG00000025746/ENSMUSG00000024583/ENSMUSG00000020571/ENSMUSG00000005354/ENSMUSG00000027248/ENSMUSG00000024997/ENSMUSG00000035960/ENSMUSG00000028343/ENSMUSG00000020844/ENSMUSG00000063856/ENSMUSG00000022498/…	Prdx5/Glrx/Gsr/Sh3bgrl3/P4hb/Txnrd1/Ptges2/Qsox1/Txn1/Glrx3/Il6/Txnl1/Pdia6/Txn2/Pdia3/Prdx3/Apex1/Erp44/Nxn/Gpx1/Txndc11/Pdia4/Dnajc10/Prdx1/Dld/Txndc9/Txndc5/Nfe2l2/Ero1a/Prdx2/Tmx1/Sco1/Glrx5/Selenos/Selenot/Ddit3/Qsox2/Egln2	38
BP	GO:0090023	positive regulation of neutrophil chemotaxis	23/5389	29/17619	8.52711e-08	2.35285e-06	ENSMUSG00000029371/ENSMUSG00000049130/ENSMUSG00000058427/ENSMUSG00000029379/ENSMUSG00000040552/ENSMUSG00000033220/ENSMUSG00000029373/ENSMUSG00000018446/ENSMUSG00000029380/ENSMUSG00000022488/ENSMUSG00000027398/ENSMUSG00000032041/ENSMUSG00000036006/ENSMUSG00000025383/ENSMUSG00000026180/ENSMUSG00000001847/ENSMUSG00000016024/ENSMUSG00000021367/ENSMUSG00000039145/ENSMUSG00000071005/ENSMUSG00000026581/…	Cxcl5/C5ar1/Cxcl2/Cxcl3/C3ar1/Rac2/Pf4/C1qbp/Cxcl1/Nckap1l/Il1b/Tirap/Ripor2/Il23a/Cxcr2/Rac1/Lbp/Edn1/Camk1d/Ccl19/Sell/Thbs4/Ppbp	23
BP	GO:0030100	regulation of endocytosis	113/5389	242/17619	8.79369e-08	2.41523e-06	ENSMUSG00000051439/ENSMUSG00000035385/ENSMUSG00000026177/ENSMUSG00000026582/ENSMUSG00000030474/ENSMUSG00000006519/ENSMUSG00000058715/ENSMUSG00000059498/ENSMUSG00000027995/ENSMUSG00000047798/ENSMUSG00000003283/ENSMUSG00000021457/ENSMUSG00000026656/ENSMUSG00000052212/ENSMUSG00000028874/ENSMUSG00000060216/ENSMUSG00000031504/ENSMUSG00000024164/ENSMUSG00000030793/ENSMUSG00000015947/ENSMUSG00000025351/…	Cd14/Ccl2/Slc11a1/Sele/Siglece/Cyba/Fcer1g/Fcgr3/Tlr2/Cd300lf/Hck/Syk/Fcgr2b/Cd177/Fgr/Arrb2/Rab20/C3/Pycard/Fcgr1/Cd63/Ptx3/Sirpa/Tnf/Ptpn1/Anxa2/Tgfb1/Cd300a/Dab2/Lgals3/Nckap1l/Rack1/Sdcbp/Sftpd/Serpine1/Bcl2l1/Calr/Rab5c/Gm5150/Il1b/Nsf/Ap2m1/Sh3gl1/Rapgef1/Picalm/Dll1/Lyar/Arf1/Clu/Flot1/Trf/Hspa8/Nod2/Dock2/Actn4/Plcg2/Atg3/Tor1a/B2m/Abr/Ap2a1/Unc119/Lrp1/Hnrnpk/Atg5/Dnm2/Cbl/Prtn3/Lbp/Itga…	113
BP	GO:0002263	cell activation involved in immune response	108/5389	229/17619	8.90539e-08	2.43468e-06	ENSMUSG00000005413/ENSMUSG00000026177/ENSMUSG00000056529/ENSMUSG00000030786/ENSMUSG00000030413/ENSMUSG00000058715/ENSMUSG00000021998/ENSMUSG00000019850/ENSMUSG00000034266/ENSMUSG00000032691/ENSMUSG00000033220/ENSMUSG00000021457/ENSMUSG00000030579/ENSMUSG00000052212/ENSMUSG00000028874/ENSMUSG00000002983/ENSMUSG00000000290/ENSMUSG00000028064/ENSMUSG00000030793/ENSMUSG00000035673/ENSMUSG00000030707/…	Hmox1/Slc11a1/Ptafr/Itgam/Pglyrp1/Fcer1g/Lcp1/Tnfaip3/Batf/Nlrp3/Rac2/Syk/Tyrobp/Cd177/Fgr/Relb/Itgb2/Sema4a/Pycard/Sbno2/Coro1a/Clec4e/Fes/Bcl3/Milr1/Havcr2/Icam1/Adora3/Ptger4/Kars/Myo1f/Apbb1ip/Tgfb1/Cd300a/Lgals1/Il4ra/Adora2b/Lgals3/Anxa3/Lyn/Hspd1/Gadd45g/Clec4d/Anxa1/Stat3/Stx11/Spn/Xbp1/Dll1/Rps6/Psen1/Stxbp2/Ywhaz/Il23a/Il6/Ptk2b/Dock2/Itgal/Plcg2/Cd244a/Exosc3/Ung/Abr/Plcl2/Exo1/Lfng/Cd…	108
BP	GO:0032543	mitochondrial translation	43/5389	70/17619	9.20201e-08	2.50429e-06	ENSMUSG00000018446/ENSMUSG00000029777/ENSMUSG00000010406/ENSMUSG00000001380/ENSMUSG00000027774/ENSMUSG00000024436/ENSMUSG00000035772/ENSMUSG00000036285/ENSMUSG00000024683/ENSMUSG00000041632/ENSMUSG00000040521/ENSMUSG00000037772/ENSMUSG00000021967/ENSMUSG00000002767/ENSMUSG00000045948/ENSMUSG00000030335/ENSMUSG00000063787/ENSMUSG00000016833/ENSMUSG00000049960/ENSMUSG00000073838/ENSMUSG00000029815/…	C1qbp/Gars/Mrpl52/Hars/Gfm1/Mrps18b/Mrps2/Noa1/Mrpl16/Mrps27/Tsfm/Mrpl23/Mrpl57/Mrpl2/Mrps12/Mrpl51/Chchd1/Mrps18c/Mrps16/Tufm/Malsu1/Uqcc2/Mpv17l2/Yars2/Mrpl44/Mrps15/Tars2/Mrpl10/Mrps25/Mrps11/Alkbh1/Lrpprc/Mrps34/Rars2/Mrps18a/Ndufa7/Mrpl47/Coa3/Gfm2/Lars2/Mrpl58/Iars2/Mrps21	43
BP	GO:0099024	plasma membrane invagination	37/5389	57/17619	9.25327e-08	2.5068e-06	ENSMUSG00000025044/ENSMUSG00000030786/ENSMUSG00000030474/ENSMUSG00000058715/ENSMUSG00000059498/ENSMUSG00000051682/ENSMUSG00000033220/ENSMUSG00000026656/ENSMUSG00000000290/ENSMUSG00000024164/ENSMUSG00000015947/ENSMUSG00000037902/ENSMUSG00000073982/ENSMUSG00000034652/ENSMUSG00000022488/ENSMUSG00000023992/ENSMUSG00000020897/ENSMUSG00000042364/ENSMUSG00000048076/ENSMUSG00000007815/ENSMUSG00000022443/…	Msr1/Itgam/Siglece/Fcer1g/Fcgr3/Treml4/Rac2/Fcgr2b/Itgb2/C3/Fcgr1/Sirpa/Rhog/Cd300a/Nckap1l/Trem2/Aurkb/Snx18/Arf1/Rhoa/Myh9/Aif1/Rac1/Thbs1/Sh3bp1/Lbp/Bin2/Abca7/Ano6/Spire1/Snx9/Itga2/Becn1/Xkr8/Arhgap25/Adgrb1/Alkbh4	37
BP	GO:0046916	cellular transition metal ion homeostasis	47/5389	79/17619	9.60017e-08	2.58901e-06	ENSMUSG00000005413/ENSMUSG00000026177/ENSMUSG00000022094/ENSMUSG00000024661/ENSMUSG00000003617/ENSMUSG00000022346/ENSMUSG00000021109/ENSMUSG00000030895/ENSMUSG00000047443/ENSMUSG00000066152/ENSMUSG00000031765/ENSMUSG00000013160/ENSMUSG00000018585/ENSMUSG00000050708/ENSMUSG00000048076/ENSMUSG00000032554/ENSMUSG00000053897/ENSMUSG00000063354/ENSMUSG00000023030/ENSMUSG00000042111/ENSMUSG00000022503/…	Hmox1/Slc11a1/Slc39a14/Fth1/Cp/Myc/Hif1a/Hpx/Erfe/Slc31a2/Mt1/Atp6v0d1/Atox1/Ftl1/Arf1/Trf/Slc39a8/Slc39a4/Slc11a2/Ccdc115/Nubp1/Tmem199/Tfrc/Ttc7/Atp6v1g1/Iscu/Mt4/Slc39a7/Atp6ap1/Mt2/Atp13a2/Atp6v0a2/Slc39a6/Cox19/Ncoa4/Slc40a1/Slc31a1/Sco1/Slc30a4/Slc39a5/Aco1/Atp6v1a/Slc30a5/Slc30a7/Commd1/Slc30a6/Slc39a10	47
BP	GO:0002573	myeloid leukocyte differentiation	97/5389	201/17619	1.00892e-07	2.68383e-06	ENSMUSG00000022831/ENSMUSG00000030786/ENSMUSG00000000982/ENSMUSG00000058715/ENSMUSG00000002111/ENSMUSG00000034266/ENSMUSG00000027995/ENSMUSG00000066684/ENSMUSG00000047798/ENSMUSG00000025804/ENSMUSG00000025473/ENSMUSG00000014599/ENSMUSG00000030579/ENSMUSG00000056501/ENSMUSG00000032501/ENSMUSG00000002983/ENSMUSG00000022346/ENSMUSG00000038301/ENSMUSG00000058818/ENSMUSG00000035673/ENSMUSG00000029373/…	Hcls1/Itgam/Ccl3/Fcer1g/Spi1/Batf/Tlr2/Pilrb1/Cd300lf/Ccr1/Adam8/Csf1/Tyrobp/Cebpb/Trib1/Relb/Myc/Snx10/Pirb/Sbno2/Pf4/Fam20c/Fstl3/Junb/C1qc/Cd101/Tnf/Mafb/Ubash3b/Anxa2/Csf1r/Nme1/Tgfb1/Csf2/Lyn/Ptpn2/Tnfrsf11a/Cebpe/Itgb3/Csf3/Trem2/Inpp5d/Fbn1/Tfe3/Ror2/Psen1/Rbpj/Ocstamp/Ltbr/Trf/Gfi1b/Ikzf1/Il23a/Ripk1/Ceacam1/Ctnnbip1/Id2/Epha2/Esrra/Ccl5/Tnfsf11/Rara/Rassf2/Runx1/Thoc5/Prtn3/Il3ra/Gab2/Li…	97
BP	GO:0045787	positive regulation of cell cycle	144/5389	325/17619	1.01056e-07	2.68383e-06	ENSMUSG00000027399/ENSMUSG00000022218/ENSMUSG00000024014/ENSMUSG00000033307/ENSMUSG00000022346/ENSMUSG00000033644/ENSMUSG00000006585/ENSMUSG00000024401/ENSMUSG00000040463/ENSMUSG00000023067/ENSMUSG00000019942/ENSMUSG00000005732/ENSMUSG00000002603/ENSMUSG00000028044/ENSMUSG00000024590/ENSMUSG00000109511/ENSMUSG00000031490/ENSMUSG00000004264/ENSMUSG00000062248/ENSMUSG00000057113/ENSMUSG00000001729/…	Il1a/Tgm1/Pim1/Mif/Myc/Piwil2/Cdt1/Tnf/Mybbp1a/Cdkn1a/Cdk1/Ranbp1/Tgfb1/Cks1b/Lmnb1/Nup62/Eif4ebp1/Phb2/Cks2/Npm1/Akt1/Fosl1/Eif4e/Ereg/Anxa1/Calr/Dtl/Ccnb1/Aurkb/Il1b/Anp32b/Eif4g1/Ccnd3/Ube2c/Cdc45/Racgap1/Asns/Ccnd1/Cdk4/Rassf1/Brca1/Birc5/Cdca5/Cdc6/Chek1/Ripor2/Psmd10/Cenpe/Aurka/Ccn2/Spag5/E2f8/Rrp8/Adam17/Rhoa/Aif1/E2f7/Apex1/Ptpn11/Kif3b/Psrc1/Id2/Lfng/Rps15a/Stil/Cdc25a/Il10/Ccnyl1/Dync1…	144
BP	GO:0008608	attachment of spindle microtubules to kinetochore	24/5389	31/17619	1.01539e-07	2.68383e-06	ENSMUSG00000006585/ENSMUSG00000041431/ENSMUSG00000028678/ENSMUSG00000023015/ENSMUSG00000026683/ENSMUSG00000045328/ENSMUSG00000002055/ENSMUSG00000066979/ENSMUSG00000027699/ENSMUSG00000023940/ENSMUSG00000040945/ENSMUSG00000027331/ENSMUSG00000029554/ENSMUSG00000030965/ENSMUSG00000027326/ENSMUSG00000039630/ENSMUSG00000024056/ENSMUSG00000027635/ENSMUSG00000035086/ENSMUSG00000015149/ENSMUSG00000017421/…	Cdt1/Ccnb1/Kif2c/Racgap1/Nuf2/Cenpe/Spag5/Bub3/Ect2/Sgo1/Rcc2/Knstrn/Mad1l1/Abraxas2/Knl1/Hnrnpu/Ndc80/Dsn1/Becn1/Sirt2/Zfp207/Brca2/Seh1l/Nek2	24
BP	GO:0071624	positive regulation of granulocyte chemotaxis	24/5389	31/17619	1.01539e-07	2.68383e-06	ENSMUSG00000029371/ENSMUSG00000049130/ENSMUSG00000058427/ENSMUSG00000029379/ENSMUSG00000040552/ENSMUSG00000033220/ENSMUSG00000042306/ENSMUSG00000029373/ENSMUSG00000018446/ENSMUSG00000029380/ENSMUSG00000022488/ENSMUSG00000027398/ENSMUSG00000032041/ENSMUSG00000036006/ENSMUSG00000025383/ENSMUSG00000026180/ENSMUSG00000001847/ENSMUSG00000016024/ENSMUSG00000021367/ENSMUSG00000039145/ENSMUSG00000071005/…	Cxcl5/C5ar1/Cxcl2/Cxcl3/C3ar1/Rac2/S100a14/Pf4/C1qbp/Cxcl1/Nckap1l/Il1b/Tirap/Ripor2/Il23a/Cxcr2/Rac1/Lbp/Edn1/Camk1d/Ccl19/Sell/Thbs4/Ppbp	24
BP	GO:0007051	spindle organization	84/5389	168/17619	1.01769e-07	2.68383e-06	ENSMUSG00000001525/ENSMUSG00000078945/ENSMUSG00000032000/ENSMUSG00000005732/ENSMUSG00000001440/ENSMUSG00000109511/ENSMUSG00000028896/ENSMUSG00000027469/ENSMUSG00000037313/ENSMUSG00000041431/ENSMUSG00000020897/ENSMUSG00000031328/ENSMUSG00000038467/ENSMUSG00000023015/ENSMUSG00000079553/ENSMUSG00000026683/ENSMUSG00000007564/ENSMUSG00000017716/ENSMUSG00000035198/ENSMUSG00000058290/ENSMUSG00000036006/…	Tubb5/Naip2/Birc3/Ranbp1/Kpnb1/Nup62/Rcc1/Tpx2/Tacc3/Ccnb1/Aurkb/Flna/Chmp4b/Racgap1/Kifc1/Nuf2/Ppp2r1a/Birc5/Tubg1/Espl1/Ripor2/Cenpe/Ntmt1/Aurka/Spag5/Ezr/Rhoa/Myh9/Mybl2/Sac3d1/Bccip/Washc5/Kif3b/Kif11/Chmp2a/Psrc1/Cdc20/Rgs14/Nlrc4/Rps3/Stil/Rnf4/Plk1/Knstrn/Chmp1a/Cltc/Rae1/Parp3/Wdr62/Abraxas2/Ptpa/Naip5/Naip1/Rab11a/Aunip/Hnrnpu/Ndc80/Birc2/Kif23/Dctn2/Bora/Ranbp3/Csnk1d/Haus6/Vps4b/Hdac3/…	84
BP	GO:0051170	import into nucleus	82/5389	163/17619	1.02341e-07	2.68701e-06	ENSMUSG00000042677/ENSMUSG00000029430/ENSMUSG00000056201/ENSMUSG00000053175/ENSMUSG00000030662/ENSMUSG00000024401/ENSMUSG00000023067/ENSMUSG00000019942/ENSMUSG00000005732/ENSMUSG00000002603/ENSMUSG00000021025/ENSMUSG00000021948/ENSMUSG00000001440/ENSMUSG00000109511/ENSMUSG00000024349/ENSMUSG00000002319/ENSMUSG00000004264/ENSMUSG00000049723/ENSMUSG00000001729/ENSMUSG00000030341/ENSMUSG00000024789/…	Zc3h12a/Ran/Cfl1/Bcl3/Ipo5/Tnf/Cdkn1a/Cdk1/Ranbp1/Tgfb1/Nfkbia/Prkcd/Kpnb1/Nup62/Sting1/Ipo4/Phb2/Mmp12/Akt1/Tnfrsf1a/Jak2/Nup93/Kpna2/Stat3/Apod/Txn1/Sec61b/Brca1/Psen1/Heatr3/Nxt1/Zpr1/Hspa8/Kpna3/Il6/Nutf2/Nup54/Nup50/Ppp2ca/Kpna1/Ect2/Ipo9/Ppp3r1/Rae1/Gm49336/Pola2/Hsp90ab1/Cse1l/Trp53/Nup107/Nup85/Htatip2/Kpna4/Nup188/Ipo11/Ipo7/Rbm22/Chp1/Nup98/Nup155/Prkag1/Mapk14/Gckr/Ranbp3/Tnpo3/Hsp90aa…	82
BP	GO:0050714	positive regulation of protein secretion	120/5389	261/17619	1.03131e-07	2.69589e-06	ENSMUSG00000051439/ENSMUSG00000029915/ENSMUSG00000027399/ENSMUSG00000023349/ENSMUSG00000000982/ENSMUSG00000027995/ENSMUSG00000032691/ENSMUSG00000021591/ENSMUSG00000021457/ENSMUSG00000028874/ENSMUSG00000033307/ENSMUSG00000030793/ENSMUSG00000030142/ENSMUSG00000021109/ENSMUSG00000016496/ENSMUSG00000002897/ENSMUSG00000020178/ENSMUSG00000024401/ENSMUSG00000020399/ENSMUSG00000039942/ENSMUSG00000033467/…	Cd14/Clec5a/Il1a/Clec4n/Ccl3/Tlr2/Nlrp3/Glrx/Syk/Fgr/Mif/Pycard/Clec4e/Hif1a/Cd274/Il17ra/Adora2a/Tnf/Havcr2/Ptger4/Crlf2/Csf1r/Kars/Arid5a/Tgfb1/Il4ra/Hcar2/Gpi1/Ncl/Ankrd1/Casp4/Ccr5/Mmp12/Trpv4/Jak2/Hspd1/Hk1/Mapk11/Il1b/Xbp1/Lpl/Gsdmd/Cd34/Serp1/Ptbp1/Glud1/Ifnar1/Arf1/Chia1/Ppard/Il6/Nod2/Ezr/Kcnn4/Nnat/Trpm2/Ffar2/Il1rap/Ptpn23/Cd244a/Ceacam1/Unc93b1/Gja1/Cd84/Mmp13/Il10/Lgals9/Rgcc/Cd38/Pt…	120
BP	GO:0032943	mononuclear cell proliferation	126/5389	277/17619	1.06009e-07	2.75901e-06	ENSMUSG00000019987/ENSMUSG00000026177/ENSMUSG00000047810/ENSMUSG00000030786/ENSMUSG00000003206/ENSMUSG00000029082/ENSMUSG00000032508/ENSMUSG00000033220/ENSMUSG00000028633/ENSMUSG00000022221/ENSMUSG00000021125/ENSMUSG00000075122/ENSMUSG00000021457/ENSMUSG00000014599/ENSMUSG00000026656/ENSMUSG00000056501/ENSMUSG00000078763/ENSMUSG00000004266/ENSMUSG00000033307/ENSMUSG00000000290/ENSMUSG00000005087/…	Arg1/Slc11a1/Ccdc88b/Itgam/Ebi3/Bst1/Myd88/Rac2/Ctps/Ripk3/Arg2/Cd80/Syk/Csf1/Fcgr2b/Cebpb/Slfn1/Ptpn6/Mif/Itgb2/Cd44/Pycard/Coro1a/Malt1/Cd274/Havcr2/Vsir/Cdkn1a/Lst1/Tgfb1/Cd300a/Lgals3/Prkcd/Bax/Nckap1l/Fkbp1a/Impdh2/Lyn/Sftpd/Gpnmb/Sdc4/Hells/Hspd1/Tarm1/Anxa1/Pnp/Il1b/Inpp5d/Spn/Msn/Ccnd3/Tirap/Elf4/Rps6/Vcam1/Ripor2/Il23a/Il6/Cd86/Dock2/Aif1/Itgal/Cd244a/Ceacam1/Plcl2/Rps3/Casp3/Ccl5/Lrrc32…	126
BP	GO:0019439	aromatic compound catabolic process	187/5389	443/17619	1.07096e-07	2.77519e-06	ENSMUSG00000005413/ENSMUSG00000026177/ENSMUSG00000020407/ENSMUSG00000028599/ENSMUSG00000042677/ENSMUSG00000015950/ENSMUSG00000032508/ENSMUSG00000032294/ENSMUSG00000062070/ENSMUSG00000016528/ENSMUSG00000063229/ENSMUSG00000033307/ENSMUSG00000026480/ENSMUSG00000022346/ENSMUSG00000025877/ENSMUSG00000011752/ENSMUSG00000058624/ENSMUSG00000027613/ENSMUSG00000021109/ENSMUSG00000023087/ENSMUSG00000023456/…	Hmox1/Slc11a1/Upp1/Tnfrsf1b/Zc3h12a/Ncf1/Myd88/Pkm/Pgk1/Mapkapk2/Ldha/Mif/Ncf2/Myc/Hk3/Pgam1/Gda/Eif6/Hif1a/Noct/Tpi1/Ahcy/Pabpc4/Eno1b/Pfkl/Mrto4/Gpi1/Aldoa/Bax/Rack1/Tbrg4/Npm1/Etf1/Pde1b/Vcp/Entpd3/Hk1/Gspt1/Stat3/Pnp/Gale/Rnps1/Vim/Ier3/Dctpp1/Tirap/Pop1/Cnot9/Dera/Ptbp1/Hk2/Snd1/E2f1/Tatdn2/Ugt1a7c/Dio2/Pde12/Zpr1/Dkc1/Blvra/Dut/Eif4a3/Lsm2/Syncrip/Hint1/Exosc9/Pabpc1/Apex1/Adpgk/Lsm4/Hnrnpd…	187
BP	GO:0052547	regulation of peptidase activity	163/5389	377/17619	1.09725e-07	2.831e-06	ENSMUSG00000001131/ENSMUSG00000021091/ENSMUSG00000028599/ENSMUSG00000079012/ENSMUSG00000005054/ENSMUSG00000099974/ENSMUSG00000017002/ENSMUSG00000032691/ENSMUSG00000017737/ENSMUSG00000022902/ENSMUSG00000046223/ENSMUSG00000071562/ENSMUSG00000057789/ENSMUSG00000060216/ENSMUSG00000062345/ENSMUSG00000022346/ENSMUSG00000005087/ENSMUSG00000030793/ENSMUSG00000021486/ENSMUSG00000032359/ENSMUSG00000047281/…	Timp1/Serpina3n/Tnfrsf1b/Serpina3m/Cstb/Bcl2a1d/Slpi/Nlrp3/Mmp9/Stfa2/Plaur/Stfa1/Bak1/Arrb2/Serpinb2/Myc/Cd44/Pycard/Prelid1/Ctsh/Sfn/Furin/Naip2/Adora2a/Tnf/Birc3/Kars/Ngp/F3/Gpi1/Serpina3i/Bax/Rack1/Casp4/Lyn/Bid/Akt1/Jak2/Fas/Hspd1/Serpine1/Vcp/Pmaip1/Stat3/Ecm1/Anp32b/Mefv/Bcl10/S100a8/Serpina3g/Psme3/Picalm/Birc5/S100a9/Nle1/Cycs/Tfpi2/Psma3/Ccn2/Il6/Rhoa/Slc11a2/Tank/A2ml1/Rps27l/Ppp2ca/Cd…	163
BP	GO:0009142	nucleoside triphosphate biosynthetic process	71/5389	136/17619	1.11802e-07	2.87217e-06	ENSMUSG00000032294/ENSMUSG00000028633/ENSMUSG00000062070/ENSMUSG00000033307/ENSMUSG00000022346/ENSMUSG00000025877/ENSMUSG00000011752/ENSMUSG00000027613/ENSMUSG00000021109/ENSMUSG00000023456/ENSMUSG00000037601/ENSMUSG00000002603/ENSMUSG00000059040/ENSMUSG00000020277/ENSMUSG00000036427/ENSMUSG00000030695/ENSMUSG00000062867/ENSMUSG00000001750/ENSMUSG00000028452/ENSMUSG00000037012/ENSMUSG00000007659/…	Pkm/Ctps/Pgk1/Mif/Myc/Hk3/Pgam1/Eif6/Hif1a/Tpi1/Nme1/Tgfb1/Eno1b/Pfkl/Gpi1/Aldoa/Impdh2/Tcirg1/Vcp/Hk1/Bcl2l1/Cmpk1/Stat3/Pnp/Gale/Stoml2/Ier3/Pid1/Hk2/Atp5g1/Atp5pb/Atp5b/Atp5g3/Cyc1/Adpgk/Map2k1/Cox5b/Galk1/Cad/Atp5g2/Atp5a1/Atp5d/Atp5c1/Trp53/Fbp1/Atp5o/Gapdh/Atp5l/Atp5k/Hdac4/Mtch2/Atp5e/Atp6v0a2/Tigar/Ak4/Pfkp/Ddit4/Dtymk/Nme4/Atp6v0a1/Slc25a13/Nme6/Ak5/Atp5h/Atp5j/Htr2a/Igf1/Atp5j2/Prkaa1/E…	71
BP	GO:0002793	positive regulation of peptide secretion	130/5389	288/17619	1.1556e-07	2.95595e-06	ENSMUSG00000051439/ENSMUSG00000029915/ENSMUSG00000027399/ENSMUSG00000023349/ENSMUSG00000000982/ENSMUSG00000027995/ENSMUSG00000032691/ENSMUSG00000021591/ENSMUSG00000021457/ENSMUSG00000028874/ENSMUSG00000033307/ENSMUSG00000030793/ENSMUSG00000030142/ENSMUSG00000020684/ENSMUSG00000021109/ENSMUSG00000016496/ENSMUSG00000002897/ENSMUSG00000020178/ENSMUSG00000024401/ENSMUSG00000020399/ENSMUSG00000039942/…	Cd14/Clec5a/Il1a/Clec4n/Ccl3/Tlr2/Nlrp3/Glrx/Syk/Fgr/Mif/Pycard/Clec4e/Rasl10b/Hif1a/Cd274/Il17ra/Adora2a/Tnf/Havcr2/Ptger4/Crlf2/Csf1r/Kars/Arid5a/Tgfb1/Il4ra/Hcar2/Gpi1/Ncl/Ankrd1/Casp4/Ccr5/Mmp12/Trpv4/Jak2/Hspd1/Hk1/Mapk11/Il1b/Xbp1/Lpl/S100a8/Gsdmd/Cd34/Rab8b/Serp1/S100a9/Ptbp1/Glud1/Ifnar1/Arf1/Chia1/Ppard/Il6/Nod2/Ezr/Kcnn4/Nnat/Trpm2/Ffar2/Il1rap/Ptpn23/Cd244a/Ceacam1/Unc93b1/Gja1/Cd84/Ai…	130
BP	GO:0046651	lymphocyte proliferation	125/5389	275/17619	1.24954e-07	3.18259e-06	ENSMUSG00000019987/ENSMUSG00000026177/ENSMUSG00000047810/ENSMUSG00000030786/ENSMUSG00000003206/ENSMUSG00000029082/ENSMUSG00000032508/ENSMUSG00000033220/ENSMUSG00000028633/ENSMUSG00000022221/ENSMUSG00000021125/ENSMUSG00000075122/ENSMUSG00000021457/ENSMUSG00000026656/ENSMUSG00000056501/ENSMUSG00000078763/ENSMUSG00000004266/ENSMUSG00000033307/ENSMUSG00000000290/ENSMUSG00000005087/ENSMUSG00000030793/…	Arg1/Slc11a1/Ccdc88b/Itgam/Ebi3/Bst1/Myd88/Rac2/Ctps/Ripk3/Arg2/Cd80/Syk/Fcgr2b/Cebpb/Slfn1/Ptpn6/Mif/Itgb2/Cd44/Pycard/Coro1a/Malt1/Cd274/Havcr2/Vsir/Cdkn1a/Lst1/Tgfb1/Cd300a/Lgals3/Prkcd/Bax/Nckap1l/Fkbp1a/Impdh2/Lyn/Sftpd/Gpnmb/Sdc4/Hells/Hspd1/Tarm1/Anxa1/Pnp/Il1b/Inpp5d/Spn/Msn/Ccnd3/Tirap/Elf4/Rps6/Vcam1/Ripor2/Il23a/Il6/Cd86/Dock2/Aif1/Itgal/Cd244a/Ceacam1/Plcl2/Rps3/Casp3/Ccl5/Lrrc32/Hprt…	125
BP	GO:1903708	positive regulation of hemopoiesis	92/5389	189/17619	1.28909e-07	3.2516e-06	ENSMUSG00000022831/ENSMUSG00000030786/ENSMUSG00000000982/ENSMUSG00000000957/ENSMUSG00000032691/ENSMUSG00000025804/ENSMUSG00000025473/ENSMUSG00000021457/ENSMUSG00000014599/ENSMUSG00000032501/ENSMUSG00000041324/ENSMUSG00000038037/ENSMUSG00000029373/ENSMUSG00000053158/ENSMUSG00000021109/ENSMUSG00000086564/ENSMUSG00000024401/ENSMUSG00000024621/ENSMUSG00000029380/ENSMUSG00000002603/ENSMUSG00000109324/…	Hcls1/Itgam/Ccl3/Mmp14/Nlrp3/Ccr1/Adam8/Syk/Csf1/Trib1/Inhba/Socs1/Pf4/Fes/Hif1a/Cd101/Tnf/Csf1r/Cxcl1/Tgfb1/Prmt1/Il4ra/Il2rg/Egr3/Nckap1l/Pik3r6/Itgb3/Csf3/Anxa1/Stat3/Pnp/Il1b/Inpp5d/Xbp1/Il1rl2/Ror2/Ocstamp/Acvr1b/Gfi1b/Ikzf1/Il23a/Il6/Ripk1/Hmgb2/Rhoa/Ctnnbip1/Id2/Isg15/Ccl5/Ada/Lgals9/Tnfsf11/Rara/Runx1/Zbtb16/Lif/Il12a/Hax1/Ppp2r3c/Klf10/Atp6ap1/Shb/Stat5a/Mapk14/Ptprc/Notch2/Vnn1/Hsp90aa1…	92
BP	GO:0036503	ERAD pathway	52/5389	91/17619	1.29099e-07	3.2516e-06	ENSMUSG00000030603/ENSMUSG00000052384/ENSMUSG00000028932/ENSMUSG00000022769/ENSMUSG00000028452/ENSMUSG00000020708/ENSMUSG00000019188/ENSMUSG00000002102/ENSMUSG00000026864/ENSMUSG00000039703/ENSMUSG00000021178/ENSMUSG00000053317/ENSMUSG00000021832/ENSMUSG00000023286/ENSMUSG00000030104/ENSMUSG00000047879/ENSMUSG00000009293/ENSMUSG00000022365/ENSMUSG00000028277/ENSMUSG00000026849/ENSMUSG00000025858/…	Psmc4/Nrros/Psmc2/Sdf2l1/Vcp/Psmc5/H13/Psmc3/Hspa5/Nploc4/Psmc1/Sec61b/Psmc6/Ube2j2/Edem1/Usp14/Ube2g2/Derl1/Ube2j1/Tor1a/Get4/Sgta/Rnf121/Erlin1/Dnajc10/Edem2/Ubac2/Uggt1/Wfs1/Tmem259/Aup1/Stt3b/Amfr/Ubqln1/Ubxn4/Ubxn8/Faf2/Ubxn1/Ufd1/Selenos/Trim13/Dnajb12/Stub1/Rnf185/Rnf103/Erlin2/Syvn1/Hsp90b1/Usp25/Fbxo6/Bcap31/Foxred2	52
BP	GO:0006414	translational elongation	32/5389	47/17619	1.293e-07	3.2516e-06	ENSMUSG00000078812/ENSMUSG00000031960/ENSMUSG00000020372/ENSMUSG00000071644/ENSMUSG00000033554/ENSMUSG00000025967/ENSMUSG00000027774/ENSMUSG00000025580/ENSMUSG00000028540/ENSMUSG00000055762/ENSMUSG00000025508/ENSMUSG00000026511/ENSMUSG00000007892/ENSMUSG00000040521/ENSMUSG00000037742/ENSMUSG00000039782/ENSMUSG00000020929/ENSMUSG00000034994/ENSMUSG00000073838/ENSMUSG00000035139/ENSMUSG00000026248/…	Eif5a/Aars/Rack1/Eef1g/Dph5/Eef1b2/Gfm1/Eif4a3/Dph2/Eef1d/Rplp2/Srp9/Rplp1/Tsfm/Eef1a1/Cpeb2/Eftud2/Eef2/Tufm/Secisbp2/Mrpl44/Efl1/Zfp598/Dph1/Alkbh1/Dph3/Usp16/Hbs1l/Gtpbp1/Mrpl58/Eefsec/Dph6	32
BP	GO:0010324	membrane invagination	40/5389	64/17619	1.31029e-07	3.28123e-06	ENSMUSG00000025044/ENSMUSG00000030786/ENSMUSG00000030474/ENSMUSG00000058715/ENSMUSG00000059498/ENSMUSG00000051682/ENSMUSG00000033220/ENSMUSG00000026656/ENSMUSG00000000290/ENSMUSG00000024164/ENSMUSG00000015947/ENSMUSG00000037902/ENSMUSG00000073982/ENSMUSG00000034652/ENSMUSG00000022488/ENSMUSG00000023992/ENSMUSG00000020897/ENSMUSG00000042364/ENSMUSG00000048076/ENSMUSG00000007815/ENSMUSG00000022443/…	Msr1/Itgam/Siglece/Fcer1g/Fcgr3/Treml4/Rac2/Fcgr2b/Itgb2/C3/Fcgr1/Sirpa/Rhog/Cd300a/Nckap1l/Trem2/Aurkb/Snx18/Arf1/Rhoa/Myh9/Aif1/Chmp2a/Rac1/Thbs1/Sh3bp1/Lbp/Snx3/Bin2/Abca7/Ano6/Spire1/Snx9/Itga2/Hgs/Becn1/Xkr8/Arhgap25/Adgrb1/Alkbh4	40
BP	GO:0009206	purine ribonucleoside triphosphate biosynthetic process	65/5389	122/17619	1.41442e-07	3.50315e-06	ENSMUSG00000032294/ENSMUSG00000062070/ENSMUSG00000033307/ENSMUSG00000022346/ENSMUSG00000025877/ENSMUSG00000011752/ENSMUSG00000027613/ENSMUSG00000021109/ENSMUSG00000023456/ENSMUSG00000037601/ENSMUSG00000002603/ENSMUSG00000059040/ENSMUSG00000020277/ENSMUSG00000036427/ENSMUSG00000030695/ENSMUSG00000062867/ENSMUSG00000001750/ENSMUSG00000028452/ENSMUSG00000037012/ENSMUSG00000007659/ENSMUSG00000004040/…	Pkm/Pgk1/Mif/Myc/Hk3/Pgam1/Eif6/Hif1a/Tpi1/Nme1/Tgfb1/Eno1b/Pfkl/Gpi1/Aldoa/Impdh2/Tcirg1/Vcp/Hk1/Bcl2l1/Stat3/Pnp/Gale/Stoml2/Ier3/Pid1/Hk2/Atp5g1/Atp5pb/Atp5b/Atp5g3/Cyc1/Adpgk/Map2k1/Cox5b/Galk1/Atp5g2/Atp5a1/Atp5d/Atp5c1/Trp53/Fbp1/Atp5o/Gapdh/Atp5l/Atp5k/Hdac4/Mtch2/Atp5e/Atp6v0a2/Tigar/Pfkp/Ddit4/Nme4/Atp6v0a1/Slc25a13/Nme6/Atp5h/Atp5j/Htr2a/Igf1/Atp5j2/Prkaa1/Entpd1/Sirt6	65
BP	GO:1903322	positive regulation of protein modification by small protein conjugation or removal	65/5389	122/17619	1.41442e-07	3.50315e-06	ENSMUSG00000020400/ENSMUSG00000042677/ENSMUSG00000060216/ENSMUSG00000032501/ENSMUSG00000044533/ENSMUSG00000042354/ENSMUSG00000032000/ENSMUSG00000032966/ENSMUSG00000074781/ENSMUSG00000057113/ENSMUSG00000028452/ENSMUSG00000026864/ENSMUSG00000028191/ENSMUSG00000010067/ENSMUSG00000017146/ENSMUSG00000031429/ENSMUSG00000055994/ENSMUSG00000026430/ENSMUSG00000032002/ENSMUSG00000060860/ENSMUSG00000063802/…	Tnip1/Zc3h12a/Arrb2/Trib1/Rps2/Gnl3/Birc3/Fkbp1a/Ube2n/Npm1/Vcp/Hspa5/Bcl10/Rassf1/Brca1/Psmd10/Nod2/Rassf5/Dcun1d5/Ube2s/Hspbp1/Derl1/Tank/Aimp2/Pin1/Cdc20/Ube2l3/Ptpn22/Fbxo4/Sphk1/Gsk3a/Plk1/Inava/Fzr1/Cdk9/Fanci/Pdcd6/Wfs1/Hdac4/Phf23/Ticam1/Ubqln1/Birc2/Tollip/Chfr/Ripk2/Rnf40/Nsmce3/Skp2/Cul3/Commd1/Ndfip2/Arrdc4/Rnf180/Pten/Ube2i/Rnf111/Stub1/Tbc1d7/Axin1/Trib3/Cdk5rap3/Dnaja3/Nmi/Fbxw7	65
BP	GO:0006986	response to unfolded protein	60/5389	110/17619	1.41654e-07	3.50315e-06	ENSMUSG00000057789/ENSMUSG00000027540/ENSMUSG00000032575/ENSMUSG00000027230/ENSMUSG00000003873/ENSMUSG00000024539/ENSMUSG00000024359/ENSMUSG00000025980/ENSMUSG00000026864/ENSMUSG00000073676/ENSMUSG00000020484/ENSMUSG00000042406/ENSMUSG00000070348/ENSMUSG00000027808/ENSMUSG00000023286/ENSMUSG00000025917/ENSMUSG00000030104/ENSMUSG00000015656/ENSMUSG00000022365/ENSMUSG00000004951/ENSMUSG00000028343/…	Bak1/Ptpn1/Manf/Creb3l1/Bax/Ptpn2/Hspa9/Hspd1/Hspa5/Hspe1/Xbp1/Atf4/Ccnd1/Serp1/Ube2j2/Cops5/Edem1/Hspa8/Derl1/Hspb1/Erp44/Agr2/Rnf121/Hyou1/Atf3/Thbs1/Atf6b/Hspa4/Hspa14/Edem2/Daxx/Hspa13/Uggt1/Wfs1/Stt3b/Nfe2l2/Ero1a/Tbl2/Creb3/Amfr/Ubxn4/Tusc1/Hsp90aa1/Optn/Faf2/Ppp1r15a/Selenos/Creb3l3/Ficd/Ddit3/Atf6/Stub1/3110001I22Rik/Bhlha15/Thbs4/Mfn2/Syvn1/Cdk5rap3/Fbxo6/Bok	60
BP	GO:0006606	protein import into nucleus	80/5389	159/17619	1.4452e-07	3.55925e-06	ENSMUSG00000042677/ENSMUSG00000029430/ENSMUSG00000056201/ENSMUSG00000053175/ENSMUSG00000030662/ENSMUSG00000024401/ENSMUSG00000023067/ENSMUSG00000019942/ENSMUSG00000005732/ENSMUSG00000002603/ENSMUSG00000021025/ENSMUSG00000021948/ENSMUSG00000001440/ENSMUSG00000109511/ENSMUSG00000024349/ENSMUSG00000002319/ENSMUSG00000004264/ENSMUSG00000049723/ENSMUSG00000001729/ENSMUSG00000030341/ENSMUSG00000024789/…	Zc3h12a/Ran/Cfl1/Bcl3/Ipo5/Tnf/Cdkn1a/Cdk1/Ranbp1/Tgfb1/Nfkbia/Prkcd/Kpnb1/Nup62/Sting1/Ipo4/Phb2/Mmp12/Akt1/Tnfrsf1a/Jak2/Nup93/Kpna2/Stat3/Apod/Txn1/Sec61b/Brca1/Psen1/Heatr3/Nxt1/Zpr1/Hspa8/Kpna3/Il6/Nutf2/Nup54/Nup50/Ppp2ca/Kpna1/Ect2/Ipo9/Ppp3r1/Rae1/Gm49336/Pola2/Hsp90ab1/Cse1l/Trp53/Nup107/Nup85/Kpna4/Nup188/Ipo11/Ipo7/Rbm22/Chp1/Nup98/Nup155/Mapk14/Gckr/Ranbp3/Tnpo3/Hsp90aa1/Nup88/Mapk1/P…	80
BP	GO:0031647	regulation of protein stability	113/5389	244/17619	1.50652e-07	3.67987e-06	ENSMUSG00000048234/ENSMUSG00000018293/ENSMUSG00000024014/ENSMUSG00000030793/ENSMUSG00000032359/ENSMUSG00000001416/ENSMUSG00000029447/ENSMUSG00000031838/ENSMUSG00000022234/ENSMUSG00000034024/ENSMUSG00000025613/ENSMUSG00000030591/ENSMUSG00000004264/ENSMUSG00000028641/ENSMUSG00000057113/ENSMUSG00000025980/ENSMUSG00000030007/ENSMUSG00000003814/ENSMUSG00000038845/ENSMUSG00000068039/ENSMUSG00000020238/…	Rnf149/Pfn1/Pim1/Pycard/Ctsh/Cct3/Cct6a/Ifi30/Cct5/Cct2/Cct8/Psmd8/Phb2/P3h1/Npm1/Hspd1/Cct7/Calr/Phb/Tcp1/Ncln/Cdc42/Flna/Xbp1/Rtn4/Rassf1/Cct4/Atp1b3/Clu/Kat2a/Flot1/Tbrg1/Aurka/Ctsa/Hspa8/Tmem88/Flot2/Gtpbp4/Derl1/Usp4/Pin1/Pinx1/Kras/Ppib/Get4/Crtap/Rps7/Rassf2/Ptges3/Fbxo4/Naa15/Morc3/Zswim7/Rpl11/Plk1/Ipo9/Rpl23/Tnip2/Id1/Trp53/Gipc1/Ak6/Rpl5/Gapdh/Wfs1/Dnlz/Bag3/Sh3glb1/Cdc37/Pdcd10/Dpm2/U…	113
BP	GO:0034599	cellular response to oxidative stress	113/5389	244/17619	1.50652e-07	3.67987e-06	ENSMUSG00000026822/ENSMUSG00000005413/ENSMUSG00000006818/ENSMUSG00000042677/ENSMUSG00000015950/ENSMUSG00000024953/ENSMUSG00000019850/ENSMUSG00000017737/ENSMUSG00000021591/ENSMUSG00000031584/ENSMUSG00000037580/ENSMUSG00000028978/ENSMUSG00000056201/ENSMUSG00000025877/ENSMUSG00000025130/ENSMUSG00000021109/ENSMUSG00000043613/ENSMUSG00000024401/ENSMUSG00000024087/ENSMUSG00000021948/ENSMUSG00000031400/…	Lcn2/Hmox1/Sod2/Zc3h12a/Ncf1/Prdx5/Tnfaip3/Mmp9/Glrx/Gsr/Gch1/Nos3/Cfl1/Hk3/P4hb/Hif1a/Mmp3/Tnf/Cyp1b1/Prkcd/G6pdx/Psap/Rack1/Tlr6/Akt1/Jak2/Nup93/Mapk13/Anxa1/Xbp1/Atf4/Txn1/Melk/Mcl1/Srxn1/Slc25a24/Mapk7/Il6/Txnl1/Ripk1/Sesn2/Slc11a2/Prdx3/Gfer/Trpm2/Apex1/Hnrnpd/Rwdd1/Hspb1/Rps3/Il10/Ect2/Rela/Thbs1/Selenon/Gpx1/Dhfr/Pde8a/Ddias/Sfpq/Pycr2/Cpeb2/Btk/Prdx1/Trp53/Tlr4/Arl6ip5/Ppif/Nfe2l2/Chchd4/…	113
BP	GO:0052548	regulation of endopeptidase activity	142/5389	322/17619	1.74422e-07	4.24308e-06	ENSMUSG00000001131/ENSMUSG00000021091/ENSMUSG00000028599/ENSMUSG00000079012/ENSMUSG00000099974/ENSMUSG00000032691/ENSMUSG00000017737/ENSMUSG00000022902/ENSMUSG00000046223/ENSMUSG00000071562/ENSMUSG00000057789/ENSMUSG00000060216/ENSMUSG00000062345/ENSMUSG00000022346/ENSMUSG00000005087/ENSMUSG00000030793/ENSMUSG00000021486/ENSMUSG00000047281/ENSMUSG00000030530/ENSMUSG00000078945/ENSMUSG00000020178/…	Timp1/Serpina3n/Tnfrsf1b/Serpina3m/Bcl2a1d/Nlrp3/Mmp9/Stfa2/Plaur/Stfa1/Bak1/Arrb2/Serpinb2/Myc/Cd44/Pycard/Prelid1/Sfn/Furin/Naip2/Adora2a/Tnf/Birc3/F3/Gpi1/Serpina3i/Bax/Rack1/Casp4/Lyn/Bid/Akt1/Jak2/Fas/Hspd1/Serpine1/Vcp/Pmaip1/Stat3/Anp32b/Mefv/Bcl10/S100a8/Serpina3g/Psme3/Picalm/Birc5/S100a9/Nle1/Cycs/Psma3/Ccn2/Il6/Rhoa/Slc11a2/Rps27l/Ppp2ca/Cdkn2d/Cyfip2/Serpinh1/Nlrc4/Rps3/Serpinb9b/Pidd…	142
BP	GO:0031348	negative regulation of defense response	90/5389	185/17619	1.81777e-07	4.40402e-06	ENSMUSG00000019987/ENSMUSG00000021322/ENSMUSG00000020227/ENSMUSG00000028599/ENSMUSG00000042677/ENSMUSG00000030413/ENSMUSG00000030474/ENSMUSG00000053113/ENSMUSG00000019850/ENSMUSG00000028885/ENSMUSG00000032691/ENSMUSG00000021125/ENSMUSG00000025804/ENSMUSG00000026656/ENSMUSG00000001348/ENSMUSG00000060216/ENSMUSG00000039208/ENSMUSG00000026073/ENSMUSG00000005087/ENSMUSG00000018446/ENSMUSG00000020178/…	Arg1/Aoah/Irak3/Tnfrsf1b/Zc3h12a/Pglyrp1/Siglece/Socs3/Tnfaip3/Smpdl3b/Nlrp3/Arg2/Ccr1/Fcgr2b/Acp5/Arrb2/Metrnl/Il1r2/Cd44/C1qbp/Adora2a/Havcr2/Ptger4/Acod1/Nlrx1/Mmp12/Psmb4/Ptpn2/Tnfrsf1a/Tff2/Psma1/Spn/Riok3/Nploc4/Pbk/Ier3/Mefv/Apod/Fndc4/Nfkb1/Ppard/Nod2/Gfer/Cxcl17/Ceacam1/Abr/Ada/Macir/Il10/Il20rb/Tnfaip8l2/Lgals9/Gpx1/Rps19/A2m/Gpatch3/Tnfaip6/Cd24a/Adora1/Gpx2/Otulin/Chrna7/Slamf8/Cuedc2…	90
BP	GO:0051052	regulation of DNA metabolic process	171/5389	402/17619	2.02817e-07	4.87839e-06	ENSMUSG00000002111/ENSMUSG00000040552/ENSMUSG00000018293/ENSMUSG00000001228/ENSMUSG00000060216/ENSMUSG00000022346/ENSMUSG00000028063/ENSMUSG00000001416/ENSMUSG00000029447/ENSMUSG00000006585/ENSMUSG00000024087/ENSMUSG00000042354/ENSMUSG00000022234/ENSMUSG00000023067/ENSMUSG00000019942/ENSMUSG00000002603/ENSMUSG00000034024/ENSMUSG00000021948/ENSMUSG00000025613/ENSMUSG00000018916/ENSMUSG00000003873/…	Spi1/C3ar1/Pfn1/Uhrf1/Arrb2/Myc/Lmna/Cct3/Cct6a/Cdt1/Cyp1b1/Gnl3/Cct5/Cdkn1a/Cdk1/Tgfb1/Cct2/Prkcd/Cct8/Csf2/Bax/Ankrd1/Pcna/Anxa3/Ube2n/Npm1/Akt1/Ereg/Cct7/Calr/Pnp/Dnajc2/Tfdp1/Rad51/Tcp1/Cdc42/Stoml2/Aurkb/Ier3/Pid1/Foxm1/Brca1/Cacybp/Cct4/Fignl1/Chek1/Prmt5/Dkc1/Rfc5/Il6/E2f8/Ptk2b/Gtpbp4/Dnmt3l/Gfer/E2f7/Ticrr/Babam2/Ppp4c/Trim28/Pinx1/Pnkp/Hnrnpd/Niban2/Esco2/Atf1/Exosc3/Ung/Gja1/Shc1/Rps3/…	171
BP	GO:0032494	response to peptidoglycan	13/5389	13/17619	2.02994e-07	4.87839e-06	ENSMUSG00000020227/ENSMUSG00000049130/ENSMUSG00000032508/ENSMUSG00000027995/ENSMUSG00000032691/ENSMUSG00000029771/ENSMUSG00000023992/ENSMUSG00000055994/ENSMUSG00000026928/ENSMUSG00000024927/ENSMUSG00000041605/ENSMUSG00000031392/ENSMUSG00000041135	Irak3/C5ar1/Myd88/Tlr2/Nlrp3/Irf5/Trem2/Nod2/Card9/Rela/Inava/Irak1/Ripk2	13
BP	GO:1901361	organic cyclic compound catabolic process	194/5389	466/17619	2.06664e-07	4.94665e-06	ENSMUSG00000005413/ENSMUSG00000026177/ENSMUSG00000020407/ENSMUSG00000028599/ENSMUSG00000042677/ENSMUSG00000015950/ENSMUSG00000032508/ENSMUSG00000032294/ENSMUSG00000062070/ENSMUSG00000016528/ENSMUSG00000063229/ENSMUSG00000033307/ENSMUSG00000026480/ENSMUSG00000022346/ENSMUSG00000025877/ENSMUSG00000011752/ENSMUSG00000058624/ENSMUSG00000027613/ENSMUSG00000021109/ENSMUSG00000023087/ENSMUSG00000023456/…	Hmox1/Slc11a1/Upp1/Tnfrsf1b/Zc3h12a/Ncf1/Myd88/Pkm/Pgk1/Mapkapk2/Ldha/Mif/Ncf2/Myc/Hk3/Pgam1/Gda/Eif6/Hif1a/Noct/Tpi1/Ahcy/Pabpc4/Eno1b/Pfkl/Mrto4/Gpi1/Aldoa/Bax/Rack1/Tbrg4/Npm1/Etf1/Pde1b/Ywhah/Vcp/Entpd3/Hk1/Gspt1/Stat3/Pnp/Gale/Rnps1/Vim/Ier3/Dctpp1/Tirap/Pop1/Cnot9/Dera/Ptbp1/Hk2/Snd1/E2f1/Tatdn2/Ugt1a7c/Dio2/Pde12/Zpr1/Dkc1/Blvra/Dut/Eif4a3/Lsm2/Syncrip/Hint1/Exosc9/Pabpc1/Apex1/Adpgk/Fgf23…	194
BP	GO:0009259	ribonucleotide metabolic process	176/5389	416/17619	2.09873e-07	5.00338e-06	ENSMUSG00000032294/ENSMUSG00000028633/ENSMUSG00000062070/ENSMUSG00000029430/ENSMUSG00000030790/ENSMUSG00000063229/ENSMUSG00000033307/ENSMUSG00000022346/ENSMUSG00000028792/ENSMUSG00000028978/ENSMUSG00000025877/ENSMUSG00000040133/ENSMUSG00000011752/ENSMUSG00000029373/ENSMUSG00000025854/ENSMUSG00000027613/ENSMUSG00000021109/ENSMUSG00000023456/ENSMUSG00000034855/ENSMUSG00000019942/ENSMUSG00000037601/…	Pkm/Ctps/Pgk1/Ran/Adm/Ldha/Mif/Myc/Ak2/Nos3/Hk3/Gpr176/Pgam1/Pf4/Fam20c/Eif6/Hif1a/Tpi1/Cxcl10/Cdk1/Nme1/Tgfb1/Nos2/Eno1b/Adora2b/Pfkl/Adssl1/Gpi1/Aldoa/Cap1/Tspo/Rack1/Impdh2/Tcirg1/P2ry13/Bid/Ampd3/Pde1b/Ola1/Vcp/Hk1/Bcl2l1/Cmpk1/Stat3/Pnp/Gale/Uck2/Ccnb1/Stoml2/Ier3/Cox5a/Gnai3/Umps/Pid1/Atp6v1b2/Hk2/Atp5g1/Atic/Cycs/Atp5pb/Pde12/Dcakd/Atp5b/Hspa8/Ampd2/Ptk2b/Atp5g3/Rhoa/Uqcrq/Cyc1/Hint1/Adpgk…	176
BP	GO:0009145	purine nucleoside triphosphate biosynthetic process	65/5389	123/17619	2.10834e-07	5.00625e-06	ENSMUSG00000032294/ENSMUSG00000062070/ENSMUSG00000033307/ENSMUSG00000022346/ENSMUSG00000025877/ENSMUSG00000011752/ENSMUSG00000027613/ENSMUSG00000021109/ENSMUSG00000023456/ENSMUSG00000037601/ENSMUSG00000002603/ENSMUSG00000059040/ENSMUSG00000020277/ENSMUSG00000036427/ENSMUSG00000030695/ENSMUSG00000062867/ENSMUSG00000001750/ENSMUSG00000028452/ENSMUSG00000037012/ENSMUSG00000007659/ENSMUSG00000004040/…	Pkm/Pgk1/Mif/Myc/Hk3/Pgam1/Eif6/Hif1a/Tpi1/Nme1/Tgfb1/Eno1b/Pfkl/Gpi1/Aldoa/Impdh2/Tcirg1/Vcp/Hk1/Bcl2l1/Stat3/Pnp/Gale/Stoml2/Ier3/Pid1/Hk2/Atp5g1/Atp5pb/Atp5b/Atp5g3/Cyc1/Adpgk/Map2k1/Cox5b/Galk1/Atp5g2/Atp5a1/Atp5d/Atp5c1/Trp53/Fbp1/Atp5o/Gapdh/Atp5l/Atp5k/Hdac4/Mtch2/Atp5e/Atp6v0a2/Tigar/Pfkp/Ddit4/Nme4/Atp6v0a1/Slc25a13/Nme6/Atp5h/Atp5j/Htr2a/Igf1/Atp5j2/Prkaa1/Entpd1/Sirt6	65
BP	GO:0022900	electron transport chain	48/5389	83/17619	2.36828e-07	5.57904e-06	ENSMUSG00000006818/ENSMUSG00000040463/ENSMUSG00000019942/ENSMUSG00000004446/ENSMUSG00000041431/ENSMUSG00000000088/ENSMUSG00000032122/ENSMUSG00000063694/ENSMUSG00000044894/ENSMUSG00000022551/ENSMUSG00000061518/ENSMUSG00000025651/ENSMUSG00000026895/ENSMUSG00000071014/ENSMUSG00000013593/ENSMUSG00000000171/ENSMUSG00000009863/ENSMUSG00000058076/ENSMUSG00000041697/ENSMUSG00000024099/ENSMUSG00000026260/…	Sod2/Mybbp1a/Cdk1/Bid/Ccnb1/Cox5a/Slc37a2/Cycs/Uqcrq/Cyc1/Cox5b/Uqcrc1/Ndufa8/Ndufb6/Ndufs2/Sdhd/Sdhb/Sdhc/Cox6a1/Ndufv2/Ndufa10/Dld/Cox4i1/Cox7c/Cox8a/Mtch2/Slc25a12/Olfm1/Sdhaf2/Ndufa12/Ndufs4/Coq7/Ndufb9/Pmpcb/Ndufb8/Park7/Ndufa5/Ndufv1/Uqcr10/Slc25a13/Cyb561/Uqcrb/Ndufaf2/Ndufa7/Ndufs6/Etfdh/Ndufs1/Uqcrh	48
BP	GO:1903557	positive regulation of tumor necrosis factor superfamily cytokine production	48/5389	83/17619	2.36828e-07	5.57904e-06	ENSMUSG00000051439/ENSMUSG00000035385/ENSMUSG00000056529/ENSMUSG00000000982/ENSMUSG00000006519/ENSMUSG00000058715/ENSMUSG00000032508/ENSMUSG00000059498/ENSMUSG00000027995/ENSMUSG00000025473/ENSMUSG00000016528/ENSMUSG00000033307/ENSMUSG00000030793/ENSMUSG00000029373/ENSMUSG00000020399/ENSMUSG00000037447/ENSMUSG00000015340/ENSMUSG00000018930/ENSMUSG00000028602/ENSMUSG00000026234/ENSMUSG00000079227/…	Cd14/Ccl2/Ptafr/Ccl3/Cyba/Fcer1g/Myd88/Fcgr3/Tlr2/Adam8/Mapkapk2/Mif/Pycard/Pf4/Havcr2/Arid5a/Cybb/Ccl4/Tnfrsf8/Ncl/Ccr5/Tnfrsf1a/Jak2/Hspd1/Spn/Tirap/Clu/Il23a/Nod2/Ripk1/Card9/Hspb1/Cd84/Lgals9/Thbs1/Lbp/Tlr1/Lrrfip2/Tlr4/Tlr9/Ticam1/Hdac1/Dhx9/Ccl19/Ripk2/Ly96/Sash3/Rasgrp1	48
BP	GO:0000910	cytokinesis	81/5389	163/17619	2.38413e-07	5.59426e-06	ENSMUSG00000032322/ENSMUSG00000054855/ENSMUSG00000002233/ENSMUSG00000056201/ENSMUSG00000028680/ENSMUSG00000026341/ENSMUSG00000078945/ENSMUSG00000032000/ENSMUSG00000109511/ENSMUSG00000022089/ENSMUSG00000020152/ENSMUSG00000024660/ENSMUSG00000007659/ENSMUSG00000020897/ENSMUSG00000029518/ENSMUSG00000038467/ENSMUSG00000023015/ENSMUSG00000059248/ENSMUSG00000037725/ENSMUSG00000017716/ENSMUSG00000042364/…	Pstpip1/Rnd1/Rhoc/Cfl1/Plk3/Actr3/Naip2/Birc3/Nup62/Bin3/Actr2/Incenp/Bcl2l1/Aurkb/Rab35/Chmp4b/Racgap1/Septin9/Ckap2/Birc5/Snx18/Cdc6/Arf1/Aurka/Rhof/E2f8/Rhoa/Myh9/Cep55/E2f7/Prc1/Pin1/Washc5/Kif3b/Myo19/Nlrc4/Unc119/Kif20a/Ect2/Pak6/Git1/Rnd3/Sh3bp1/Plk1/Prpf40a/Dctn3/Septin5/Anln/Pacsin2/Pdcd6ip/Gipc1/Nusap1/Daxx/Naip5/Kif14/Naip1/Rab11a/Spire1/Ist1/Sh3glb1/Snx9/Birc2/Kif23/Vps4a/Dstn/Septin1…	81
BP	GO:0043410	positive regulation of MAPK cascade	204/5389	495/17619	2.4585e-07	5.74615e-06	ENSMUSG00000026981/ENSMUSG00000019122/ENSMUSG00000035385/ENSMUSG00000027399/ENSMUSG00000052270/ENSMUSG00000028599/ENSMUSG00000042677/ENSMUSG00000049130/ENSMUSG00000038264/ENSMUSG00000035373/ENSMUSG00000026166/ENSMUSG00000000982/ENSMUSG00000015950/ENSMUSG00000032508/ENSMUSG00000027995/ENSMUSG00000025804/ENSMUSG00000025473/ENSMUSG00000021457/ENSMUSG00000026656/ENSMUSG00000060216/ENSMUSG00000020901/…	Il1rn/Ccl9/Ccl2/Il1a/Fpr2/Tnfrsf1b/Zc3h12a/C5ar1/Sema7a/Ccl7/Ccl20/Ccl3/Ncf1/Myd88/Tlr2/Ccr1/Adam8/Syk/Fcgr2b/Arrb2/Pik3r5/Mif/Cd44/C3/Map3k6/Pycard/Glipr2/Ccl12/Tnf/Havcr2/Ptpn1/Icam1/Pik3cg/Ackr3/Osm/Csf1r/Kars/Tgfb1/Prmt1/Dab2/Chil1/Prkcd/Ccl4/Lmnb1/Gnai2/Iqgap3/Phb2/Psap/Mydgf/Tlr6/Bmper/Gpnmb/Tnfrsf11a/Tnfrsf1a/Trpv4/Pik3r6/Jak2/Fas/Gadd45g/Itgb3/Rap1b/Ccl6/Lpar1/Phb/Trem2/Cdc42/Il1b/Tff2/Pr…	204
BP	GO:0070372	regulation of ERK1 and ERK2 cascade	135/5389	305/17619	2.69112e-07	6.26525e-06	ENSMUSG00000019122/ENSMUSG00000035385/ENSMUSG00000027399/ENSMUSG00000052270/ENSMUSG00000020400/ENSMUSG00000049130/ENSMUSG00000038264/ENSMUSG00000035373/ENSMUSG00000026166/ENSMUSG00000000982/ENSMUSG00000027995/ENSMUSG00000025804/ENSMUSG00000021457/ENSMUSG00000060216/ENSMUSG00000004266/ENSMUSG00000033307/ENSMUSG00000005087/ENSMUSG00000024164/ENSMUSG00000030793/ENSMUSG00000028480/ENSMUSG00000035352/…	Ccl9/Ccl2/Il1a/Fpr2/Tnip1/C5ar1/Sema7a/Ccl7/Ccl20/Ccl3/Tlr2/Ccr1/Syk/Arrb2/Ptpn6/Mif/Cd44/C3/Pycard/Glipr2/Ccl12/Havcr2/Ptpn1/Icam1/Ackr3/Csf1r/Kars/Tgfb1/Dab2/Chil1/Ccl4/Phb2/Lyn/Bmper/Ptpn2/Gpnmb/Tnfrsf11a/Trpv4/Fn1/Itgb3/Rap1b/Ccl6/Phb/Trem2/Il1b/Tff2/Xbp1/Slc9a3r1/Tirap/Rapgef1/Ror2/Prmt5/Ror1/Ccn2/Il6/Nod2/Ptk2b/Ezr/Marco/Fgf23/Ptpn11/Ntrk2/Pin1/Map2k1/Epha2/Ccl17/Rgs14/Shc1/Dusp6/Ccl5/Cavin…	135
BP	GO:0045727	positive regulation of translation	61/5389	114/17619	2.77518e-07	6.41087e-06	ENSMUSG00000056529/ENSMUSG00000042677/ENSMUSG00000078812/ENSMUSG00000033644/ENSMUSG00000031167/ENSMUSG00000027613/ENSMUSG00000018446/ENSMUSG00000053175/ENSMUSG00000024401/ENSMUSG00000024087/ENSMUSG00000002603/ENSMUSG00000016554/ENSMUSG00000057113/ENSMUSG00000038762/ENSMUSG00000026728/ENSMUSG00000030738/ENSMUSG00000006728/ENSMUSG00000005610/ENSMUSG00000027808/ENSMUSG00000006498/ENSMUSG00000006333/…	Ptafr/Zc3h12a/Eif5a/Piwil2/Rbm3/Eif6/C1qbp/Bcl3/Tnf/Cyp1b1/Tgfb1/Eif3d/Npm1/Abcf1/Vim/Eif3c/Cdk4/Eif4g2/Serp1/Ptbp1/Rps9/Il6/Slc35a4/Eif4a3/Ptk2b/Rps27l/Hnrnpd/Mrps27/Ythdf2/Thbs1/Eif2b5/Rps3a1/Rpl26/Rpl5/Elavl1/Eef2/Polr2d/Lin28a/Pym1/Fxr1/Secisbp2/Uqcc2/Ddx39b/Eif3e/Mpv17l2/Itga2/Ncor2/Poldip3/Larp4b/Prr16/Larp4/Hnrnpl/Mapk1/Dhx9/Ythdf1/Usp16/Khdrbs1/Ddx3x/Polr2g/Coa3/Tarbp2	61
BP	GO:0071887	leukocyte apoptotic process	61/5389	114/17619	2.77518e-07	6.41087e-06	ENSMUSG00000022831/ENSMUSG00000030786/ENSMUSG00000102037/ENSMUSG00000058715/ENSMUSG00000022221/ENSMUSG00000021125/ENSMUSG00000025473/ENSMUSG00000026656/ENSMUSG00000057789/ENSMUSG00000033307/ENSMUSG00000022346/ENSMUSG00000005087/ENSMUSG00000021486/ENSMUSG00000021109/ENSMUSG00000016496/ENSMUSG00000050335/ENSMUSG00000045502/ENSMUSG00000003873/ENSMUSG00000079227/ENSMUSG00000042228/ENSMUSG00000001729/…	Hcls1/Itgam/Bcl2a1a/Fcer1g/Ripk3/Arg2/Adam8/Fcgr2b/Bak1/Mif/Myc/Cd44/Prelid1/Hif1a/Cd274/Lgals3/Hcar2/Bax/Ccr5/Lyn/Akt1/Nfkbid/Fas/Anxa1/Pnp/Noc2l/Tcp1/Aurkb/Bcl10/Tsc22d4/Rps6/Il6/Nod2/Ripk1/Adam17/Ceacam1/Ccl5/Ada/Cxcr2/Il10/Blm/Pik3cd/Trp53/Cd24a/Cxcl12/Pdcd1/Siglec1/Stat5a/Irs2/Kdelr1/Ccl19/Selenos/Casp8/Pten/Axl/Nr4a3/Gli3/Il2ra/Dnaja3/Jak3/Slc39a10	61
BP	GO:0051607	defense response to virus	96/5389	202/17619	2.90382e-07	6.68216e-06	ENSMUSG00000042677/ENSMUSG00000032691/ENSMUSG00000051682/ENSMUSG00000029417/ENSMUSG00000030793/ENSMUSG00000025491/ENSMUSG00000018446/ENSMUSG00000060591/ENSMUSG00000034855/ENSMUSG00000059108/ENSMUSG00000032109/ENSMUSG00000025492/ENSMUSG00000024349/ENSMUSG00000025498/ENSMUSG00000000776/ENSMUSG00000049723/ENSMUSG00000022965/ENSMUSG00000029771/ENSMUSG00000027514/ENSMUSG00000069793/ENSMUSG00000052776/…	Zc3h12a/Nlrp3/Treml4/Cxcl9/Pycard/Ifitm1/C1qbp/Ifitm2/Cxcl10/Ifitm6/Nlrx1/Ifitm3/Sting1/Irf7/Polr3d/Mmp12/Ifngr2/Irf5/Zbp1/Slfn9/Oas1a/Il1b/Spn/Riok3/Nploc4/Traf3/Ifnar1/Oas1g/Tlr7/Oasl1/Il23a/Il6/Lyst/Oas3/Cd86/Card9/Il10rb/Isg15/Unc93b1/Ccl5/Polr3c/Tbk1/Ptpn22/Ifnar2/Cgas/Plscr1/Rsad2/Il27/Gpatch3/Ddx41/Apobec1/Exosc4/Zc3hav1/Aim2/Ifit1/Crcp/Tlr9/Exosc5/Creb3/Slfn8/Oas2/Ticam1/Dhx58/Map3k14/Oas…	96
BP	GO:0042108	positive regulation of cytokine biosynthetic process	38/5389	61/17619	3.04589e-07	6.98213e-06	ENSMUSG00000027399/ENSMUSG00000056529/ENSMUSG00000026166/ENSMUSG00000032508/ENSMUSG00000059498/ENSMUSG00000027995/ENSMUSG00000021457/ENSMUSG00000016528/ENSMUSG00000053175/ENSMUSG00000024401/ENSMUSG00000015340/ENSMUSG00000028602/ENSMUSG00000051498/ENSMUSG00000029377/ENSMUSG00000027398/ENSMUSG00000051457/ENSMUSG00000028191/ENSMUSG00000032041/ENSMUSG00000044583/ENSMUSG00000004951/ENSMUSG00000020275/…	Il1a/Ptafr/Ccl20/Myd88/Fcgr3/Tlr2/Syk/Mapkapk2/Bcl3/Tnf/Cybb/Tnfrsf8/Tlr6/Ereg/Il1b/Spn/Bcl10/Tirap/Tlr7/Hspb1/Rel/Tbk1/Rela/Thbs1/Lbp/Tlr1/Il27/Tlr4/Icosl/Tlr9/Ticam1/Zfpm1/Stat5a/Cd276/Apoa2/Elane/Traf6/Egr1	38
BP	GO:0007080	mitotic metaphase plate congression	29/5389	42/17619	3.16816e-07	7.23457e-06	ENSMUSG00000061024/ENSMUSG00000006585/ENSMUSG00000001440/ENSMUSG00000109511/ENSMUSG00000041431/ENSMUSG00000038467/ENSMUSG00000028678/ENSMUSG00000028873/ENSMUSG00000026683/ENSMUSG00000024791/ENSMUSG00000045328/ENSMUSG00000030677/ENSMUSG00000021958/ENSMUSG00000033916/ENSMUSG00000068744/ENSMUSG00000069910/ENSMUSG00000000743/ENSMUSG00000029554/ENSMUSG00000041498/ENSMUSG00000004771/ENSMUSG00000039630/…	Rrs1/Cdt1/Kpnb1/Nup62/Ccnb1/Chmp4b/Kif2c/Cdca8/Nuf2/Cdca5/Cenpe/Kif22/Pinx1/Chmp2a/Psrc1/Spdl1/Chmp1a/Mad1l1/Kif14/Rab11a/Hnrnpu/Ndc80/Chmp6/Vps4a/Vps4b/Becn1/Cul3/Seh1l/Kif18a	29
BP	GO:0006754	ATP biosynthetic process	60/5389	112/17619	3.28364e-07	7.46966e-06	ENSMUSG00000032294/ENSMUSG00000062070/ENSMUSG00000033307/ENSMUSG00000022346/ENSMUSG00000025877/ENSMUSG00000011752/ENSMUSG00000027613/ENSMUSG00000021109/ENSMUSG00000023456/ENSMUSG00000002603/ENSMUSG00000059040/ENSMUSG00000020277/ENSMUSG00000036427/ENSMUSG00000030695/ENSMUSG00000001750/ENSMUSG00000028452/ENSMUSG00000037012/ENSMUSG00000007659/ENSMUSG00000004040/ENSMUSG00000028671/ENSMUSG00000028455/…	Pkm/Pgk1/Mif/Myc/Hk3/Pgam1/Eif6/Hif1a/Tpi1/Tgfb1/Eno1b/Pfkl/Gpi1/Aldoa/Tcirg1/Vcp/Hk1/Bcl2l1/Stat3/Gale/Stoml2/Ier3/Pid1/Hk2/Atp5g1/Atp5pb/Atp5b/Atp5g3/Cyc1/Adpgk/Map2k1/Cox5b/Galk1/Atp5g2/Atp5a1/Atp5d/Atp5c1/Trp53/Fbp1/Atp5o/Gapdh/Atp5l/Atp5k/Hdac4/Mtch2/Atp5e/Atp6v0a2/Tigar/Pfkp/Ddit4/Atp6v0a1/Slc25a13/Atp5h/Atp5j/Htr2a/Igf1/Atp5j2/Prkaa1/Entpd1/Sirt6	60
BP	GO:2001243	negative regulation of intrinsic apoptotic signaling pathway	52/5389	93/17619	3.33589e-07	7.55966e-06	ENSMUSG00000006818/ENSMUSG00000102037/ENSMUSG00000099974/ENSMUSG00000017737/ENSMUSG00000046223/ENSMUSG00000089929/ENSMUSG00000033307/ENSMUSG00000005087/ENSMUSG00000021109/ENSMUSG00000022564/ENSMUSG00000027540/ENSMUSG00000044337/ENSMUSG00000030189/ENSMUSG00000027230/ENSMUSG00000042821/ENSMUSG00000004446/ENSMUSG00000025001/ENSMUSG00000007659/ENSMUSG00000095567/ENSMUSG00000020484/ENSMUSG00000021771/…	Sod2/Bcl2a1a/Bcl2a1d/Mmp9/Plaur/Bcl2a1b/Mif/Cd44/Hif1a/Grina/Ptpn1/Ackr3/Ybx3/Creb3l1/Snai1/Bid/Hells/Bcl2l1/Noc2l/Xbp1/Vdac2/Zfp385a/Mcl1/Fignl1/Bdkrb2/Clu/Mapk7/Parl/Cdkn2d/Map2k1/Hspb1/Hyou1/Gpx1/Rrn3/Ddias/Wfs1/Ppif/Cxcl12/Nfe2l2/Creb3/Sh3glb1/Hdac1/Mdm2/Vnn1/Park7/Selenos/Ndufs3/Ddx3x/Syvn1/Ptgs2/Ndufa13/Tpt1	52
BP	GO:0022407	regulation of cell-cell adhesion	153/5389	355/17619	3.37459e-07	7.61839e-06	ENSMUSG00000026981/ENSMUSG00000019987/ENSMUSG00000035385/ENSMUSG00000047810/ENSMUSG00000056529/ENSMUSG00000019850/ENSMUSG00000032691/ENSMUSG00000076441/ENSMUSG00000021125/ENSMUSG00000025473/ENSMUSG00000075122/ENSMUSG00000021457/ENSMUSG00000056501/ENSMUSG00000078763/ENSMUSG00000004266/ENSMUSG00000005087/ENSMUSG00000030793/ENSMUSG00000038037/ENSMUSG00000030707/ENSMUSG00000032688/ENSMUSG00000020325/…	Il1rn/Arg1/Ccl2/Ccdc88b/Ptafr/Tnfaip3/Nlrp3/Ass1/Arg2/Adam8/Cd80/Syk/Cebpb/Slfn1/Ptpn6/Cd44/Pycard/Socs1/Coro1a/Malt1/Fstl3/Fermt3/Cyrib/Sirpa/Cd274/Adora2a/Tnf/Havcr2/Icam1/Ubash3b/Vsir/Tgfb1/Cd300a/Lgals1/Il4ra/Il2rg/Lgals3/Prkcd/Cxcl13/Egr3/Nckap1l/Ccr5/Lyn/Sftpd/Ptpn2/Gpnmb/Sdc4/Trpv4/Pik3r6/Jak2/Nfkbid/Hspd1/Tarm1/Anxa1/Pnp/Gm5150/Il1b/Spn/Has2/Xbp1/Bcl10/Il1rl2/Vcam1/Mad2l2/Flot1/Ripor2/Ikz…	153
BP	GO:0072676	lymphocyte migration	48/5389	84/17619	3.89135e-07	8.75187e-06	ENSMUSG00000019122/ENSMUSG00000035385/ENSMUSG00000035373/ENSMUSG00000026166/ENSMUSG00000000982/ENSMUSG00000050370/ENSMUSG00000022221/ENSMUSG00000029417/ENSMUSG00000025473/ENSMUSG00000030793/ENSMUSG00000039519/ENSMUSG00000018920/ENSMUSG00000035352/ENSMUSG00000037405/ENSMUSG00000020573/ENSMUSG00000034855/ENSMUSG00000018930/ENSMUSG00000023078/ENSMUSG00000020437/ENSMUSG00000020689/ENSMUSG00000018927/…	Ccl9/Ccl2/Ccl7/Ccl20/Ccl3/Ch25h/Ripk3/Cxcl9/Adam8/Pycard/Cyp7b1/Cxcl16/Ccl12/Icam1/Pik3cg/Cxcl10/Ccl4/Cxcl13/Myo1g/Itgb3/Ccl6/Ecm1/Spn/Msn/Apod/Ripor2/Ptk2b/Adam17/Rhoa/Aif1/S1pr1/Slc8b1/Ccl17/Ccl5/Tnfsf14/Lgals9/Stk10/Ccl24/Adam10/Ccl11/Ccl22/Cxcl12/Artn/Ccl8/Ccl19/Gpr15/2610528A11Rik/Ccl1	48
BP	GO:0019058	viral life cycle	89/5389	185/17619	3.97082e-07	8.89703e-06	ENSMUSG00000042677/ENSMUSG00000021939/ENSMUSG00000017002/ENSMUSG00000025491/ENSMUSG00000025130/ENSMUSG00000027832/ENSMUSG00000060591/ENSMUSG00000024401/ENSMUSG00000020914/ENSMUSG00000037405/ENSMUSG00000059108/ENSMUSG00000068220/ENSMUSG00000025492/ENSMUSG00000020689/ENSMUSG00000028452/ENSMUSG00000024858/ENSMUSG00000052776/ENSMUSG00000038467/ENSMUSG00000051695/ENSMUSG00000066861/ENSMUSG00000019868/…	Zc3h12a/Ctsb/Slpi/Ifitm1/P4hb/Ptx3/Ifitm2/Tnf/Top2a/Icam1/Ifitm6/Lgals1/Ifitm3/Itgb3/Vcp/Grk2/Oas1a/Chmp4b/Pcbp1/Oas1g/Vta1/Pcsk5/Pde12/Oasl1/Hspa8/Oas3/Pabpc1/Banf1/Trim28/Ceacam1/Vapa/Chmp2a/Ppib/Rab1a/Isg15/Ccl5/Atg5/Rab7/Plscr1/Rsad2/Vps18/Itgav/Snx3/Fcnb/Snf8/Hsp90ab1/Pdcd6ip/Tbc1d20/Larp1/Zc3hav1/Trim27/Ppia/Ist1/Ddb1/Ccnk/Oas2/Eea1/Chmp6/Oasl2/Apobec3/Ilf3/Vps4a/Atg7/Lamtor5/Trim15/Vamp8/T…	89
BP	GO:0032479	regulation of type I interferon production	44/5389	75/17619	4.27093e-07	9.53362e-06	ENSMUSG00000051439/ENSMUSG00000032508/ENSMUSG00000027995/ENSMUSG00000021457/ENSMUSG00000002983/ENSMUSG00000030793/ENSMUSG00000020399/ENSMUSG00000022126/ENSMUSG00000032109/ENSMUSG00000024349/ENSMUSG00000025498/ENSMUSG00000000776/ENSMUSG00000049723/ENSMUSG00000025980/ENSMUSG00000024404/ENSMUSG00000039703/ENSMUSG00000032041/ENSMUSG00000021277/ENSMUSG00000022967/ENSMUSG00000059714/ENSMUSG00000044583/…	Cd14/Myd88/Tlr2/Syk/Relb/Pycard/Havcr2/Acod1/Nlrx1/Sting1/Irf7/Polr3d/Mmp12/Hspd1/Riok3/Nploc4/Tirap/Traf3/Ifnar1/Flot1/Tlr7/Hmgb2/Plcg2/Rel/Polr3c/Tbk1/Ptpn22/Traip/Cgas/Gpatch3/Tlr4/Zc3hav1/Dhx33/Tlr9/Ticam1/Nlrc3/Dhx58/Irak1/Trim15/Atg9a/Dhx9/Ufd1/Cactin/Nmi	44
BP	GO:0030433	ubiquitin-dependent ERAD pathway	40/5389	66/17619	4.29924e-07	9.561e-06	ENSMUSG00000030603/ENSMUSG00000052384/ENSMUSG00000028932/ENSMUSG00000028452/ENSMUSG00000020708/ENSMUSG00000002102/ENSMUSG00000026864/ENSMUSG00000021178/ENSMUSG00000053317/ENSMUSG00000021832/ENSMUSG00000023286/ENSMUSG00000030104/ENSMUSG00000047879/ENSMUSG00000009293/ENSMUSG00000022365/ENSMUSG00000028277/ENSMUSG00000004937/ENSMUSG00000070426/ENSMUSG00000025198/ENSMUSG00000027006/ENSMUSG00000038312/…	Psmc4/Nrros/Psmc2/Vcp/Psmc5/Psmc3/Hspa5/Psmc1/Sec61b/Psmc6/Ube2j2/Edem1/Usp14/Ube2g2/Derl1/Ube2j1/Sgta/Rnf121/Erlin1/Dnajc10/Edem2/Wfs1/Aup1/Stt3b/Amfr/Ubqln1/Ubxn4/Ubxn8/Faf2/Selenos/Trim13/Stub1/Rnf185/Rnf103/Erlin2/Syvn1/Hsp90b1/Fbxo6/Bcap31/Foxred2	40
BP	GO:0097191	extrinsic apoptotic signaling pathway	105/5389	227/17619	4.3989e-07	9.74627e-06	ENSMUSG00000026822/ENSMUSG00000027399/ENSMUSG00000005413/ENSMUSG00000028599/ENSMUSG00000102037/ENSMUSG00000099974/ENSMUSG00000019850/ENSMUSG00000037613/ENSMUSG00000023905/ENSMUSG00000057789/ENSMUSG00000089929/ENSMUSG00000041324/ENSMUSG00000030793/ENSMUSG00000029373/ENSMUSG00000028063/ENSMUSG00000024401/ENSMUSG00000037405/ENSMUSG00000002603/ENSMUSG00000022150/ENSMUSG00000050335/ENSMUSG00000018916/…	Lcn2/Il1a/Hmox1/Tnfrsf1b/Bcl2a1a/Bcl2a1d/Tnfaip3/Tnfrsf23/Tnfrsf12a/Bak1/Bcl2a1b/Inhba/Pycard/Pf4/Lmna/Tnf/Icam1/Tgfb1/Dab2/Lgals3/Csf2/Bax/Bid/Jak2/Fas/Serpine1/Bcl2l1/Il1b/Krt8/Bcl10/Psme3/Ppp1ca/Brca1/Ppp2r1a/Mcl1/Ltbr/Acvr1b/Cttn/Mapk7/Gabarap/Ripk1/Hmgb2/Pdia3/Tradd/Skil/Krt18/Tnfrsf10b/Tgfbr1/Pidd1/Rela/Atf3/Thbs1/Gpx1/Gsk3a/Pak2/Runx3/Siah2/Tnfrsf22/Il12a/Itgav/Rffl/Dedd2/Faf1/Dapk3/Acsl5/…	105
BP	GO:0050765	negative regulation of phagocytosis	16/5389	18/17619	4.4924e-07	9.91655e-06	ENSMUSG00000030474/ENSMUSG00000027995/ENSMUSG00000047798/ENSMUSG00000026656/ENSMUSG00000002603/ENSMUSG00000034652/ENSMUSG00000020372/ENSMUSG00000021795/ENSMUSG00000022663/ENSMUSG00000038160/ENSMUSG00000057729/ENSMUSG00000019804/ENSMUSG00000032312/ENSMUSG00000030314/ENSMUSG00000013663/ENSMUSG00000004665	Siglece/Tlr2/Cd300lf/Fcgr2b/Tgfb1/Cd300a/Rack1/Sftpd/Atg3/Atg5/Prtn3/Snx3/Csk/Atg7/Pten/Cnn2	16
BP	GO:0032760	positive regulation of tumor necrosis factor production	47/5389	82/17619	4.53684e-07	9.96361e-06	ENSMUSG00000051439/ENSMUSG00000035385/ENSMUSG00000056529/ENSMUSG00000000982/ENSMUSG00000006519/ENSMUSG00000058715/ENSMUSG00000032508/ENSMUSG00000059498/ENSMUSG00000027995/ENSMUSG00000016528/ENSMUSG00000033307/ENSMUSG00000030793/ENSMUSG00000029373/ENSMUSG00000020399/ENSMUSG00000037447/ENSMUSG00000015340/ENSMUSG00000018930/ENSMUSG00000028602/ENSMUSG00000026234/ENSMUSG00000079227/ENSMUSG00000030341/…	Cd14/Ccl2/Ptafr/Ccl3/Cyba/Fcer1g/Myd88/Fcgr3/Tlr2/Mapkapk2/Mif/Pycard/Pf4/Havcr2/Arid5a/Cybb/Ccl4/Tnfrsf8/Ncl/Ccr5/Tnfrsf1a/Jak2/Hspd1/Spn/Tirap/Clu/Il23a/Nod2/Ripk1/Card9/Hspb1/Cd84/Lgals9/Thbs1/Lbp/Tlr1/Lrrfip2/Tlr4/Tlr9/Ticam1/Hdac1/Dhx9/Ccl19/Ripk2/Ly96/Sash3/Rasgrp1	47
BP	GO:0050728	negative regulation of inflammatory response	65/5389	125/17619	4.56175e-07	9.96361e-06	ENSMUSG00000021322/ENSMUSG00000028599/ENSMUSG00000042677/ENSMUSG00000030413/ENSMUSG00000030474/ENSMUSG00000053113/ENSMUSG00000019850/ENSMUSG00000028885/ENSMUSG00000032691/ENSMUSG00000026656/ENSMUSG00000001348/ENSMUSG00000039208/ENSMUSG00000026073/ENSMUSG00000005087/ENSMUSG00000020178/ENSMUSG00000039942/ENSMUSG00000022126/ENSMUSG00000032109/ENSMUSG00000005779/ENSMUSG00000024539/ENSMUSG00000030341/…	Aoah/Tnfrsf1b/Zc3h12a/Pglyrp1/Siglece/Socs3/Tnfaip3/Smpdl3b/Nlrp3/Fcgr2b/Acp5/Metrnl/Il1r2/Cd44/Adora2a/Ptger4/Acod1/Nlrx1/Psmb4/Ptpn2/Tnfrsf1a/Tff2/Psma1/Spn/Pbk/Ier3/Mefv/Apod/Fndc4/Nfkb1/Ppard/Nod2/Cxcl17/Abr/Ada/Macir/Il10/Il20rb/Tnfaip8l2/Lgals9/Gpx1/Rps19/Tnfaip6/Cd24a/Adora1/Gpx2/Otulin/Chrna7/Slamf8/Cuedc2/Nlrc3/Sharpin/Vps35/Fem1a/Cd276/Nt5e/Selenos/Il22/Nlrp12/Ctla2a/Rabgef1/Il2ra/Gstp1…	65
BP	GO:0061136	regulation of proteasomal protein catabolic process	81/5389	165/17619	4.56387e-07	9.96361e-06	ENSMUSG00000032501/ENSMUSG00000026914/ENSMUSG00000031652/ENSMUSG00000028680/ENSMUSG00000028793/ENSMUSG00000022150/ENSMUSG00000028048/ENSMUSG00000020372/ENSMUSG00000028249/ENSMUSG00000001729/ENSMUSG00000028452/ENSMUSG00000022033/ENSMUSG00000020484/ENSMUSG00000078652/ENSMUSG00000018189/ENSMUSG00000019969/ENSMUSG00000022037/ENSMUSG00000030104/ENSMUSG00000031429/ENSMUSG00000028426/ENSMUSG00000027496/…	Trib1/Psmd14/N4bp1/Plk3/Rnf19b/Dab2/Gba/Rack1/Sdcbp/Akt1/Vcp/Pbk/Xbp1/Psme3/Uchl5/Psen1/Clu/Edem1/Psmd10/Rad23b/Aurka/Usp14/Ube2g2/Hspbp1/Ube2j1/Usp5/Dda1/Sgta/Psme2/Rpl11/Gpx1/Gsk3a/Plk1/Psme1/Hsp90ab1/Smarcc1/Edem2/Gipc1/Ak6/Arih2/Ubac2/Tmem259/Ankib1/Fbxo22/Ubb/Ecscr/Ubqln1/Csnk1a1/Ube2k/Atg7/Mdm2/Cop1/Csnk1d/Chfr/Ubxn1/Rad23a/Mtm1/Sco1/Rnf166/Park7/Rnf40/Sirt2/Zfand2a/Commd1/Senp1/Rnf180/Rnf1…	81
BP	GO:0006405	RNA export from nucleus	50/5389	89/17619	4.58812e-07	9.98e-06	ENSMUSG00000029430/ENSMUSG00000078812/ENSMUSG00000027613/ENSMUSG00000061024/ENSMUSG00000005732/ENSMUSG00000109511/ENSMUSG00000019814/ENSMUSG00000032518/ENSMUSG00000057113/ENSMUSG00000032939/ENSMUSG00000005481/ENSMUSG00000028430/ENSMUSG00000058355/ENSMUSG00000029415/ENSMUSG00000036992/ENSMUSG00000041319/ENSMUSG00000042541/ENSMUSG00000028330/ENSMUSG00000027787/ENSMUSG00000015023/ENSMUSG00000034274/…	Ran/Eif5a/Eif6/Rrs1/Ranbp1/Nup62/Ltv1/Rpsa/Npm1/Nup93/Ddx39a/Nol6/Abce1/Sdad1/Nxt1/Thoc6/Sem1/Ncbp1/Nmd3/Ddx19a/Thoc5/Ssb/Rae1/Xpo5/Nup107/Polr2d/Smg5/Nup85/Ddx39b/Nup188/Thoc3/Poldip3/Rbmx2/Nup98/Nup155/Ranbp3/Nup88/Dhx9/Rps15/Pom121/Ddx19b/Khdrbs1/Alkbh5/Xpo1/Xpot/Tpr/Nup133/Chd1/Nup153/Supt6	50
BP	GO:0010822	positive regulation of mitochondrion organization	69/5389	135/17619	4.78474e-07	1.03698e-05	ENSMUSG00000017737/ENSMUSG00000033220/ENSMUSG00000046223/ENSMUSG00000057789/ENSMUSG00000030793/ENSMUSG00000021109/ENSMUSG00000051413/ENSMUSG00000028048/ENSMUSG00000003873/ENSMUSG00000039960/ENSMUSG00000030591/ENSMUSG00000004446/ENSMUSG00000024778/ENSMUSG00000024312/ENSMUSG00000024521/ENSMUSG00000028111/ENSMUSG00000036718/ENSMUSG00000028455/ENSMUSG00000026750/ENSMUSG00000000628/ENSMUSG00000023286/…	Mmp9/Rac2/Plaur/Bak1/Pycard/Hif1a/Plagl2/Gba/Bax/Rhou/Psmd8/Bid/Fas/Wdr46/Pmaip1/Ctsk/Micall2/Stoml2/Psmb7/Hk2/Ube2j2/Kat2a/Ube2d3/Wdr75/Ube2l3/Ugcg/Ruvbl1/Gsk3a/Fam162a/Selenoi/Trp53/Pdcd5/Arih2/Wbp11/Stard7/Ppif/Mief1/Sh3glb1/Cdc37/Sae1/Npepps/Htra2/Pemt/Vps35/Hhat/Cyb5r1/Srebf2/Vps11/Csnk2a2/Optn/Hip1r/Marchf5/Itgax/Zbtb17/Htt/Hdac6/Usp36/Ubl5/Snip1/Fis1/Mfn2/Bad/Ppargc1b/Prkaa1/Bnip3/Bok/Dnm1…	69
BP	GO:0000075	cell cycle checkpoint	86/5389	178/17619	4.91077e-07	1.06044e-05	ENSMUSG00000028680/ENSMUSG00000020038/ENSMUSG00000006585/ENSMUSG00000020914/ENSMUSG00000023067/ENSMUSG00000019942/ENSMUSG00000002603/ENSMUSG00000042489/ENSMUSG00000021595/ENSMUSG00000007659/ENSMUSG00000037474/ENSMUSG00000041431/ENSMUSG00000020897/ENSMUSG00000040084/ENSMUSG00000003541/ENSMUSG00000070348/ENSMUSG00000017146/ENSMUSG00000029414/ENSMUSG00000028495/ENSMUSG00000017716/ENSMUSG00000027490/…	Plk3/Cry1/Cdt1/Top2a/Cdkn1a/Cdk1/Tgfb1/Clspn/Nsun2/Bcl2l1/Dtl/Ccnb1/Aurkb/Bub1b/Ier3/Ccnd1/Brca1/Kntc1/Rps6/Birc5/E2f1/Chek1/Cenpe/Aurka/Trip13/Ticrr/Babam2/Rps27l/Ptpn11/Spdl1/Stil/Bub3/Dync1li1/Blm/Zwilch/Zwint/Fbxo4/Pidd1/Rnaseh2b/Tipin/Plk1/Rpa2/Thoc5/Ndrg1/Dclre1b/Ttk/Dot1l/Fzr1/Mad1l1/Mad2l1/Nabp2/Rbbp8/Prpf19/Trp53/Ccng1/Rpl26/Topbp1/Fanci/Rbm38/Dna2/Hras/Mtbp/Ndc80/Ddx39b/Babam1/Map3k14/P…	86
BP	GO:0019079	viral genome replication	55/5389	101/17619	4.97712e-07	1.07089e-05	ENSMUSG00000042677/ENSMUSG00000017002/ENSMUSG00000025491/ENSMUSG00000060591/ENSMUSG00000024401/ENSMUSG00000020914/ENSMUSG00000059108/ENSMUSG00000025492/ENSMUSG00000028452/ENSMUSG00000024858/ENSMUSG00000052776/ENSMUSG00000051695/ENSMUSG00000066861/ENSMUSG00000043702/ENSMUSG00000041827/ENSMUSG00000015656/ENSMUSG00000032661/ENSMUSG00000022283/ENSMUSG00000024844/ENSMUSG00000005566/ENSMUSG00000074272/…	Zc3h12a/Slpi/Ifitm1/Ifitm2/Tnf/Top2a/Ifitm6/Ifitm3/Vcp/Grk2/Oas1a/Pcbp1/Oas1g/Pde12/Oasl1/Hspa8/Oas3/Pabpc1/Banf1/Trim28/Ceacam1/Vapa/Ppib/Isg15/Ccl5/Atg5/Plscr1/Rsad2/Tbc1d20/Larp1/Zc3hav1/Ppia/Ddb1/Ccnk/Oas2/Eea1/Oasl2/Apobec3/Ilf3/Atg7/Lamtor5/Rad23a/Fam111a/Stom/Smarcb1/Ltf/Adar/Rab5a/Ddx3x/Parp10/Bst2/Aicda/Rock2/Tarbp2/Atg16l1	55
BP	GO:0006401	RNA catabolic process	101/5389	217/17619	5.03475e-07	1.07939e-05	ENSMUSG00000026177/ENSMUSG00000028599/ENSMUSG00000042677/ENSMUSG00000032508/ENSMUSG00000016528/ENSMUSG00000023087/ENSMUSG00000011257/ENSMUSG00000028741/ENSMUSG00000000384/ENSMUSG00000057113/ENSMUSG00000024360/ENSMUSG00000062203/ENSMUSG00000034681/ENSMUSG00000026728/ENSMUSG00000032041/ENSMUSG00000022325/ENSMUSG00000026174/ENSMUSG00000006498/ENSMUSG00000001424/ENSMUSG00000027490/ENSMUSG00000043702/…	Slc11a1/Tnfrsf1b/Zc3h12a/Myd88/Mapkapk2/Noct/Pabpc4/Mrto4/Tbrg4/Npm1/Etf1/Gspt1/Rnps1/Vim/Tirap/Pop1/Cnot9/Ptbp1/Snd1/E2f1/Pde12/Zpr1/Dkc1/Eif4a3/Lsm2/Syncrip/Exosc9/Pabpc1/Apex1/Lsm4/Hnrnpd/Exosc2/Exosc3/Ncbp1/Carhsp1/Lsm1/Smg9/Samd4b/Hnrnpa0/Dis3/Magoh/Ythdf2/Rnaseh2b/Lsm3/Ssb/Exosc10/Pkp3/Sidt2/Trir/Smg8/Apobec1/Exosc4/Rbm38/Elavl1/Larp1/Zc3hav1/Rbm8a/Dna2/Exosc5/Polr2d/Lin28a/Supv3l1/Hnrnpu/T…	101
BP	GO:0051225	spindle assembly	57/5389	106/17619	5.4355e-07	1.16113e-05	ENSMUSG00000001525/ENSMUSG00000078945/ENSMUSG00000032000/ENSMUSG00000001440/ENSMUSG00000028896/ENSMUSG00000027469/ENSMUSG00000020897/ENSMUSG00000031328/ENSMUSG00000038467/ENSMUSG00000023015/ENSMUSG00000079553/ENSMUSG00000017716/ENSMUSG00000035198/ENSMUSG00000036006/ENSMUSG00000027496/ENSMUSG00000002055/ENSMUSG00000007815/ENSMUSG00000017861/ENSMUSG00000024790/ENSMUSG00000030983/ENSMUSG00000022350/…	Tubb5/Naip2/Birc3/Kpnb1/Rcc1/Tpx2/Aurkb/Flna/Chmp4b/Racgap1/Kifc1/Birc5/Tubg1/Ripor2/Aurka/Spag5/Rhoa/Mybl2/Sac3d1/Bccip/Washc5/Kif3b/Kif11/Chmp2a/Cdc20/Nlrc4/Rps3/Rnf4/Plk1/Chmp1a/Cltc/Abraxas2/Naip5/Naip1/Rab11a/Hnrnpu/Birc2/Kif23/Csnk1d/Haus6/Vps4b/Hdac3/Aspm/Kifc5b/Haus7/Naip6/Haus3/Kif4/Kif2a/Haus8/Stag1/Zfp207/Tpr/Haus4/Fbxo5/Ino80/Nek2	57
BP	GO:0022409	positive regulation of cell-cell adhesion	102/5389	220/17619	5.56908e-07	1.18291e-05	ENSMUSG00000035385/ENSMUSG00000047810/ENSMUSG00000056529/ENSMUSG00000032691/ENSMUSG00000025473/ENSMUSG00000075122/ENSMUSG00000021457/ENSMUSG00000005087/ENSMUSG00000030793/ENSMUSG00000038037/ENSMUSG00000030707/ENSMUSG00000032688/ENSMUSG00000020325/ENSMUSG00000022378/ENSMUSG00000037902/ENSMUSG00000016496/ENSMUSG00000024401/ENSMUSG00000020399/ENSMUSG00000037405/ENSMUSG00000002603/ENSMUSG00000068220/…	Ccl2/Ccdc88b/Ptafr/Nlrp3/Adam8/Cd80/Syk/Cd44/Pycard/Socs1/Coro1a/Malt1/Fstl3/Cyrib/Sirpa/Cd274/Tnf/Havcr2/Icam1/Tgfb1/Lgals1/Il4ra/Il2rg/Cxcl13/Egr3/Nckap1l/Ccr5/Pik3r6/Hspd1/Anxa1/Pnp/Gm5150/Il1b/Spn/Has2/Xbp1/Bcl10/Il1rl2/Vcam1/Flot1/Ikzf1/Il23a/Il6/Flot2/Rhoa/Cd86/Aif1/Itgal/Ptpn23/Cd244a/Ceacam1/Rps3/Ccl5/Ada/Tnfsf14/Lgals9/Blm/Pdcd1lg2/Ptpn22/Tnfsf11/Rara/Zbtb16/Gcnt2/Pdpn/Il12a/Tfrc/Cd24a/C…	102
BP	GO:1903364	positive regulation of cellular protein catabolic process	66/5389	128/17619	5.57713e-07	1.18291e-05	ENSMUSG00000019850/ENSMUSG00000032501/ENSMUSG00000028680/ENSMUSG00000028793/ENSMUSG00000039753/ENSMUSG00000030560/ENSMUSG00000022150/ENSMUSG00000028048/ENSMUSG00000020372/ENSMUSG00000001729/ENSMUSG00000028452/ENSMUSG00000031207/ENSMUSG00000020484/ENSMUSG00000019969/ENSMUSG00000022037/ENSMUSG00000030104/ENSMUSG00000031429/ENSMUSG00000027496/ENSMUSG00000059456/ENSMUSG00000052397/ENSMUSG00000063802/…	Tnfaip3/Trib1/Plk3/Rnf19b/Fbxl5/Ctsc/Dab2/Gba/Rack1/Akt1/Vcp/Msn/Xbp1/Psen1/Clu/Edem1/Psmd10/Aurka/Ptk2b/Ezr/Hspbp1/Usp5/Sgta/Lrp1/Gsk3a/Plk1/Sumo3/Edem2/Arih2/Tmem259/Ankib1/Fbxo22/Uqcc2/Ecscr/Ubqln1/Csnk1a1/Atg7/Vps35/Mdm2/Cop1/Vps11/Csnk1d/Hsp90aa1/Chfr/Rad23a/Rnf166/Ldlr/Rnf40/Sirt2/Zfand2a/Disc1/Rnf180/Rnf14/Pten/Stub1/Axin1/Arih1/Pcsk9/Trib3/Egf/Plk2/Il33/Bcap31/Det1/Rnf19a/Fbxw7	66
BP	GO:2000379	positive regulation of reactive oxygen species metabolic process	54/5389	99/17619	5.8734e-07	1.24133e-05	ENSMUSG00000052270/ENSMUSG00000006818/ENSMUSG00000042677/ENSMUSG00000030786/ENSMUSG00000006519/ENSMUSG00000027995/ENSMUSG00000022221/ENSMUSG00000076441/ENSMUSG00000052212/ENSMUSG00000078812/ENSMUSG00000000290/ENSMUSG00000027832/ENSMUSG00000024401/ENSMUSG00000024087/ENSMUSG00000037405/ENSMUSG00000023067/ENSMUSG00000029380/ENSMUSG00000022126/ENSMUSG00000002603/ENSMUSG00000021948/ENSMUSG00000041736/…	Fpr2/Sod2/Zc3h12a/Itgam/Cyba/Tlr2/Ripk3/Ass1/Cd177/Eif5a/Itgb2/Ptx3/Tnf/Cyp1b1/Icam1/Cdkn1a/Cxcl1/Acod1/Tgfb1/Prkcd/Tspo/Tlr6/Akt1/Jak2/Ddah1/Il1b/Pid1/Clu/Il6/Ptk2b/Grb2/Aif1/Thbs1/Ulbp1/Dnm2/Smpd3/Plau/Trp53/Tlr4/Nfe2l2/Hdac4/Egfr/Ticam1/Mapk14/Hsp90aa1/Gadd45a/Park7/Raet1d/Tgfbr2/Romo1/Ptgs2/Adgrb1/Gstp1/Rnf41	54
BP	GO:0072521	purine-containing compound metabolic process	189/5389	458/17619	6.06485e-07	1.27726e-05	ENSMUSG00000006589/ENSMUSG00000032294/ENSMUSG00000062070/ENSMUSG00000029430/ENSMUSG00000030790/ENSMUSG00000063229/ENSMUSG00000033307/ENSMUSG00000022346/ENSMUSG00000028792/ENSMUSG00000028978/ENSMUSG00000025877/ENSMUSG00000040133/ENSMUSG00000011752/ENSMUSG00000029373/ENSMUSG00000025854/ENSMUSG00000058624/ENSMUSG00000027613/ENSMUSG00000021109/ENSMUSG00000023456/ENSMUSG00000034855/ENSMUSG00000027597/…	Aprt/Pkm/Pgk1/Ran/Adm/Ldha/Mif/Myc/Ak2/Nos3/Hk3/Gpr176/Pgam1/Pf4/Fam20c/Gda/Eif6/Hif1a/Tpi1/Cxcl10/Ahcy/Cdk1/Nme1/Tgfb1/Nos2/Eno1b/Mthfd1l/Adora2b/Pfkl/Adssl1/Gpi1/Aldoa/Cap1/Tspo/Rack1/Impdh2/Tcirg1/P2ry13/Bid/Ampd3/Pde1b/Ola1/Vcp/Hk1/Bcl2l1/Stat3/Pnp/Gale/Oas1a/Ccnb1/Stoml2/Ier3/Cox5a/Gnai3/Pid1/Atp6v1b2/Hk2/Atp5g1/Atic/Cycs/Atp5pb/Pde12/Dcakd/Atp5b/Hspa8/Ampd2/Ptk2b/Atp5g3/Rhoa/Uqcrq/Cyc1/Hint…	189
BP	GO:0022904	respiratory electron transport chain	45/5389	78/17619	6.14949e-07	1.2891e-05	ENSMUSG00000006818/ENSMUSG00000040463/ENSMUSG00000019942/ENSMUSG00000004446/ENSMUSG00000041431/ENSMUSG00000000088/ENSMUSG00000032122/ENSMUSG00000063694/ENSMUSG00000044894/ENSMUSG00000022551/ENSMUSG00000061518/ENSMUSG00000025651/ENSMUSG00000026895/ENSMUSG00000071014/ENSMUSG00000013593/ENSMUSG00000000171/ENSMUSG00000009863/ENSMUSG00000058076/ENSMUSG00000041697/ENSMUSG00000024099/ENSMUSG00000026260/…	Sod2/Mybbp1a/Cdk1/Bid/Ccnb1/Cox5a/Slc37a2/Cycs/Uqcrq/Cyc1/Cox5b/Uqcrc1/Ndufa8/Ndufb6/Ndufs2/Sdhd/Sdhb/Sdhc/Cox6a1/Ndufv2/Ndufa10/Dld/Cox4i1/Cox7c/Cox8a/Mtch2/Slc25a12/Sdhaf2/Ndufa12/Coq7/Ndufb9/Pmpcb/Ndufb8/Park7/Ndufa5/Ndufv1/Uqcr10/Slc25a13/Uqcrb/Ndufaf2/Ndufa7/Ndufs6/Etfdh/Ndufs1/Uqcrh	45
BP	GO:0002761	regulation of myeloid leukocyte differentiation	61/5389	116/17619	6.16434e-07	1.2891e-05	ENSMUSG00000022831/ENSMUSG00000030786/ENSMUSG00000000982/ENSMUSG00000066684/ENSMUSG00000025804/ENSMUSG00000025473/ENSMUSG00000014599/ENSMUSG00000030579/ENSMUSG00000056501/ENSMUSG00000032501/ENSMUSG00000022346/ENSMUSG00000029373/ENSMUSG00000020325/ENSMUSG00000036896/ENSMUSG00000086564/ENSMUSG00000024401/ENSMUSG00000074622/ENSMUSG00000032020/ENSMUSG00000024621/ENSMUSG00000037601/ENSMUSG00000042228/…	Hcls1/Itgam/Ccl3/Pilrb1/Ccr1/Adam8/Csf1/Tyrobp/Cebpb/Trib1/Myc/Pf4/Fstl3/C1qc/Cd101/Tnf/Mafb/Ubash3b/Csf1r/Nme1/Lyn/Ptpn2/Itgb3/Inpp5d/Fbn1/Tfe3/Ror2/Ocstamp/Gfi1b/Ikzf1/Il23a/Ripk1/Ceacam1/Ctnnbip1/Id2/Esrra/Ccl5/Tnfsf11/Rara/Rassf2/Runx1/Thoc5/Lif/Hax1/Klf10/Atp6ap1/Zfpm1/Sfrp1/Stat5a/Mitf/Gpr55/Notch2/Zbtb7a/Casp8/Zfp36l1/Traf6/Dcstamp/Fos/Ppargc1b/Cdk6/Fbxw7	61
BP	GO:0033674	positive regulation of kinase activity	202/5389	495/17619	6.47408e-07	1.34914e-05	ENSMUSG00000026981/ENSMUSG00000052270/ENSMUSG00000026177/ENSMUSG00000015950/ENSMUSG00000024235/ENSMUSG00000022221/ENSMUSG00000025473/ENSMUSG00000021457/ENSMUSG00000014599/ENSMUSG00000028874/ENSMUSG00000024014/ENSMUSG00000060216/ENSMUSG00000020901/ENSMUSG00000033307/ENSMUSG00000028613/ENSMUSG00000005087/ENSMUSG00000028862/ENSMUSG00000038037/ENSMUSG00000032688/ENSMUSG00000024401/ENSMUSG00000027540/…	Il1rn/Fpr2/Slc11a1/Ncf1/Map3k8/Ripk3/Adam8/Syk/Csf1/Fgr/Pim1/Arrb2/Pik3r5/Mif/Lrp8/Cd44/Map3k6/Socs1/Malt1/Tnf/Ptpn1/Pik3cg/Cdkn1a/Csf1r/Kars/Tgfb1/Cd300a/Cks1b/Dab2/Nek6/Chil1/Prkcd/Ralb/Gnai2/Iqgap3/Clspn/Lyn/Tlr6/Tpx2/Cks2/Npm1/Akt1/Sdc4/Tnfrsf11a/Pik3r6/Jak2/Ereg/Gadd45g/Itgb3/Lpar1/Hspa5/Cdc42/Il1b/Ccnd3/Vac14/Prok2/Tirap/Map2k3/Ccnd1/Ror2/Psen1/Map2k2/Cdc6/Erp29/Clu/Trf/Psmd10/Cenpe/Ror1/Il…	202
BP	GO:0001906	cell killing	65/5389	126/17619	6.62451e-07	1.37568e-05	ENSMUSG00000019987/ENSMUSG00000035385/ENSMUSG00000029371/ENSMUSG00000042265/ENSMUSG00000030413/ENSMUSG00000015950/ENSMUSG00000059498/ENSMUSG00000022221/ENSMUSG00000041754/ENSMUSG00000034116/ENSMUSG00000060216/ENSMUSG00000004266/ENSMUSG00000032359/ENSMUSG00000029373/ENSMUSG00000030707/ENSMUSG00000030017/ENSMUSG00000015947/ENSMUSG00000022378/ENSMUSG00000020399/ENSMUSG00000028793/ENSMUSG00000029380/…	Arg1/Ccl2/Cxcl5/Trem1/Pglyrp1/Ncf1/Fcgr3/Ripk3/Trem3/Vav1/Arrb2/Ptpn6/Ctsh/Pf4/Coro1a/Reg3g/Fcgr1/Cyrib/Havcr2/Rnf19b/Cxcl1/Ctsc/Il18rap/Nos2/Ccr5/Pvr/Pik3r6/Pnp/Stx11/Stxbp2/Il23a/Hspa8/H2-D1/Lyst/Gfer/Ceacam1/B2m/Lgals9/Ulbp1/H2-K1/Rps19/Il12a/Hsp90ab1/Rpl30/Prdx1/Gapdh/Camp/Pglyrp4/Lamp1/Crk/Stat5a/Ptprc/Raet1e/Gzmb/Tap1/Pglyrp3/Raet1d/Ltf/Elane/Serpinb3a/Nectin2/Bad/Romo1/H60b/Rasgrp1	65
BP	GO:1904874	positive regulation of telomerase RNA localization to Cajal body	14/5389	15/17619	6.6482e-07	1.37581e-05	ENSMUSG00000001416/ENSMUSG00000001056/ENSMUSG00000029447/ENSMUSG00000022234/ENSMUSG00000034024/ENSMUSG00000025613/ENSMUSG00000030007/ENSMUSG00000068039/ENSMUSG00000007739/ENSMUSG00000031403/ENSMUSG00000030079/ENSMUSG00000035378/ENSMUSG00000014907/ENSMUSG00000003868	Cct3/Nhp2/Cct6a/Cct5/Cct2/Cct8/Cct7/Tcp1/Cct4/Dkc1/Ruvbl1/Shq1/Naf1/Ruvbl2	14
BP	GO:1903050	regulation of proteolysis involved in cellular protein catabolic process	91/5389	192/17619	6.79713e-07	1.40176e-05	ENSMUSG00000032501/ENSMUSG00000026914/ENSMUSG00000031652/ENSMUSG00000028680/ENSMUSG00000028793/ENSMUSG00000030560/ENSMUSG00000022150/ENSMUSG00000028048/ENSMUSG00000020372/ENSMUSG00000028249/ENSMUSG00000001729/ENSMUSG00000028452/ENSMUSG00000022033/ENSMUSG00000020484/ENSMUSG00000078652/ENSMUSG00000018189/ENSMUSG00000019969/ENSMUSG00000022037/ENSMUSG00000030104/ENSMUSG00000031429/ENSMUSG00000028426/…	Trib1/Psmd14/N4bp1/Plk3/Rnf19b/Ctsc/Dab2/Gba/Rack1/Sdcbp/Akt1/Vcp/Pbk/Xbp1/Psme3/Uchl5/Psen1/Clu/Edem1/Psmd10/Rad23b/Aurka/Ptk2b/Usp14/Ube2g2/Hspbp1/Ube2j1/Usp5/Dda1/Sgta/Rps7/Psme2/Rpl11/Gpx1/Gsk3a/Plk1/Sumo3/Psme1/Rpl23/Hsp90ab1/Smarcc1/Edem2/Gipc1/Ak6/Arih2/Rpl5/Ubac2/Tmem259/Ankib1/Fbxo22/Ubb/Ecscr/Ubqln1/Csnk1a1/Ube2k/Atg7/Mdm2/Cop1/Csnk1d/Chfr/Ubxn1/Rad23a/Mtm1/Sco1/Rnf166/Park7/Rnf40/Sirt2…	91
BP	GO:0042035	regulation of cytokine biosynthetic process	53/5389	97/17619	6.9294e-07	1.42411e-05	ENSMUSG00000027399/ENSMUSG00000056529/ENSMUSG00000026166/ENSMUSG00000032508/ENSMUSG00000059498/ENSMUSG00000027995/ENSMUSG00000021457/ENSMUSG00000016528/ENSMUSG00000056501/ENSMUSG00000053175/ENSMUSG00000024401/ENSMUSG00000015340/ENSMUSG00000028602/ENSMUSG00000051498/ENSMUSG00000029377/ENSMUSG00000027398/ENSMUSG00000026288/ENSMUSG00000051457/ENSMUSG00000028191/ENSMUSG00000032041/ENSMUSG00000018932/…	Il1a/Ptafr/Ccl20/Myd88/Fcgr3/Tlr2/Syk/Mapkapk2/Cebpb/Bcl3/Tnf/Cybb/Tnfrsf8/Tlr6/Ereg/Il1b/Inpp5d/Spn/Bcl10/Tirap/Map2k3/Prg4/Nfkb1/Inhbb/Tlr7/Il6/Card9/Mast2/Ube2j1/Hspb1/Il10/Rel/Tbk1/Rela/Thbs1/Lbp/Tlr1/Il27/Tlr4/Icosl/Tlr9/Ticam1/Zfpm1/Stat5a/Cd276/Rnf128/Apoa2/Nlrp12/Elane/Traf6/Zfp36/Egr1/Nmi	53
BP	GO:0042742	defense response to bacterium	99/5389	213/17619	7.043e-07	1.44248e-05	ENSMUSG00000026177/ENSMUSG00000029371/ENSMUSG00000049130/ENSMUSG00000042265/ENSMUSG00000030413/ENSMUSG00000006519/ENSMUSG00000058715/ENSMUSG00000015950/ENSMUSG00000032508/ENSMUSG00000017002/ENSMUSG00000027995/ENSMUSG00000032691/ENSMUSG00000003283/ENSMUSG00000021125/ENSMUSG00000031722/ENSMUSG00000041754/ENSMUSG00000021457/ENSMUSG00000056501/ENSMUSG00000001348/ENSMUSG00000028874/ENSMUSG00000030793/…	Slc11a1/Cxcl5/C5ar1/Trem1/Pglyrp1/Cyba/Fcer1g/Ncf1/Myd88/Slpi/Tlr2/Nlrp3/Hck/Arg2/Hp/Trem3/Syk/Cebpb/Acp5/Fgr/Pycard/Clec4e/Reg3g/Fcgr1/Bcl3/Tnfaip8/Naip2/Tnf/Havcr2/Adamts4/Myo1f/Nos2/Prkcd/Cxcl13/Anxa3/Plac8/Tlr6/Sftpd/Tnfrsf1a/Cebpe/Serpine1/Clec4d/Stab1/Spn/Tirap/Gsdmd/Muc5b/Rbpj/Dmbt1/Il23a/Nod2/Lyst/Adam17/Hmgb2/Card9/Rab1a/Isg15/Epha2/Nlrc4/Shc1/Il10/Lgals9/Tbk1/Rpl39/H2-K1/Rps19/Nlrp1a/Lb…	99
BP	GO:0002755	MyD88-dependent toll-like receptor signaling pathway	17/5389	20/17619	7.25925e-07	1.48168e-05	ENSMUSG00000020227/ENSMUSG00000020400/ENSMUSG00000033777/ENSMUSG00000032508/ENSMUSG00000027995/ENSMUSG00000047798/ENSMUSG00000030017/ENSMUSG00000034652/ENSMUSG00000025498/ENSMUSG00000051498/ENSMUSG00000060477/ENSMUSG00000025980/ENSMUSG00000044583/ENSMUSG00000044827/ENSMUSG00000032497/ENSMUSG00000039005/ENSMUSG00000045322	Irak3/Tnip1/Tlr13/Myd88/Tlr2/Cd300lf/Reg3g/Cd300a/Irf7/Tlr6/Irak2/Hspd1/Tlr7/Tlr1/Lrrfip2/Tlr4/Tlr9	17
BP	GO:0009150	purine ribonucleotide metabolic process	170/5389	406/17619	7.45303e-07	1.51604e-05	ENSMUSG00000032294/ENSMUSG00000062070/ENSMUSG00000029430/ENSMUSG00000030790/ENSMUSG00000063229/ENSMUSG00000033307/ENSMUSG00000022346/ENSMUSG00000028792/ENSMUSG00000028978/ENSMUSG00000025877/ENSMUSG00000040133/ENSMUSG00000011752/ENSMUSG00000029373/ENSMUSG00000025854/ENSMUSG00000027613/ENSMUSG00000021109/ENSMUSG00000023456/ENSMUSG00000034855/ENSMUSG00000019942/ENSMUSG00000037601/ENSMUSG00000002603/…	Pkm/Pgk1/Ran/Adm/Ldha/Mif/Myc/Ak2/Nos3/Hk3/Gpr176/Pgam1/Pf4/Fam20c/Eif6/Hif1a/Tpi1/Cxcl10/Cdk1/Nme1/Tgfb1/Nos2/Eno1b/Adora2b/Pfkl/Adssl1/Gpi1/Aldoa/Cap1/Tspo/Rack1/Impdh2/Tcirg1/P2ry13/Bid/Ampd3/Pde1b/Ola1/Vcp/Hk1/Bcl2l1/Stat3/Pnp/Gale/Ccnb1/Stoml2/Ier3/Cox5a/Gnai3/Pid1/Atp6v1b2/Hk2/Atp5g1/Atic/Cycs/Atp5pb/Pde12/Dcakd/Atp5b/Hspa8/Ampd2/Ptk2b/Atp5g3/Rhoa/Uqcrq/Cyc1/Hint1/Adpgk/Prps1/Adsl/Map2k1/Ep…	170
BP	GO:0032732	positive regulation of interleukin-1 production	27/5389	39/17619	7.48905e-07	1.51819e-05	ENSMUSG00000026166/ENSMUSG00000000982/ENSMUSG00000027995/ENSMUSG00000032691/ENSMUSG00000030793/ENSMUSG00000020399/ENSMUSG00000033538/ENSMUSG00000079227/ENSMUSG00000024789/ENSMUSG00000037012/ENSMUSG00000022575/ENSMUSG00000022967/ENSMUSG00000055994/ENSMUSG00000004951/ENSMUSG00000001123/ENSMUSG00000041605/ENSMUSG00000047821/ENSMUSG00000069830/ENSMUSG00000039005/ENSMUSG00000071203/ENSMUSG00000037860/…	Ccl20/Ccl3/Tlr2/Nlrp3/Pycard/Havcr2/Casp4/Ccr5/Jak2/Hk1/Gsdmd/Ifnar1/Nod2/Hspb1/Lgals9/Inava/Trim16/Nlrp1a/Tlr4/Naip5/Aim2/Panx1/Casp1/Hdac1/Ccl19/Ripk2/Egr1	27
BP	GO:2000278	regulation of DNA biosynthetic process	57/5389	107/17619	8.1839e-07	1.65342e-05	ENSMUSG00000040552/ENSMUSG00000060216/ENSMUSG00000022346/ENSMUSG00000001416/ENSMUSG00000029447/ENSMUSG00000024087/ENSMUSG00000022234/ENSMUSG00000023067/ENSMUSG00000034024/ENSMUSG00000025613/ENSMUSG00000024803/ENSMUSG00000057113/ENSMUSG00000030007/ENSMUSG00000029014/ENSMUSG00000038482/ENSMUSG00000068039/ENSMUSG00000020897/ENSMUSG00000007739/ENSMUSG00000032113/ENSMUSG00000031403/ENSMUSG00000029363/…	C3ar1/Arrb2/Myc/Cct3/Cct6a/Cyp1b1/Cct5/Cdkn1a/Cct2/Cct8/Ankrd1/Npm1/Cct7/Dnajc2/Tfdp1/Tcp1/Aurkb/Cct4/Chek1/Dkc1/Rfc5/Ptk2b/Gfer/Pinx1/Pnkp/Hnrnpd/Niban2/Gja1/Chtf18/Nat10/Ptges3/Fbxo4/Parm1/Exosc10/Hsp90ab1/Trp53/Rfc4/Hnrnpu/Ddx39b/Naf1/Xrcc5/Pkib/Pif1/Rfc3/Hsp90aa1/Mapk1/Acd/Mcrs1/Wrap53/Ten1/Hnrnpc/Dscc1/Egf/Pot1b/Rfc2/Stn1/Nek2	57
BP	GO:0006163	purine nucleotide metabolic process	174/5389	418/17619	8.70482e-07	1.75273e-05	ENSMUSG00000032294/ENSMUSG00000062070/ENSMUSG00000029430/ENSMUSG00000030790/ENSMUSG00000063229/ENSMUSG00000033307/ENSMUSG00000022346/ENSMUSG00000028792/ENSMUSG00000028978/ENSMUSG00000025877/ENSMUSG00000040133/ENSMUSG00000011752/ENSMUSG00000029373/ENSMUSG00000025854/ENSMUSG00000027613/ENSMUSG00000021109/ENSMUSG00000023456/ENSMUSG00000034855/ENSMUSG00000019942/ENSMUSG00000037601/ENSMUSG00000002603/…	Pkm/Pgk1/Ran/Adm/Ldha/Mif/Myc/Ak2/Nos3/Hk3/Gpr176/Pgam1/Pf4/Fam20c/Eif6/Hif1a/Tpi1/Cxcl10/Cdk1/Nme1/Tgfb1/Nos2/Eno1b/Adora2b/Pfkl/Adssl1/Gpi1/Aldoa/Cap1/Tspo/Rack1/Impdh2/Tcirg1/P2ry13/Bid/Ampd3/Pde1b/Ola1/Vcp/Hk1/Bcl2l1/Stat3/Pnp/Gale/Oas1a/Ccnb1/Stoml2/Ier3/Cox5a/Gnai3/Pid1/Atp6v1b2/Hk2/Atp5g1/Atic/Cycs/Atp5pb/Pde12/Dcakd/Atp5b/Hspa8/Ampd2/Ptk2b/Atp5g3/Rhoa/Uqcrq/Cyc1/Hint1/Adpgk/Prps1/Adsl/Map…	174
BP	GO:0043903	regulation of symbiosis, encompassing mutualism through parasitism	96/5389	206/17619	8.89661e-07	1.78531e-05	ENSMUSG00000019987/ENSMUSG00000029371/ENSMUSG00000042677/ENSMUSG00000032508/ENSMUSG00000017002/ENSMUSG00000027995/ENSMUSG00000018293/ENSMUSG00000056201/ENSMUSG00000025491/ENSMUSG00000025130/ENSMUSG00000027832/ENSMUSG00000060591/ENSMUSG00000024401/ENSMUSG00000020914/ENSMUSG00000032231/ENSMUSG00000029380/ENSMUSG00000059108/ENSMUSG00000068220/ENSMUSG00000018930/ENSMUSG00000025492/ENSMUSG00000079227/…	Arg1/Cxcl5/Zc3h12a/Myd88/Slpi/Tlr2/Pfn1/Cfl1/Ifitm1/P4hb/Ptx3/Ifitm2/Tnf/Top2a/Anxa2/Cxcl1/Ifitm6/Lgals1/Ccl4/Ifitm3/Ccr5/Sftpd/Psmc3/Oas1a/Chmp4b/Tirap/Ctdp1/Oas1g/Pde12/Oasl1/Hspa8/Nod2/Oas3/Pabpc1/Banf1/Trim28/Ceacam1/Rrp1b/Vapa/Chmp2a/Ppib/Isg15/Ccl5/Il10/Rab7/Plscr1/Rsad2/Lbp/Itgav/Rest/Snx3/Fcnb/Snf8/Tbc1d20/Gapdh/Larp1/Zc3hav1/Trim27/Ppia/Ddb1/Smarca4/Camp/Ccnk/Oas2/Hdac1/Oasl2/Apobec3/Ilf…	96
BP	GO:0008360	regulation of cell shape	77/5389	157/17619	9.09778e-07	1.81956e-05	ENSMUSG00000035385/ENSMUSG00000000982/ENSMUSG00000003283/ENSMUSG00000054855/ENSMUSG00000028874/ENSMUSG00000002233/ENSMUSG00000028064/ENSMUSG00000021451/ENSMUSG00000056201/ENSMUSG00000030707/ENSMUSG00000025348/ENSMUSG00000053158/ENSMUSG00000005103/ENSMUSG00000055805/ENSMUSG00000035352/ENSMUSG00000037405/ENSMUSG00000031165/ENSMUSG00000034226/ENSMUSG00000033066/ENSMUSG00000024621/ENSMUSG00000073412/…	Ccl2/Ccl3/Hck/Rnd1/Fgr/Rhoc/Sema4a/Sema4d/Cfl1/Coro1a/Itga7/Fes/Wdr1/Fmnl1/Ccl12/Icam1/Was/Rhov/Gas7/Csf1r/Lst1/Cdc42ep2/Aldoa/Rhou/Arhgdia/Cdc42ep4/Fn1/Anxa1/Lpar1/Cdc42/Msn/Slc9a3r1/Hexb/Plxna2/Cyfip1/Anxa7/Il6/Rhof/Ptk2b/Ezr/Cdc42se1/Rhoa/Myh9/Plxnb2/Pxn/Plxnd1/Fblim1/Rnd3/Prpf40a/Ccl24/Pdpn/Diaph1/Ccl11/Syne3/Dapk3/Cfdp1/Eps8/Arap1/Rhoj/Csnk1a1/Sh3kbp1/Fmnl3/Crk/Myl12a/Csnk1d/Rhoq/Wipf1/Gna13…	77
BP	GO:0051345	positive regulation of hydrolase activity	197/5389	483/17619	9.26334e-07	1.84475e-05	ENSMUSG00000019122/ENSMUSG00000035385/ENSMUSG00000056529/ENSMUSG00000026582/ENSMUSG00000035373/ENSMUSG00000026166/ENSMUSG00000000982/ENSMUSG00000020120/ENSMUSG00000032691/ENSMUSG00000018293/ENSMUSG00000022221/ENSMUSG00000034116/ENSMUSG00000057789/ENSMUSG00000002233/ENSMUSG00000022346/ENSMUSG00000021451/ENSMUSG00000030793/ENSMUSG00000021486/ENSMUSG00000032359/ENSMUSG00000035352/ENSMUSG00000024401/…	Ccl9/Ccl2/Ptafr/Sele/Ccl7/Ccl20/Ccl3/Plek/Nlrp3/Pfn1/Ripk3/Vav1/Bak1/Rhoc/Myc/Sema4d/Pycard/Prelid1/Ctsh/Ccl12/Tnf/Icam1/Rhog/Coro1c/Kars/Cd300a/Prkcd/Ccl4/Cxcl13/F3/Tbc1d2/Plekhg4/Bax/Pcna/Rack1/Casp4/Lyn/Bid/Akt1/Dnajb11/Jak2/Fas/Hspd1/Vcp/Ccl6/Pmaip1/Lpar1/Stat3/Arf4/Hspa5/Adprh/Mefv/Bcl10/S100a8/Gpr65/Rgs16/Rapgef1/S100a10/Psme3/Picalm/Plaa/Snx18/S100a9/Atp1b3/Ppp1r15b/Cycs/Ccn2/Ptk2b/Ndel1/H…	197
BP	GO:0000082	G1/S transition of mitotic cell cycle	84/5389	175/17619	9.34757e-07	1.84475e-05	ENSMUSG00000078763/ENSMUSG00000024014/ENSMUSG00000004266/ENSMUSG00000041324/ENSMUSG00000028680/ENSMUSG00000023067/ENSMUSG00000005732/ENSMUSG00000031490/ENSMUSG00000039960/ENSMUSG00000028068/ENSMUSG00000028896/ENSMUSG00000004446/ENSMUSG00000001729/ENSMUSG00000029816/ENSMUSG00000028156/ENSMUSG00000021298/ENSMUSG00000024659/ENSMUSG00000007080/ENSMUSG00000028333/ENSMUSG00000045983/ENSMUSG00000000028/…	Slfn1/Pim1/Ptpn6/Inhba/Plk3/Cdkn1a/Ranbp1/Eif4ebp1/Rhou/Iqgap3/Rcc1/Bid/Akt1/Gpnmb/Eif4e/Gpr132/Anxa1/Pole/Anp32b/Eif4g1/Cdc45/Cdk2ap2/Pid1/Psme3/Ccnd1/Cdk4/Ccne1/Rps6/E2f1/Taf10/Acvr1b/Zpr1/Adam17/Nasp/E2f4/Aif1/E2f7/Apex1/Rps27l/Cdkn2d/Id2/Cdc25a/Rgcc/Bach1/Pidd1/Psme2/Tcf19/Rpa2/Dbf4/Tjp3/Cdkn3/Psme1/Ecd/Pdpn/Itgb1/Rbbp8/Trp53/Rpl26/Larp7/Hacd1/Rbm38/Kif14/Mtbp/Cdk2/Egfr/Camk2d/Plrg1/Brd4/Cacu…	84
BP	GO:0050870	positive regulation of T cell activation	84/5389	175/17619	9.34757e-07	1.84475e-05	ENSMUSG00000035385/ENSMUSG00000047810/ENSMUSG00000032691/ENSMUSG00000025473/ENSMUSG00000075122/ENSMUSG00000021457/ENSMUSG00000030793/ENSMUSG00000038037/ENSMUSG00000030707/ENSMUSG00000032688/ENSMUSG00000022378/ENSMUSG00000037902/ENSMUSG00000016496/ENSMUSG00000020399/ENSMUSG00000002603/ENSMUSG00000068220/ENSMUSG00000030748/ENSMUSG00000031304/ENSMUSG00000033730/ENSMUSG00000022488/ENSMUSG00000046207/…	Ccl2/Ccdc88b/Nlrp3/Adam8/Cd80/Syk/Pycard/Socs1/Coro1a/Malt1/Cyrib/Sirpa/Cd274/Havcr2/Tgfb1/Lgals1/Il4ra/Il2rg/Egr3/Nckap1l/Pik3r6/Hspd1/Anxa1/Pnp/Gm5150/Il1b/Spn/Xbp1/Bcl10/Il1rl2/Vcam1/Ikzf1/Il23a/Il6/Flot2/Rhoa/Cd86/Aif1/Itgal/Cd244a/Ceacam1/Rps3/Ccl5/Ada/Tnfsf14/Lgals9/Blm/Pdcd1lg2/Ptpn22/Tnfsf11/Rara/Zbtb16/Il12a/Tfrc/Cd24a/Cd47/Icosl/Shb/Dhps/Stat5a/Ptprc/Vnn1/Hsp90aa1/Cd276/Gm9733/Ccl19/Rip…	84
BP	GO:2001235	positive regulation of apoptotic signaling pathway	84/5389	175/17619	9.34757e-07	1.84475e-05	ENSMUSG00000017737/ENSMUSG00000046223/ENSMUSG00000022221/ENSMUSG00000023905/ENSMUSG00000057789/ENSMUSG00000022346/ENSMUSG00000041324/ENSMUSG00000030793/ENSMUSG00000032359/ENSMUSG00000020178/ENSMUSG00000058755/ENSMUSG00000030560/ENSMUSG00000021948/ENSMUSG00000051413/ENSMUSG00000003873/ENSMUSG00000020372/ENSMUSG00000004446/ENSMUSG00000024539/ENSMUSG00000024789/ENSMUSG00000024778/ENSMUSG00000024521/…	Mmp9/Plaur/Ripk3/Tnfrsf12a/Bak1/Myc/Inhba/Pycard/Ctsh/Adora2a/Osm/Ctsc/Prkcd/Plagl2/Bax/Rack1/Bid/Ptpn2/Jak2/Fas/Pmaip1/Eef1e1/Bcl10/Slc9a3r1/S100a8/Ppp1ca/Ppp2r1a/S100a9/Mcl1/Ltbr/Clu/Inhbb/Ripk1/Pdia3/Skil/Gsdme/Rps3/Tgfbr1/Rps7/Pidd1/Atf3/Rpl11/Thbs1/Gsk3a/Pak2/Fam162a/Sfpq/Plscr1/Runx3/Dedd2/Apaf1/Trp53/Rpl26/Daxx/Pdcd5/Faf1/Dapk3/Ppif/Sh3glb1/Mtch2/Ubb/Mal/Htra2/Unc5b/Sfrp1/Siglec1/Ptprc/Trp…	84
BP	GO:0002703	regulation of leukocyte mediated immunity	89/5389	188/17619	9.54952e-07	1.87839e-05	ENSMUSG00000019987/ENSMUSG00000005413/ENSMUSG00000029371/ENSMUSG00000056529/ENSMUSG00000030786/ENSMUSG00000058715/ENSMUSG00000059498/ENSMUSG00000027995/ENSMUSG00000032691/ENSMUSG00000033220/ENSMUSG00000022221/ENSMUSG00000021457/ENSMUSG00000026656/ENSMUSG00000034116/ENSMUSG00000052212/ENSMUSG00000028874/ENSMUSG00000060216/ENSMUSG00000004266/ENSMUSG00000000290/ENSMUSG00000024164/ENSMUSG00000032688/…	Arg1/Hmox1/Cxcl5/Ptafr/Itgam/Fcer1g/Fcgr3/Tlr2/Nlrp3/Rac2/Ripk3/Syk/Fcgr2b/Vav1/Cd177/Fgr/Arrb2/Ptpn6/Itgb2/C3/Malt1/Fcgr1/Fes/Cyrib/Tnf/Havcr2/Adora3/Hpx/Was/Vsir/Cxcl1/Arid5a/Tgfb1/Cd300a/Il18rap/Il4ra/Adora2b/Lyn/Pvr/Pik3r6/Hspd1/Pnp/Spn/Stxbp2/Il23a/Hspa8/H2-D1/Il6/Nod2/Gfer/Ceacam1/B2m/Exosc3/Ung/Abr/Cd84/Il20rb/Lgals9/Il13ra2/Ulbp1/H2-K1/Nsd2/Rsad2/Gab2/Btk/Il12a/Tfrc/Atad5/Cd24a/Tlr4/Tlr9/…	89
BP	GO:0050863	regulation of T cell activation	125/5389	284/17619	1.05249e-06	2.06343e-05	ENSMUSG00000019987/ENSMUSG00000035385/ENSMUSG00000047810/ENSMUSG00000032691/ENSMUSG00000033220/ENSMUSG00000022221/ENSMUSG00000021125/ENSMUSG00000025473/ENSMUSG00000075122/ENSMUSG00000021457/ENSMUSG00000056501/ENSMUSG00000078763/ENSMUSG00000004266/ENSMUSG00000005087/ENSMUSG00000030793/ENSMUSG00000021486/ENSMUSG00000038037/ENSMUSG00000030707/ENSMUSG00000032688/ENSMUSG00000022378/ENSMUSG00000037902/…	Arg1/Ccl2/Ccdc88b/Nlrp3/Rac2/Ripk3/Arg2/Adam8/Cd80/Syk/Cebpb/Slfn1/Ptpn6/Cd44/Pycard/Prelid1/Socs1/Coro1a/Malt1/Cyrib/Sirpa/Cd274/Adora2a/Havcr2/Vsir/Tgfb1/Cd300a/Lgals1/Il4ra/Il2rg/Lgals3/Egr3/Nckap1l/Adrm1/Sftpd/Ptpn2/Gpnmb/Sdc4/Pik3r6/Nfkbid/Hspd1/Tarm1/Anxa1/Pnp/Gm5150/Il1b/Spn/Xbp1/Bcl10/Il1rl2/Vcam1/Kat2a/Ripor2/Ikzf1/Il23a/Il6/Flot2/Rhoa/Cd86/Aif1/Itgal/Clptm1/Cd244a/Ceacam1/Rps3/Casp3/Ccl…	125
BP	GO:0051983	regulation of chromosome segregation	53/5389	98/17619	1.06226e-06	2.07577e-05	ENSMUSG00000031004/ENSMUSG00000006585/ENSMUSG00000026749/ENSMUSG00000037313/ENSMUSG00000041431/ENSMUSG00000040084/ENSMUSG00000001403/ENSMUSG00000028678/ENSMUSG00000023015/ENSMUSG00000017716/ENSMUSG00000024791/ENSMUSG00000017499/ENSMUSG00000045328/ENSMUSG00000002055/ENSMUSG00000021569/ENSMUSG00000028718/ENSMUSG00000066979/ENSMUSG00000032435/ENSMUSG00000027699/ENSMUSG00000019214/ENSMUSG00000030254/…	Mki67/Cdt1/Nek6/Tacc3/Ccnb1/Bub1b/Ube2c/Kif2c/Racgap1/Birc5/Cdca5/Cdc6/Cenpe/Spag5/Trip13/Stil/Bub3/Dync1li1/Ect2/Chtf18/Rad18/Rcc2/Plk1/Ttk/Sfpq/Knstrn/Macroh2a1/Mad1l1/Sgo2a/Mad2l1/Nsmce2/Mtbp/Hnrnpu/Ndc80/Psmg2/Rmi2/Csnk2a2/Mad2l1bp/Fen1/Becn1/Anapc15/Sirt2/Recql4/Wapl/Ik/Cul3/Zfp207/Bub1/Naa10/Tpr/Gen1/Chd1/Nek2	53
BP	GO:0045637	regulation of myeloid cell differentiation	93/5389	199/17619	1.12237e-06	2.18604e-05	ENSMUSG00000022831/ENSMUSG00000030786/ENSMUSG00000000982/ENSMUSG00000002111/ENSMUSG00000066684/ENSMUSG00000025804/ENSMUSG00000025473/ENSMUSG00000014599/ENSMUSG00000030579/ENSMUSG00000056501/ENSMUSG00000032501/ENSMUSG00000022346/ENSMUSG00000041324/ENSMUSG00000029373/ENSMUSG00000020325/ENSMUSG00000053158/ENSMUSG00000027613/ENSMUSG00000021109/ENSMUSG00000036896/ENSMUSG00000086564/ENSMUSG00000024401/…	Hcls1/Itgam/Ccl3/Spi1/Pilrb1/Ccr1/Adam8/Csf1/Tyrobp/Cebpb/Trib1/Myc/Inhba/Pf4/Fstl3/Fes/Eif6/Hif1a/C1qc/Cd101/Tnf/Mafb/Ubash3b/Csf1r/Nme1/Prmt1/Nfkbia/Nckap1l/Lyn/Ptpn2/Hspa9/Fas/Itgb3/Csf3/Stat3/Inpp5d/Fbn1/Tfe3/Ror2/Dll1/Ocstamp/Acvr1b/Gfi1b/Ikzf1/Il23a/Ripk1/Ptk2b/Hmgb2/Ceacam1/B2m/Ctnnbip1/Id2/Isg15/Esrra/Ccl5/Csf3r/Klf13/Tnfsf11/Rara/Rassf2/Runx1/Cib1/Leo1/Thoc5/Zbtb16/Lif/Hax1/Klf10/Atp6ap1…	93
BP	GO:0002275	myeloid cell activation involved in immune response	44/5389	77/17619	1.17561e-06	2.28229e-05	ENSMUSG00000005413/ENSMUSG00000056529/ENSMUSG00000030786/ENSMUSG00000058715/ENSMUSG00000033220/ENSMUSG00000021457/ENSMUSG00000030579/ENSMUSG00000052212/ENSMUSG00000028874/ENSMUSG00000000290/ENSMUSG00000030793/ENSMUSG00000035673/ENSMUSG00000053158/ENSMUSG00000040528/ENSMUSG00000020399/ENSMUSG00000000562/ENSMUSG00000031948/ENSMUSG00000024300/ENSMUSG00000034652/ENSMUSG00000030748/ENSMUSG00000018500/…	Hmox1/Ptafr/Itgam/Fcer1g/Rac2/Syk/Tyrobp/Cd177/Fgr/Itgb2/Pycard/Sbno2/Fes/Milr1/Havcr2/Adora3/Kars/Myo1f/Cd300a/Il4ra/Adora2b/Anxa3/Lyn/Stx11/Stxbp2/Ywhaz/Dock2/Abr/Cd84/Il13ra2/Gab2/Lbp/Btk/Snx4/Ticam1/Lat2/Vamp8/Snap23/Stx4a/Rabgef1/Nr4a3/Pi4k2a/Il33/Rasgrp1	44
BP	GO:0071902	positive regulation of protein serine/threonine kinase activity	127/5389	290/17619	1.19674e-06	2.31576e-05	ENSMUSG00000026981/ENSMUSG00000025473/ENSMUSG00000021457/ENSMUSG00000024014/ENSMUSG00000020901/ENSMUSG00000033307/ENSMUSG00000028862/ENSMUSG00000032688/ENSMUSG00000024401/ENSMUSG00000027540/ENSMUSG00000020573/ENSMUSG00000024621/ENSMUSG00000031948/ENSMUSG00000002603/ENSMUSG00000028044/ENSMUSG00000022150/ENSMUSG00000064246/ENSMUSG00000021948/ENSMUSG00000004451/ENSMUSG00000032562/ENSMUSG00000028068/…	Il1rn/Adam8/Syk/Pim1/Pik3r5/Mif/Map3k6/Malt1/Tnf/Ptpn1/Pik3cg/Csf1r/Kars/Tgfb1/Cks1b/Dab2/Chil1/Prkcd/Ralb/Gnai2/Iqgap3/Tlr6/Cks2/Akt1/Tnfrsf11a/Pik3r6/Jak2/Gadd45g/Lpar1/Il1b/Ccnd3/Prok2/Tirap/Map2k3/Ccnd1/Ror2/Psen1/Map2k2/Cdc6/Erp29/Trf/Psmd10/Nod2/Ripk1/Ptk2b/Adam17/Rhoa/Ptpn11/Ppp2ca/Cxcl17/Ceacam1/Pxn/Kras/Psrc1/Map2k1/Shc1/Rps3/Stil/Ccnyl1/Rgcc/Tgfbr1/Tnfsf11/Mdfi/Thbs1/Cib1/Inava/Map2k4/A…	127
BP	GO:0045786	negative regulation of cell cycle	178/5389	431/17619	1.20228e-06	2.31897e-05	ENSMUSG00000019850/ENSMUSG00000078763/ENSMUSG00000033307/ENSMUSG00000022346/ENSMUSG00000041324/ENSMUSG00000028680/ENSMUSG00000020038/ENSMUSG00000006585/ENSMUSG00000024401/ENSMUSG00000020914/ENSMUSG00000040463/ENSMUSG00000058755/ENSMUSG00000023067/ENSMUSG00000019942/ENSMUSG00000002603/ENSMUSG00000042489/ENSMUSG00000057113/ENSMUSG00000029816/ENSMUSG00000021595/ENSMUSG00000021298/ENSMUSG00000007659/…	Tnfaip3/Slfn1/Mif/Myc/Inhba/Plk3/Cry1/Cdt1/Tnf/Top2a/Mybbp1a/Osm/Cdkn1a/Cdk1/Tgfb1/Clspn/Npm1/Gpnmb/Nsun2/Gpr132/Bcl2l1/Calr/Dtl/Ccnb1/Aurkb/Bub1b/Ier3/Slc9a3r1/Cdk2ap2/Kifc1/Foxm1/Ccnd1/Cdk4/Rassf1/Brca1/Kntc1/Rps6/Birc5/Nle1/E2f1/Chek1/Kat2a/Ripor2/Cenpe/Tbrg1/Aurka/E2f8/Rrp8/Trip13/E2f7/Ticrr/Btg1/Babam2/Rps27l/Skil/Ppm1g/Ptpn11/Pinx1/Ccnf/Cdkn2d/Chmp2a/Map2k1/Id2/Rps6ka2/Casp3/Spdl1/Stil/Nubp…	178
BP	GO:0010499	proteasomal ubiquitin-independent protein catabolic process	19/5389	24/17619	1.26582e-06	2.43363e-05	ENSMUSG00000041773/ENSMUSG00000022193/ENSMUSG00000068749/ENSMUSG00000021024/ENSMUSG00000028837/ENSMUSG00000005779/ENSMUSG00000030751/ENSMUSG00000027566/ENSMUSG00000018286/ENSMUSG00000026750/ENSMUSG00000032301/ENSMUSG00000015671/ENSMUSG00000060073/ENSMUSG00000069744/ENSMUSG00000014769/ENSMUSG00000015839/ENSMUSG00000040850/ENSMUSG00000031897/ENSMUSG00000024338	Enc1/Psmb5/Psma5/Psma6/Psmb2/Psmb4/Psma1/Psma7/Psmb6/Psmb7/Psma4/Psma2/Psma3/Psmb3/Psmb1/Nfe2l2/Psme4/Psmb10/Psmb8	19
BP	GO:0006418	tRNA aminoacylation for protein translation	30/5389	46/17619	1.3174e-06	2.52467e-05	ENSMUSG00000029777/ENSMUSG00000031960/ENSMUSG00000018848/ENSMUSG00000031948/ENSMUSG00000024587/ENSMUSG00000007029/ENSMUSG00000001380/ENSMUSG00000022241/ENSMUSG00000010755/ENSMUSG00000003808/ENSMUSG00000068739/ENSMUSG00000028811/ENSMUSG00000040354/ENSMUSG00000026245/ENSMUSG00000037851/ENSMUSG00000026615/ENSMUSG00000028029/ENSMUSG00000032604/ENSMUSG00000026356/ENSMUSG00000024493/ENSMUSG00000019659/…	Gars/Aars/Rars/Kars/Nars/Vars/Hars/Tars/Cars/Farsa/Sars/Yars/Mars1/Farsb/Iars/Eprs/Aimp1/Qars/Dars/Lars/Ccdc12/Yars2/Nars2/Sars2/Tars2/Lrrc47/Rars2/Lars2/Wars/Iars2	30
BP	GO:2000116	regulation of cysteine-type endopeptidase activity	103/5389	226/17619	1.3321e-06	2.54466e-05	ENSMUSG00000028599/ENSMUSG00000099974/ENSMUSG00000032691/ENSMUSG00000017737/ENSMUSG00000046223/ENSMUSG00000057789/ENSMUSG00000060216/ENSMUSG00000022346/ENSMUSG00000005087/ENSMUSG00000030793/ENSMUSG00000047281/ENSMUSG00000078945/ENSMUSG00000020178/ENSMUSG00000024401/ENSMUSG00000032000/ENSMUSG00000028128/ENSMUSG00000036427/ENSMUSG00000003873/ENSMUSG00000020372/ENSMUSG00000033538/ENSMUSG00000004446/…	Tnfrsf1b/Bcl2a1d/Nlrp3/Mmp9/Plaur/Bak1/Arrb2/Myc/Cd44/Pycard/Sfn/Naip2/Adora2a/Tnf/Birc3/F3/Gpi1/Bax/Rack1/Casp4/Bid/Akt1/Jak2/Fas/Hspd1/Vcp/Pmaip1/Anp32b/Mefv/Bcl10/S100a8/Birc5/S100a9/Nle1/Cycs/Ccn2/Il6/Rhoa/Slc11a2/Rps27l/Ppp2ca/Cdkn2d/Cyfip2/Nlrc4/Rps3/Pidd1/Thbs1/Gpx1/Pak2/Csn2/Fam162a/Nlrp1a/Siah2/Dap/Rffl/Rest/Apaf1/Pdcd5/Naip5/Pdcd6/Arl6ip5/Ift57/Aim2/Naip1/Nr4a1/Mtch2/Cast/Rps6ka3/Casp1/…	103
BP	GO:0032642	regulation of chemokine production	46/5389	82/17619	1.38294e-06	2.63333e-05	ENSMUSG00000027399/ENSMUSG00000029371/ENSMUSG00000032508/ENSMUSG00000027995/ENSMUSG00000021125/ENSMUSG00000037872/ENSMUSG00000033307/ENSMUSG00000030793/ENSMUSG00000024401/ENSMUSG00000020399/ENSMUSG00000032860/ENSMUSG00000024621/ENSMUSG00000030748/ENSMUSG00000018500/ENSMUSG00000014158/ENSMUSG00000027398/ENSMUSG00000015568/ENSMUSG00000022534/ENSMUSG00000022548/ENSMUSG00000032041/ENSMUSG00000011008/…	Il1a/Cxcl5/Myd88/Tlr2/Arg2/Ackr1/Mif/Pycard/Tnf/Havcr2/P2ry2/Csf1r/Il4ra/Adora2b/Trpv4/Il1b/Lpl/Mefv/Apod/Tirap/Mcoln2/Chia1/Tlr7/Il6/Nod2/Adam17/Ffar2/Epha2/Cd84/Ccl5/Lgals9/Lbp/Il6ra/Cd24a/Tlr4/Tlr9/Ticam1/Zfpm1/Hdac1/Mbp/Ripk2/Elane/Il33/Suz12/Gstp1/Egr1	46
BP	GO:1903146	regulation of autophagy of mitochondrion	29/5389	44/17619	1.42838e-06	2.7112e-05	ENSMUSG00000021109/ENSMUSG00000028048/ENSMUSG00000041736/ENSMUSG00000028111/ENSMUSG00000000628/ENSMUSG00000020918/ENSMUSG00000031078/ENSMUSG00000033918/ENSMUSG00000025995/ENSMUSG00000030079/ENSMUSG00000057177/ENSMUSG00000059552/ENSMUSG00000030216/ENSMUSG00000020402/ENSMUSG00000019471/ENSMUSG00000068329/ENSMUSG00000038028/ENSMUSG00000022463/ENSMUSG00000046707/ENSMUSG00000026672/ENSMUSG00000006215/…	Hif1a/Gba/Tspo/Ctsk/Hk2/Kat2a/Cttn/Parl/Wdr75/Ruvbl1/Gsk3a/Trp53/Wbp11/Vdac1/Cdc37/Htra2/Tigar/Srebf2/Csnk2a2/Optn/Zbtb17/Htt/Hdac6/Usp36/Mfn2/Bnip3/Dnm1l/Rnf41/Fbxw7	29
BP	GO:0042775	mitochondrial ATP synthesis coupled electron transport	35/5389	57/17619	1.45466e-06	2.75231e-05	ENSMUSG00000019942/ENSMUSG00000004446/ENSMUSG00000041431/ENSMUSG00000000088/ENSMUSG00000063694/ENSMUSG00000044894/ENSMUSG00000022551/ENSMUSG00000061518/ENSMUSG00000025651/ENSMUSG00000026895/ENSMUSG00000071014/ENSMUSG00000013593/ENSMUSG00000000171/ENSMUSG00000058076/ENSMUSG00000041697/ENSMUSG00000024099/ENSMUSG00000026260/ENSMUSG00000020664/ENSMUSG00000031818/ENSMUSG00000017778/ENSMUSG00000035885/…	Cdk1/Bid/Ccnb1/Cox5a/Cycs/Uqcrq/Cyc1/Cox5b/Uqcrc1/Ndufa8/Ndufb6/Ndufs2/Sdhd/Sdhc/Cox6a1/Ndufv2/Ndufa10/Dld/Cox4i1/Cox7c/Cox8a/Mtch2/Sdhaf2/Ndufa12/Coq7/Ndufb9/Pmpcb/Ndufb8/Park7/Ndufv1/Uqcr10/Uqcrb/Ndufa7/Ndufs6/Uqcrh	35
BP	GO:0043281	regulation of cysteine-type endopeptidase activity involved in apoptotic process	93/5389	200/17619	1.47289e-06	2.76923e-05	ENSMUSG00000028599/ENSMUSG00000099974/ENSMUSG00000032691/ENSMUSG00000017737/ENSMUSG00000046223/ENSMUSG00000057789/ENSMUSG00000060216/ENSMUSG00000022346/ENSMUSG00000005087/ENSMUSG00000030793/ENSMUSG00000047281/ENSMUSG00000078945/ENSMUSG00000020178/ENSMUSG00000024401/ENSMUSG00000032000/ENSMUSG00000028128/ENSMUSG00000036427/ENSMUSG00000003873/ENSMUSG00000020372/ENSMUSG00000033538/ENSMUSG00000004446/…	Tnfrsf1b/Bcl2a1d/Nlrp3/Mmp9/Plaur/Bak1/Arrb2/Myc/Cd44/Pycard/Sfn/Naip2/Adora2a/Tnf/Birc3/F3/Gpi1/Bax/Rack1/Casp4/Bid/Akt1/Jak2/Fas/Hspd1/Vcp/Pmaip1/Anp32b/Bcl10/S100a8/Birc5/S100a9/Nle1/Cycs/Ccn2/Il6/Rhoa/Slc11a2/Rps27l/Ppp2ca/Cdkn2d/Nlrc4/Rps3/Pidd1/Thbs1/Gpx1/Pak2/Fam162a/Nlrp1a/Siah2/Dap/Rffl/Rest/Apaf1/Pdcd5/Naip5/Pdcd6/Arl6ip5/Ift57/Naip1/Nr4a1/Mtch2/Rps6ka3/Casp1/Birc2/Ccn1/Htra2/Rps6ka1/La…	93
BP	GO:0050920	regulation of chemotaxis	93/5389	200/17619	1.47289e-06	2.76923e-05	ENSMUSG00000035385/ENSMUSG00000052270/ENSMUSG00000029371/ENSMUSG00000023913/ENSMUSG00000049130/ENSMUSG00000038264/ENSMUSG00000058427/ENSMUSG00000029082/ENSMUSG00000029379/ENSMUSG00000040552/ENSMUSG00000033220/ENSMUSG00000042306/ENSMUSG00000025804/ENSMUSG00000029417/ENSMUSG00000014599/ENSMUSG00000004791/ENSMUSG00000033307/ENSMUSG00000028064/ENSMUSG00000021451/ENSMUSG00000029373/ENSMUSG00000018446/…	Ccl2/Fpr2/Cxcl5/Pla2g7/C5ar1/Sema7a/Cxcl2/Bst1/Cxcl3/C3ar1/Rac2/S100a14/Ccr1/Cxcl9/Csf1/Pgf/Mif/Sema4a/Sema4d/Pf4/C1qbp/Ccl12/Cxcl10/Kars/Cxcl1/Tgfb1/Ccl4/Cxcl13/Nckap1l/Lyn/Ptpn2/Trpv4/Ptprj/Serpine1/Fn1/Gpsm3/Lpar1/Calr/Zswim4/Il1b/Sema4c/Tirap/Plxna2/Ripor2/Il23a/Nod2/Ptk2b/Adam17/Usp14/Aif1/Cxcl17/S1pr1/Hspb1/Slc8b1/Ccl5/Cxcr2/Tnfsf14/Coro1b/Rac1/F7/Thbs1/Sema3f/Lbp/Il12a/Mpp1/Adam10/Ano6/Tub…	93
BP	GO:0007006	mitochondrial membrane organization	51/5389	94/17619	1.4835e-06	2.7804e-05	ENSMUSG00000057789/ENSMUSG00000022346/ENSMUSG00000016319/ENSMUSG00000002984/ENSMUSG00000003873/ENSMUSG00000004446/ENSMUSG00000024521/ENSMUSG00000007659/ENSMUSG00000004040/ENSMUSG00000003541/ENSMUSG00000031967/ENSMUSG00000000628/ENSMUSG00000003438/ENSMUSG00000022437/ENSMUSG00000026317/ENSMUSG00000052337/ENSMUSG00000022427/ENSMUSG00000024527/ENSMUSG00000027076/ENSMUSG00000029175/ENSMUSG00000020219/…	Bak1/Myc/Slc25a5/Tomm40/Bax/Bid/Pmaip1/Bcl2l1/Stat3/Ier3/Afg3l1/Hk2/Timm50/Samm50/Cln8/Immt/Tomm22/Afg3l2/Timm10/Slc35f6/Timm13/Gsk3a/Micos13/Hspa4/Tomm20/Trp53/Dnajc11/Pdcd5/Ppif/Sh3glb1/Mtch2/Timm9/Bloc1s2/Pex5/Letm1/Cox18/Hsp90aa1/Timm22/Hip1r/Htt/Apoo/Mfn2/Bad/Slc25a4/Ndufa13/Maip1/Chchd3/Slc9a1/Bnip3/Bok/Eya2	51
BP	GO:0045807	positive regulation of endocytosis	74/5389	151/17619	1.52679e-06	2.85257e-05	ENSMUSG00000051439/ENSMUSG00000035385/ENSMUSG00000026177/ENSMUSG00000026582/ENSMUSG00000006519/ENSMUSG00000058715/ENSMUSG00000059498/ENSMUSG00000047798/ENSMUSG00000021457/ENSMUSG00000026656/ENSMUSG00000060216/ENSMUSG00000024164/ENSMUSG00000030793/ENSMUSG00000015947/ENSMUSG00000025351/ENSMUSG00000027832/ENSMUSG00000037902/ENSMUSG00000024401/ENSMUSG00000032231/ENSMUSG00000022150/ENSMUSG00000022488/…	Cd14/Ccl2/Slc11a1/Sele/Cyba/Fcer1g/Fcgr3/Cd300lf/Syk/Fcgr2b/Arrb2/C3/Pycard/Fcgr1/Cd63/Ptx3/Sirpa/Tnf/Anxa2/Dab2/Nckap1l/Sftpd/Serpine1/Bcl2l1/Calr/Gm5150/Il1b/Ap2m1/Rapgef1/Dll1/Lyar/Arf1/Clu/Flot1/Trf/Hspa8/Nod2/Dock2/Actn4/Plcg2/Tor1a/B2m/Abr/Ap2a1/Lrp1/Hnrnpk/Dnm2/Cbl/Lbp/Itgb1/Ahi1/Abca7/Ano6/Cd47/Lman2/Dtnbp1/Itga2/Vps28/Tsg101/Hip1r/Sirpb1a/Cd151/Camk1d/Gm9733/Ccl19/Ldlr/Rap1a/Synj1/Scyl2/…	74
BP	GO:0045766	positive regulation of angiogenesis	81/5389	169/17619	1.56236e-06	2.90989e-05	ENSMUSG00000027399/ENSMUSG00000005413/ENSMUSG00000042677/ENSMUSG00000049130/ENSMUSG00000040552/ENSMUSG00000017737/ENSMUSG00000030790/ENSMUSG00000004791/ENSMUSG00000000555/ENSMUSG00000000290/ENSMUSG00000024164/ENSMUSG00000028978/ENSMUSG00000032359/ENSMUSG00000021109/ENSMUSG00000024087/ENSMUSG00000037095/ENSMUSG00000015340/ENSMUSG00000064246/ENSMUSG00000050335/ENSMUSG00000028128/ENSMUSG00000029484/…	Il1a/Hmox1/Zc3h12a/C5ar1/C3ar1/Mmp9/Adm/Pgf/Itga5/Itgb2/C3/Nos3/Ctsh/Hif1a/Cyp1b1/Lrg1/Cybb/Chil1/Lgals3/F3/Anxa3/Ccr5/Mydgf/Tnfrsf1a/Pik3r6/Serpine1/Itgb3/Anxa1/Stat3/Ddah1/Il1b/Ecm1/Xbp1/Cd34/Nras/Brca1/Dll1/Adam12/Hk2/Ptk2b/Btg1/Pxn/Hspb1/Ccl5/Cxcr2/Il10/Sphk1/Thbs1/Runx1/Cib1/Psg22/Smad1/Hmga2/Mtdh/Ccl24/Itgb1/Ccbe1/Ccl11/Pdcd6/Chrna7/Nfe2l2/Camp/Rras/Prkcb/Rhoj/Fgf2/Vash2/Jak1/Itgb8/Cela1/Ad…	81
BP	GO:0045732	positive regulation of protein catabolic process	94/5389	203/17619	1.62806e-06	3.02281e-05	ENSMUSG00000028599/ENSMUSG00000019850/ENSMUSG00000025473/ENSMUSG00000032501/ENSMUSG00000028680/ENSMUSG00000024401/ENSMUSG00000028793/ENSMUSG00000039753/ENSMUSG00000030560/ENSMUSG00000022150/ENSMUSG00000028048/ENSMUSG00000020372/ENSMUSG00000001729/ENSMUSG00000028452/ENSMUSG00000037474/ENSMUSG00000027398/ENSMUSG00000031207/ENSMUSG00000020484/ENSMUSG00000003541/ENSMUSG00000034187/ENSMUSG00000019969/…	Tnfrsf1b/Tnfaip3/Adam8/Trib1/Plk3/Tnf/Rnf19b/Fbxl5/Ctsc/Dab2/Gba/Rack1/Akt1/Vcp/Dtl/Il1b/Msn/Xbp1/Ier3/Nsf/Psen1/Clu/Edem1/Psmd10/Aurka/Ptk2b/Ezr/Hspbp1/Sec22b/Usp5/Sox9/Gja1/Sgta/Lrp1/Gsk3a/Plk1/Rab7/Sumo3/Wwp2/Adam9/Fzr1/Snf8/Edem2/Arih2/Tmem259/Ankib1/Ddb1/Fbxo22/Uqcc2/Ecscr/Snx9/Ubqln1/Tiparp/Csnk1a1/Vps28/Atg7/Vps35/Mdm2/Cop1/Vps11/Csnk1d/Hsp90aa1/Chfr/Cblb/Rad23a/Nrd1/Snx1/Rnf166/Ldlr/Rnf40…	94
BP	GO:0051604	protein maturation	125/5389	286/17619	1.63877e-06	3.03325e-05	ENSMUSG00000000957/ENSMUSG00000016256/ENSMUSG00000062070/ENSMUSG00000033508/ENSMUSG00000057789/ENSMUSG00000026073/ENSMUSG00000022346/ENSMUSG00000024164/ENSMUSG00000030793/ENSMUSG00000032359/ENSMUSG00000020077/ENSMUSG00000018446/ENSMUSG00000030530/ENSMUSG00000078945/ENSMUSG00000032000/ENSMUSG00000031538/ENSMUSG00000028128/ENSMUSG00000022698/ENSMUSG00000021190/ENSMUSG00000037411/ENSMUSG00000006345/…	Mmp14/Ctsz/Pgk1/Asprv1/Bak1/Il1r2/Myc/C3/Pycard/Ctsh/Srgn/C1qbp/Furin/Naip2/Birc3/Plat/F3/Naa50/Lgmn/Serpine1/Ggt1/Spcs3/Rhbdf2/Ctss/H13/Phb/Stoml2/Adamts2/Afg3l1/Birc5/Psen1/Cln5/Metap2/Timm17a/Pmpca/Glrx3/Cpd/Pcsk5/Cln3/St14/Myh9/Klk13/Sec11a/Atp6ap2/Cyfip2/Eef1akmt4/Afg3l2/Serpinh1/Rps6ka2/Nlrc4/Casp3/Uqcrc1/Naa20/Naa25/Aph1a/Ambp/Aebp1/Gcsh/F7/Naa15/Ruvbl1/Naa60/Thbs1/Sec11c/Cpxm1/Spcs2/Ctsl/…	125
BP	GO:0032606	type I interferon production	44/5389	78/17619	1.90117e-06	3.49973e-05	ENSMUSG00000051439/ENSMUSG00000032508/ENSMUSG00000027995/ENSMUSG00000021457/ENSMUSG00000002983/ENSMUSG00000030793/ENSMUSG00000020399/ENSMUSG00000022126/ENSMUSG00000032109/ENSMUSG00000024349/ENSMUSG00000025498/ENSMUSG00000000776/ENSMUSG00000049723/ENSMUSG00000025980/ENSMUSG00000024404/ENSMUSG00000039703/ENSMUSG00000032041/ENSMUSG00000021277/ENSMUSG00000022967/ENSMUSG00000059714/ENSMUSG00000044583/…	Cd14/Myd88/Tlr2/Syk/Relb/Pycard/Havcr2/Acod1/Nlrx1/Sting1/Irf7/Polr3d/Mmp12/Hspd1/Riok3/Nploc4/Tirap/Traf3/Ifnar1/Flot1/Tlr7/Hmgb2/Plcg2/Rel/Polr3c/Tbk1/Ptpn22/Traip/Cgas/Gpatch3/Tlr4/Zc3hav1/Dhx33/Tlr9/Ticam1/Nlrc3/Dhx58/Irak1/Trim15/Atg9a/Dhx9/Ufd1/Cactin/Nmi	44
BP	GO:0002683	negative regulation of immune system process	176/5389	428/17619	1.90254e-06	3.49973e-05	ENSMUSG00000019987/ENSMUSG00000005413/ENSMUSG00000020227/ENSMUSG00000030413/ENSMUSG00000022876/ENSMUSG00000058715/ENSMUSG00000019850/ENSMUSG00000066684/ENSMUSG00000028885/ENSMUSG00000032691/ENSMUSG00000047798/ENSMUSG00000021125/ENSMUSG00000025804/ENSMUSG00000075122/ENSMUSG00000026656/ENSMUSG00000056501/ENSMUSG00000078763/ENSMUSG00000060216/ENSMUSG00000032501/ENSMUSG00000004266/ENSMUSG00000033307/…	Arg1/Hmox1/Irak3/Pglyrp1/Samsn1/Fcer1g/Tnfaip3/Pilrb1/Smpdl3b/Nlrp3/Cd300lf/Arg2/Ccr1/Cd80/Fcgr2b/Cebpb/Slfn1/Arrb2/Trib1/Ptpn6/Mif/Myc/Cd44/Pf4/Fstl3/Fcrlb/Pik3ap1/C1qc/C1qbp/Milr1/Cd274/Adora2a/Ccl12/Tnf/Havcr2/Ptger4/Mafb/Ubash3b/Vsir/Nme1/Acod1/Tgfb1/Cd300a/Prmt1/Olfm4/Il4ra/Nfkbia/Lgals3/Nlrx1/Col3a1/Lyn/Tlr6/Mmp12/Psmb4/Sftpd/Ptpn2/Gpnmb/Sdc4/Hspa9/Nfkbid/Fas/Ptprj/Tarm1/Anxa1/Tmem176b/Tff2…	176
BP	GO:0044843	cell cycle G1/S phase transition	88/5389	188/17619	1.98215e-06	3.61168e-05	ENSMUSG00000078763/ENSMUSG00000024014/ENSMUSG00000004266/ENSMUSG00000041324/ENSMUSG00000028680/ENSMUSG00000023067/ENSMUSG00000005732/ENSMUSG00000027715/ENSMUSG00000031490/ENSMUSG00000039960/ENSMUSG00000028068/ENSMUSG00000004264/ENSMUSG00000028896/ENSMUSG00000004446/ENSMUSG00000001729/ENSMUSG00000029816/ENSMUSG00000028156/ENSMUSG00000021298/ENSMUSG00000024659/ENSMUSG00000007080/ENSMUSG00000028333/…	Slfn1/Pim1/Ptpn6/Inhba/Plk3/Cdkn1a/Ranbp1/Ccna2/Eif4ebp1/Rhou/Iqgap3/Phb2/Rcc1/Bid/Akt1/Gpnmb/Eif4e/Gpr132/Anxa1/Pole/Anp32b/Eif4g1/Cdc45/Cdk2ap2/Pid1/Psme3/Ccnd1/Cdk4/Ccne1/Rps6/E2f1/Taf10/Acvr1b/Zpr1/Adam17/Nasp/E2f4/Aif1/E2f7/Apex1/Rps27l/Cdkn2d/Id2/Cdc25a/Rgcc/Bach1/Pidd1/Psme2/Tcf19/Rpa2/Dbf4/Tjp3/Cdkn3/Psme1/Ecd/Pdpn/Itgb1/Rbbp8/Trp53/Rpl26/Larp7/Hacd1/Rbm38/Kif14/Mtbp/Cdk2/Egfr/Camk2d/Fam8…	88
BP	GO:0002460	adaptive immune response based on somatic recombination of immune receptors built from immunoglobulin superfamily domains	108/5389	241/17619	2.00578e-06	3.61168e-05	ENSMUSG00000019987/ENSMUSG00000026177/ENSMUSG00000036905/ENSMUSG00000058715/ENSMUSG00000032508/ENSMUSG00000019850/ENSMUSG00000034266/ENSMUSG00000059498/ENSMUSG00000040552/ENSMUSG00000032691/ENSMUSG00000051682/ENSMUSG00000022221/ENSMUSG00000026656/ENSMUSG00000004266/ENSMUSG00000002983/ENSMUSG00000028064/ENSMUSG00000024164/ENSMUSG00000032359/ENSMUSG00000043008/ENSMUSG00000058818/ENSMUSG00000038527/…	Arg1/Slc11a1/C1qb/Fcer1g/Myd88/Tnfaip3/Batf/Fcgr3/C3ar1/Nlrp3/Treml4/Ripk3/Fcgr2b/Ptpn6/Relb/Sema4a/C3/Ctsh/Klhl6/Pirb/C1rl/Malt1/Fcgr1/Nfkb2/Cyrib/C1qc/C1qbp/Bcl3/Tnf/Havcr2/Icam1/Hpx/Was/Vsir/Crlf2/Arid5a/Ctsc/Tgfb1/Il18rap/C1qa/Il4ra/Prkcd/Irf7/Tlr6/Pvr/Myo1g/Fas/Hspd1/Gadd45g/Anxa1/Pou2f2/Stat3/Pnp/Stx11/Inpp5d/Il18bp/Spn/Bcl10/Nras/C1ra/Il23a/Hspa8/H2-D1/Il6/Nod2/Lyst/Adam17/B2m/Exosc3/Ung/E…	108
BP	GO:0006281	DNA repair	178/5389	434/17619	2.02826e-06	3.61168e-05	ENSMUSG00000001228/ENSMUSG00000046711/ENSMUSG00000026914/ENSMUSG00000031422/ENSMUSG00000019942/ENSMUSG00000042489/ENSMUSG00000027342/ENSMUSG00000074781/ENSMUSG00000057113/ENSMUSG00000031821/ENSMUSG00000056394/ENSMUSG00000028452/ENSMUSG00000040204/ENSMUSG00000037474/ENSMUSG00000115338/ENSMUSG00000007080/ENSMUSG00000027323/ENSMUSG00000003541/ENSMUSG00000000028/ENSMUSG00000028312/ENSMUSG00000022945/…	Uhrf1/Hmga1/Psmd14/Morf4l2/Cdk1/Clspn/Pcna/Ube2n/Npm1/Gins2/Lig1/Vcp/Pclaf/Dtl/Pnp/Pole/Rad51/Ier3/Cdc45/Smc2/Chaf1b/Foxm1/Uchl5/Brca1/Cdca5/Otub1/H2ax/Fignl1/Mad2l2/Sfr1/Chek1/Rad23b/Rfc5/Tdg/Pold2/Ube2d3/Trip13/Mms22l/Kif22/Bccip/Apex1/Ticrr/Ino80c/Babam2/Ppp4c/Trim28/Ddx1/Sem1/Pnkp/Cdkn2d/Esco2/Ung/Exo1/Rps3/Chaf1a/Usp1/Blm/Rad18/Bach1/Rad51ap1/Zswim7/Ruvbl1/Rbm17/Rnf169/Rpa2/Nsd2/Dclre1b/Rad5…	178
BP	GO:0000028	ribosomal small subunit assembly	16/5389	19/17619	2.03007e-06	3.61168e-05	ENSMUSG00000044533/ENSMUSG00000032518/ENSMUSG00000018040/ENSMUSG00000032834/ENSMUSG00000012848/ENSMUSG00000009927/ENSMUSG00000046756/ENSMUSG00000036781/ENSMUSG00000061787/ENSMUSG00000040952/ENSMUSG00000067288/ENSMUSG00000057322/ENSMUSG00000024608/ENSMUSG00000036376/ENSMUSG00000063457/ENSMUSG00000030611	Rps2/Rpsa/Rrp7a/Pwp2/Rps5/Rps25/Mrps7/Rps27l/Rps17/Rps19/Rps28/Rpl38/Rps14/Abt1/Rps15/Mrps11	16
BP	GO:0090670	RNA localization to Cajal body	16/5389	19/17619	2.03007e-06	3.61168e-05	ENSMUSG00000001416/ENSMUSG00000001056/ENSMUSG00000029447/ENSMUSG00000022234/ENSMUSG00000034024/ENSMUSG00000025613/ENSMUSG00000030007/ENSMUSG00000068039/ENSMUSG00000007739/ENSMUSG00000031403/ENSMUSG00000030079/ENSMUSG00000035378/ENSMUSG00000017264/ENSMUSG00000014907/ENSMUSG00000003868/ENSMUSG00000041346	Cct3/Nhp2/Cct6a/Cct5/Cct2/Cct8/Cct7/Tcp1/Cct4/Dkc1/Ruvbl1/Shq1/Exosc10/Naf1/Ruvbl2/Wrap53	16
BP	GO:0090671	telomerase RNA localization to Cajal body	16/5389	19/17619	2.03007e-06	3.61168e-05	ENSMUSG00000001416/ENSMUSG00000001056/ENSMUSG00000029447/ENSMUSG00000022234/ENSMUSG00000034024/ENSMUSG00000025613/ENSMUSG00000030007/ENSMUSG00000068039/ENSMUSG00000007739/ENSMUSG00000031403/ENSMUSG00000030079/ENSMUSG00000035378/ENSMUSG00000017264/ENSMUSG00000014907/ENSMUSG00000003868/ENSMUSG00000041346	Cct3/Nhp2/Cct6a/Cct5/Cct2/Cct8/Cct7/Tcp1/Cct4/Dkc1/Ruvbl1/Shq1/Exosc10/Naf1/Ruvbl2/Wrap53	16
BP	GO:0090672	telomerase RNA localization	16/5389	19/17619	2.03007e-06	3.61168e-05	ENSMUSG00000001416/ENSMUSG00000001056/ENSMUSG00000029447/ENSMUSG00000022234/ENSMUSG00000034024/ENSMUSG00000025613/ENSMUSG00000030007/ENSMUSG00000068039/ENSMUSG00000007739/ENSMUSG00000031403/ENSMUSG00000030079/ENSMUSG00000035378/ENSMUSG00000017264/ENSMUSG00000014907/ENSMUSG00000003868/ENSMUSG00000041346	Cct3/Nhp2/Cct6a/Cct5/Cct2/Cct8/Cct7/Tcp1/Cct4/Dkc1/Ruvbl1/Shq1/Exosc10/Naf1/Ruvbl2/Wrap53	16
BP	GO:0090685	RNA localization to nucleus	16/5389	19/17619	2.03007e-06	3.61168e-05	ENSMUSG00000001416/ENSMUSG00000001056/ENSMUSG00000029447/ENSMUSG00000022234/ENSMUSG00000034024/ENSMUSG00000025613/ENSMUSG00000030007/ENSMUSG00000068039/ENSMUSG00000007739/ENSMUSG00000031403/ENSMUSG00000030079/ENSMUSG00000035378/ENSMUSG00000017264/ENSMUSG00000014907/ENSMUSG00000003868/ENSMUSG00000041346	Cct3/Nhp2/Cct6a/Cct5/Cct2/Cct8/Cct7/Tcp1/Cct4/Dkc1/Ruvbl1/Shq1/Exosc10/Naf1/Ruvbl2/Wrap53	16
BP	GO:0000478	endonucleolytic cleavage involved in rRNA processing	13/5389	14/17619	2.03612e-06	3.61168e-05	ENSMUSG00000061024/ENSMUSG00000022557/ENSMUSG00000032518/ENSMUSG00000057113/ENSMUSG00000038335/ENSMUSG00000021243/ENSMUSG00000024785/ENSMUSG00000028948/ENSMUSG00000030138/ENSMUSG00000035047/ENSMUSG00000036376/ENSMUSG00000057421/ENSMUSG00000039001	Rrs1/Bop1/Rpsa/Npm1/Tsr1/Fcf1/Rcl1/Nol9/Bms1/Kri1/Abt1/Las1l/Rps21	13
BP	GO:0043248	proteasome assembly	13/5389	14/17619	2.03612e-06	3.61168e-05	ENSMUSG00000030591/ENSMUSG00000017428/ENSMUSG00000039041/ENSMUSG00000005625/ENSMUSG00000025487/ENSMUSG00000031429/ENSMUSG00000029649/ENSMUSG00000042541/ENSMUSG00000022913/ENSMUSG00000071451/ENSMUSG00000024537/ENSMUSG00000029440/ENSMUSG00000026869	Psmd8/Psmd11/Adrm1/Psmd4/Psmd13/Psmd10/Pomp/Sem1/Psmg1/Psmg4/Psmg2/Psmd9/Psmd5	13
BP	GO:0070486	leukocyte aggregation	13/5389	14/17619	2.03612e-06	3.61168e-05	ENSMUSG00000033220/ENSMUSG00000025473/ENSMUSG00000005087/ENSMUSG00000021451/ENSMUSG00000027398/ENSMUSG00000051457/ENSMUSG00000031207/ENSMUSG00000022367/ENSMUSG00000056054/ENSMUSG00000056071/ENSMUSG00000020272/ENSMUSG00000028341/ENSMUSG00000060803	Rac2/Adam8/Cd44/Sema4d/Il1b/Spn/Msn/Has2/S100a8/S100a9/Stk10/Nr4a3/Gstp1	13
BP	GO:0090069	regulation of ribosome biogenesis	13/5389	14/17619	2.03612e-06	3.61168e-05	ENSMUSG00000026234/ENSMUSG00000041057/ENSMUSG00000025995/ENSMUSG00000041747/ENSMUSG00000005378/ENSMUSG00000035378/ENSMUSG00000029815/ENSMUSG00000050244/ENSMUSG00000038812/ENSMUSG00000021428/ENSMUSG00000013663/ENSMUSG00000033909/ENSMUSG00000023852	Ncl/Wdr43/Wdr75/Utp15/Bud23/Shq1/Malsu1/Heatr1/Trmt112/Riok1/Pten/Usp36/Chd1	13
BP	GO:0042098	T cell proliferation	91/5389	196/17619	2.0606e-06	3.64426e-05	ENSMUSG00000019987/ENSMUSG00000026177/ENSMUSG00000047810/ENSMUSG00000030786/ENSMUSG00000003206/ENSMUSG00000033220/ENSMUSG00000028633/ENSMUSG00000022221/ENSMUSG00000021125/ENSMUSG00000075122/ENSMUSG00000021457/ENSMUSG00000056501/ENSMUSG00000078763/ENSMUSG00000004266/ENSMUSG00000000290/ENSMUSG00000005087/ENSMUSG00000030793/ENSMUSG00000030707/ENSMUSG00000032688/ENSMUSG00000016496/ENSMUSG00000020399/…	Arg1/Slc11a1/Ccdc88b/Itgam/Ebi3/Rac2/Ctps/Ripk3/Arg2/Cd80/Syk/Cebpb/Slfn1/Ptpn6/Itgb2/Cd44/Pycard/Coro1a/Malt1/Cd274/Havcr2/Vsir/Tgfb1/Lgals3/Bax/Nckap1l/Fkbp1a/Sftpd/Gpnmb/Sdc4/Tarm1/Anxa1/Pnp/Il1b/Spn/Msn/Ccnd3/Elf4/Rps6/Vcam1/Ripor2/Il23a/Il6/Cd86/Dock2/Aif1/Itgal/Cd244a/Ceacam1/Rps3/Casp3/Ccl5/Lrrc32/Znhit1/Il20rb/Lgals9/Blm/Pdcd1lg2/Ptpn22/Il12a/Il27/Mad1l1/Ncstn/Tfrc/Trp53/Cd24a/Icosl/Cxcl1…	91
BP	GO:0000463	maturation of LSU-rRNA from tricistronic rRNA transcript (SSU-rRNA, 5.8S rRNA, LSU-rRNA)	5389-11-01	11/17619	2.17629e-06	3.83748e-05	ENSMUSG00000020706/ENSMUSG00000022557/ENSMUSG00000057113/ENSMUSG00000026019/ENSMUSG00000020430/ENSMUSG00000038510/ENSMUSG00000063888/ENSMUSG00000062997/ENSMUSG00000021149/ENSMUSG00000043716/ENSMUSG00000028948	Ftsj3/Bop1/Npm1/Wdr12/Pes1/Rpf2/Rpl7l1/Rpl35/Gtpbp4/Rpl7/Nol9	11
BP	GO:0008637	apoptotic mitochondrial changes	58/5389	112/17619	2.21148e-06	3.87785e-05	ENSMUSG00000006818/ENSMUSG00000102037/ENSMUSG00000099974/ENSMUSG00000017737/ENSMUSG00000046223/ENSMUSG00000057789/ENSMUSG00000060216/ENSMUSG00000089929/ENSMUSG00000030793/ENSMUSG00000021486/ENSMUSG00000028063/ENSMUSG00000016319/ENSMUSG00000047281/ENSMUSG00000003873/ENSMUSG00000004446/ENSMUSG00000001729/ENSMUSG00000024778/ENSMUSG00000025980/ENSMUSG00000024521/ENSMUSG00000007659/ENSMUSG00000115338/…	Sod2/Bcl2a1a/Bcl2a1d/Mmp9/Plaur/Bak1/Arrb2/Bcl2a1b/Pycard/Prelid1/Lmna/Slc25a5/Sfn/Bax/Bid/Akt1/Fas/Hspd1/Pmaip1/Bcl2l1/Pnp/Ier3/Mcl1/Hk2/Psmd10/Timm50/Atg3/Parl/Aifm2/Ggct/Slc35f6/Gpx1/Gsk3a/Fam162a/Trp53/Cd24a/Pdcd5/Ppif/Dap3/Sh3glb1/Mtch2/Gclm/Bloc1s2/Vps35/Ppp2cb/Hip1r/Jtb/Cck/Higd1a/Fis1/Bad/Igf1/Slc25a4/Bnip3/Bok/Eya2/Ndufs1/Dnm1l	58
BP	GO:2000058	regulation of ubiquitin-dependent protein catabolic process	70/5389	142/17619	2.2122e-06	3.87785e-05	ENSMUSG00000032501/ENSMUSG00000031652/ENSMUSG00000028680/ENSMUSG00000028793/ENSMUSG00000022150/ENSMUSG00000028048/ENSMUSG00000020372/ENSMUSG00000028249/ENSMUSG00000001729/ENSMUSG00000028452/ENSMUSG00000022033/ENSMUSG00000019969/ENSMUSG00000022037/ENSMUSG00000031429/ENSMUSG00000028426/ENSMUSG00000027496/ENSMUSG00000059456/ENSMUSG00000047879/ENSMUSG00000063802/ENSMUSG00000038429/ENSMUSG00000074247/…	Trib1/N4bp1/Plk3/Rnf19b/Dab2/Gba/Rack1/Sdcbp/Akt1/Vcp/Pbk/Psen1/Clu/Psmd10/Rad23b/Aurka/Ptk2b/Usp14/Hspbp1/Usp5/Dda1/Sgta/Rps7/Rpl11/Gsk3a/Plk1/Sumo3/Rpl23/Hsp90ab1/Smarcc1/Gipc1/Ak6/Arih2/Rpl5/Ankib1/Fbxo22/Ubqln1/Csnk1a1/Ube2k/Atg7/Mdm2/Cop1/Csnk1d/Chfr/Ubxn1/Rad23a/Mtm1/Rnf166/Park7/Sirt2/Zfand2a/Disc1/Commd1/Senp1/Rnf180/Rnf14/Pten/Stub1/Axin1/Arih1/Usp7/Trib3/Egf/Plk2/Il33/Bcap31/Det1/Rnf19a…	70
BP	GO:0055072	iron ion homeostasis	43/5389	76/17619	2.22688e-06	3.89213e-05	ENSMUSG00000026822/ENSMUSG00000005413/ENSMUSG00000026177/ENSMUSG00000006818/ENSMUSG00000024661/ENSMUSG00000012428/ENSMUSG00000003617/ENSMUSG00000022346/ENSMUSG00000021109/ENSMUSG00000030895/ENSMUSG00000039753/ENSMUSG00000047443/ENSMUSG00000015652/ENSMUSG00000013160/ENSMUSG00000039361/ENSMUSG00000034248/ENSMUSG00000050708/ENSMUSG00000032554/ENSMUSG00000021474/ENSMUSG00000015653/ENSMUSG00000023030/…	Lcn2/Hmox1/Slc11a1/Sod2/Fth1/Steap4/Cp/Myc/Hif1a/Hpx/Fbxl5/Erfe/Steap1/Atp6v0d1/Picalm/Slc25a37/Ftl1/Trf/Sfxn1/Steap2/Slc11a2/Ccdc115/B2m/Nubp1/Sfxn5/Tmem199/Tfrc/Ttc7/Atp6v1g1/Iscu/Eif2ak1/Atp6ap1/Atp13a2/Atp6v0a2/Hmox2/Ncoa4/Slc40a1/Slc25a28/Htt/Aco1/Atp6v1a/Ltf/Btbd9	43
BP	GO:0048661	positive regulation of smooth muscle cell proliferation	51/5389	95/17619	2.25567e-06	3.91948e-05	ENSMUSG00000005413/ENSMUSG00000056529/ENSMUSG00000006519/ENSMUSG00000032508/ENSMUSG00000040552/ENSMUSG00000017737/ENSMUSG00000022346/ENSMUSG00000021109/ENSMUSG00000005124/ENSMUSG00000024401/ENSMUSG00000037820/ENSMUSG00000001729/ENSMUSG00000024789/ENSMUSG00000029377/ENSMUSG00000020689/ENSMUSG00000024486/ENSMUSG00000039191/ENSMUSG00000025746/ENSMUSG00000024397/ENSMUSG00000059883/ENSMUSG00000045092/…	Hmox1/Ptafr/Cyba/Myd88/C3ar1/Mmp9/Myc/Hif1a/Ccn4/Tnf/Tgm2/Akt1/Jak2/Ereg/Itgb3/Hbegf/Rbpj/Il6/Aif1/Irak4/S1pr1/Id2/Shc1/Ccl5/Abcc4/Thbs1/Nampt/Il6ra/Hdac4/Egfr/Ddx39b/Camk2d/Edn1/Itga2/Irak1/Fgf2/Mdm2/Mef2d/Orc1/Pak1/Skp2/Tgfbr2/Elane/Traf6/Nr4a3/Rab5a/Mfn2/Igf1/Ptgs2/Egr1/Hmgcr	51
BP	GO:2000106	regulation of leukocyte apoptotic process	51/5389	95/17619	2.25567e-06	3.91948e-05	ENSMUSG00000022831/ENSMUSG00000102037/ENSMUSG00000058715/ENSMUSG00000022221/ENSMUSG00000021125/ENSMUSG00000025473/ENSMUSG00000026656/ENSMUSG00000033307/ENSMUSG00000022346/ENSMUSG00000005087/ENSMUSG00000021486/ENSMUSG00000021109/ENSMUSG00000016496/ENSMUSG00000050335/ENSMUSG00000045502/ENSMUSG00000003873/ENSMUSG00000079227/ENSMUSG00000042228/ENSMUSG00000036931/ENSMUSG00000024778/ENSMUSG00000024659/…	Hcls1/Bcl2a1a/Fcer1g/Ripk3/Arg2/Adam8/Fcgr2b/Mif/Myc/Cd44/Prelid1/Hif1a/Cd274/Lgals3/Hcar2/Bax/Ccr5/Lyn/Nfkbid/Fas/Anxa1/Pnp/Noc2l/Tcp1/Aurkb/Bcl10/Tsc22d4/Nod2/Adam17/Ceacam1/Ccl5/Ada/Cxcr2/Il10/Blm/Pik3cd/Trp53/Cd24a/Cxcl12/Pdcd1/Siglec1/Stat5a/Irs2/Ccl19/Selenos/Casp8/Pten/Axl/Nr4a3/Jak3/Slc39a10	51
BP	GO:0002250	adaptive immune response	148/5389	351/17619	2.38031e-06	4.12402e-05	ENSMUSG00000019987/ENSMUSG00000026177/ENSMUSG00000023349/ENSMUSG00000036905/ENSMUSG00000022876/ENSMUSG00000058715/ENSMUSG00000030148/ENSMUSG00000032508/ENSMUSG00000019850/ENSMUSG00000034266/ENSMUSG00000059498/ENSMUSG00000040552/ENSMUSG00000032691/ENSMUSG00000051682/ENSMUSG00000022221/ENSMUSG00000021125/ENSMUSG00000021457/ENSMUSG00000026656/ENSMUSG00000004266/ENSMUSG00000002983/ENSMUSG00000033307/…	Arg1/Slc11a1/Clec4n/C1qb/Samsn1/Fcer1g/Clec4a2/Myd88/Tnfaip3/Batf/Fcgr3/C3ar1/Nlrp3/Treml4/Ripk3/Arg2/Syk/Fcgr2b/Ptpn6/Relb/Mif/Cd44/Sema4a/C3/Pycard/Ctsh/Klhl6/Pirb/C1rl/Malt1/Fcgr1/Nfkb2/Adgre1/Cyrib/C1qc/C1qbp/Bcl3/Lilrb4a/Tnf/Havcr2/Icam1/Pik3cg/Hpx/Rnf19b/Was/Vsir/Crlf2/Arid5a/Ctsc/Tgfb1/Il18rap/C1qa/Il4ra/Prkcd/Irf7/Lyn/Tlr6/Pvr/Tnfrsf11a/Myo1g/Jak2/Fas/Hspd1/Gadd45g/Clec4d/Tarm1/Anxa1/Pou2…	148
BP	GO:0030316	osteoclast differentiation	53/5389	100/17619	2.41101e-06	4.16511e-05	ENSMUSG00000000982/ENSMUSG00000058715/ENSMUSG00000066684/ENSMUSG00000047798/ENSMUSG00000025804/ENSMUSG00000025473/ENSMUSG00000014599/ENSMUSG00000030579/ENSMUSG00000056501/ENSMUSG00000038301/ENSMUSG00000035673/ENSMUSG00000025854/ENSMUSG00000020325/ENSMUSG00000052837/ENSMUSG00000024401/ENSMUSG00000074622/ENSMUSG00000032020/ENSMUSG00000032231/ENSMUSG00000024621/ENSMUSG00000002603/ENSMUSG00000026321/…	Ccl3/Fcer1g/Pilrb1/Cd300lf/Ccr1/Adam8/Csf1/Tyrobp/Cebpb/Snx10/Sbno2/Fam20c/Fstl3/Junb/Tnf/Mafb/Ubash3b/Anxa2/Csf1r/Tgfb1/Tnfrsf11a/Itgb3/Trem2/Inpp5d/Fbn1/Tfe3/Ocstamp/Trf/Il23a/Ceacam1/Epha2/Esrra/Ccl5/Tnfsf11/Rassf2/Gab2/Ostm1/Tfrc/Klf10/Atp6ap1/Sfrp1/Mapk14/Mitf/Gpr55/Notch2/Cd109/Zbtb7a/Traf6/Dcstamp/Fos/Ppargc1b/Calcr/Fbxw7	53
BP	GO:0071897	DNA biosynthetic process	73/5389	150/17619	2.48441e-06	4.27951e-05	ENSMUSG00000040552/ENSMUSG00000060216/ENSMUSG00000022346/ENSMUSG00000001416/ENSMUSG00000029447/ENSMUSG00000024087/ENSMUSG00000022234/ENSMUSG00000023067/ENSMUSG00000034024/ENSMUSG00000025613/ENSMUSG00000024803/ENSMUSG00000027342/ENSMUSG00000057113/ENSMUSG00000030007/ENSMUSG00000056394/ENSMUSG00000028452/ENSMUSG00000040204/ENSMUSG00000037474/ENSMUSG00000007080/ENSMUSG00000029014/ENSMUSG00000038845/…	C3ar1/Arrb2/Myc/Cct3/Cct6a/Cyp1b1/Cct5/Cdkn1a/Cct2/Cct8/Ankrd1/Pcna/Npm1/Cct7/Lig1/Vcp/Pclaf/Dtl/Pole/Dnajc2/Phb/Tfdp1/Tcp1/Aurkb/Cct4/Chek1/Dkc1/Ccn2/Rfc5/Ptk2b/Gfer/Pinx1/Pnkp/Cdkn2d/Hnrnpd/Niban2/Gja1/Chtf18/Nat10/Ptges3/Fbxo4/Tk1/Parm1/Exosc10/Hsp90ab1/Trp53/Rfc4/Hnrnpu/Smg5/Ddx39b/Naf1/Xrcc5/Pkib/Pif1/Pole2/Rfc3/Pola1/Hsp90aa1/Mapk1/Acd/Mcrs1/Wrap53/Ten1/Hnrnpc/Dscc1/Polh/Egf/Lig3/Pot1b/Pold…	73
BP	GO:0051092	positive regulation of NF-kappaB transcription factor activity	59/5389	115/17619	2.68977e-06	4.61989e-05	ENSMUSG00000020227/ENSMUSG00000032508/ENSMUSG00000027995/ENSMUSG00000032691/ENSMUSG00000022221/ENSMUSG00000025473/ENSMUSG00000000290/ENSMUSG00000030793/ENSMUSG00000032688/ENSMUSG00000024401/ENSMUSG00000037405/ENSMUSG00000002603/ENSMUSG00000021024/ENSMUSG00000028602/ENSMUSG00000051498/ENSMUSG00000060477/ENSMUSG00000074781/ENSMUSG00000057113/ENSMUSG00000026321/ENSMUSG00000027398/ENSMUSG00000028191/…	Irak3/Myd88/Tlr2/Nlrp3/Ripk3/Adam8/Itgb2/Pycard/Malt1/Tnf/Icam1/Tgfb1/Psma6/Tnfrsf8/Tlr6/Irak2/Ube2n/Npm1/Tnfrsf11a/Il1b/Bcl10/Tirap/Clu/Ror1/Nod2/Ripk1/Prdx3/Irak4/Il1rap/Lrrfip1/Kras/Nlrc4/Rps3/Cd84/Tnfsf11/Rela/Sphk1/Cib1/Mtpn/Mtdh/Lrrfip2/Tlr4/Carm1/Aim2/Dhx33/Tlr9/Ticam1/Prkcb/Irak1/Trim15/Dhx9/Ripk2/Ltf/Traf6/Rab7b/Trim13/Ikbkb/Traf2/Cflar	59
BP	GO:0043299	leukocyte degranulation	38/5389	65/17619	2.91364e-06	4.97573e-05	ENSMUSG00000005413/ENSMUSG00000056529/ENSMUSG00000030786/ENSMUSG00000058715/ENSMUSG00000033220/ENSMUSG00000021457/ENSMUSG00000052212/ENSMUSG00000028874/ENSMUSG00000000290/ENSMUSG00000030707/ENSMUSG00000053158/ENSMUSG00000040528/ENSMUSG00000000562/ENSMUSG00000024300/ENSMUSG00000034652/ENSMUSG00000030748/ENSMUSG00000018500/ENSMUSG00000029484/ENSMUSG00000042228/ENSMUSG00000039232/ENSMUSG00000004626/…	Hmox1/Ptafr/Itgam/Fcer1g/Rac2/Syk/Cd177/Fgr/Itgb2/Coro1a/Fes/Milr1/Adora3/Myo1f/Cd300a/Il4ra/Adora2b/Anxa3/Lyn/Stx11/Stxbp2/Ywhaz/Abr/Cd84/Lgals9/Il13ra2/Gab2/Btk/Snx4/Lat2/Lamp1/Vamp8/Snap23/Stx4a/Rabgef1/Nr4a3/Pi4k2a/Rasgrp1	38
BP	GO:1990542	mitochondrial transmembrane transport	38/5389	65/17619	2.91364e-06	4.97573e-05	ENSMUSG00000002984/ENSMUSG00000013701/ENSMUSG00000025980/ENSMUSG00000028455/ENSMUSG00000027994/ENSMUSG00000034248/ENSMUSG00000062580/ENSMUSG00000029198/ENSMUSG00000003438/ENSMUSG00000033685/ENSMUSG00000022551/ENSMUSG00000022427/ENSMUSG00000024527/ENSMUSG00000032754/ENSMUSG00000027076/ENSMUSG00000061518/ENSMUSG00000020219/ENSMUSG00000057388/ENSMUSG00000093904/ENSMUSG00000031482/ENSMUSG00000022956/…	Tomm40/Timm23/Hspd1/Stoml2/Mcub/Slc25a37/Timm17a/Grpel1/Timm50/Ucp2/Cyc1/Tomm22/Afg3l2/Slc8b1/Timm10/Cox5b/Timm13/Mrpl18/Tomm20/Slc25a15/Atp5o/Dnlz/Chchd4/Slc25a12/Timm9/Letm1/Mcu/Smdt1/Timm22/Slc25a28/Slc25a13/Timm44/Timm17b/Mcur1/Micu2/Ndufa13/Maip1/Slc25a33	38
BP	GO:0010952	positive regulation of peptidase activity	72/5389	148/17619	2.95198e-06	5.00916e-05	ENSMUSG00000032691/ENSMUSG00000057789/ENSMUSG00000022346/ENSMUSG00000030793/ENSMUSG00000021486/ENSMUSG00000032359/ENSMUSG00000024401/ENSMUSG00000031948/ENSMUSG00000028128/ENSMUSG00000003873/ENSMUSG00000020372/ENSMUSG00000033538/ENSMUSG00000042228/ENSMUSG00000004446/ENSMUSG00000024789/ENSMUSG00000024778/ENSMUSG00000025980/ENSMUSG00000028452/ENSMUSG00000024521/ENSMUSG00000004040/ENSMUSG00000022534/…	Nlrp3/Bak1/Myc/Pycard/Prelid1/Ctsh/Tnf/Kars/F3/Bax/Rack1/Casp4/Lyn/Bid/Jak2/Fas/Hspd1/Vcp/Pmaip1/Stat3/Mefv/Bcl10/S100a8/Psme3/Picalm/S100a9/Cycs/Ccn2/Rhoa/Slc11a2/Tank/Rps27l/Ppp2ca/Cyfip2/Nlrc4/Rps3/Pidd1/Psme2/Fam162a/Nlrp1a/Psme1/Dap/Rest/Apaf1/Pdcd5/Pdcd6/Arl6ip5/Ift57/Aim2/Mtch2/Casp1/Ccn1/Htra2/Mbp/Mapk14/Pawr/Hip1r/Ripk2/Casp8/Cck/Senp1/Il24/Ddx3x/Fis1/Ifi27l2a/Bad/Ndufa13/Cflar/Rock2/Bca…	72
BP	GO:0002763	positive regulation of myeloid leukocyte differentiation	34/5389	56/17619	2.95843e-06	5.00916e-05	ENSMUSG00000022831/ENSMUSG00000030786/ENSMUSG00000000982/ENSMUSG00000025804/ENSMUSG00000014599/ENSMUSG00000032501/ENSMUSG00000029373/ENSMUSG00000086564/ENSMUSG00000024401/ENSMUSG00000024621/ENSMUSG00000020689/ENSMUSG00000021464/ENSMUSG00000027670/ENSMUSG00000026815/ENSMUSG00000018654/ENSMUSG00000025383/ENSMUSG00000021408/ENSMUSG00000028988/ENSMUSG00000020644/ENSMUSG00000035042/ENSMUSG00000022015/…	Hcls1/Itgam/Ccl3/Ccr1/Csf1/Trib1/Pf4/Cd101/Tnf/Csf1r/Itgb3/Ror2/Ocstamp/Gfi1b/Ikzf1/Il23a/Ripk1/Ctnnbip1/Id2/Ccl5/Tnfsf11/Runx1/Lif/Hax1/Klf10/Atp6ap1/Stat5a/Notch2/Casp8/Zfp36l1/Traf6/Dcstamp/Fos/Ppargc1b	34
BP	GO:0051310	metaphase plate congression	34/5389	56/17619	2.95843e-06	5.00916e-05	ENSMUSG00000061024/ENSMUSG00000006585/ENSMUSG00000001440/ENSMUSG00000109511/ENSMUSG00000041431/ENSMUSG00000038467/ENSMUSG00000028678/ENSMUSG00000028873/ENSMUSG00000026683/ENSMUSG00000024791/ENSMUSG00000045328/ENSMUSG00000002055/ENSMUSG00000030677/ENSMUSG00000021958/ENSMUSG00000033916/ENSMUSG00000068744/ENSMUSG00000069910/ENSMUSG00000026605/ENSMUSG00000000743/ENSMUSG00000029554/ENSMUSG00000041498/…	Rrs1/Cdt1/Kpnb1/Nup62/Ccnb1/Chmp4b/Kif2c/Cdca8/Nuf2/Cdca5/Cenpe/Spag5/Kif22/Pinx1/Chmp2a/Psrc1/Spdl1/Cenpf/Chmp1a/Mad1l1/Kif14/Rab11a/Hnrnpu/Ndc80/Chmp6/Fam83d/Vps4a/Vps4b/Becn1/Cenpq/Cul3/Brca2/Seh1l/Kif18a	34
BP	GO:0035967	cellular response to topologically incorrect protein	54/5389	103/17619	3.0092e-06	5.0807e-05	ENSMUSG00000057789/ENSMUSG00000027540/ENSMUSG00000027230/ENSMUSG00000003873/ENSMUSG00000024539/ENSMUSG00000024359/ENSMUSG00000022769/ENSMUSG00000028452/ENSMUSG00000026864/ENSMUSG00000020484/ENSMUSG00000042406/ENSMUSG00000035890/ENSMUSG00000070348/ENSMUSG00000027808/ENSMUSG00000025917/ENSMUSG00000015656/ENSMUSG00000022365/ENSMUSG00000026849/ENSMUSG00000020581/ENSMUSG00000070426/ENSMUSG00000032115/…	Bak1/Ptpn1/Creb3l1/Bax/Ptpn2/Hspa9/Sdf2l1/Vcp/Hspa5/Xbp1/Atf4/Rnf126/Ccnd1/Serp1/Cops5/Hspa8/Derl1/Tor1a/Agr2/Rnf121/Hyou1/Atf3/Atf6b/Hspa4/Hspa14/Edem2/Daxx/Hspa13/Uggt1/Wfs1/Nfe2l2/Ero1a/Tbl2/Creb3/Amfr/Tusc1/Optn/Ppp1r15a/Ufd1/Selenos/Creb3l3/Cul3/Hdac6/Ficd/Dnajb12/Ddit3/Atf6/Stub1/3110001I22Rik/Bhlha15/Rnf185/Syvn1/Cdk5rap3/Bok	54
BP	GO:0002429	immune response-activating cell surface receptor signaling pathway	77/5389	161/17619	3.09904e-06	5.2176e-05	ENSMUSG00000045551/ENSMUSG00000052270/ENSMUSG00000042677/ENSMUSG00000049130/ENSMUSG00000002699/ENSMUSG00000058715/ENSMUSG00000099974/ENSMUSG00000040552/ENSMUSG00000027995/ENSMUSG00000021457/ENSMUSG00000026656/ENSMUSG00000004266/ENSMUSG00000043008/ENSMUSG00000032688/ENSMUSG00000005057/ENSMUSG00000034652/ENSMUSG00000050335/ENSMUSG00000058099/ENSMUSG00000003873/ENSMUSG00000022488/ENSMUSG00000042228/…	Fpr1/Fpr2/Zc3h12a/C5ar1/Lcp2/Fcer1g/Bcl2a1d/C3ar1/Tlr2/Syk/Fcgr2b/Ptpn6/Klhl6/Malt1/Sh2b2/Cd300a/Lgals3/Nfam1/Bax/Nckap1l/Lyn/Ube2n/Ptpn2/Myo1g/Ptprj/Stoml2/Bcl10/Themis2/Eif2b3/Lpxn/Rapgef1/Nras/Psen1/Ezr/Kcnn4/Ffar2/Plcg2/Plcl2/Rps3/Ada/Cd38/Ptpn22/Eif2b2/Rela/Eif2b1/Eif2b5/Plscr1/Btk/Fpr3/Rftn1/Fcnb/Cmtm3/Icosl/Hras/C5ar2/Lat2/Prkcb/Shb/Csk/Eif2b4/Ctla4/Pde4b/Ptprc/Pawr/Cd276/Cblb/Mapk1/Vav3/U…	77
BP	GO:0051047	positive regulation of secretion	181/5389	445/17619	3.11065e-06	5.22239e-05	ENSMUSG00000051439/ENSMUSG00000029915/ENSMUSG00000027399/ENSMUSG00000056529/ENSMUSG00000030786/ENSMUSG00000023349/ENSMUSG00000000982/ENSMUSG00000006519/ENSMUSG00000058715/ENSMUSG00000027995/ENSMUSG00000032691/ENSMUSG00000021591/ENSMUSG00000021457/ENSMUSG00000052212/ENSMUSG00000028874/ENSMUSG00000033307/ENSMUSG00000003484/ENSMUSG00000000290/ENSMUSG00000030793/ENSMUSG00000030142/ENSMUSG00000020684/…	Cd14/Clec5a/Il1a/Ptafr/Itgam/Clec4n/Ccl3/Cyba/Fcer1g/Tlr2/Nlrp3/Glrx/Syk/Cd177/Fgr/Mif/Cyp4f18/Itgb2/Pycard/Clec4e/Rasl10b/Hif1a/Cd274/Il17ra/Adora2a/Tnf/Havcr2/Adora3/P2ry2/Ptger4/Crlf2/Csf1r/Kars/Arid5a/Tgfb1/Dab2/Il4ra/Adora2b/Lgals3/Hcar2/Gpi1/Ncl/Ankrd1/Casp4/Ccr5/Mmp12/Sdcbp/Sdc4/Tnfrsf11a/Trpv4/Jak2/Hspd1/Hk1/Bcl2l1/Mapk11/Grk2/Il1b/Xbp1/Lpl/S100a8/Rtn4/Gsdmd/Cd34/Rab8b/Serp1/S100a9/Ptbp1/…	181
BP	GO:0002526	acute inflammatory response	58/5389	113/17619	3.19752e-06	5.33816e-05	ENSMUSG00000026981/ENSMUSG00000027399/ENSMUSG00000040026/ENSMUSG00000021091/ENSMUSG00000058715/ENSMUSG00000059498/ENSMUSG00000032691/ENSMUSG00000025473/ENSMUSG00000031722/ENSMUSG00000026656/ENSMUSG00000060063/ENSMUSG00000033307/ENSMUSG00000024164/ENSMUSG00000030017/ENSMUSG00000015947/ENSMUSG00000039196/ENSMUSG00000018446/ENSMUSG00000061540/ENSMUSG00000024401/ENSMUSG00000037405/ENSMUSG00000020573/…	Il1rn/Il1a/Saa3/Serpina3n/Fcer1g/Fcgr3/Nlrp3/Adam8/Hp/Fcgr2b/Alox5ap/Mif/C3/Reg3g/Fcgr1/Orm1/C1qbp/Orm2/Tnf/Icam1/Pik3cg/Cxcl1/Cd163/F3/Ccr5/Tnfrsf11a/Fn1/Stat3/Phb/Il1b/Spn/B4galt1/Saa1/Bdkrb2/Il6/Alox5/Ffar2/Ctnnbip1/Saa2/Ccl5/Cxcr2/Il20rb/Tnfsf11/Saa4/Plscr1/Lbp/Btk/A2m/Adora1/Ano6/Eif2ak1/Prcp/Vnn1/Park7/Selenos/Elane/Ptgs2/Gstp1	58
BP	GO:1901136	carbohydrate derivative catabolic process	58/5389	113/17619	3.19752e-06	5.33816e-05	ENSMUSG00000020407/ENSMUSG00000030413/ENSMUSG00000005087/ENSMUSG00000027597/ENSMUSG00000002603/ENSMUSG00000064246/ENSMUSG00000021948/ENSMUSG00000028048/ENSMUSG00000020372/ENSMUSG00000022489/ENSMUSG00000040809/ENSMUSG00000007038/ENSMUSG00000115338/ENSMUSG00000031266/ENSMUSG00000042462/ENSMUSG00000021665/ENSMUSG00000030225/ENSMUSG00000062778/ENSMUSG00000030104/ENSMUSG00000027203/ENSMUSG00000030787/…	Upp1/Pglyrp1/Cd44/Ahcy/Tgfb1/Chil1/Prkcd/Gba/Rack1/Pde1b/Chil3/Neu1/Pnp/Gla/Dctpp1/Hexb/Dera/Chia1/Edem1/Dut/Lyve1/Hint1/Npl/Itpa/Hprt/Ada/Cemip/Gnpda1/Fuca1/Gm2a/Edem2/Stt3b/Adamts12/Amdhd2/Hpse/Pycrl/Chit1/Pglyrp4/Nt5c/Pde10a/Cemip2/Fgf2/Pde4b/Fuca2/Samhd1/Gpc1/Nt5e/Cela1/Pglyrp3/Pde1a/Nudt3/Cda/Nudt4/Nudt9/Nt5m/Renbp/Aicda/Fbxo6	58
BP	GO:1903532	positive regulation of secretion by cell	171/5389	417/17619	3.23632e-06	5.38784e-05	ENSMUSG00000051439/ENSMUSG00000029915/ENSMUSG00000027399/ENSMUSG00000056529/ENSMUSG00000030786/ENSMUSG00000023349/ENSMUSG00000000982/ENSMUSG00000058715/ENSMUSG00000027995/ENSMUSG00000032691/ENSMUSG00000021591/ENSMUSG00000021457/ENSMUSG00000052212/ENSMUSG00000028874/ENSMUSG00000033307/ENSMUSG00000000290/ENSMUSG00000030793/ENSMUSG00000030142/ENSMUSG00000020684/ENSMUSG00000021109/ENSMUSG00000016496/…	Cd14/Clec5a/Il1a/Ptafr/Itgam/Clec4n/Ccl3/Fcer1g/Tlr2/Nlrp3/Glrx/Syk/Cd177/Fgr/Mif/Itgb2/Pycard/Clec4e/Rasl10b/Hif1a/Cd274/Il17ra/Adora2a/Tnf/Havcr2/Adora3/Ptger4/Crlf2/Csf1r/Kars/Arid5a/Tgfb1/Dab2/Il4ra/Adora2b/Lgals3/Hcar2/Gpi1/Ncl/Ankrd1/Casp4/Ccr5/Mmp12/Sdcbp/Sdc4/Trpv4/Jak2/Hspd1/Hk1/Bcl2l1/Mapk11/Grk2/Il1b/Xbp1/Lpl/Rtn4/Gsdmd/Cd34/Rab8b/Serp1/Ptbp1/Glud1/Ifnar1/Arf1/Stxbp2/Chia1/Inhbb/Ppard/…	171
BP	GO:0090068	positive regulation of cell cycle process	99/5389	219/17619	3.29875e-06	5.47647e-05	ENSMUSG00000027399/ENSMUSG00000033644/ENSMUSG00000006585/ENSMUSG00000024401/ENSMUSG00000040463/ENSMUSG00000023067/ENSMUSG00000019942/ENSMUSG00000005732/ENSMUSG00000002603/ENSMUSG00000024590/ENSMUSG00000109511/ENSMUSG00000004264/ENSMUSG00000057113/ENSMUSG00000029377/ENSMUSG00000024659/ENSMUSG00000037474/ENSMUSG00000041431/ENSMUSG00000020897/ENSMUSG00000027398/ENSMUSG00000028333/ENSMUSG00000045983/…	Il1a/Piwil2/Cdt1/Tnf/Mybbp1a/Cdkn1a/Cdk1/Ranbp1/Tgfb1/Lmnb1/Nup62/Phb2/Npm1/Ereg/Anxa1/Dtl/Ccnb1/Aurkb/Il1b/Anp32b/Eif4g1/Ube2c/Cdc45/Racgap1/Ccnd1/Cdk4/Brca1/Birc5/Cdca5/Cdc6/Ripor2/Cenpe/Ccn2/Spag5/E2f8/Rrp8/Rhoa/Aif1/E2f7/Apex1/Kif3b/Id2/Cdc25a/Dync1li1/Rgcc/Ect2/Rcc2/Pidd1/Cdk5r1/Dbf4/Plk4/Sfpq/Rpl23/Macroh2a1/Sgo2a/Mad2l1/Trp53/Gipc1/Rpl26/Larp7/Nusap1/Rbm38/Kif14/Nsmce2/Rab11a/Mtbp/Fgfr1/Hn…	99
BP	GO:0031577	spindle checkpoint	27/5389	41/17619	3.38448e-06	5.6032e-05	ENSMUSG00000006585/ENSMUSG00000041431/ENSMUSG00000020897/ENSMUSG00000040084/ENSMUSG00000017716/ENSMUSG00000045328/ENSMUSG00000027496/ENSMUSG00000021569/ENSMUSG00000069910/ENSMUSG00000028718/ENSMUSG00000066979/ENSMUSG00000032435/ENSMUSG00000030867/ENSMUSG00000005125/ENSMUSG00000038379/ENSMUSG00000029554/ENSMUSG00000029910/ENSMUSG00000022369/ENSMUSG00000024056/ENSMUSG00000024537/ENSMUSG00000034509/…	Cdt1/Ccnb1/Aurkb/Bub1b/Birc5/Cenpe/Aurka/Trip13/Spdl1/Stil/Bub3/Dync1li1/Plk1/Ndrg1/Ttk/Mad1l1/Mad2l1/Mtbp/Ndc80/Psmg2/Mad2l1bp/Anapc15/Ik/Zfp207/Bub1/Tpr/Gen1	27
BP	GO:0090501	RNA phosphodiester bond hydrolysis	40/5389	70/17619	3.56179e-06	5.88041e-05	ENSMUSG00000042677/ENSMUSG00000001056/ENSMUSG00000061024/ENSMUSG00000022557/ENSMUSG00000032518/ENSMUSG00000057113/ENSMUSG00000022325/ENSMUSG00000038335/ENSMUSG00000043702/ENSMUSG00000027714/ENSMUSG00000003848/ENSMUSG00000039356/ENSMUSG00000028322/ENSMUSG00000028330/ENSMUSG00000041781/ENSMUSG00000024800/ENSMUSG00000029715/ENSMUSG00000021243/ENSMUSG00000020549/ENSMUSG00000041203/ENSMUSG00000024785/…	Zc3h12a/Nhp2/Rrs1/Bop1/Rpsa/Npm1/Pop1/Tsr1/Pde12/Exosc9/Nob1/Exosc2/Exosc3/Ncbp1/Cpsf2/Rpp30/Pop7/Fcf1/Elac2/Trir/Rcl1/Pop4/Nol9/Eri1/Cpsf1/Clp1/Polr2i/Cpsf4/Mrpl44/Bms1/Kri1/Abt1/Cstf2/Exosc8/Las1l/Rrp36/Mrpl1/Tut1/Rps21/Ago2	40
BP	GO:0010948	negative regulation of cell cycle process	97/5389	214/17619	3.5769e-06	5.88904e-05	ENSMUSG00000078763/ENSMUSG00000033307/ENSMUSG00000028680/ENSMUSG00000006585/ENSMUSG00000058755/ENSMUSG00000023067/ENSMUSG00000019942/ENSMUSG00000042489/ENSMUSG00000057113/ENSMUSG00000029816/ENSMUSG00000021298/ENSMUSG00000003814/ENSMUSG00000037474/ENSMUSG00000041431/ENSMUSG00000040084/ENSMUSG00000003541/ENSMUSG00000024856/ENSMUSG00000079553/ENSMUSG00000070348/ENSMUSG00000006728/ENSMUSG00000010067/…	Slfn1/Mif/Plk3/Cdt1/Osm/Cdkn1a/Cdk1/Clspn/Npm1/Gpnmb/Gpr132/Calr/Dtl/Ccnb1/Bub1b/Ier3/Cdk2ap2/Kifc1/Ccnd1/Cdk4/Rassf1/Brca1/Birc5/Chek1/Kat2a/Cenpe/E2f8/Trip13/E2f7/Ticrr/Babam2/Rps27l/Pinx1/Ccnf/Cdkn2d/Chmp2a/Rps6ka2/Stil/Nubp1/Znhit1/Bub3/Dync1li1/Blm/Rgcc/Pidd1/Plk1/Rpa2/Ttk/Lif/Rpl23/Fzr1/Macroh2a1/Mad1l1/Hsp90ab1/Mad2l1/Trp53/Ccng1/Cdk9/Rpl26/Topbp1/Fanci/Rbm38/Mtbp/Ndc80/Ccnk/Cast/Babam1/Ps…	97
BP	GO:0042773	ATP synthesis coupled electron transport	36/5389	61/17619	3.90003e-06	6.40336e-05	ENSMUSG00000019942/ENSMUSG00000004446/ENSMUSG00000041431/ENSMUSG00000000088/ENSMUSG00000063694/ENSMUSG00000044894/ENSMUSG00000022551/ENSMUSG00000061518/ENSMUSG00000025651/ENSMUSG00000026895/ENSMUSG00000071014/ENSMUSG00000013593/ENSMUSG00000000171/ENSMUSG00000058076/ENSMUSG00000041697/ENSMUSG00000024099/ENSMUSG00000026260/ENSMUSG00000020664/ENSMUSG00000031818/ENSMUSG00000017778/ENSMUSG00000035885/…	Cdk1/Bid/Ccnb1/Cox5a/Cycs/Uqcrq/Cyc1/Cox5b/Uqcrc1/Ndufa8/Ndufb6/Ndufs2/Sdhd/Sdhc/Cox6a1/Ndufv2/Ndufa10/Dld/Cox4i1/Cox7c/Cox8a/Mtch2/Sdhaf2/Ndufa12/Coq7/Ndufb9/Pmpcb/Ndufb8/Park7/Ndufv1/Uqcr10/Uqcrb/Ndufa7/Ndufs6/Ndufs1/Uqcrh	36
BP	GO:0032755	positive regulation of interleukin-6 production	45/5389	82/17619	4.0191e-06	6.58072e-05	ENSMUSG00000027399/ENSMUSG00000056529/ENSMUSG00000006519/ENSMUSG00000058715/ENSMUSG00000032508/ENSMUSG00000027995/ENSMUSG00000030793/ENSMUSG00000024401/ENSMUSG00000037447/ENSMUSG00000018500/ENSMUSG00000026234/ENSMUSG00000079227/ENSMUSG00000051498/ENSMUSG00000014158/ENSMUSG00000025980/ENSMUSG00000029377/ENSMUSG00000004864/ENSMUSG00000044103/ENSMUSG00000027398/ENSMUSG00000020484/ENSMUSG00000032041/…	Il1a/Ptafr/Cyba/Fcer1g/Myd88/Tlr2/Pycard/Tnf/Arid5a/Adora2b/Ncl/Ccr5/Tlr6/Trpv4/Hspd1/Ereg/Mapk13/Il36g/Il1b/Xbp1/Tirap/Il1rl2/Tlr7/Il6/Nod2/Card9/Il1rap/Unc93b1/Lgals9/Il36a/Inava/Lbp/Tlr1/Il6ra/Tlr4/Tlr9/Ticam1/Mbp/Dhx9/Ripk2/Traf6/Rab7b/Tnfsf9/Il36b/Il33	45
BP	GO:0050704	regulation of interleukin-1 secretion	24/5389	35/17619	4.07098e-06	6.6474e-05	ENSMUSG00000042677/ENSMUSG00000000982/ENSMUSG00000027995/ENSMUSG00000032691/ENSMUSG00000021125/ENSMUSG00000026073/ENSMUSG00000030793/ENSMUSG00000039942/ENSMUSG00000033538/ENSMUSG00000079227/ENSMUSG00000037012/ENSMUSG00000022575/ENSMUSG00000022967/ENSMUSG00000055994/ENSMUSG00000029073/ENSMUSG00000047821/ENSMUSG00000069830/ENSMUSG00000039005/ENSMUSG00000037860/ENSMUSG00000031934/ENSMUSG00000025888/…	Zc3h12a/Ccl3/Tlr2/Nlrp3/Arg2/Il1r2/Pycard/Ptger4/Casp4/Ccr5/Hk1/Gsdmd/Ifnar1/Nod2/Cptp/Trim16/Nlrp1a/Tlr4/Aim2/Panx1/Casp1/Ccl19/Ripk2/Nlrp12	24
BP	GO:2000573	positive regulation of DNA biosynthetic process	39/5389	68/17619	4.15785e-06	6.77071e-05	ENSMUSG00000040552/ENSMUSG00000060216/ENSMUSG00000022346/ENSMUSG00000001416/ENSMUSG00000029447/ENSMUSG00000024087/ENSMUSG00000022234/ENSMUSG00000034024/ENSMUSG00000025613/ENSMUSG00000057113/ENSMUSG00000030007/ENSMUSG00000068039/ENSMUSG00000020897/ENSMUSG00000007739/ENSMUSG00000031403/ENSMUSG00000029363/ENSMUSG00000059456/ENSMUSG00000040888/ENSMUSG00000002963/ENSMUSG00000000568/ENSMUSG00000019214/…	C3ar1/Arrb2/Myc/Cct3/Cct6a/Cyp1b1/Cct5/Cct2/Cct8/Npm1/Cct7/Tcp1/Aurkb/Cct4/Dkc1/Rfc5/Ptk2b/Gfer/Pnkp/Hnrnpd/Chtf18/Ptges3/Fbxo4/Parm1/Hsp90ab1/Rfc4/Ddx39b/Naf1/Xrcc5/Pkib/Rfc3/Hsp90aa1/Mapk1/Acd/Wrap53/Dscc1/Egf/Rfc2/Nek2	39
BP	GO:0050000	chromosome localization	42/5389	75/17619	4.17834e-06	6.78553e-05	ENSMUSG00000061024/ENSMUSG00000026341/ENSMUSG00000006585/ENSMUSG00000001440/ENSMUSG00000109511/ENSMUSG00000020152/ENSMUSG00000041431/ENSMUSG00000038467/ENSMUSG00000028678/ENSMUSG00000028873/ENSMUSG00000026683/ENSMUSG00000017716/ENSMUSG00000024791/ENSMUSG00000045328/ENSMUSG00000002055/ENSMUSG00000018736/ENSMUSG00000030677/ENSMUSG00000021958/ENSMUSG00000033916/ENSMUSG00000068744/ENSMUSG00000069910/…	Rrs1/Actr3/Cdt1/Kpnb1/Nup62/Actr2/Ccnb1/Chmp4b/Kif2c/Cdca8/Nuf2/Birc5/Cdca5/Cenpe/Spag5/Ndel1/Kif22/Pinx1/Chmp2a/Psrc1/Spdl1/Cenpf/Chmp1a/Mad1l1/Kif14/Rab11a/Hnrnpu/Ndc80/Chmp6/Fam83d/Nup98/Vps4a/Nde1/Vps4b/Becn1/Cenpq/Cul3/Ankle1/Lemd2/Brca2/Seh1l/Kif18a	42
BP	GO:0032731	positive regulation of interleukin-1 beta production	23/5389	33/17619	4.20756e-06	6.81443e-05	ENSMUSG00000000982/ENSMUSG00000027995/ENSMUSG00000032691/ENSMUSG00000030793/ENSMUSG00000033538/ENSMUSG00000079227/ENSMUSG00000024789/ENSMUSG00000037012/ENSMUSG00000022575/ENSMUSG00000022967/ENSMUSG00000055994/ENSMUSG00000004951/ENSMUSG00000041605/ENSMUSG00000047821/ENSMUSG00000069830/ENSMUSG00000039005/ENSMUSG00000071203/ENSMUSG00000037860/ENSMUSG00000031934/ENSMUSG00000025888/ENSMUSG00000071005/…	Ccl3/Tlr2/Nlrp3/Pycard/Casp4/Ccr5/Jak2/Hk1/Gsdmd/Ifnar1/Nod2/Hspb1/Inava/Trim16/Nlrp1a/Tlr4/Naip5/Aim2/Panx1/Casp1/Ccl19/Ripk2/Egr1	23
BP	GO:1903409	reactive oxygen species biosynthetic process	52/5389	99/17619	4.24076e-06	6.84957e-05	ENSMUSG00000006818/ENSMUSG00000042677/ENSMUSG00000006519/ENSMUSG00000015950/ENSMUSG00000027995/ENSMUSG00000076441/ENSMUSG00000021125/ENSMUSG00000001348/ENSMUSG00000000290/ENSMUSG00000028978/ENSMUSG00000027832/ENSMUSG00000024401/ENSMUSG00000024087/ENSMUSG00000037405/ENSMUSG00000015340/ENSMUSG00000020826/ENSMUSG00000041736/ENSMUSG00000051498/ENSMUSG00000001729/ENSMUSG00000024789/ENSMUSG00000025980/…	Sod2/Zc3h12a/Cyba/Ncf1/Tlr2/Ass1/Arg2/Acp5/Itgb2/Nos3/Ptx3/Tnf/Cyp1b1/Icam1/Cybb/Nos2/Tspo/Tlr6/Akt1/Jak2/Hspd1/Stat3/Ddah1/Il1b/Gla/Cd34/Clu/Slc7a2/Il6/Ptk2b/Rhoa/Aif1/Il10/Ulbp1/Dnm2/Inava/Eef1a1/Smpd3/Tlr4/Hdac4/Ticam1/Khsrp/Hsp90aa1/Park7/Raet1d/Igf1/Dynll1/Ptgs2/Cflar/Adgrb1/Mpo/Slc25a33	52
BP	GO:1902850	microtubule cytoskeleton organization involved in mitosis	66/5389	134/17619	4.42073e-06	7.12096e-05	ENSMUSG00000078945/ENSMUSG00000032000/ENSMUSG00000001440/ENSMUSG00000109511/ENSMUSG00000028896/ENSMUSG00000027469/ENSMUSG00000037313/ENSMUSG00000041431/ENSMUSG00000020897/ENSMUSG00000031328/ENSMUSG00000038467/ENSMUSG00000023015/ENSMUSG00000079553/ENSMUSG00000026683/ENSMUSG00000017716/ENSMUSG00000035198/ENSMUSG00000036006/ENSMUSG00000045328/ENSMUSG00000027496/ENSMUSG00000018736/ENSMUSG00000007815/…	Naip2/Birc3/Kpnb1/Nup62/Rcc1/Tpx2/Tacc3/Ccnb1/Aurkb/Flna/Chmp4b/Racgap1/Kifc1/Nuf2/Birc5/Tubg1/Ripor2/Cenpe/Aurka/Ndel1/Rhoa/Mybl2/Bccip/Kif3b/Kif11/Chmp2a/Psrc1/Cdc20/Nlrc4/Spdl1/Stil/Plk1/Chmp1a/Cltc/Rae1/Parp3/Wdr62/Abraxas2/Ptpa/Mcph1/Nusap1/Naip5/Naip1/Rab11a/Hnrnpu/Ndc80/Birc2/Kif23/Dctn2/Bora/Nde1/Spry2/Vps4b/Kifc5b/Htt/Naip6/Kif4/Kif2a/Stag1/Zfp207/Fsd1/Plk2/Tpr/Spc25/Dynlt1b/Nek2	66
BP	GO:0032722	positive regulation of chemokine production	35/5389	59/17619	4.49994e-06	7.20959e-05	ENSMUSG00000027399/ENSMUSG00000032508/ENSMUSG00000027995/ENSMUSG00000033307/ENSMUSG00000030793/ENSMUSG00000024401/ENSMUSG00000020399/ENSMUSG00000032860/ENSMUSG00000024621/ENSMUSG00000030748/ENSMUSG00000018500/ENSMUSG00000014158/ENSMUSG00000027398/ENSMUSG00000015568/ENSMUSG00000032041/ENSMUSG00000011008/ENSMUSG00000062778/ENSMUSG00000044583/ENSMUSG00000025746/ENSMUSG00000055994/ENSMUSG00000052593/…	Il1a/Myd88/Tlr2/Mif/Pycard/Tnf/Havcr2/P2ry2/Csf1r/Il4ra/Adora2b/Trpv4/Il1b/Lpl/Tirap/Mcoln2/Chia1/Tlr7/Il6/Nod2/Adam17/Ffar2/Cd84/Ccl5/Lgals9/Lbp/Il6ra/Tlr4/Tlr9/Ticam1/Hdac1/Mbp/Ripk2/Il33/Egr1	35
BP	GO:0050766	positive regulation of phagocytosis	35/5389	59/17619	4.49994e-06	7.20959e-05	ENSMUSG00000035385/ENSMUSG00000026177/ENSMUSG00000006519/ENSMUSG00000058715/ENSMUSG00000059498/ENSMUSG00000047798/ENSMUSG00000026656/ENSMUSG00000024164/ENSMUSG00000030793/ENSMUSG00000015947/ENSMUSG00000027832/ENSMUSG00000037902/ENSMUSG00000024401/ENSMUSG00000022488/ENSMUSG00000021795/ENSMUSG00000003814/ENSMUSG00000078780/ENSMUSG00000027398/ENSMUSG00000039844/ENSMUSG00000067367/ENSMUSG00000015656/…	Ccl2/Slc11a1/Cyba/Fcer1g/Fcgr3/Cd300lf/Fcgr2b/C3/Pycard/Fcgr1/Ptx3/Sirpa/Tnf/Nckap1l/Sftpd/Calr/Gm5150/Il1b/Rapgef1/Lyar/Hspa8/Nod2/Dock2/Abr/Dnm2/Lbp/Abca7/Ano6/Cd47/Lman2/Itga2/Sirpb1a/Camk1d/Gm9733/Rap1a	35
BP	GO:0070663	regulation of leukocyte proliferation	100/5389	223/17619	4.5531e-06	7.2752e-05	ENSMUSG00000019987/ENSMUSG00000047810/ENSMUSG00000029082/ENSMUSG00000032508/ENSMUSG00000033220/ENSMUSG00000022221/ENSMUSG00000021125/ENSMUSG00000075122/ENSMUSG00000021457/ENSMUSG00000014599/ENSMUSG00000026656/ENSMUSG00000056501/ENSMUSG00000078763/ENSMUSG00000004266/ENSMUSG00000033307/ENSMUSG00000005087/ENSMUSG00000030793/ENSMUSG00000030707/ENSMUSG00000016496/ENSMUSG00000035352/ENSMUSG00000020399/…	Arg1/Ccdc88b/Bst1/Myd88/Rac2/Ripk3/Arg2/Cd80/Syk/Csf1/Fcgr2b/Cebpb/Slfn1/Ptpn6/Mif/Cd44/Pycard/Coro1a/Cd274/Ccl12/Havcr2/Vsir/Cdkn1a/Lst1/Tgfb1/Cd300a/Lgals3/Nckap1l/Lyn/Sftpd/Gpnmb/Sdc4/Tarm1/Anxa1/Pnp/Il1b/Inpp5d/Spn/Tirap/Vcam1/Ocstamp/Ripor2/Il23a/Il6/Cd86/Aif1/Itgal/Cd244a/Ceacam1/Rps3/Casp3/Ccl5/Lrrc32/Ada/Znhit1/Il10/Il20rb/Lgals9/Blm/Cd38/Pdcd1lg2/Ptpn22/Btk/Il12a/Il27/Mad1l1/Tfrc/Atad5/C…	100
BP	GO:0007052	mitotic spindle organization	58/5389	114/17619	4.5813e-06	7.30068e-05	ENSMUSG00000078945/ENSMUSG00000032000/ENSMUSG00000001440/ENSMUSG00000109511/ENSMUSG00000028896/ENSMUSG00000027469/ENSMUSG00000037313/ENSMUSG00000041431/ENSMUSG00000020897/ENSMUSG00000031328/ENSMUSG00000038467/ENSMUSG00000023015/ENSMUSG00000079553/ENSMUSG00000026683/ENSMUSG00000017716/ENSMUSG00000035198/ENSMUSG00000036006/ENSMUSG00000045328/ENSMUSG00000027496/ENSMUSG00000007815/ENSMUSG00000017861/…	Naip2/Birc3/Kpnb1/Nup62/Rcc1/Tpx2/Tacc3/Ccnb1/Aurkb/Flna/Chmp4b/Racgap1/Kifc1/Nuf2/Birc5/Tubg1/Ripor2/Cenpe/Aurka/Rhoa/Mybl2/Bccip/Kif3b/Kif11/Chmp2a/Psrc1/Cdc20/Nlrc4/Stil/Plk1/Chmp1a/Cltc/Rae1/Parp3/Wdr62/Abraxas2/Ptpa/Naip5/Naip1/Rab11a/Hnrnpu/Ndc80/Birc2/Kif23/Dctn2/Bora/Vps4b/Kifc5b/Naip6/Kif4/Kif2a/Stag1/Zfp207/Fsd1/Plk2/Tpr/Spc25/Nek2	58
BP	GO:0032434	regulation of proteasomal ubiquitin-dependent protein catabolic process	60/5389	119/17619	4.59718e-06	7.30644e-05	ENSMUSG00000032501/ENSMUSG00000031652/ENSMUSG00000028680/ENSMUSG00000028793/ENSMUSG00000022150/ENSMUSG00000028048/ENSMUSG00000020372/ENSMUSG00000028249/ENSMUSG00000001729/ENSMUSG00000028452/ENSMUSG00000022033/ENSMUSG00000019969/ENSMUSG00000022037/ENSMUSG00000031429/ENSMUSG00000028426/ENSMUSG00000027496/ENSMUSG00000047879/ENSMUSG00000063802/ENSMUSG00000038429/ENSMUSG00000074247/ENSMUSG00000004937/…	Trib1/N4bp1/Plk3/Rnf19b/Dab2/Gba/Rack1/Sdcbp/Akt1/Vcp/Pbk/Psen1/Clu/Psmd10/Rad23b/Aurka/Usp14/Hspbp1/Usp5/Dda1/Sgta/Rpl11/Gsk3a/Plk1/Hsp90ab1/Smarcc1/Gipc1/Ak6/Arih2/Ankib1/Fbxo22/Ubqln1/Csnk1a1/Ube2k/Atg7/Mdm2/Cop1/Csnk1d/Chfr/Ubxn1/Rad23a/Mtm1/Rnf166/Park7/Sirt2/Zfand2a/Commd1/Senp1/Rnf180/Rnf14/Stub1/Axin1/Arih1/Usp7/Trib3/Plk2/Il33/Bcap31/Det1/Rnf19a	60
BP	GO:1900182	positive regulation of protein localization to nucleus	44/5389	80/17619	4.74072e-06	7.51455e-05	ENSMUSG00000042677/ENSMUSG00000001416/ENSMUSG00000029447/ENSMUSG00000030662/ENSMUSG00000022234/ENSMUSG00000019942/ENSMUSG00000002603/ENSMUSG00000034024/ENSMUSG00000021948/ENSMUSG00000024349/ENSMUSG00000025613/ENSMUSG00000057113/ENSMUSG00000001729/ENSMUSG00000030341/ENSMUSG00000024789/ENSMUSG00000030007/ENSMUSG00000068039/ENSMUSG00000017146/ENSMUSG00000019969/ENSMUSG00000007739/ENSMUSG00000032078/…	Zc3h12a/Cct3/Cct6a/Ipo5/Cct5/Cdk1/Tgfb1/Cct2/Prkcd/Sting1/Cct8/Npm1/Akt1/Tnfrsf1a/Jak2/Cct7/Tcp1/Brca1/Psen1/Cct4/Zpr1/Il6/Sesn2/Nutf2/Pinx1/Ect2/Hnrnpm/Nmd3/Lif/Hsp90ab1/Rbm22/Mapk14/Hsp90aa1/Kat7/Mapk1/Park7/Mcrs1/Gli3/Igf1/Ptgs2/Tpr/Cdk5rap3/Ubr5/Parp9	44
BP	GO:1904018	positive regulation of vasculature development	86/5389	186/17619	4.76445e-06	7.53213e-05	ENSMUSG00000027399/ENSMUSG00000005413/ENSMUSG00000042677/ENSMUSG00000049130/ENSMUSG00000040552/ENSMUSG00000017737/ENSMUSG00000030790/ENSMUSG00000004791/ENSMUSG00000000555/ENSMUSG00000000290/ENSMUSG00000024164/ENSMUSG00000028978/ENSMUSG00000032359/ENSMUSG00000021109/ENSMUSG00000024087/ENSMUSG00000037095/ENSMUSG00000015340/ENSMUSG00000064246/ENSMUSG00000050335/ENSMUSG00000028128/ENSMUSG00000029484/…	Il1a/Hmox1/Zc3h12a/C5ar1/C3ar1/Mmp9/Adm/Pgf/Itga5/Itgb2/C3/Nos3/Ctsh/Hif1a/Cyp1b1/Lrg1/Cybb/Chil1/Lgals3/F3/Anxa3/Ccr5/Mydgf/Tnfrsf1a/Pik3r6/Serpine1/Itgb3/Anxa1/Stat3/Ddah1/Il1b/Ecm1/Xbp1/Cd34/Nras/Brca1/Dll1/Adam12/Hk2/Ptk2b/Btg1/Ceacam1/Pxn/Asb4/Hspb1/Ccl5/Cxcr2/Il10/Sphk1/Thbs1/Runx1/Cib1/Psg22/Smad1/Hmga2/Mtdh/Ccl24/Itgb1/Ccbe1/Ccl11/Pdcd6/Chrna7/Nfe2l2/Camp/Rras/Prkcb/Rhoj/Fgf2/Vash2/Jak1/I…	86
BP	GO:0006911	phagocytosis, engulfment	30/5389	48/17619	4.86147e-06	7.64495e-05	ENSMUSG00000025044/ENSMUSG00000030786/ENSMUSG00000030474/ENSMUSG00000058715/ENSMUSG00000059498/ENSMUSG00000051682/ENSMUSG00000033220/ENSMUSG00000026656/ENSMUSG00000000290/ENSMUSG00000024164/ENSMUSG00000015947/ENSMUSG00000037902/ENSMUSG00000073982/ENSMUSG00000034652/ENSMUSG00000022488/ENSMUSG00000023992/ENSMUSG00000022443/ENSMUSG00000024397/ENSMUSG00000001847/ENSMUSG00000040152/ENSMUSG00000022436/…	Msr1/Itgam/Siglece/Fcer1g/Fcgr3/Treml4/Rac2/Fcgr2b/Itgb2/C3/Fcgr1/Sirpa/Rhog/Cd300a/Nckap1l/Trem2/Myh9/Aif1/Rac1/Thbs1/Sh3bp1/Lbp/Bin2/Abca7/Ano6/Itga2/Becn1/Xkr8/Arhgap25/Adgrb1	30
BP	GO:0048247	lymphocyte chemotaxis	30/5389	48/17619	4.86147e-06	7.64495e-05	ENSMUSG00000019122/ENSMUSG00000035385/ENSMUSG00000035373/ENSMUSG00000026166/ENSMUSG00000000982/ENSMUSG00000050370/ENSMUSG00000029417/ENSMUSG00000025473/ENSMUSG00000039519/ENSMUSG00000018920/ENSMUSG00000035352/ENSMUSG00000020573/ENSMUSG00000034855/ENSMUSG00000018930/ENSMUSG00000023078/ENSMUSG00000018927/ENSMUSG00000059456/ENSMUSG00000052593/ENSMUSG00000032754/ENSMUSG00000031780/ENSMUSG00000035042/…	Ccl9/Ccl2/Ccl7/Ccl20/Ccl3/Ch25h/Cxcl9/Adam8/Cyp7b1/Cxcl16/Ccl12/Pik3cg/Cxcl10/Ccl4/Cxcl13/Ccl6/Ptk2b/Adam17/Slc8b1/Ccl17/Ccl5/Tnfsf14/Ccl24/Adam10/Ccl11/Ccl22/Ccl8/Ccl19/2610528A11Rik/Ccl1	30
BP	GO:0034404	nucleobase-containing small molecule biosynthetic process	76/5389	160/17619	4.92362e-06	7.7223e-05	ENSMUSG00000020407/ENSMUSG00000015950/ENSMUSG00000006589/ENSMUSG00000032294/ENSMUSG00000028633/ENSMUSG00000062070/ENSMUSG00000063229/ENSMUSG00000033307/ENSMUSG00000026480/ENSMUSG00000022346/ENSMUSG00000025877/ENSMUSG00000011752/ENSMUSG00000027613/ENSMUSG00000021109/ENSMUSG00000023456/ENSMUSG00000037601/ENSMUSG00000059040/ENSMUSG00000020277/ENSMUSG00000036427/ENSMUSG00000030695/ENSMUSG00000020372/…	Upp1/Ncf1/Aprt/Pkm/Ctps/Pgk1/Ldha/Mif/Ncf2/Myc/Hk3/Pgam1/Eif6/Hif1a/Tpi1/Nme1/Eno1b/Pfkl/Gpi1/Aldoa/Rack1/Impdh2/Pde1b/Vcp/Entpd3/Hk1/Cmpk1/Stat3/Pnp/Gale/Uck2/Ier3/Dctpp1/Umps/Dera/Hk2/Dut/Hint1/Adpgk/Mtap/Entpd7/Itpa/Hprt/Ada/Galk1/Gmps/Cad/Trp53/Fbp1/Txndc9/Dnph1/Gapdh/Hdac4/Mtch2/Nt5c/Pde10a/Tigar/Pde4b/Pfkp/Samhd1/Ddit4/Nme4/Nt5e/Pde1a/Nudt3/Nudt4/Nme6/Nudt9/Nt5m/Cant1/Htr2a/Igf1/Prkaa1/Entp…	76
BP	GO:0045765	regulation of angiogenesis	122/5389	283/17619	4.95813e-06	7.75602e-05	ENSMUSG00000035385/ENSMUSG00000027399/ENSMUSG00000005413/ENSMUSG00000042677/ENSMUSG00000049130/ENSMUSG00000040552/ENSMUSG00000017737/ENSMUSG00000062070/ENSMUSG00000023905/ENSMUSG00000030790/ENSMUSG00000004791/ENSMUSG00000000555/ENSMUSG00000000290/ENSMUSG00000028064/ENSMUSG00000024164/ENSMUSG00000028978/ENSMUSG00000032359/ENSMUSG00000029373/ENSMUSG00000021109/ENSMUSG00000024087/ENSMUSG00000037095/…	Ccl2/Il1a/Hmox1/Zc3h12a/C5ar1/C3ar1/Mmp9/Pgk1/Tnfrsf12a/Adm/Pgf/Itga5/Itgb2/Sema4a/C3/Nos3/Ctsh/Pf4/Hif1a/Cyp1b1/Lrg1/Cxcl10/Cybb/Col4a2/Chil1/Ngp/Adora2b/Lgals3/Rnh1/F3/Anxa3/Ccr5/Mydgf/Tnfrsf1a/Pik3r6/Serpine1/Itgb3/Anxa1/Stab1/Stat3/Ddah1/Il1b/Ecm1/Prok2/Xbp1/Sars/Cd34/Nras/Brca1/Dll1/Adam12/Adamts1/Hk2/Mapk7/Ptk2b/Ism1/Rhoa/Btg1/Ceacam1/Pxn/Plxnd1/Hspb1/Epha2/Shc1/Ccl5/Cxcr2/Il10/Rgcc/Sphk1/T…	122
BP	GO:0071396	cellular response to lipid	187/5389	465/17619	5.03589e-06	7.85704e-05	ENSMUSG00000051439/ENSMUSG00000035385/ENSMUSG00000029371/ENSMUSG00000028599/ENSMUSG00000020400/ENSMUSG00000042677/ENSMUSG00000032508/ENSMUSG00000019850/ENSMUSG00000032691/ENSMUSG00000021591/ENSMUSG00000075122/ENSMUSG00000059089/ENSMUSG00000044162/ENSMUSG00000056501/ENSMUSG00000048779/ENSMUSG00000024014/ENSMUSG00000022500/ENSMUSG00000060216/ENSMUSG00000032501/ENSMUSG00000033307/ENSMUSG00000041324/…	Cd14/Ccl2/Cxcl5/Tnfrsf1b/Tnip1/Zc3h12a/Myd88/Tnfaip3/Nlrp3/Glrx/Cd80/Fcgr4/Tnip3/Cebpb/P2ry6/Pim1/Litaf/Arrb2/Trib1/Mif/Inhba/Gch1/Nos3/Pycard/Cyp7b1/Sbno2/Cry1/Cxcl16/Cd274/Ccl12/Tnf/Havcr2/Ptger4/Cxcl10/Ranbp1/Arpc2/Arid5a/Acod1/Tgfb1/Nos2/Dab2/Nfkbib/Nfkbia/Ncl/Eif4ebp1/Ankrd1/Phb2/Lyn/Irak2/Akt1/Jak2/Eif4e/Serpine1/Ywhah/Anxa1/Lpar1/Calr/Atp1a1/Phb/Trem2/Il1b/Msn/Xbp1/Twf2/Cnot9/Pid1/Cdk4/Pla…	187
BP	GO:0006119	oxidative phosphorylation	46/5389	85/17619	5.23325e-06	8.14365e-05	ENSMUSG00000022346/ENSMUSG00000019942/ENSMUSG00000004446/ENSMUSG00000028452/ENSMUSG00000041431/ENSMUSG00000028455/ENSMUSG00000000088/ENSMUSG00000063694/ENSMUSG00000043702/ENSMUSG00000007815/ENSMUSG00000044894/ENSMUSG00000022551/ENSMUSG00000061518/ENSMUSG00000025651/ENSMUSG00000026895/ENSMUSG00000071014/ENSMUSG00000013593/ENSMUSG00000000171/ENSMUSG00000058076/ENSMUSG00000041697/ENSMUSG00000024099/…	Myc/Cdk1/Bid/Vcp/Ccnb1/Stoml2/Cox5a/Cycs/Pde12/Rhoa/Uqcrq/Cyc1/Cox5b/Uqcrc1/Ndufa8/Ndufb6/Ndufs2/Sdhd/Sdhc/Cox6a1/Ndufv2/Ndufa10/Dld/Atp5o/Cox4i1/Ppif/Cox7c/Cox8a/Mtch2/Gadd45gip1/Uqcc2/Sdhaf2/Ndufa12/Coq7/Ndufb9/Pmpcb/Ndufb8/Park7/Ndufv1/Uqcr10/Uqcrb/Ndufa7/Ndufs6/Slc25a33/Ndufs1/Uqcrh	46
BP	GO:0035821	modification of morphology or physiology of other organism	57/5389	112/17619	5.44903e-06	8.45734e-05	ENSMUSG00000019987/ENSMUSG00000035385/ENSMUSG00000029371/ENSMUSG00000020400/ENSMUSG00000042677/ENSMUSG00000042265/ENSMUSG00000030413/ENSMUSG00000015950/ENSMUSG00000017002/ENSMUSG00000027995/ENSMUSG00000017737/ENSMUSG00000041754/ENSMUSG00000022346/ENSMUSG00000056201/ENSMUSG00000029373/ENSMUSG00000030017/ENSMUSG00000027832/ENSMUSG00000032231/ENSMUSG00000029380/ENSMUSG00000002603/ENSMUSG00000020826/…	Arg1/Ccl2/Cxcl5/Tnip1/Zc3h12a/Trem1/Pglyrp1/Ncf1/Slpi/Tlr2/Mmp9/Trem3/Myc/Cfl1/Pf4/Reg3g/Ptx3/Anxa2/Cxcl1/Tgfb1/Nos2/Ccl4/Ccr5/Sftpd/Bcl2l1/Psmc3/Gsdmd/Ctdp1/S100a9/Hspa8/Ceacam1/Rrp1b/Vapa/Ppib/Ccl5/Rps19/Rraga/Rest/Rpl30/Tbc1d20/Gapdh/Smarca4/Camp/Ccnk/Pglyrp4/Hdac1/Atg7/Pglyrp3/Stom/Smarcb1/Ltf/Elane/Sugt1/Bad/Romo1/Taf11/Chd1	57
BP	GO:0032695	negative regulation of interleukin-12 production	15/5389	18/17619	5.62681e-06	8.68803e-05	ENSMUSG00000020227/ENSMUSG00000028965/ENSMUSG00000027995/ENSMUSG00000001348/ENSMUSG00000060216/ENSMUSG00000018446/ENSMUSG00000022534/ENSMUSG00000028163/ENSMUSG00000055994/ENSMUSG00000016529/ENSMUSG00000040152/ENSMUSG00000071552/ENSMUSG00000049871/ENSMUSG00000042190/ENSMUSG00000031805	Irak3/Tnfrsf9/Tlr2/Acp5/Arrb2/C1qbp/Mefv/Nfkb1/Nod2/Il10/Thbs1/Tigit/Nlrc3/Cmklr1/Jak3	15
BP	GO:1904872	regulation of telomerase RNA localization to Cajal body	15/5389	18/17619	5.62681e-06	8.68803e-05	ENSMUSG00000001416/ENSMUSG00000001056/ENSMUSG00000029447/ENSMUSG00000022234/ENSMUSG00000034024/ENSMUSG00000025613/ENSMUSG00000030007/ENSMUSG00000068039/ENSMUSG00000007739/ENSMUSG00000031403/ENSMUSG00000030079/ENSMUSG00000035378/ENSMUSG00000017264/ENSMUSG00000014907/ENSMUSG00000003868	Cct3/Nhp2/Cct6a/Cct5/Cct2/Cct8/Cct7/Tcp1/Cct4/Dkc1/Ruvbl1/Shq1/Exosc10/Naf1/Ruvbl2	15
BP	GO:0031334	positive regulation of protein complex assembly	103/5389	232/17619	5.68392e-06	8.75353e-05	ENSMUSG00000029622/ENSMUSG00000020120/ENSMUSG00000021998/ENSMUSG00000033220/ENSMUSG00000018293/ENSMUSG00000030403/ENSMUSG00000029581/ENSMUSG00000002233/ENSMUSG00000030793/ENSMUSG00000030707/ENSMUSG00000058624/ENSMUSG00000053158/ENSMUSG00000079426/ENSMUSG00000043613/ENSMUSG00000026341/ENSMUSG00000006585/ENSMUSG00000030603/ENSMUSG00000024401/ENSMUSG00000037405/ENSMUSG00000073982/ENSMUSG00000031165/…	Arpc1b/Plek/Lcp1/Rac2/Pfn1/Vasp/Fscn1/Rhoc/Pycard/Coro1a/Gda/Fes/Arpc4/Mmp3/Actr3/Cdt1/Psmc4/Tnf/Icam1/Rhog/Was/Arpc2/Tgfb1/Fnip2/Cxcl13/Cdc42ep2/Csf2/Bax/Nckap1l/Actr2/Rack1/Tlr6/Psmc2/Bid/Arpc5/Fosl1/Cdc42ep4/Arpc3/Fas/Csf3/Vcp/Psmc5/Gtf2f2/Psmc3/Mapre1/Eif4g1/Msn/Gmfg/Psmc1/Psmc6/Cyfip1/Arf1/Clu/Cttn/Pcsk5/Ikzf1/Arf6/Ptk2b/Rhoa/Grb2/Psrc1/Srf/Rps3/Coro1b/Rac1/Epn1/Ccl24/Asap1/Kirrel/Trp53/Ccl1…	103
BP	GO:0002831	regulation of response to biotic stimulus	66/5389	135/17619	6.08354e-06	9.34482e-05	ENSMUSG00000019987/ENSMUSG00000029371/ENSMUSG00000042677/ENSMUSG00000006519/ENSMUSG00000019850/ENSMUSG00000027995/ENSMUSG00000051682/ENSMUSG00000021125/ENSMUSG00000032501/ENSMUSG00000033307/ENSMUSG00000030793/ENSMUSG00000018446/ENSMUSG00000020399/ENSMUSG00000029380/ENSMUSG00000022126/ENSMUSG00000032109/ENSMUSG00000024349/ENSMUSG00000049723/ENSMUSG00000040511/ENSMUSG00000025980/ENSMUSG00000027398/…	Arg1/Cxcl5/Zc3h12a/Cyba/Tnfaip3/Tlr2/Treml4/Arg2/Trib1/Mif/Pycard/C1qbp/Havcr2/Cxcl1/Acod1/Nlrx1/Sting1/Mmp12/Pvr/Hspd1/Il1b/Spn/Riok3/Nploc4/Traf3/Il23a/Nod2/Ceacam1/Cd84/Ccl5/Lgals9/Tbk1/Ptpn22/Ulbp1/Cgas/Il12a/Il27/Gpatch3/Cd24a/Zc3hav1/Aim2/Ppp2r3c/Creb3/Dhx58/Apobec3/Tigar/Prdx2/Trim15/Cd37/Optn/Dhx9/Ripk2/Ly96/Ufd1/Sirt2/Raet1d/Ltf/Traf6/Nfkbil1/Cactin/Nectin2/Il2ra/Tarbp2/Ifnlr1/Parp9/Il12…	66
BP	GO:1902600	proton transmembrane transport	45/5389	83/17619	6.18958e-06	9.48284e-05	ENSMUSG00000024121/ENSMUSG00000001750/ENSMUSG00000040907/ENSMUSG00000033161/ENSMUSG00000028455/ENSMUSG00000013160/ENSMUSG00000020733/ENSMUSG00000006273/ENSMUSG00000006057/ENSMUSG00000000563/ENSMUSG00000025393/ENSMUSG00000019210/ENSMUSG00000018770/ENSMUSG00000015575/ENSMUSG00000023030/ENSMUSG00000022551/ENSMUSG00000020261/ENSMUSG00000061518/ENSMUSG00000033379/ENSMUSG00000062683/ENSMUSG00000033793/…	Atp6v0c/Tcirg1/Atp1a3/Atp1a1/Stoml2/Atp6v0d1/Slc9a3r1/Atp6v1b2/Atp5g1/Atp5pb/Atp5b/Atp6v1e1/Atp5g3/Atp6v0e/Slc11a2/Cyc1/Slc36a1/Cox5b/Atp6v0b/Atp5g2/Atp6v1h/Atp5a1/Atp6v1c1/Atp5d/Atp5c1/Atp5o/Atp5l/Ppif/Atp5k/Atp6ap1/Cox8a/Atp5e/Atp6v0a2/Chp1/Drd4/Park7/Atp6v0a1/Atp6v1a/Atp5h/Atp5j/Atp6v1f/Slc9a5/Slc25a4/Slc9a1/Hvcn1	45
BP	GO:0000479	endonucleolytic cleavage of tricistronic rRNA transcript (SSU-rRNA, 5.8S rRNA, LSU-rRNA)	5389-12-01	13/17619	6.20522e-06	9.48284e-05	ENSMUSG00000061024/ENSMUSG00000022557/ENSMUSG00000032518/ENSMUSG00000057113/ENSMUSG00000038335/ENSMUSG00000021243/ENSMUSG00000024785/ENSMUSG00000028948/ENSMUSG00000030138/ENSMUSG00000035047/ENSMUSG00000036376/ENSMUSG00000039001	Rrs1/Bop1/Rpsa/Npm1/Tsr1/Fcf1/Rcl1/Nol9/Bms1/Kri1/Abt1/Rps21	12
BP	GO:0060627	regulation of vesicle-mediated transport	197/5389	495/17619	6.29756e-06	9.57569e-05	ENSMUSG00000051439/ENSMUSG00000035385/ENSMUSG00000005413/ENSMUSG00000026177/ENSMUSG00000056529/ENSMUSG00000030786/ENSMUSG00000026582/ENSMUSG00000030474/ENSMUSG00000006519/ENSMUSG00000058715/ENSMUSG00000059498/ENSMUSG00000027995/ENSMUSG00000021591/ENSMUSG00000033220/ENSMUSG00000047798/ENSMUSG00000003283/ENSMUSG00000021457/ENSMUSG00000026656/ENSMUSG00000052212/ENSMUSG00000028874/ENSMUSG00000060216/…	Cd14/Ccl2/Hmox1/Slc11a1/Ptafr/Itgam/Sele/Siglece/Cyba/Fcer1g/Fcgr3/Tlr2/Glrx/Rac2/Cd300lf/Hck/Syk/Fcgr2b/Cd177/Fgr/Arrb2/Rab20/Itgb2/C3/Pycard/Ehd1/Coro1a/Fcgr1/Fes/Cd63/Ptx3/Sirpa/Tnf/Ptpn1/Adora3/Anxa2/Tgfb1/Cd300a/Dab2/Il4ra/Adora2b/Lgals3/Tbc1d2/Rab8a/Ralb/Nckap1l/Rack1/Lyn/Sdcbp/Sftpd/Sdc4/Syt12/Serpine1/Rap1b/Anxa1/Bcl2l1/Calr/Rab5c/Gm5150/Il1b/Msn/Nsf/Ap2m1/Syt8/Sh3gl1/Rapgef1/Rab8b/Picalm…	197
BP	GO:0031330	negative regulation of cellular catabolic process	98/5389	219/17619	6.2981e-06	9.57569e-05	ENSMUSG00000001131/ENSMUSG00000005413/ENSMUSG00000026177/ENSMUSG00000032508/ENSMUSG00000019850/ENSMUSG00000031722/ENSMUSG00000016528/ENSMUSG00000031652/ENSMUSG00000030530/ENSMUSG00000023087/ENSMUSG00000020573/ENSMUSG00000032231/ENSMUSG00000041736/ENSMUSG00000028249/ENSMUSG00000001729/ENSMUSG00000033684/ENSMUSG00000004040/ENSMUSG00000045983/ENSMUSG00000022033/ENSMUSG00000038467/ENSMUSG00000003541/…	Timp1/Hmox1/Slc11a1/Myd88/Tnfaip3/Hp/Mapkapk2/N4bp1/Furin/Noct/Pik3cg/Anxa2/Tspo/Sdcbp/Akt1/Qsox1/Stat3/Eif4g1/Pbk/Chmp4b/Ier3/Tirap/Eif4g2/Psen1/Mcl1/Ptbp1/E2f1/Dkc1/Ctsa/Usp14/Cptp/Ube2g2/Syncrip/Pabpc1/Sec22b/Ube2j1/Hnrnpd/Sgta/Il10/Rps7/Tbc1d14/Ptpn22/Hnrnpa0/Rasip1/Rpl11/Scfd1/Rraga/Dap/Rpl23/Hsp90ab1/Pkp3/Smarcc1/Trp53/Fbp1/Gipc1/Apobec1/Ak6/Rpl5/Ubac2/Rbm38/Elavl1/Larp1/Lars/Hnrnpu/Hdac4/P…	98
BP	GO:0070374	positive regulation of ERK1 and ERK2 cascade	102/5389	230/17619	6.67272e-06	0.000101194	ENSMUSG00000019122/ENSMUSG00000035385/ENSMUSG00000027399/ENSMUSG00000052270/ENSMUSG00000049130/ENSMUSG00000038264/ENSMUSG00000035373/ENSMUSG00000026166/ENSMUSG00000000982/ENSMUSG00000027995/ENSMUSG00000025804/ENSMUSG00000060216/ENSMUSG00000033307/ENSMUSG00000005087/ENSMUSG00000024164/ENSMUSG00000030793/ENSMUSG00000028480/ENSMUSG00000035352/ENSMUSG00000020399/ENSMUSG00000037405/ENSMUSG00000044337/…	Ccl9/Ccl2/Il1a/Fpr2/C5ar1/Sema7a/Ccl7/Ccl20/Ccl3/Tlr2/Ccr1/Arrb2/Mif/Cd44/C3/Pycard/Glipr2/Ccl12/Havcr2/Icam1/Ackr3/Csf1r/Kars/Tgfb1/Chil1/Ccl4/Phb2/Bmper/Gpnmb/Tnfrsf11a/Trpv4/Itgb3/Rap1b/Ccl6/Phb/Trem2/Il1b/Tff2/Tirap/Rapgef1/Ror2/Ror1/Ccn2/Il6/Nod2/Ptk2b/Marco/Fgf23/Ptpn11/Ntrk2/Map2k1/Epha2/Ccl17/Shc1/Ccl5/Cavin3/Ptpn22/Tnfsf11/Rara/Cib1/Pde8a/Ccl24/Gcnt2/Ramp3/Ccl11/Abca7/Ccl22/Tlr4/Chrna7/H…	102
BP	GO:0050701	interleukin-1 secretion	27/5389	42/17619	6.71408e-06	0.000101563	ENSMUSG00000042677/ENSMUSG00000000982/ENSMUSG00000027995/ENSMUSG00000032691/ENSMUSG00000021125/ENSMUSG00000026073/ENSMUSG00000030793/ENSMUSG00000039942/ENSMUSG00000033538/ENSMUSG00000079227/ENSMUSG00000051498/ENSMUSG00000037012/ENSMUSG00000022575/ENSMUSG00000022967/ENSMUSG00000055994/ENSMUSG00000029073/ENSMUSG00000039193/ENSMUSG00000047821/ENSMUSG00000069830/ENSMUSG00000039005/ENSMUSG00000037860/…	Zc3h12a/Ccl3/Tlr2/Nlrp3/Arg2/Il1r2/Pycard/Ptger4/Casp4/Ccr5/Tlr6/Hk1/Gsdmd/Ifnar1/Nod2/Cptp/Nlrc4/Trim16/Nlrp1a/Tlr4/Aim2/Panx1/Casp1/Ccl19/Ripk2/Nlrp12/Gbp5	27
BP	GO:0032944	regulation of mononuclear cell proliferation	97/5389	217/17619	7.40551e-06	0.000111739	ENSMUSG00000019987/ENSMUSG00000047810/ENSMUSG00000029082/ENSMUSG00000032508/ENSMUSG00000033220/ENSMUSG00000022221/ENSMUSG00000021125/ENSMUSG00000075122/ENSMUSG00000021457/ENSMUSG00000014599/ENSMUSG00000026656/ENSMUSG00000056501/ENSMUSG00000078763/ENSMUSG00000004266/ENSMUSG00000033307/ENSMUSG00000005087/ENSMUSG00000030793/ENSMUSG00000030707/ENSMUSG00000016496/ENSMUSG00000020399/ENSMUSG00000020101/…	Arg1/Ccdc88b/Bst1/Myd88/Rac2/Ripk3/Arg2/Cd80/Syk/Csf1/Fcgr2b/Cebpb/Slfn1/Ptpn6/Mif/Cd44/Pycard/Coro1a/Cd274/Havcr2/Vsir/Cdkn1a/Lst1/Tgfb1/Cd300a/Lgals3/Nckap1l/Lyn/Sftpd/Gpnmb/Sdc4/Tarm1/Anxa1/Pnp/Il1b/Inpp5d/Spn/Tirap/Vcam1/Ripor2/Il23a/Il6/Cd86/Aif1/Itgal/Cd244a/Ceacam1/Rps3/Casp3/Ccl5/Lrrc32/Ada/Znhit1/Il10/Il20rb/Lgals9/Blm/Cd38/Pdcd1lg2/Ptpn22/Btk/Il12a/Il27/Mad1l1/Tfrc/Atad5/Cd24a/Tlr4/Icos…	97
BP	GO:0009451	RNA modification	61/5389	123/17619	7.59314e-06	0.000113993	ENSMUSG00000001056/ENSMUSG00000020706/ENSMUSG00000046865/ENSMUSG00000026020/ENSMUSG00000031960/ENSMUSG00000060950/ENSMUSG00000006732/ENSMUSG00000038279/ENSMUSG00000029507/ENSMUSG00000027405/ENSMUSG00000021595/ENSMUSG00000004460/ENSMUSG00000037376/ENSMUSG00000049091/ENSMUSG00000028010/ENSMUSG00000057541/ENSMUSG00000031403/ENSMUSG00000028889/ENSMUSG00000024037/ENSMUSG00000030942/ENSMUSG00000060475/…	Nhp2/Ftsj3/Fbl/Nop58/Aars/Trmt61a/Mettl1/Nop2/Pus1/Nop56/Nsun2/Dnajb11/Trmt6/Sephs2/Gar1/Pus7/Dkc1/Yrdc/Wdr4/Thumpd1/Wtap/Ctu2/Nat10/Bud23/Elp5/Emg1/2210016F16Rik/Apobec1/Pusl1/Pus7l/Thg1l/Trmt1/Naf1/Trub2/Ctu1/Trmt112/Apobec3/Trmt10a/Qtrt1/Mrm3/Alkbh3/Nsun5/Mettl6/Alkbh1/Rbm47/Elp1/Mocs3/Lrpprc/Adar/Rnmt/Hnrnpc/Mrpl1/Alkbh5/Thumpd3/Cmtr2/Urm1/Aicda/Adat2/Mettl16/Tgs1/Ftsj1	61
BP	GO:1900180	regulation of protein localization to nucleus	61/5389	123/17619	7.59314e-06	0.000113993	ENSMUSG00000042677/ENSMUSG00000028063/ENSMUSG00000001416/ENSMUSG00000029447/ENSMUSG00000030662/ENSMUSG00000022234/ENSMUSG00000023067/ENSMUSG00000019942/ENSMUSG00000002603/ENSMUSG00000034024/ENSMUSG00000021948/ENSMUSG00000109511/ENSMUSG00000027797/ENSMUSG00000024349/ENSMUSG00000025613/ENSMUSG00000057113/ENSMUSG00000001729/ENSMUSG00000030341/ENSMUSG00000024789/ENSMUSG00000030007/ENSMUSG00000068039/…	Zc3h12a/Lmna/Cct3/Cct6a/Ipo5/Cct5/Cdkn1a/Cdk1/Tgfb1/Cct2/Prkcd/Nup62/Dclk1/Sting1/Cct8/Npm1/Akt1/Tnfrsf1a/Jak2/Cct7/Tcp1/Apod/Txn1/Brca1/Psen1/Cct4/Polr1a/Zpr1/Il6/Sesn2/Rassf5/Nutf2/Nup54/Pin1/Ppp2ca/Pinx1/Ect2/Hnrnpm/Fbxo4/Nmd3/Lif/Gm49336/Hsp90ab1/Rbm22/Chp1/Mapk14/Hsp90aa1/Kat7/Mapk1/Park7/Mcrs1/Hnf4a/Gli3/Pkig/Parp10/Igf1/Ptgs2/Tpr/Cdk5rap3/Ubr5/Parp9	61
BP	GO:0008625	extrinsic apoptotic signaling pathway via death domain receptors	41/5389	74/17619	7.76331e-06	0.000115673	ENSMUSG00000005413/ENSMUSG00000019850/ENSMUSG00000037613/ENSMUSG00000024401/ENSMUSG00000037405/ENSMUSG00000050335/ENSMUSG00000003873/ENSMUSG00000024778/ENSMUSG00000037411/ENSMUSG00000007659/ENSMUSG00000017146/ENSMUSG00000018567/ENSMUSG00000054717/ENSMUSG00000027660/ENSMUSG00000022074/ENSMUSG00000025507/ENSMUSG00000026628/ENSMUSG00000040152/ENSMUSG00000063856/ENSMUSG00000010751/ENSMUSG00000020696/…	Hmox1/Tnfaip3/Tnfrsf23/Tnf/Icam1/Lgals3/Bax/Fas/Serpine1/Bcl2l1/Brca1/Gabarap/Hmgb2/Skil/Tnfrsf10b/Pidd1/Atf3/Thbs1/Gpx1/Tnfrsf22/Rffl/Dedd2/Faf1/Bag3/Fga/Faim/Mal/Raf1/Bloc1s2/Sfrp1/Trps1/Park7/Casp8/Stx4a/Pten/Ddx3x/Bad/Ddx47/Cflar/Rock2/Fgg	41
BP	GO:0009119	ribonucleoside metabolic process	41/5389	74/17619	7.76331e-06	0.000115673	ENSMUSG00000020407/ENSMUSG00000006589/ENSMUSG00000028633/ENSMUSG00000029430/ENSMUSG00000027597/ENSMUSG00000037601/ENSMUSG00000062867/ENSMUSG00000005686/ENSMUSG00000028719/ENSMUSG00000115338/ENSMUSG00000026558/ENSMUSG00000000001/ENSMUSG00000022814/ENSMUSG00000027889/ENSMUSG00000007815/ENSMUSG00000062937/ENSMUSG00000025630/ENSMUSG00000017697/ENSMUSG00000032561/ENSMUSG00000064120/ENSMUSG00000027823/…	Upp1/Aprt/Ctps/Ran/Ahcy/Nme1/Impdh2/Ampd3/Cmpk1/Pnp/Uck2/Gnai3/Umps/Ampd2/Rhoa/Mtap/Hprt/Ada/Acpp/Mocs1/Gmps/Cad/Txndc9/Pycrl/Nt5c2/Mocs2/Pemt/Ak4/Efl1/Nme4/Nt5e/Rhoq/Icmt/Cda/Mtrr/Nme6/Gtpbp1/Aicda/Nt5c3/Ahcyl1/Pdcl3	41
BP	GO:0051303	establishment of chromosome localization	41/5389	74/17619	7.76331e-06	0.000115673	ENSMUSG00000061024/ENSMUSG00000026341/ENSMUSG00000006585/ENSMUSG00000001440/ENSMUSG00000109511/ENSMUSG00000020152/ENSMUSG00000041431/ENSMUSG00000038467/ENSMUSG00000028678/ENSMUSG00000028873/ENSMUSG00000026683/ENSMUSG00000017716/ENSMUSG00000024791/ENSMUSG00000045328/ENSMUSG00000002055/ENSMUSG00000018736/ENSMUSG00000030677/ENSMUSG00000021958/ENSMUSG00000033916/ENSMUSG00000068744/ENSMUSG00000069910/…	Rrs1/Actr3/Cdt1/Kpnb1/Nup62/Actr2/Ccnb1/Chmp4b/Kif2c/Cdca8/Nuf2/Birc5/Cdca5/Cenpe/Spag5/Ndel1/Kif22/Pinx1/Chmp2a/Psrc1/Spdl1/Cenpf/Chmp1a/Mad1l1/Kif14/Rab11a/Hnrnpu/Ndc80/Chmp6/Fam83d/Vps4a/Nde1/Vps4b/Becn1/Cenpq/Cul3/Ankle1/Lemd2/Brca2/Seh1l/Kif18a	41
BP	GO:0002886	regulation of myeloid leukocyte mediated immunity	31/5389	51/17619	7.79213e-06	0.000115813	ENSMUSG00000019987/ENSMUSG00000005413/ENSMUSG00000029371/ENSMUSG00000056529/ENSMUSG00000030786/ENSMUSG00000058715/ENSMUSG00000059498/ENSMUSG00000033220/ENSMUSG00000021457/ENSMUSG00000052212/ENSMUSG00000028874/ENSMUSG00000000290/ENSMUSG00000024164/ENSMUSG00000015947/ENSMUSG00000053158/ENSMUSG00000000562/ENSMUSG00000029380/ENSMUSG00000034652/ENSMUSG00000030748/ENSMUSG00000018500/ENSMUSG00000042228/…	Arg1/Hmox1/Cxcl5/Ptafr/Itgam/Fcer1g/Fcgr3/Rac2/Syk/Cd177/Fgr/Itgb2/C3/Fcgr1/Fes/Adora3/Cxcl1/Cd300a/Il4ra/Adora2b/Lyn/Stxbp2/Abr/Cd84/Il13ra2/Gab2/Btk/Snx4/Vamp8/Stx4a/Rabgef1	31
BP	GO:0002449	lymphocyte mediated immunity	101/5389	228/17619	7.83208e-06	0.000116117	ENSMUSG00000019987/ENSMUSG00000026177/ENSMUSG00000036905/ENSMUSG00000058715/ENSMUSG00000032508/ENSMUSG00000034266/ENSMUSG00000059498/ENSMUSG00000032691/ENSMUSG00000051682/ENSMUSG00000022221/ENSMUSG00000026656/ENSMUSG00000034116/ENSMUSG00000060216/ENSMUSG00000004266/ENSMUSG00000024164/ENSMUSG00000032359/ENSMUSG00000058818/ENSMUSG00000030707/ENSMUSG00000038527/ENSMUSG00000032688/ENSMUSG00000015947/…	Arg1/Slc11a1/C1qb/Fcer1g/Myd88/Batf/Fcgr3/Nlrp3/Treml4/Ripk3/Fcgr2b/Vav1/Arrb2/Ptpn6/C3/Ctsh/Pirb/Coro1a/C1rl/Malt1/Fcgr1/Cyrib/C1qc/C1qbp/Bcl3/Tnf/Havcr2/Icam1/Hpx/Rnf19b/Was/Vsir/Crlf2/Arid5a/Ctsc/Tgfb1/Il18rap/C1qa/Il4ra/Prkcd/Irf7/Pvr/Myo1g/Pik3r6/Fas/Hspd1/Pou2f2/Pnp/Stx11/Inpp5d/Spn/Bcl10/C1ra/Il23a/Hspa8/H2-D1/Il6/Nod2/Lyst/Gfer/Ceacam1/B2m/Exosc3/Ung/Exo1/Il20rb/Lgals9/Il13ra2/Ulbp1/H2-K1…	101
BP	GO:0030968	endoplasmic reticulum unfolded protein response	38/5389	67/17619	7.90971e-06	0.000116688	ENSMUSG00000057789/ENSMUSG00000027540/ENSMUSG00000027230/ENSMUSG00000003873/ENSMUSG00000024539/ENSMUSG00000026864/ENSMUSG00000020484/ENSMUSG00000042406/ENSMUSG00000070348/ENSMUSG00000027808/ENSMUSG00000025917/ENSMUSG00000022365/ENSMUSG00000020581/ENSMUSG00000070426/ENSMUSG00000032115/ENSMUSG00000026628/ENSMUSG00000015461/ENSMUSG00000038312/ENSMUSG00000037470/ENSMUSG00000039474/ENSMUSG00000015839/…	Bak1/Ptpn1/Creb3l1/Bax/Ptpn2/Hspa5/Xbp1/Atf4/Ccnd1/Serp1/Cops5/Derl1/Agr2/Rnf121/Hyou1/Atf3/Atf6b/Edem2/Uggt1/Wfs1/Nfe2l2/Ero1a/Tbl2/Creb3/Amfr/Tusc1/Ppp1r15a/Selenos/Creb3l3/Ficd/Ddit3/Atf6/Stub1/3110001I22Rik/Bhlha15/Syvn1/Cdk5rap3/Bok	38
BP	GO:1905897	regulation of response to endoplasmic reticulum stress	38/5389	67/17619	7.90971e-06	0.000116688	ENSMUSG00000026656/ENSMUSG00000057789/ENSMUSG00000022564/ENSMUSG00000027540/ENSMUSG00000027230/ENSMUSG00000003873/ENSMUSG00000024539/ENSMUSG00000020484/ENSMUSG00000025917/ENSMUSG00000046062/ENSMUSG00000029616/ENSMUSG00000022037/ENSMUSG00000030104/ENSMUSG00000047879/ENSMUSG00000009293/ENSMUSG00000028277/ENSMUSG00000020581/ENSMUSG00000004937/ENSMUSG00000032115/ENSMUSG00000015461/ENSMUSG00000038312/…	Fcgr2b/Bak1/Grina/Ptpn1/Creb3l1/Bax/Ptpn2/Xbp1/Cops5/Ppp1r15b/Erp29/Clu/Edem1/Usp14/Ube2g2/Ube2j1/Agr2/Sgta/Hyou1/Atf6b/Edem2/Ubac2/Wfs1/Tmem259/Creb3/Ubqln1/Ubxn1/Ppp1r15a/Park7/Selenos/Serinc3/Ficd/Atf6/3110001I22Rik/Syvn1/Usp25/Bcap31/Bok	38
BP	GO:0032602	chemokine production	46/5389	86/17619	7.93259e-06	0.000116736	ENSMUSG00000027399/ENSMUSG00000029371/ENSMUSG00000032508/ENSMUSG00000027995/ENSMUSG00000021125/ENSMUSG00000037872/ENSMUSG00000033307/ENSMUSG00000030793/ENSMUSG00000024401/ENSMUSG00000020399/ENSMUSG00000032860/ENSMUSG00000024621/ENSMUSG00000030748/ENSMUSG00000018500/ENSMUSG00000014158/ENSMUSG00000027398/ENSMUSG00000015568/ENSMUSG00000022534/ENSMUSG00000022548/ENSMUSG00000032041/ENSMUSG00000011008/…	Il1a/Cxcl5/Myd88/Tlr2/Arg2/Ackr1/Mif/Pycard/Tnf/Havcr2/P2ry2/Csf1r/Il4ra/Adora2b/Trpv4/Il1b/Lpl/Mefv/Apod/Tirap/Mcoln2/Chia1/Tlr7/Il6/Nod2/Adam17/Ffar2/Epha2/Cd84/Ccl5/Lgals9/Lbp/Il6ra/Cd24a/Tlr4/Tlr9/Ticam1/Zfpm1/Hdac1/Mbp/Ripk2/Elane/Il33/Suz12/Gstp1/Egr1	46
BP	GO:0010950	positive regulation of endopeptidase activity	68/5389	141/17619	7.9961e-06	0.000117381	ENSMUSG00000032691/ENSMUSG00000057789/ENSMUSG00000022346/ENSMUSG00000030793/ENSMUSG00000021486/ENSMUSG00000024401/ENSMUSG00000028128/ENSMUSG00000003873/ENSMUSG00000020372/ENSMUSG00000033538/ENSMUSG00000042228/ENSMUSG00000004446/ENSMUSG00000024789/ENSMUSG00000024778/ENSMUSG00000025980/ENSMUSG00000028452/ENSMUSG00000024521/ENSMUSG00000004040/ENSMUSG00000022534/ENSMUSG00000028191/ENSMUSG00000056054/…	Nlrp3/Bak1/Myc/Pycard/Prelid1/Tnf/F3/Bax/Rack1/Casp4/Lyn/Bid/Jak2/Fas/Hspd1/Vcp/Pmaip1/Stat3/Mefv/Bcl10/S100a8/Psme3/Picalm/S100a9/Cycs/Ccn2/Rhoa/Slc11a2/Rps27l/Ppp2ca/Cyfip2/Nlrc4/Rps3/Pidd1/Psme2/Fam162a/Nlrp1a/Psme1/Dap/Rest/Apaf1/Pdcd5/Pdcd6/Arl6ip5/Ift57/Aim2/Mtch2/Casp1/Ccn1/Htra2/Mbp/Pawr/Hip1r/Ripk2/Casp8/Cck/Senp1/Il24/Ddx3x/Fis1/Ifi27l2a/Bad/Ndufa13/Cflar/Rock2/Bcap31/Bok/Dnaja3	68
BP	GO:0045639	positive regulation of myeloid cell differentiation	48/5389	91/17619	8.42234e-06	0.000123335	ENSMUSG00000022831/ENSMUSG00000030786/ENSMUSG00000000982/ENSMUSG00000025804/ENSMUSG00000014599/ENSMUSG00000032501/ENSMUSG00000041324/ENSMUSG00000029373/ENSMUSG00000053158/ENSMUSG00000021109/ENSMUSG00000086564/ENSMUSG00000024401/ENSMUSG00000024621/ENSMUSG00000109324/ENSMUSG00000022488/ENSMUSG00000020689/ENSMUSG00000038067/ENSMUSG00000004040/ENSMUSG00000026288/ENSMUSG00000021464/ENSMUSG00000027670/…	Hcls1/Itgam/Ccl3/Ccr1/Csf1/Trib1/Inhba/Pf4/Fes/Hif1a/Cd101/Tnf/Csf1r/Prmt1/Nckap1l/Itgb3/Csf3/Stat3/Inpp5d/Ror2/Ocstamp/Acvr1b/Gfi1b/Ikzf1/Il23a/Ripk1/Hmgb2/Ctnnbip1/Id2/Isg15/Ccl5/Tnfsf11/Runx1/Lif/Hax1/Klf10/Atp6ap1/Stat5a/Mapk14/Notch2/Casp8/Zfp36l1/Traf6/Rab7b/Smap1/Dcstamp/Fos/Ppargc1b	48
BP	GO:0034502	protein localization to chromosome	43/5389	79/17619	8.65325e-06	0.000125865	ENSMUSG00000029447/ENSMUSG00000006585/ENSMUSG00000042354/ENSMUSG00000022234/ENSMUSG00000019942/ENSMUSG00000034024/ENSMUSG00000025613/ENSMUSG00000030007/ENSMUSG00000068039/ENSMUSG00000020897/ENSMUSG00000040084/ENSMUSG00000024791/ENSMUSG00000007739/ENSMUSG00000031403/ENSMUSG00000021958/ENSMUSG00000022034/ENSMUSG00000069910/ENSMUSG00000040945/ENSMUSG00000030867/ENSMUSG00000028884/ENSMUSG00000036672/…	Cct6a/Cdt1/Gnl3/Cct5/Cdk1/Cct2/Cct8/Cct7/Tcp1/Aurkb/Bub1b/Cdca5/Cct4/Dkc1/Pinx1/Esco2/Spdl1/Rcc2/Plk1/Rpa2/Cenpt/Ttk/Parp3/Macroh2a1/Nabp2/Daxx/Carm1/Spidr/Knl1/Mtbp/Ndc80/Acd/Lrwd1/Wapl/Ruvbl2/Cenpq/Ik/Wrap53/Ezh2/Pih1d1/Lemd2/Haspin/Brca2	43
BP	GO:0009620	response to fungus	24/5389	36/17619	8.66624e-06	0.000125865	ENSMUSG00000019987/ENSMUSG00000031827/ENSMUSG00000023349/ENSMUSG00000015950/ENSMUSG00000032508/ENSMUSG00000027995/ENSMUSG00000021457/ENSMUSG00000057789/ENSMUSG00000032688/ENSMUSG00000027832/ENSMUSG00000002897/ENSMUSG00000029380/ENSMUSG00000002603/ENSMUSG00000028191/ENSMUSG00000026928/ENSMUSG00000039936/ENSMUSG00000038160/ENSMUSG00000031264/ENSMUSG00000057666/ENSMUSG00000051256/ENSMUSG00000032496/…	Arg1/Cotl1/Clec4n/Ncf1/Myd88/Tlr2/Syk/Bak1/Malt1/Ptx3/Il17ra/Cxcl1/Tgfb1/Bcl10/Card9/Pik3cd/Atg5/Btk/Gapdh/Jagn1/Ltf/Elane/Il36rn/Mpo	24
BP	GO:0050702	interleukin-1 beta secretion	24/5389	36/17619	8.66624e-06	0.000125865	ENSMUSG00000042677/ENSMUSG00000000982/ENSMUSG00000027995/ENSMUSG00000032691/ENSMUSG00000021125/ENSMUSG00000030793/ENSMUSG00000033538/ENSMUSG00000079227/ENSMUSG00000051498/ENSMUSG00000037012/ENSMUSG00000022575/ENSMUSG00000022967/ENSMUSG00000055994/ENSMUSG00000029073/ENSMUSG00000039193/ENSMUSG00000047821/ENSMUSG00000069830/ENSMUSG00000039005/ENSMUSG00000037860/ENSMUSG00000031934/ENSMUSG00000025888/…	Zc3h12a/Ccl3/Tlr2/Nlrp3/Arg2/Pycard/Casp4/Ccr5/Tlr6/Hk1/Gsdmd/Ifnar1/Nod2/Cptp/Nlrc4/Trim16/Nlrp1a/Tlr4/Aim2/Panx1/Casp1/Ccl19/Ripk2/Gbp5	24
BP	GO:2001236	regulation of extrinsic apoptotic signaling pathway	76/5389	162/17619	8.67964e-06	0.000125865	ENSMUSG00000005413/ENSMUSG00000019850/ENSMUSG00000037613/ENSMUSG00000023905/ENSMUSG00000041324/ENSMUSG00000030793/ENSMUSG00000029373/ENSMUSG00000028063/ENSMUSG00000024401/ENSMUSG00000037405/ENSMUSG00000022150/ENSMUSG00000050335/ENSMUSG00000018916/ENSMUSG00000003873/ENSMUSG00000004446/ENSMUSG00000024778/ENSMUSG00000037411/ENSMUSG00000007659/ENSMUSG00000027398/ENSMUSG00000028191/ENSMUSG00000078652/…	Hmox1/Tnfaip3/Tnfrsf23/Tnfrsf12a/Inhba/Pycard/Pf4/Lmna/Tnf/Icam1/Dab2/Lgals3/Csf2/Bax/Bid/Fas/Serpine1/Bcl2l1/Il1b/Bcl10/Psme3/Ppp1ca/Brca1/Ppp2r1a/Mcl1/Ltbr/Cttn/Mapk7/Ripk1/Hmgb2/Pdia3/Skil/Tgfbr1/Pidd1/Rela/Atf3/Thbs1/Gpx1/Pak2/Runx3/Siah2/Tnfrsf22/Itgav/Rffl/Dedd2/Faf1/Dapk3/Acsl5/Fga/Fgfr1/Gclm/Faim/Mal/Raf1/Htra2/Unc5b/Sfrp1/Siglec1/Prdx2/Ptprc/Trps1/Sgms1/Park7/Casp8/Htt/Stx4a/Pten/Igf1/Tr…	76
BP	GO:0050670	regulation of lymphocyte proliferation	96/5389	215/17619	8.70619e-06	0.000125944	ENSMUSG00000019987/ENSMUSG00000047810/ENSMUSG00000029082/ENSMUSG00000032508/ENSMUSG00000033220/ENSMUSG00000022221/ENSMUSG00000021125/ENSMUSG00000075122/ENSMUSG00000021457/ENSMUSG00000026656/ENSMUSG00000056501/ENSMUSG00000078763/ENSMUSG00000004266/ENSMUSG00000033307/ENSMUSG00000005087/ENSMUSG00000030793/ENSMUSG00000030707/ENSMUSG00000016496/ENSMUSG00000020399/ENSMUSG00000020101/ENSMUSG00000023067/…	Arg1/Ccdc88b/Bst1/Myd88/Rac2/Ripk3/Arg2/Cd80/Syk/Fcgr2b/Cebpb/Slfn1/Ptpn6/Mif/Cd44/Pycard/Coro1a/Cd274/Havcr2/Vsir/Cdkn1a/Lst1/Tgfb1/Cd300a/Lgals3/Nckap1l/Lyn/Sftpd/Gpnmb/Sdc4/Tarm1/Anxa1/Pnp/Il1b/Inpp5d/Spn/Tirap/Vcam1/Ripor2/Il23a/Il6/Cd86/Aif1/Itgal/Cd244a/Ceacam1/Rps3/Casp3/Ccl5/Lrrc32/Ada/Znhit1/Il10/Il20rb/Lgals9/Blm/Cd38/Pdcd1lg2/Ptpn22/Btk/Il12a/Il27/Mad1l1/Tfrc/Atad5/Cd24a/Tlr4/Icosl/Tlr…	96
BP	GO:0043039	tRNA aminoacylation	30/5389	49/17619	8.87346e-06	0.000128053	ENSMUSG00000029777/ENSMUSG00000031960/ENSMUSG00000018848/ENSMUSG00000031948/ENSMUSG00000024587/ENSMUSG00000007029/ENSMUSG00000001380/ENSMUSG00000022241/ENSMUSG00000010755/ENSMUSG00000003808/ENSMUSG00000068739/ENSMUSG00000028811/ENSMUSG00000040354/ENSMUSG00000026245/ENSMUSG00000037851/ENSMUSG00000026615/ENSMUSG00000028029/ENSMUSG00000032604/ENSMUSG00000026356/ENSMUSG00000024493/ENSMUSG00000019659/…	Gars/Aars/Rars/Kars/Nars/Vars/Hars/Tars/Cars/Farsa/Sars/Yars/Mars1/Farsb/Iars/Eprs/Aimp1/Qars/Dars/Lars/Ccdc12/Yars2/Nars2/Sars2/Tars2/Lrrc47/Rars2/Lars2/Wars/Iars2	30
BP	GO:0032200	telomere organization	60/5389	121/17619	9.03343e-06	0.000130046	ENSMUSG00000022346/ENSMUSG00000028063/ENSMUSG00000001416/ENSMUSG00000029447/ENSMUSG00000042354/ENSMUSG00000022234/ENSMUSG00000034024/ENSMUSG00000025613/ENSMUSG00000027342/ENSMUSG00000030007/ENSMUSG00000027323/ENSMUSG00000068039/ENSMUSG00000020897/ENSMUSG00000002068/ENSMUSG00000007739/ENSMUSG00000031403/ENSMUSG00000035960/ENSMUSG00000021958/ENSMUSG00000002963/ENSMUSG00000000568/ENSMUSG00000030528/…	Myc/Lmna/Cct3/Cct6a/Gnl3/Cct5/Cct2/Cct8/Pcna/Cct7/Rad51/Tcp1/Aurkb/Ccne1/Cct4/Dkc1/Apex1/Pinx1/Pnkp/Hnrnpd/Blm/Nat10/Ptges3/Fbxo4/Rpa2/Snrnp40/Dclre1b/Exosc10/Parp3/Hsp90ab1/Nabp2/Zbtb48/H3f3b/Dna2/Nsmce2/Hnrnpu/Smg5/Naf1/H3f3a/Xrcc5/Pkib/Pif1/Ccne2/Ercc1/Hsp90aa1/Slx4/Mapk1/Mre11a/Acd/Recql4/Mcrs1/Wrap53/Upf1/Ten1/Hnrnpc/Pot1b/Stn1/Brca2/Sirt6/Nek2	60
BP	GO:0050777	negative regulation of immune response	69/5389	144/17619	9.0887e-06	0.000130527	ENSMUSG00000019987/ENSMUSG00000005413/ENSMUSG00000020227/ENSMUSG00000030413/ENSMUSG00000022876/ENSMUSG00000019850/ENSMUSG00000028885/ENSMUSG00000032691/ENSMUSG00000021125/ENSMUSG00000025804/ENSMUSG00000026656/ENSMUSG00000060216/ENSMUSG00000004266/ENSMUSG00000070524/ENSMUSG00000024401/ENSMUSG00000020399/ENSMUSG00000020101/ENSMUSG00000022126/ENSMUSG00000002603/ENSMUSG00000034652/ENSMUSG00000022026/…	Arg1/Hmox1/Irak3/Pglyrp1/Samsn1/Tnfaip3/Smpdl3b/Nlrp3/Arg2/Ccr1/Fcgr2b/Arrb2/Ptpn6/Fcrlb/Tnf/Havcr2/Vsir/Acod1/Tgfb1/Cd300a/Olfm4/Il4ra/Lgals3/Nlrx1/Col3a1/Mmp12/Psmb4/Ptpn2/Anxa1/Inpp5d/Psma1/Spn/Nod2/Gfer/Ceacam1/Abr/Cd84/Il10/Il20rb/Lgals9/Il13ra2/Gpx1/Rps19/A2m/Gpx2/Trim27/Slamf8/Cuedc2/Pglyrp4/Zbtb7b/Nlrc3/Dhx58/Crk/Ctla4/Ptprc/Tap1/Pglyrp3/Selenos/Apoa2/Nlrp12/Adar/Cactin/Serpinb3a/Rabgef1/…	69
BP	GO:0061077	chaperone-mediated protein folding	40/5389	72/17619	9.1429e-06	0.000130676	ENSMUSG00000024222/ENSMUSG00000001416/ENSMUSG00000029447/ENSMUSG00000001555/ENSMUSG00000022234/ENSMUSG00000034024/ENSMUSG00000025613/ENSMUSG00000032966/ENSMUSG00000024359/ENSMUSG00000025980/ENSMUSG00000030007/ENSMUSG00000003814/ENSMUSG00000026864/ENSMUSG00000073676/ENSMUSG00000068039/ENSMUSG00000038074/ENSMUSG00000007739/ENSMUSG00000022037/ENSMUSG00000015656/ENSMUSG00000003355/ENSMUSG00000026849/…	Fkbp5/Cct3/Cct6a/Fkbp10/Cct5/Cct2/Cct8/Fkbp1a/Hspa9/Hspd1/Cct7/Calr/Hspa5/Hspe1/Tcp1/Fkbp14/Cct4/Clu/Hspa8/Fkbp11/Tor1a/Hspb1/Tor2a/Canx/Hyou1/Ptges3/Pdia4/Hspa4/Hspa14/Pdcd5/Hspa13/Ero1a/St13/Dnajb1/Fkbp2/Dnajb12/Fkbp8/Unc45a/Fkbp1b/Tor1b	40
BP	GO:0071166	ribonucleoprotein complex localization	40/5389	72/17619	9.1429e-06	0.000130676	ENSMUSG00000029430/ENSMUSG00000078812/ENSMUSG00000027613/ENSMUSG00000061024/ENSMUSG00000109511/ENSMUSG00000019814/ENSMUSG00000032518/ENSMUSG00000057113/ENSMUSG00000032939/ENSMUSG00000005481/ENSMUSG00000008373/ENSMUSG00000028430/ENSMUSG00000058355/ENSMUSG00000029415/ENSMUSG00000041319/ENSMUSG00000042541/ENSMUSG00000028330/ENSMUSG00000027787/ENSMUSG00000015023/ENSMUSG00000034274/ENSMUSG00000068882/…	Ran/Eif5a/Eif6/Rrs1/Nup62/Ltv1/Rpsa/Npm1/Nup93/Ddx39a/Prpf31/Nol6/Abce1/Sdad1/Thoc6/Sem1/Ncbp1/Nmd3/Ddx19a/Thoc5/Ssb/Nup107/Polr2d/Smg5/Nup85/Ddx39b/Thoc3/Poldip3/Rbmx2/Nup155/Nup88/Rps15/Ddx19b/Alkbh5/Xpo1/Xpot/Tpr/Nup133/Chd1/Supt6	40
BP	GO:0051090	regulation of DNA binding transcription factor activity	150/5389	364/17619	9.28353e-06	0.000132368	ENSMUSG00000005413/ENSMUSG00000020227/ENSMUSG00000042677/ENSMUSG00000032508/ENSMUSG00000019850/ENSMUSG00000027995/ENSMUSG00000032691/ENSMUSG00000003283/ENSMUSG00000022221/ENSMUSG00000025473/ENSMUSG00000021457/ENSMUSG00000026656/ENSMUSG00000024014/ENSMUSG00000060216/ENSMUSG00000032501/ENSMUSG00000028613/ENSMUSG00000000290/ENSMUSG00000030793/ENSMUSG00000032688/ENSMUSG00000030103/ENSMUSG00000024401/…	Hmox1/Irak3/Zc3h12a/Myd88/Tnfaip3/Tlr2/Nlrp3/Hck/Ripk3/Adam8/Syk/Fcgr2b/Pim1/Arrb2/Trib1/Lrp8/Itgb2/Pycard/Malt1/Bhlhe40/Tnf/Havcr2/Cyp1b1/Icam1/Adora3/Acod1/Tgfb1/Nfkbib/Nfkbia/Nlrx1/Psma6/Nfam1/Tnfrsf8/Phb2/Anxa3/Tlr6/Tacc3/Irak2/Ube2n/Npm1/Akt1/Ifrd1/Fosl1/Tnfrsf11a/Jak2/Nfkbid/Il1b/Flna/Adgrg3/Bcl10/Pprc1/Tirap/Traf3/Mad2l2/Cops5/Clu/Psmd10/Heyl/Ror1/Il6/Nod2/Ripk1/Prdx3/Irak4/Il1rap/Lrrfip1/…	150
BP	GO:0098581	detection of external biotic stimulus	18/5389	24/17619	9.41507e-06	0.000133923	ENSMUSG00000030413/ENSMUSG00000027995/ENSMUSG00000078945/ENSMUSG00000051498/ENSMUSG00000023992/ENSMUSG00000047517/ENSMUSG00000055994/ENSMUSG00000039193/ENSMUSG00000016024/ENSMUSG00000044827/ENSMUSG00000027087/ENSMUSG00000039005/ENSMUSG00000071203/ENSMUSG00000042250/ENSMUSG00000042244/ENSMUSG00000025779/ENSMUSG00000021911/ENSMUSG00000078942	Pglyrp1/Tlr2/Naip2/Tlr6/Trem2/Dmbt1/Nod2/Nlrc4/Lbp/Tlr1/Itgav/Tlr4/Naip5/Pglyrp4/Pglyrp3/Ly96/Parg/Naip6	18
BP	GO:0001773	myeloid dendritic cell activation	22/5389	32/17619	9.69741e-06	0.000137611	ENSMUSG00000002111/ENSMUSG00000034266/ENSMUSG00000066684/ENSMUSG00000002983/ENSMUSG00000030793/ENSMUSG00000058818/ENSMUSG00000020399/ENSMUSG00000002603/ENSMUSG00000018916/ENSMUSG00000019969/ENSMUSG00000039191/ENSMUSG00000030339/ENSMUSG00000020143/ENSMUSG00000004709/ENSMUSG00000016529/ENSMUSG00000026630/ENSMUSG00000030798/ENSMUSG00000027878/ENSMUSG00000032440/ENSMUSG00000027164/ENSMUSG00000035678/…	Spi1/Batf/Pilrb1/Relb/Pycard/Pirb/Havcr2/Tgfb1/Csf2/Psen1/Rbpj/Ltbr/Dock2/Cd244a/Il10/Batf3/Cd37/Notch2/Tgfbr2/Traf6/Tnfsf9/Dcstamp	22
BP	GO:0007088	regulation of mitotic nuclear division	72/5389	152/17619	9.74693e-06	0.000137985	ENSMUSG00000027399/ENSMUSG00000037443/ENSMUSG00000031004/ENSMUSG00000006585/ENSMUSG00000024401/ENSMUSG00000005732/ENSMUSG00000002603/ENSMUSG00000026749/ENSMUSG00000109511/ENSMUSG00000004264/ENSMUSG00000028896/ENSMUSG00000037313/ENSMUSG00000029377/ENSMUSG00000018965/ENSMUSG00000041431/ENSMUSG00000006699/ENSMUSG00000027398/ENSMUSG00000040084/ENSMUSG00000001403/ENSMUSG00000038467/ENSMUSG00000017716/…	Il1a/Cep85/Mki67/Cdt1/Tnf/Ranbp1/Tgfb1/Nek6/Nup62/Phb2/Rcc1/Tacc3/Ereg/Ywhah/Ccnb1/Cdc42/Il1b/Bub1b/Ube2c/Chmp4b/Birc5/Cdca5/Tubg1/Cdc6/Chek1/Ripor2/Cenpe/Trip13/Kif11/Chmp2a/Stil/Bub3/Dync1li1/Rgcc/Sh3bp1/Plk1/Ttk/Chmp1a/Macroh2a1/Mad1l1/Mad2l1/Nusap1/Nsmce2/Mtbp/Hnrnpu/Ndc80/Edn1/Bora/Psmg2/Ranbp3/Mad2l1bp/Vps4b/Epgn/Becn1/Anapc15/Kif20b/Ik/Cul3/Nme6/Stag1/Zfp207/Bub1/Egf/Naa10/Igf1/Tpr/Gen1/Ch…	72
BP	GO:0051051	negative regulation of transport	189/5389	475/17619	9.78971e-06	0.000138262	ENSMUSG00000026981/ENSMUSG00000005413/ENSMUSG00000028965/ENSMUSG00000042677/ENSMUSG00000030474/ENSMUSG00000027995/ENSMUSG00000032691/ENSMUSG00000017737/ENSMUSG00000047798/ENSMUSG00000021125/ENSMUSG00000026656/ENSMUSG00000026073/ENSMUSG00000022346/ENSMUSG00000003484/ENSMUSG00000028978/ENSMUSG00000026271/ENSMUSG00000030707/ENSMUSG00000016319/ENSMUSG00000020038/ENSMUSG00000020077/ENSMUSG00000005057/…	Il1rn/Hmox1/Tnfrsf9/Zc3h12a/Siglece/Tlr2/Nlrp3/Mmp9/Cd300lf/Arg2/Fcgr2b/Il1r2/Myc/Cyp4f18/Nos3/Gpr35/Coro1a/Slc25a5/Cry1/Srgn/Sh2b2/Tnf/Icam1/Ptger4/Osm/Tgfb1/Cd300a/Hrh2/Lgals3/Pfkl/Midn/Htr7/Rack1/Tlr6/Sdcbp/Sftpd/Akt1/Fn1/Rhbdf2/Itgb3/Rap1b/Anxa1/Ywhae/Il1b/Tff2/Atf4/Ier3/Apod/Slc9a3r1/Txn1/Cd34/Pid1/Picalm/Cyfip1/Erp29/Inhbb/Il6/Ptk2b/Map4k4/Ezr/Cptp/Ube2g2/Nucb2/Ucp2/Fgf23/Grk6/Ptpn11/Atg3/U…	189
BP	GO:0090502	RNA phosphodiester bond hydrolysis, endonucleolytic	19/5389	26/17619	9.92613e-06	0.000139857	ENSMUSG00000042677/ENSMUSG00000061024/ENSMUSG00000022557/ENSMUSG00000032518/ENSMUSG00000057113/ENSMUSG00000022325/ENSMUSG00000038335/ENSMUSG00000024800/ENSMUSG00000029715/ENSMUSG00000021243/ENSMUSG00000020549/ENSMUSG00000024785/ENSMUSG00000028948/ENSMUSG00000026248/ENSMUSG00000030138/ENSMUSG00000035047/ENSMUSG00000036376/ENSMUSG00000057421/ENSMUSG00000039001	Zc3h12a/Rrs1/Bop1/Rpsa/Npm1/Pop1/Tsr1/Rpp30/Pop7/Fcf1/Elac2/Rcl1/Nol9/Mrpl44/Bms1/Kri1/Abt1/Las1l/Rps21	19
BP	GO:0002768	immune response-regulating cell surface receptor signaling pathway	80/5389	173/17619	9.98754e-06	0.000139998	ENSMUSG00000045551/ENSMUSG00000052270/ENSMUSG00000042677/ENSMUSG00000049130/ENSMUSG00000002699/ENSMUSG00000058715/ENSMUSG00000099974/ENSMUSG00000040552/ENSMUSG00000027995/ENSMUSG00000021457/ENSMUSG00000026656/ENSMUSG00000026417/ENSMUSG00000004266/ENSMUSG00000043008/ENSMUSG00000030142/ENSMUSG00000032688/ENSMUSG00000005057/ENSMUSG00000034652/ENSMUSG00000050335/ENSMUSG00000058099/ENSMUSG00000003873/…	Fpr1/Fpr2/Zc3h12a/C5ar1/Lcp2/Fcer1g/Bcl2a1d/C3ar1/Tlr2/Syk/Fcgr2b/Pigr/Ptpn6/Klhl6/Clec4e/Malt1/Sh2b2/Cd300a/Lgals3/Nfam1/Bax/Nckap1l/Lyn/Ube2n/Ptpn2/Myo1g/Ptprj/Clec4d/Stoml2/Bcl10/Themis2/Eif2b3/Lpxn/Rapgef1/Nras/Psen1/Ezr/Kcnn4/Ffar2/Plcg2/Plcl2/Rps3/Ada/Cd38/Ptpn22/Eif2b2/Rela/Eif2b1/Eif2b5/Plscr1/Btk/Fpr3/Rftn1/Fcnb/Cmtm3/Icosl/Hras/C5ar2/Lat2/Prkcb/Shb/Csk/Eif2b4/Ctla4/Pde4b/Ptprc/Pawr/Cd27…	80
BP	GO:0002888	positive regulation of myeloid leukocyte mediated immunity	21/5389	30/17619	1.00066e-05	0.000139998	ENSMUSG00000019987/ENSMUSG00000056529/ENSMUSG00000030786/ENSMUSG00000058715/ENSMUSG00000059498/ENSMUSG00000021457/ENSMUSG00000052212/ENSMUSG00000028874/ENSMUSG00000000290/ENSMUSG00000024164/ENSMUSG00000015947/ENSMUSG00000000562/ENSMUSG00000029380/ENSMUSG00000030748/ENSMUSG00000018500/ENSMUSG00000004626/ENSMUSG00000004508/ENSMUSG00000031264/ENSMUSG00000022808/ENSMUSG00000050732/ENSMUSG00000030805	Arg1/Ptafr/Itgam/Fcer1g/Fcgr3/Syk/Cd177/Fgr/Itgb2/C3/Fcgr1/Adora3/Cxcl1/Il4ra/Adora2b/Stxbp2/Gab2/Btk/Snx4/Vamp8/Stx4a	21
BP	GO:0050706	regulation of interleukin-1 beta secretion	21/5389	30/17619	1.00066e-05	0.000139998	ENSMUSG00000042677/ENSMUSG00000000982/ENSMUSG00000027995/ENSMUSG00000032691/ENSMUSG00000021125/ENSMUSG00000030793/ENSMUSG00000033538/ENSMUSG00000079227/ENSMUSG00000037012/ENSMUSG00000022575/ENSMUSG00000022967/ENSMUSG00000055994/ENSMUSG00000029073/ENSMUSG00000047821/ENSMUSG00000069830/ENSMUSG00000039005/ENSMUSG00000037860/ENSMUSG00000031934/ENSMUSG00000025888/ENSMUSG00000071005/ENSMUSG00000041135	Zc3h12a/Ccl3/Tlr2/Nlrp3/Arg2/Pycard/Casp4/Ccr5/Hk1/Gsdmd/Ifnar1/Nod2/Cptp/Trim16/Nlrp1a/Tlr4/Aim2/Panx1/Casp1/Ccl19/Ripk2	21
BP	GO:0000060	protein import into nucleus, translocation	33/5389	56/17619	1.02478e-05	0.000143037	ENSMUSG00000029430/ENSMUSG00000053175/ENSMUSG00000030662/ENSMUSG00000024401/ENSMUSG00000023067/ENSMUSG00000019942/ENSMUSG00000002603/ENSMUSG00000021025/ENSMUSG00000001440/ENSMUSG00000024349/ENSMUSG00000002319/ENSMUSG00000004264/ENSMUSG00000001729/ENSMUSG00000030341/ENSMUSG00000024789/ENSMUSG00000028367/ENSMUSG00000053317/ENSMUSG00000017146/ENSMUSG00000019969/ENSMUSG00000025746/ENSMUSG00000008450/…	Ran/Bcl3/Ipo5/Tnf/Cdkn1a/Cdk1/Tgfb1/Nfkbia/Kpnb1/Sting1/Ipo4/Phb2/Akt1/Tnfrsf1a/Jak2/Txn1/Sec61b/Brca1/Psen1/Il6/Nutf2/Pola2/Hsp90ab1/Trp53/Rbm22/Gckr/Hsp90aa1/Mapk1/Hnf4a/Parp10/Tnpo1/Igf1/Ubr5	33
BP	GO:0140053	mitochondrial gene expression	49/5389	94/17619	1.04448e-05	0.000145447	ENSMUSG00000018446/ENSMUSG00000029777/ENSMUSG00000010406/ENSMUSG00000000384/ENSMUSG00000001380/ENSMUSG00000039640/ENSMUSG00000027774/ENSMUSG00000024436/ENSMUSG00000035772/ENSMUSG00000036285/ENSMUSG00000024683/ENSMUSG00000041632/ENSMUSG00000040521/ENSMUSG00000037772/ENSMUSG00000021967/ENSMUSG00000002767/ENSMUSG00000045948/ENSMUSG00000030335/ENSMUSG00000063787/ENSMUSG00000016833/ENSMUSG00000049960/…	C1qbp/Gars/Mrpl52/Tbrg4/Hars/Mrpl12/Gfm1/Mrps18b/Mrps2/Noa1/Mrpl16/Mrps27/Tsfm/Mrpl23/Mrpl57/Mrpl2/Mrps12/Mrpl51/Chchd1/Mrps18c/Mrps16/Tufm/Supv3l1/Malsu1/Uqcc2/Mpv17l2/Yars2/Mrpl44/Mrps15/Tars2/Mrpl10/Mrps25/Mrps11/Alkbh1/Lrpprc/Mrps34/Rars2/Mrps18a/Ndufa7/Mrpl47/Coa3/Ppargc1b/Gfm2/Lars2/Prkaa1/Mrpl58/Iars2/Slc25a33/Mrps21	49
BP	GO:0043405	regulation of MAP kinase activity	121/5389	284/17619	1.06519e-05	0.000147984	ENSMUSG00000026981/ENSMUSG00000020227/ENSMUSG00000025473/ENSMUSG00000021457/ENSMUSG00000032501/ENSMUSG00000004266/ENSMUSG00000020901/ENSMUSG00000033307/ENSMUSG00000030203/ENSMUSG00000028862/ENSMUSG00000024401/ENSMUSG00000027540/ENSMUSG00000020573/ENSMUSG00000031948/ENSMUSG00000002603/ENSMUSG00000034652/ENSMUSG00000022150/ENSMUSG00000021948/ENSMUSG00000109511/ENSMUSG00000028048/ENSMUSG00000032562/…	Il1rn/Irak3/Adam8/Syk/Trib1/Ptpn6/Pik3r5/Mif/Dusp16/Map3k6/Tnf/Ptpn1/Pik3cg/Kars/Tgfb1/Cd300a/Dab2/Prkcd/Nup62/Gba/Gnai2/Iqgap3/Lyn/Tlr6/Tnfrsf11a/Pik3r6/Jak2/Ptprj/Gadd45g/Lpar1/Il1b/Prok2/Tirap/Map2k3/Spred3/Ror2/Psen1/Map2k2/Erp29/Trf/Mapk7/Nod2/Ripk1/Ptk2b/Uchl1/Ptpn11/Cxcl17/Ceacam1/Pxn/Kras/Map2k1/Rgs14/Shc1/Rps3/Dusp6/Tgfbr1/Ptpn22/Tnfsf11/Mdfi/Thbs1/Inava/Spry4/Map2k4/Adam9/Spred1/Lamtor3…	121
BP	GO:1903543	positive regulation of exosomal secretion	13/5389	15/17619	1.09495e-05	0.000151567	ENSMUSG00000028249/ENSMUSG00000017009/ENSMUSG00000033916/ENSMUSG00000079477/ENSMUSG00000031906/ENSMUSG00000006058/ENSMUSG00000032504/ENSMUSG00000036622/ENSMUSG00000025793/ENSMUSG00000031913/ENSMUSG00000014402/ENSMUSG00000009907/ENSMUSG00000020592	Sdcbp/Sdc4/Chmp2a/Rab7/Smpd3/Snf8/Pdcd6ip/Atp13a2/Hgs/Vps4a/Tsg101/Vps4b/Sdc1	13
BP	GO:0008630	intrinsic apoptotic signaling pathway in response to DNA damage	55/5389	109/17619	1.09606e-05	0.000151567	ENSMUSG00000005413/ENSMUSG00000042349/ENSMUSG00000006818/ENSMUSG00000028599/ENSMUSG00000102037/ENSMUSG00000099974/ENSMUSG00000057789/ENSMUSG00000089929/ENSMUSG00000033307/ENSMUSG00000022346/ENSMUSG00000005087/ENSMUSG00000030793/ENSMUSG00000073489/ENSMUSG00000047281/ENSMUSG00000053175/ENSMUSG00000024401/ENSMUSG00000044337/ENSMUSG00000023067/ENSMUSG00000061175/ENSMUSG00000042821/ENSMUSG00000003873/…	Hmox1/Ikbke/Sod2/Tnfrsf1b/Bcl2a1a/Bcl2a1d/Bak1/Bcl2a1b/Mif/Myc/Cd44/Pycard/Ifi204/Sfn/Bcl3/Tnf/Ackr3/Cdkn1a/Fnip2/Snai1/Bax/Bid/Tnfrsf1a/Pmaip1/Bcl2l1/Pnp/Ier3/Brca1/Zfp385a/Mcl1/E2f1/Clu/Aen/Rps27l/Skil/Cdkn2d/Epha2/Rps3/Hnrnpk/Ddias/Plscr1/Trp53/Rpl26/Shisa5/Hic1/Cxcl12/Mtch2/Htra2/Phlda3/Ddit4/Casp14/Bad/Tpt1/Brca2/Bok	55
BP	GO:0043254	regulation of protein complex assembly	169/5389	419/17619	1.15614e-05	0.000159504	ENSMUSG00000022831/ENSMUSG00000029622/ENSMUSG00000056737/ENSMUSG00000020120/ENSMUSG00000021998/ENSMUSG00000027995/ENSMUSG00000033220/ENSMUSG00000018293/ENSMUSG00000003283/ENSMUSG00000030403/ENSMUSG00000029581/ENSMUSG00000002233/ENSMUSG00000030793/ENSMUSG00000056201/ENSMUSG00000030707/ENSMUSG00000058624/ENSMUSG00000053158/ENSMUSG00000026580/ENSMUSG00000034675/ENSMUSG00000079426/ENSMUSG00000043613/…	Hcls1/Arpc1b/Capg/Plek/Lcp1/Tlr2/Rac2/Pfn1/Hck/Vasp/Fscn1/Rhoc/Pycard/Cfl1/Coro1a/Gda/Fes/Selp/Dbn1/Arpc4/Mmp3/Actr3/Cdt1/Psmc4/Tnf/Icam1/Rhog/Ptger4/Was/Arpc2/Tgfb1/Prkcd/Fnip2/Cxcl13/Ralb/Cdc42ep2/Gba/Csf2/Eif4ebp1/Bax/Nckap1l/Capza1/Actr2/Rack1/Tlr6/Psmc2/Bid/Arpc5/Fosl1/Cdc42ep4/Capzb/Arpc3/Fas/Capza2/Csf3/Vcp/Psmc5/Gtf2f2/Psmc3/Ncln/Mapre1/Eif4g1/Riok3/Msn/Gmfg/Psmc1/Mefv/Twf2/Vdac2/Psmc6/Cy…	169
BP	GO:0032615	interleukin-12 production	32/5389	54/17619	1.18418e-05	0.000162996	ENSMUSG00000020227/ENSMUSG00000028965/ENSMUSG00000027995/ENSMUSG00000001348/ENSMUSG00000060216/ENSMUSG00000018446/ENSMUSG00000021948/ENSMUSG00000031400/ENSMUSG00000051498/ENSMUSG00000025980/ENSMUSG00000053137/ENSMUSG00000022534/ENSMUSG00000032041/ENSMUSG00000028163/ENSMUSG00000025383/ENSMUSG00000055994/ENSMUSG00000003810/ENSMUSG00000036908/ENSMUSG00000016529/ENSMUSG00000020275/ENSMUSG00000024927/…	Irak3/Tnfrsf9/Tlr2/Acp5/Arrb2/C1qbp/Prkcd/G6pdx/Tlr6/Hspd1/Mapk11/Mefv/Tirap/Nfkb1/Il23a/Nod2/Mast2/Unc93b1/Il10/Rel/Rela/Thbs1/Tigit/Tlr4/Tlr9/Nlrc3/Mapk14/Ccl19/Traf6/Tnfsf9/Cmklr1/Jak3	32
BP	GO:0051783	regulation of nuclear division	82/5389	179/17619	1.20647e-05	0.000165682	ENSMUSG00000027399/ENSMUSG00000037443/ENSMUSG00000031004/ENSMUSG00000033644/ENSMUSG00000006585/ENSMUSG00000024401/ENSMUSG00000058755/ENSMUSG00000005732/ENSMUSG00000002603/ENSMUSG00000026749/ENSMUSG00000109511/ENSMUSG00000004264/ENSMUSG00000028896/ENSMUSG00000037313/ENSMUSG00000029377/ENSMUSG00000018965/ENSMUSG00000003814/ENSMUSG00000041431/ENSMUSG00000006699/ENSMUSG00000027398/ENSMUSG00000040084/…	Il1a/Cep85/Mki67/Piwil2/Cdt1/Tnf/Osm/Ranbp1/Tgfb1/Nek6/Nup62/Phb2/Rcc1/Tacc3/Ereg/Ywhah/Calr/Ccnb1/Cdc42/Il1b/Bub1b/Ube2c/Chmp4b/Birc5/Cdca5/Tubg1/Cdc6/Chek1/Ripor2/Cenpe/Trip13/Kif11/Chmp2a/Cdc20/Rps6ka2/Stil/Bub3/Dync1li1/Rgcc/Sh3bp1/Plk1/Ttk/Chmp1a/Lif/Fzr1/Macroh2a1/Mad1l1/Sgo2a/Mad2l1/Nusap1/Nsmce2/Mtbp/Hnrnpu/Ndc80/Edn1/Bora/Psmg2/Ranbp3/Mad2l1bp/Vps4b/Epgn/Becn1/Anapc15/Kif20b/Sirt2/Ik/Cul…	82
BP	GO:2000060	positive regulation of ubiquitin-dependent protein catabolic process	48/5389	92/17619	1.24139e-05	0.000170085	ENSMUSG00000032501/ENSMUSG00000028680/ENSMUSG00000028793/ENSMUSG00000022150/ENSMUSG00000028048/ENSMUSG00000020372/ENSMUSG00000001729/ENSMUSG00000028452/ENSMUSG00000019969/ENSMUSG00000022037/ENSMUSG00000031429/ENSMUSG00000027496/ENSMUSG00000059456/ENSMUSG00000063802/ENSMUSG00000038429/ENSMUSG00000004937/ENSMUSG00000057177/ENSMUSG00000030867/ENSMUSG00000020265/ENSMUSG00000064145/ENSMUSG00000040351/…	Trib1/Plk3/Rnf19b/Dab2/Gba/Rack1/Akt1/Vcp/Psen1/Clu/Psmd10/Aurka/Ptk2b/Hspbp1/Usp5/Sgta/Gsk3a/Plk1/Sumo3/Arih2/Ankib1/Fbxo22/Ubqln1/Csnk1a1/Atg7/Mdm2/Cop1/Csnk1d/Chfr/Rad23a/Rnf166/Sirt2/Zfand2a/Disc1/Rnf180/Rnf14/Pten/Stub1/Axin1/Arih1/Trib3/Egf/Plk2/Il33/Bcap31/Det1/Rnf19a/Fbxw7	48
BP	GO:0001836	release of cytochrome c from mitochondria	35/5389	61/17619	1.26545e-05	0.000172983	ENSMUSG00000006818/ENSMUSG00000102037/ENSMUSG00000099974/ENSMUSG00000017737/ENSMUSG00000046223/ENSMUSG00000057789/ENSMUSG00000060216/ENSMUSG00000089929/ENSMUSG00000030793/ENSMUSG00000021486/ENSMUSG00000028063/ENSMUSG00000047281/ENSMUSG00000003873/ENSMUSG00000004446/ENSMUSG00000001729/ENSMUSG00000024778/ENSMUSG00000024521/ENSMUSG00000007659/ENSMUSG00000031429/ENSMUSG00000003438/ENSMUSG00000033918/…	Sod2/Bcl2a1a/Bcl2a1d/Mmp9/Plaur/Bak1/Arrb2/Bcl2a1b/Pycard/Prelid1/Lmna/Sfn/Bax/Bid/Akt1/Fas/Pmaip1/Bcl2l1/Psmd10/Timm50/Parl/Ggct/Gpx1/Fam162a/Trp53/Pdcd5/Ppif/Cck/Higd1a/Fis1/Bad/Igf1/Bnip3/Bok/Dnm1l	35
BP	GO:0010639	negative regulation of organelle organization	149/5389	363/17619	1.27269e-05	0.000173575	ENSMUSG00000056737/ENSMUSG00000002111/ENSMUSG00000027995/ENSMUSG00000018293/ENSMUSG00000060216/ENSMUSG00000056201/ENSMUSG00000021486/ENSMUSG00000030707/ENSMUSG00000028063/ENSMUSG00000016319/ENSMUSG00000034675/ENSMUSG00000006585/ENSMUSG00000020914/ENSMUSG00000031165/ENSMUSG00000058755/ENSMUSG00000006304/ENSMUSG00000021948/ENSMUSG00000070372/ENSMUSG00000041736/ENSMUSG00000057113/ENSMUSG00000001729/…	Capg/Spi1/Tlr2/Pfn1/Arrb2/Cfl1/Prelid1/Coro1a/Lmna/Slc25a5/Dbn1/Cdt1/Top2a/Was/Osm/Arpc2/Prkcd/Capza1/Tspo/Npm1/Akt1/Capzb/Capza2/Bcl2l1/Noc2l/Ccnb1/Mapre1/Bub1b/Gmfg/Chmp4b/Ier3/Ckap2/Twf2/Kifc1/Pid1/Brca1/Birc5/Chek1/Kat2a/Gfi1b/Psmd10/Cenpe/Vill/Tacstd2/Trip13/Sec22b/Parl/Twf1/Pinx1/Ccnf/S1pr1/Chmp2a/Tbcd/Rps6ka2/Stil/Nubp1/Bub3/Dync1li1/Rgcc/Coro1b/Slc35f6/Nat10/Myadm/Atg5/Gpx1/Scfd1/Cib1/Dnm…	149
BP	GO:0001909	leukocyte mediated cytotoxicity	50/5389	97/17619	1.27823e-05	0.000173626	ENSMUSG00000019987/ENSMUSG00000035385/ENSMUSG00000029371/ENSMUSG00000042265/ENSMUSG00000015950/ENSMUSG00000059498/ENSMUSG00000022221/ENSMUSG00000041754/ENSMUSG00000034116/ENSMUSG00000060216/ENSMUSG00000004266/ENSMUSG00000032359/ENSMUSG00000030707/ENSMUSG00000015947/ENSMUSG00000022378/ENSMUSG00000020399/ENSMUSG00000028793/ENSMUSG00000029380/ENSMUSG00000030560/ENSMUSG00000026068/ENSMUSG00000040511/…	Arg1/Ccl2/Cxcl5/Trem1/Ncf1/Fcgr3/Ripk3/Trem3/Vav1/Arrb2/Ptpn6/Ctsh/Coro1a/Fcgr1/Cyrib/Havcr2/Rnf19b/Cxcl1/Ctsc/Il18rap/Pvr/Pik3r6/Pnp/Stx11/Stxbp2/Il23a/Hspa8/H2-D1/Lyst/Gfer/Ceacam1/B2m/Lgals9/Ulbp1/H2-K1/Il12a/Prdx1/Lamp1/Crk/Stat5a/Ptprc/Raet1e/Gzmb/Tap1/Raet1d/Elane/Serpinb3a/Nectin2/H60b/Rasgrp1	50
BP	GO:0033044	regulation of chromosome organization	134/5389	321/17619	1.27889e-05	0.000173626	ENSMUSG00000002111/ENSMUSG00000001228/ENSMUSG00000031004/ENSMUSG00000022346/ENSMUSG00000033644/ENSMUSG00000028063/ENSMUSG00000001416/ENSMUSG00000029447/ENSMUSG00000006585/ENSMUSG00000020914/ENSMUSG00000042354/ENSMUSG00000022234/ENSMUSG00000037447/ENSMUSG00000002603/ENSMUSG00000026749/ENSMUSG00000034271/ENSMUSG00000034024/ENSMUSG00000025613/ENSMUSG00000037313/ENSMUSG00000074781/ENSMUSG00000030007/…	Spi1/Uhrf1/Mki67/Myc/Piwil2/Lmna/Cct3/Cct6a/Cdt1/Top2a/Gnl3/Cct5/Arid5a/Tgfb1/Nek6/Jdp2/Cct2/Cct8/Tacc3/Ube2n/Cct7/Noc2l/Tcp1/Ccnb1/Aurkb/Bub1b/Ube2c/Xbp1/Cdc45/Brca1/Birc5/Cdca5/Cct4/Cdc6/Chek1/Kat2a/Gfi1b/Cenpe/Dkc1/Trip13/Trim28/Pinx1/Pnkp/Hnrnpd/Stil/Rnf4/Znhit1/Bub3/Dync1li1/Nat10/Fbxo4/Atg5/Plk1/Ttk/Sfpq/Wdhd1/Lif/Exosc10/Macroh2a1/Mad1l1/Sgo2a/Eed/Slk/Mad2l1/Nabp2/Dnmt1/Phf19/Trp53/Mcph1/C…	134
BP	GO:0032609	interferon-gamma production	56/5389	112/17619	1.29722e-05	0.000175516	ENSMUSG00000051439/ENSMUSG00000026177/ENSMUSG00000042677/ENSMUSG00000030413/ENSMUSG00000022221/ENSMUSG00000030793/ENSMUSG00000022378/ENSMUSG00000018446/ENSMUSG00000053175/ENSMUSG00000016496/ENSMUSG00000024401/ENSMUSG00000020399/ENSMUSG00000028793/ENSMUSG00000037447/ENSMUSG00000026068/ENSMUSG00000025980/ENSMUSG00000021453/ENSMUSG00000027398/ENSMUSG00000051457/ENSMUSG00000027852/ENSMUSG00000022967/…	Cd14/Slc11a1/Zc3h12a/Pglyrp1/Ripk3/Pycard/Cyrib/C1qbp/Bcl3/Cd274/Tnf/Havcr2/Rnf19b/Arid5a/Il18rap/Hspd1/Gadd45g/Il1b/Spn/Nras/Ifnar1/Tlr7/Il23a/Nod2/Cd244a/Isg15/Il10/Il20rb/Lgals9/Pdcd1lg2/Ptpn22/Rara/Ulbp1/Runx1/Runx3/Il12a/Il27/Tlr4/Trim27/Tlr9/Hras/Pglyrp4/Zfpm1/Pde4b/Cd276/Ripk2/Pglyrp3/Raet1d/Sash3/Tnfsf9/Axl/Il36rn/Abl2/Il33/Rasgrp1/Il12rb1	56
BP	GO:0048145	regulation of fibroblast proliferation	52/5389	102/17619	1.2987e-05	0.000175516	ENSMUSG00000006818/ENSMUSG00000024661/ENSMUSG00000017737/ENSMUSG00000033307/ENSMUSG00000022346/ENSMUSG00000031838/ENSMUSG00000023067/ENSMUSG00000032231/ENSMUSG00000002603/ENSMUSG00000034652/ENSMUSG00000029135/ENSMUSG00000027715/ENSMUSG00000003873/ENSMUSG00000047407/ENSMUSG00000029377/ENSMUSG00000037411/ENSMUSG00000026193/ENSMUSG00000020689/ENSMUSG00000024521/ENSMUSG00000041431/ENSMUSG00000006728/…	Sod2/Fth1/Mmp9/Mif/Myc/Ifi30/Cdkn1a/Anxa2/Tgfb1/Cd300a/Fosl2/Ccna2/Bax/Tgif1/Ereg/Serpine1/Fn1/Itgb3/Pmaip1/Ccnb1/Cdk4/Nras/E2f1/Cdc6/Emd/Fndc3b/Fbxo4/Morc3/Sphk1/Rnaseh2b/Trp53/Rps3a1/Egfr/Nlrc3/Fntb/Ndufs4/Sfrp1/Pawr/Med25/B4galt7/Pex2/Pdgfra/Dhx9/Wapl/Fbrs/Zmiz1/Egf/Parp10/Igf1/Cdk6/Gstp1/Sirt6	52
BP	GO:0045071	negative regulation of viral genome replication	31/5389	52/17619	1.3654e-05	0.000183697	ENSMUSG00000042677/ENSMUSG00000017002/ENSMUSG00000025491/ENSMUSG00000060591/ENSMUSG00000024401/ENSMUSG00000059108/ENSMUSG00000025492/ENSMUSG00000052776/ENSMUSG00000066861/ENSMUSG00000041827/ENSMUSG00000032661/ENSMUSG00000024844/ENSMUSG00000005566/ENSMUSG00000074272/ENSMUSG00000024091/ENSMUSG00000035692/ENSMUSG00000035042/ENSMUSG00000032369/ENSMUSG00000020641/ENSMUSG00000029826/ENSMUSG00000021258/…	Zc3h12a/Slpi/Ifitm1/Ifitm2/Tnf/Ifitm6/Ifitm3/Oas1a/Oas1g/Oasl1/Oas3/Banf1/Trim28/Ceacam1/Vapa/Isg15/Ccl5/Plscr1/Rsad2/Zc3hav1/Ccnk/Oas2/Oasl2/Apobec3/Ilf3/Fam111a/Ltf/Adar/Parp10/Bst2/Aicda	31
BP	GO:1903556	negative regulation of tumor necrosis factor superfamily cytokine production	31/5389	52/17619	1.3654e-05	0.000183697	ENSMUSG00000020227/ENSMUSG00000042677/ENSMUSG00000019850/ENSMUSG00000021125/ENSMUSG00000001348/ENSMUSG00000060216/ENSMUSG00000053175/ENSMUSG00000016496/ENSMUSG00000020399/ENSMUSG00000039942/ENSMUSG00000041736/ENSMUSG00000051498/ENSMUSG00000029816/ENSMUSG00000016494/ENSMUSG00000055994/ENSMUSG00000016529/ENSMUSG00000027843/ENSMUSG00000037992/ENSMUSG00000016024/ENSMUSG00000047139/ENSMUSG00000039005/…	Irak3/Zc3h12a/Tnfaip3/Arg2/Acp5/Arrb2/Bcl3/Cd274/Havcr2/Ptger4/Tspo/Tlr6/Gpnmb/Cd34/Nod2/Il10/Ptpn22/Rara/Lbp/Cd24a/Tlr4/Chrna7/Trim27/C5ar2/Nlrc3/Hdac3/Selenos/Nfkbil1/Cactin/Axl/Gstp1	31
BP	GO:0034620	cellular response to unfolded protein	45/5389	85/17619	1.409e-05	0.000189136	ENSMUSG00000057789/ENSMUSG00000027540/ENSMUSG00000027230/ENSMUSG00000003873/ENSMUSG00000024539/ENSMUSG00000024359/ENSMUSG00000026864/ENSMUSG00000020484/ENSMUSG00000042406/ENSMUSG00000070348/ENSMUSG00000027808/ENSMUSG00000025917/ENSMUSG00000015656/ENSMUSG00000022365/ENSMUSG00000020581/ENSMUSG00000070426/ENSMUSG00000032115/ENSMUSG00000026628/ENSMUSG00000015461/ENSMUSG00000020361/ENSMUSG00000109865/…	Bak1/Ptpn1/Creb3l1/Bax/Ptpn2/Hspa9/Hspa5/Xbp1/Atf4/Ccnd1/Serp1/Cops5/Hspa8/Derl1/Agr2/Rnf121/Hyou1/Atf3/Atf6b/Hspa4/Hspa14/Edem2/Daxx/Hspa13/Uggt1/Wfs1/Nfe2l2/Ero1a/Tbl2/Creb3/Amfr/Tusc1/Optn/Ppp1r15a/Selenos/Creb3l3/Ficd/Ddit3/Atf6/Stub1/3110001I22Rik/Bhlha15/Syvn1/Cdk5rap3/Bok	45
BP	GO:0009611	response to wounding	171/5389	426/17619	1.42354e-05	0.000190658	ENSMUSG00000031444/ENSMUSG00000035385/ENSMUSG00000027399/ENSMUSG00000005413/ENSMUSG00000026177/ENSMUSG00000006818/ENSMUSG00000105987/ENSMUSG00000058715/ENSMUSG00000020120/ENSMUSG00000021998/ENSMUSG00000019850/ENSMUSG00000037966/ENSMUSG00000032294/ENSMUSG00000050896/ENSMUSG00000021457/ENSMUSG00000023905/ENSMUSG00000030790/ENSMUSG00000062345/ENSMUSG00000004266/ENSMUSG00000027611/ENSMUSG00000033307/…	F10/Ccl2/Il1a/Hmox1/Slc11a1/Sod2/AI506816/Fcer1g/Plek/Lcp1/Tnfaip3/Ninj1/Pkm/Rtn4rl2/Syk/Tnfrsf12a/Adm/Serpinb2/Ptpn6/Procr/Mif/Cd44/C3/Pf4/Reg3g/Fermt3/Selp/Hif1a/Lox/Pik3cg/Ptger4/Ubash3b/Anxa2/Tgfb1/Slc7a11/F13a1/Tnc/Prkcd/F3/Bin3/Bax/Col3a1/Lyn/Mmp12/Ifrd1/Sdc4/Jak2/Ptprj/Serpine1/Fn1/Itgb3/Anxa1/Tff2/Flna/Hbegf/Xbp1/Rtn4/Rap2b/Dysf/Cd34/B4galt1/S100a9/Map2k2/Col1a1/Tfpi2/Mirt1/Ppard/Aurka/Il…	171
BP	GO:0007093	mitotic cell cycle checkpoint	61/5389	125/17619	1.44596e-05	0.000193226	ENSMUSG00000028680/ENSMUSG00000006585/ENSMUSG00000020914/ENSMUSG00000023067/ENSMUSG00000019942/ENSMUSG00000002603/ENSMUSG00000042489/ENSMUSG00000007659/ENSMUSG00000041431/ENSMUSG00000040084/ENSMUSG00000003541/ENSMUSG00000070348/ENSMUSG00000017146/ENSMUSG00000029414/ENSMUSG00000028495/ENSMUSG00000017716/ENSMUSG00000032113/ENSMUSG00000045328/ENSMUSG00000021569/ENSMUSG00000046591/ENSMUSG00000036781/…	Plk3/Cdt1/Top2a/Cdkn1a/Cdk1/Tgfb1/Clspn/Bcl2l1/Ccnb1/Bub1b/Ier3/Ccnd1/Brca1/Kntc1/Rps6/Birc5/Chek1/Cenpe/Trip13/Ticrr/Rps27l/Stil/Bub3/Dync1li1/Blm/Zwilch/Zwint/Pidd1/Tipin/Plk1/Rpa2/Ttk/Mad1l1/Mad2l1/Nabp2/Trp53/Ccng1/Rpl26/Topbp1/Fanci/Rbm38/Hras/Mtbp/Ndc80/Psmg2/Vps4a/Eme1/Hus1/Mdm2/Mad2l1bp/Chfr/Mre11a/Anapc15/Ik/Zfp207/Bub1/Zfyve19/Plk2/Tpr/Cdk5rap3/Gen1	61
BP	GO:1903052	positive regulation of proteolysis involved in cellular protein catabolic process	55/5389	110/17619	1.54396e-05	0.000205861	ENSMUSG00000032501/ENSMUSG00000028680/ENSMUSG00000028793/ENSMUSG00000030560/ENSMUSG00000022150/ENSMUSG00000028048/ENSMUSG00000020372/ENSMUSG00000001729/ENSMUSG00000028452/ENSMUSG00000020484/ENSMUSG00000019969/ENSMUSG00000022037/ENSMUSG00000030104/ENSMUSG00000031429/ENSMUSG00000027496/ENSMUSG00000059456/ENSMUSG00000063802/ENSMUSG00000038429/ENSMUSG00000004937/ENSMUSG00000057177/ENSMUSG00000030867/…	Trib1/Plk3/Rnf19b/Ctsc/Dab2/Gba/Rack1/Akt1/Vcp/Xbp1/Psen1/Clu/Edem1/Psmd10/Aurka/Ptk2b/Hspbp1/Usp5/Sgta/Gsk3a/Plk1/Sumo3/Edem2/Arih2/Tmem259/Ankib1/Fbxo22/Ecscr/Ubqln1/Csnk1a1/Atg7/Mdm2/Cop1/Csnk1d/Chfr/Rad23a/Rnf166/Rnf40/Sirt2/Zfand2a/Disc1/Rnf180/Rnf14/Pten/Stub1/Axin1/Arih1/Trib3/Egf/Plk2/Il33/Bcap31/Det1/Rnf19a/Fbxw7	55
BP	GO:0051028	mRNA transport	53/5389	105/17619	1.55259e-05	0.000206551	ENSMUSG00000078812/ENSMUSG00000109511/ENSMUSG00000030298/ENSMUSG00000032939/ENSMUSG00000005481/ENSMUSG00000028614/ENSMUSG00000025134/ENSMUSG00000036992/ENSMUSG00000004642/ENSMUSG00000041319/ENSMUSG00000033581/ENSMUSG00000034826/ENSMUSG00000042541/ENSMUSG00000028330/ENSMUSG00000046434/ENSMUSG00000028609/ENSMUSG00000015023/ENSMUSG00000034274/ENSMUSG00000040034/ENSMUSG00000114797/ENSMUSG00000036678/…	Eif5a/Nup62/Sec13/Nup93/Ddx39a/Ndc1/Alyref/Nxt1/Slbp/Thoc6/Igf2bp2/Nup54/Sem1/Ncbp1/Hnrnpa1/Magoh/Ddx19a/Thoc5/Nup43/Gm49336/Aaas/Srsf3/Nup107/Polr2d/Myo1c/Smg5/Nup85/Ddx39b/Nup188/Thoc3/Poldip3/Rbmx2/Nup98/Nup155/Khsrp/Nup88/Magohb/Dhx9/Nupl2/Htt/Pom121/Ddx19b/Zfp36l1/Lrpprc/Nup37/Alkbh5/Xpo1/Ahctf1/Tpr/Nup133/Zfp36/Seh1l/Supt6	53
BP	GO:0043038	amino acid activation	30/5389	50/17619	1.57048e-05	0.000208465	ENSMUSG00000029777/ENSMUSG00000031960/ENSMUSG00000018848/ENSMUSG00000031948/ENSMUSG00000024587/ENSMUSG00000007029/ENSMUSG00000001380/ENSMUSG00000022241/ENSMUSG00000010755/ENSMUSG00000003808/ENSMUSG00000068739/ENSMUSG00000028811/ENSMUSG00000040354/ENSMUSG00000026245/ENSMUSG00000037851/ENSMUSG00000026615/ENSMUSG00000028029/ENSMUSG00000032604/ENSMUSG00000026356/ENSMUSG00000024493/ENSMUSG00000019659/…	Gars/Aars/Rars/Kars/Nars/Vars/Hars/Tars/Cars/Farsa/Sars/Yars/Mars1/Farsb/Iars/Eprs/Aimp1/Qars/Dars/Lars/Ccdc12/Yars2/Nars2/Sars2/Tars2/Lrrc47/Rars2/Lars2/Wars/Iars2	30
BP	GO:0071426	ribonucleoprotein complex export from nucleus	39/5389	71/17619	1.68628e-05	0.000223338	ENSMUSG00000029430/ENSMUSG00000078812/ENSMUSG00000027613/ENSMUSG00000061024/ENSMUSG00000109511/ENSMUSG00000019814/ENSMUSG00000032518/ENSMUSG00000057113/ENSMUSG00000032939/ENSMUSG00000005481/ENSMUSG00000028430/ENSMUSG00000058355/ENSMUSG00000029415/ENSMUSG00000041319/ENSMUSG00000042541/ENSMUSG00000028330/ENSMUSG00000027787/ENSMUSG00000015023/ENSMUSG00000034274/ENSMUSG00000068882/ENSMUSG00000052798/…	Ran/Eif5a/Eif6/Rrs1/Nup62/Ltv1/Rpsa/Npm1/Nup93/Ddx39a/Nol6/Abce1/Sdad1/Thoc6/Sem1/Ncbp1/Nmd3/Ddx19a/Thoc5/Ssb/Nup107/Polr2d/Smg5/Nup85/Ddx39b/Thoc3/Poldip3/Rbmx2/Nup155/Nup88/Rps15/Ddx19b/Alkbh5/Xpo1/Xpot/Tpr/Nup133/Chd1/Supt6	39
BP	GO:0090150	establishment of protein localization to membrane	86/5389	191/17619	1.69726e-05	0.000224294	ENSMUSG00000035385/ENSMUSG00000030786/ENSMUSG00000015950/ENSMUSG00000029401/ENSMUSG00000002984/ENSMUSG00000026341/ENSMUSG00000006304/ENSMUSG00000003037/ENSMUSG00000030082/ENSMUSG00000003873/ENSMUSG00000020372/ENSMUSG00000041355/ENSMUSG00000004446/ENSMUSG00000024521/ENSMUSG00000027828/ENSMUSG00000038467/ENSMUSG00000034187/ENSMUSG00000036943/ENSMUSG00000053317/ENSMUSG00000024982/ENSMUSG00000032042/…	Ccl2/Itgam/Ncf1/Rilpl2/Tomm40/Actr3/Arpc2/Rab8a/Sec61a1/Bax/Rack1/Ssr2/Bid/Pmaip1/Ssr3/Chmp4b/Nsf/Rab8b/Sec61b/Zdhhc6/Srpr/Samm50/Krt18/Ssr1/Tomm22/Srp9/Srp72/Get4/Sys1/Timm10/Tram2/Rab31/Hyou1/Rab10/Timm13/Zdhhc7/Nsg1/Cib1/Cdk5r1/Cemip/Srp19/Srp68/Rftn1/Zdhhc12/Hspa4/Rab3gap2/Pdcd5/Vamp3/Adora1/Syne3/Blzf1/Lypla1/Rab11a/Zdhhc9/Myo1c/Sh3glb1/Mtch2/Timm9/Itgb1bp1/Csk/Mal/Pex5/Zdhhc18/Vps35/Cox18/H…	86
BP	GO:0006801	superoxide metabolic process	33/5389	57/17619	1.72141e-05	0.000226983	ENSMUSG00000052270/ENSMUSG00000006818/ENSMUSG00000030786/ENSMUSG00000006519/ENSMUSG00000015950/ENSMUSG00000021457/ENSMUSG00000052212/ENSMUSG00000001348/ENSMUSG00000026480/ENSMUSG00000000290/ENSMUSG00000037580/ENSMUSG00000028978/ENSMUSG00000040711/ENSMUSG00000024401/ENSMUSG00000029380/ENSMUSG00000002603/ENSMUSG00000015340/ENSMUSG00000020826/ENSMUSG00000021948/ENSMUSG00000052384/ENSMUSG00000032872/…	Fpr2/Sod2/Itgam/Cyba/Ncf1/Syk/Cd177/Acp5/Ncf2/Itgb2/Gch1/Nos3/Sh3pxd2b/Tnf/Cxcl1/Tgfb1/Cybb/Nos2/Prkcd/Nrros/Cyb5r4/Shc1/Aatf/Dhfr/Prdx1/Nfe2l2/Egfr/Edn1/Noxa1/Prdx2/Park7/Gstp1/Mpo	33
BP	GO:0002705	positive regulation of leukocyte mediated immunity	58/5389	118/17619	1.77094e-05	0.000232998	ENSMUSG00000019987/ENSMUSG00000056529/ENSMUSG00000030786/ENSMUSG00000058715/ENSMUSG00000059498/ENSMUSG00000032691/ENSMUSG00000021457/ENSMUSG00000034116/ENSMUSG00000052212/ENSMUSG00000028874/ENSMUSG00000000290/ENSMUSG00000024164/ENSMUSG00000032688/ENSMUSG00000015947/ENSMUSG00000022378/ENSMUSG00000024401/ENSMUSG00000000562/ENSMUSG00000030895/ENSMUSG00000029380/ENSMUSG00000037447/ENSMUSG00000002603/…	Arg1/Ptafr/Itgam/Fcer1g/Fcgr3/Nlrp3/Syk/Vav1/Cd177/Fgr/Itgb2/C3/Malt1/Fcgr1/Cyrib/Tnf/Adora3/Hpx/Cxcl1/Arid5a/Tgfb1/Il18rap/Il4ra/Adora2b/Pvr/Hspd1/Pnp/Stxbp2/Il23a/Hspa8/H2-D1/Il6/Nod2/B2m/Exosc3/Ung/Ulbp1/H2-K1/Nsd2/Rsad2/Gab2/Btk/Il12a/Tfrc/Atad5/Cd24a/Snx4/Lamp1/Stat5a/Ptprc/Vamp8/Raet1d/Stx4a/Traf6/Sash3/Nectin2/Traf2/Rasgrp1	58
BP	GO:0070972	protein localization to endoplasmic reticulum	29/5389	48/17619	1.80135e-05	0.000236476	ENSMUSG00000030082/ENSMUSG00000027828/ENSMUSG00000079111/ENSMUSG00000026864/ENSMUSG00000038467/ENSMUSG00000020458/ENSMUSG00000053317/ENSMUSG00000032042/ENSMUSG00000010830/ENSMUSG00000024091/ENSMUSG00000026511/ENSMUSG00000036323/ENSMUSG00000020650/ENSMUSG00000032115/ENSMUSG00000020671/ENSMUSG00000029048/ENSMUSG00000035227/ENSMUSG00000014504/ENSMUSG00000020780/ENSMUSG00000039318/ENSMUSG00000041765/…	Sec61a1/Ssr3/Kdelr2/Hspa5/Chmp4b/Rtn4/Sec61b/Srpr/Kdelr3/Vapa/Srp9/Srp72/Bcap29/Hyou1/Rab10/Rer1/Spcs2/Srp19/Srp68/Rab3gap2/Ubac2/Pmm2/Spcs1/Zfand2b/Ppp1r15a/Kdelr1/Srp54a/Sec16a/Bcap31	29
BP	GO:0022411	cellular component disassembly	139/5389	337/17619	1.83871e-05	0.000240851	ENSMUSG00000020227/ENSMUSG00000056737/ENSMUSG00000020120/ENSMUSG00000021998/ENSMUSG00000029581/ENSMUSG00000078812/ENSMUSG00000022346/ENSMUSG00000056201/ENSMUSG00000028680/ENSMUSG00000005103/ENSMUSG00000021109/ENSMUSG00000040711/ENSMUSG00000024401/ENSMUSG00000020914/ENSMUSG00000019942/ENSMUSG00000006304/ENSMUSG00000053801/ENSMUSG00000028048/ENSMUSG00000003873/ENSMUSG00000070372/ENSMUSG00000041736/…	Irak3/Capg/Plek/Lcp1/Fscn1/Eif5a/Myc/Cfl1/Plk3/Wdr1/Hif1a/Sh3pxd2b/Tnf/Top2a/Cdk1/Arpc2/Grwd1/Gba/Bax/Capza1/Tspo/Etf1/Trpv4/Capzb/Capza2/Vcp/Gspt1/Ctss/Ctsk/Denr/Nsf/Kif2c/Ckap2/Sh3gl1/Twf2/Abce1/Hk2/Smn1/Kat2a/Flot1/Blcap/Cttn/Cln3/Hspa8/Gabarap/Vill/Ndel1/Atg3/Parl/Twf1/Wdr75/Per2/Napa/Mmp13/Tgfbr1/Ruvbl1/Atg5/Gsk3a/Cib1/Sh3bp1/Plk1/Mtpn/Katnb1/Cisd2/Pdpn/Rpl23/Dedd2/Smarcc1/Apaf1/Kif18b/Trp53…	139
BP	GO:0051988	regulation of attachment of spindle microtubules to kinetochore	5389-11-01	12/17619	1.88038e-05	0.000245231	ENSMUSG00000041431/ENSMUSG00000023015/ENSMUSG00000045328/ENSMUSG00000002055/ENSMUSG00000027699/ENSMUSG00000040945/ENSMUSG00000027331/ENSMUSG00000039630/ENSMUSG00000035086/ENSMUSG00000015149/ENSMUSG00000026622	Ccnb1/Racgap1/Cenpe/Spag5/Ect2/Rcc2/Knstrn/Hnrnpu/Becn1/Sirt2/Nek2	11
BP	GO:2000232	regulation of rRNA processing	5389-11-01	12/17619	1.88038e-05	0.000245231	ENSMUSG00000026234/ENSMUSG00000041057/ENSMUSG00000025995/ENSMUSG00000041747/ENSMUSG00000005378/ENSMUSG00000035378/ENSMUSG00000050244/ENSMUSG00000038812/ENSMUSG00000021428/ENSMUSG00000033909/ENSMUSG00000023852	Ncl/Wdr43/Wdr75/Utp15/Bud23/Shq1/Heatr1/Trmt112/Riok1/Usp36/Chd1	11
BP	GO:0002902	regulation of B cell apoptotic process	15/5389	19/17619	1.91146e-05	0.000248389	ENSMUSG00000102037/ENSMUSG00000033307/ENSMUSG00000022346/ENSMUSG00000005087/ENSMUSG00000003873/ENSMUSG00000042228/ENSMUSG00000095567/ENSMUSG00000020897/ENSMUSG00000028191/ENSMUSG00000017697/ENSMUSG00000016529/ENSMUSG00000047139/ENSMUSG00000038894/ENSMUSG00000013663/ENSMUSG00000025986	Bcl2a1a/Mif/Myc/Cd44/Bax/Lyn/Noc2l/Aurkb/Bcl10/Ada/Il10/Cd24a/Irs2/Pten/Slc39a10	15
BP	GO:0097300	programmed necrotic cell death	23/5389	35/17619	1.91293e-05	0.000248389	ENSMUSG00000022221/ENSMUSG00000012519/ENSMUSG00000024401/ENSMUSG00000032000/ENSMUSG00000030189/ENSMUSG00000003873/ENSMUSG00000024778/ENSMUSG00000021069/ENSMUSG00000021408/ENSMUSG00000029500/ENSMUSG00000069830/ENSMUSG00000059552/ENSMUSG00000021868/ENSMUSG00000025888/ENSMUSG00000057367/ENSMUSG00000026029/ENSMUSG00000015149/ENSMUSG00000031633/ENSMUSG00000026942/ENSMUSG00000026031/ENSMUSG00000026278/…	Ripk3/Mlkl/Tnf/Birc3/Ybx3/Bax/Fas/Pygl/Ripk1/Pgam5/Nlrp1a/Trp53/Ppif/Casp1/Birc2/Casp8/Sirt2/Slc25a4/Traf2/Cflar/Bok/Map3k7/Dnm1l	23
BP	GO:0043901	negative regulation of multi-organism process	79/5389	173/17619	1.98646e-05	0.000257376	ENSMUSG00000001131/ENSMUSG00000042677/ENSMUSG00000032508/ENSMUSG00000017002/ENSMUSG00000019850/ENSMUSG00000027995/ENSMUSG00000021125/ENSMUSG00000032501/ENSMUSG00000025491/ENSMUSG00000027832/ENSMUSG00000018446/ENSMUSG00000030220/ENSMUSG00000060591/ENSMUSG00000024401/ENSMUSG00000020399/ENSMUSG00000032231/ENSMUSG00000059108/ENSMUSG00000022126/ENSMUSG00000032109/ENSMUSG00000018930/ENSMUSG00000025492/…	Timp1/Zc3h12a/Myd88/Slpi/Tnfaip3/Tlr2/Arg2/Trib1/Ifitm1/Ptx3/C1qbp/Arhgdib/Ifitm2/Tnf/Havcr2/Anxa2/Ifitm6/Acod1/Nlrx1/Ccl4/Ifitm3/Calr/Oas1a/Riok3/Nploc4/Tirap/Oas1g/Oasl1/Nod2/Oas3/Banf1/Trim28/Ceacam1/Vapa/Isg15/Ccl5/Ada/Il10/Plscr1/Rsad2/Lbp/Itgav/Rest/Snx3/Fcnb/Gpatch3/Tpst2/Zc3hav1/Trim27/Camp/Ccnk/Oas2/Shb/Dhx58/Hdac1/Oasl2/Apobec3/Ilf3/Prdx2/Trim15/Sqstm1/Mre11a/Fam111a/Ufd1/Sirt2/Ltf/Elan…	79
BP	GO:0090307	mitotic spindle assembly	38/5389	69/17619	1.99083e-05	0.000257383	ENSMUSG00000078945/ENSMUSG00000032000/ENSMUSG00000001440/ENSMUSG00000027469/ENSMUSG00000020897/ENSMUSG00000031328/ENSMUSG00000038467/ENSMUSG00000023015/ENSMUSG00000079553/ENSMUSG00000017716/ENSMUSG00000036006/ENSMUSG00000007815/ENSMUSG00000017861/ENSMUSG00000030983/ENSMUSG00000027475/ENSMUSG00000012443/ENSMUSG00000033916/ENSMUSG00000006398/ENSMUSG00000039193/ENSMUSG00000030867/ENSMUSG00000000743/…	Naip2/Birc3/Kpnb1/Tpx2/Aurkb/Flna/Chmp4b/Racgap1/Kifc1/Birc5/Ripor2/Rhoa/Mybl2/Bccip/Kif3b/Kif11/Chmp2a/Cdc20/Nlrc4/Plk1/Chmp1a/Cltc/Abraxas2/Naip5/Naip1/Rab11a/Hnrnpu/Birc2/Kif23/Vps4b/Kifc5b/Naip6/Kif4/Kif2a/Stag1/Zfp207/Tpr/Nek2	38
BP	GO:0006402	mRNA catabolic process	85/5389	189/17619	1.99866e-05	0.000257836	ENSMUSG00000026177/ENSMUSG00000042677/ENSMUSG00000032508/ENSMUSG00000016528/ENSMUSG00000023087/ENSMUSG00000011257/ENSMUSG00000028741/ENSMUSG00000000384/ENSMUSG00000057113/ENSMUSG00000024360/ENSMUSG00000062203/ENSMUSG00000034681/ENSMUSG00000026728/ENSMUSG00000032041/ENSMUSG00000026174/ENSMUSG00000006498/ENSMUSG00000027490/ENSMUSG00000043702/ENSMUSG00000025580/ENSMUSG00000007050/ENSMUSG00000032423/…	Slc11a1/Zc3h12a/Myd88/Mapkapk2/Noct/Pabpc4/Mrto4/Tbrg4/Npm1/Etf1/Gspt1/Rnps1/Vim/Tirap/Cnot9/Ptbp1/E2f1/Pde12/Eif4a3/Lsm2/Syncrip/Exosc9/Pabpc1/Apex1/Lsm4/Hnrnpd/Exosc2/Exosc3/Ncbp1/Carhsp1/Lsm1/Smg9/Samd4b/Hnrnpa0/Dis3/Magoh/Ythdf2/Lsm3/Ssb/Exosc10/Pkp3/Smg8/Apobec1/Exosc4/Rbm38/Elavl1/Larp1/Zc3hav1/Rbm8a/Exosc5/Polr2d/Supv3l1/Hnrnpu/Tent2/Pym1/Smg5/Fxr1/Secisbp2/Lsm6/Eif3e/Pcbp4/Skiv2l/Pkp1/Pnr…	85
BP	GO:0050821	protein stabilization	71/5389	152/17619	2.02556e-05	0.000260742	ENSMUSG00000018293/ENSMUSG00000024014/ENSMUSG00000001416/ENSMUSG00000029447/ENSMUSG00000031838/ENSMUSG00000022234/ENSMUSG00000034024/ENSMUSG00000025613/ENSMUSG00000004264/ENSMUSG00000028641/ENSMUSG00000057113/ENSMUSG00000025980/ENSMUSG00000030007/ENSMUSG00000003814/ENSMUSG00000038845/ENSMUSG00000068039/ENSMUSG00000031328/ENSMUSG00000020458/ENSMUSG00000010067/ENSMUSG00000007739/ENSMUSG00000032412/…	Pfn1/Pim1/Cct3/Cct6a/Ifi30/Cct5/Cct2/Cct8/Phb2/P3h1/Npm1/Hspd1/Cct7/Calr/Phb/Tcp1/Flna/Rtn4/Rassf1/Cct4/Atp1b3/Clu/Flot1/Tbrg1/Tmem88/Flot2/Gtpbp4/Pin1/Ppib/Crtap/Rps7/Rassf2/Ptges3/Naa15/Morc3/Zswim7/Rpl11/Ipo9/Rpl23/Tnip2/Trp53/Ak6/Rpl5/Gapdh/Wfs1/Dnlz/Bag3/Cdc37/Pdcd10/Lamp1/Chp1/Hsp90aa1/Hip1r/Lamp2/Park7/Cdk7/Mtrr/Ccnh/Pten/Dsc3/Zfp207/Usp36/Apbb2/Usp7/Sugt1/Syvn1/Igf1/Nckap1/Dnaja3/Stx12/Fb…	71
BP	GO:0097734	extracellular exosome biogenesis	16/5389	21/17619	2.17425e-05	0.000279279	ENSMUSG00000028249/ENSMUSG00000017009/ENSMUSG00000016494/ENSMUSG00000025917/ENSMUSG00000033916/ENSMUSG00000079477/ENSMUSG00000031906/ENSMUSG00000006058/ENSMUSG00000032504/ENSMUSG00000004771/ENSMUSG00000036622/ENSMUSG00000025793/ENSMUSG00000031913/ENSMUSG00000014402/ENSMUSG00000009907/ENSMUSG00000020592	Sdcbp/Sdc4/Cd34/Cops5/Chmp2a/Rab7/Smpd3/Snf8/Pdcd6ip/Rab11a/Atp13a2/Hgs/Vps4a/Tsg101/Vps4b/Sdc1	16
BP	GO:0051702	interaction with symbiont	40/5389	74/17619	2.19432e-05	0.000280972	ENSMUSG00000019987/ENSMUSG00000029371/ENSMUSG00000042677/ENSMUSG00000042265/ENSMUSG00000015950/ENSMUSG00000041754/ENSMUSG00000056201/ENSMUSG00000029373/ENSMUSG00000027832/ENSMUSG00000032231/ENSMUSG00000029380/ENSMUSG00000018930/ENSMUSG00000021795/ENSMUSG00000025980/ENSMUSG00000026193/ENSMUSG00000002102/ENSMUSG00000033323/ENSMUSG00000015656/ENSMUSG00000074272/ENSMUSG00000058392/ENSMUSG00000024091/…	Arg1/Cxcl5/Zc3h12a/Trem1/Ncf1/Trem3/Cfl1/Pf4/Ptx3/Anxa2/Cxcl1/Ccl4/Sftpd/Hspd1/Fn1/Psmc3/Ctdp1/Hspa8/Ceacam1/Rrp1b/Vapa/Ppib/Ccl5/Gpx1/Rest/Gpx2/Tbc1d20/Gapdh/Ddb1/Smarca4/Camp/Ccnk/Hdac1/Stom/Smarcb1/Ltf/Elane/Sugt1/Taf11/Chd1	40
BP	GO:0002446	neutrophil mediated immunity	21/5389	31/17619	2.20629e-05	0.000280972	ENSMUSG00000019987/ENSMUSG00000029371/ENSMUSG00000056529/ENSMUSG00000030786/ENSMUSG00000042265/ENSMUSG00000015950/ENSMUSG00000041754/ENSMUSG00000021457/ENSMUSG00000052212/ENSMUSG00000000290/ENSMUSG00000005103/ENSMUSG00000024300/ENSMUSG00000029380/ENSMUSG00000029484/ENSMUSG00000039232/ENSMUSG00000019726/ENSMUSG00000059883/ENSMUSG00000017631/ENSMUSG00000063193/ENSMUSG00000051256/ENSMUSG00000020125	Arg1/Cxcl5/Ptafr/Itgam/Trem1/Ncf1/Trem3/Syk/Cd177/Itgb2/Wdr1/Myo1f/Cxcl1/Anxa3/Stx11/Lyst/Irak4/Abr/Cd300lb/Jagn1/Elane	21
BP	GO:0006270	DNA replication initiation	21/5389	31/17619	2.20629e-05	0.000280972	ENSMUSG00000005410/ENSMUSG00000006585/ENSMUSG00000041859/ENSMUSG00000002870/ENSMUSG00000026355/ENSMUSG00000031821/ENSMUSG00000000028/ENSMUSG00000026669/ENSMUSG00000002068/ENSMUSG00000017499/ENSMUSG00000022673/ENSMUSG00000029730/ENSMUSG00000046591/ENSMUSG00000035754/ENSMUSG00000024833/ENSMUSG00000032555/ENSMUSG00000025358/ENSMUSG00000028212/ENSMUSG00000031697/ENSMUSG00000006678/ENSMUSG00000027353	Mcm5/Cdt1/Mcm3/Mcm2/Mcm6/Gins2/Cdc45/Mcm10/Ccne1/Cdc6/Mcm4/Mcm7/Ticrr/Wdr18/Pola2/Topbp1/Cdk2/Ccne2/Orc6/Pola1/Mcm8	21
BP	GO:0036230	granulocyte activation	21/5389	31/17619	2.20629e-05	0.000280972	ENSMUSG00000029371/ENSMUSG00000056529/ENSMUSG00000030786/ENSMUSG00000058715/ENSMUSG00000059089/ENSMUSG00000021457/ENSMUSG00000030579/ENSMUSG00000052212/ENSMUSG00000000290/ENSMUSG00000031948/ENSMUSG00000024300/ENSMUSG00000034652/ENSMUSG00000026068/ENSMUSG00000021948/ENSMUSG00000029484/ENSMUSG00000039232/ENSMUSG00000017631/ENSMUSG00000035042/ENSMUSG00000026180/ENSMUSG00000030805/ENSMUSG00000025178	Cxcl5/Ptafr/Itgam/Fcer1g/Fcgr4/Syk/Tyrobp/Cd177/Itgb2/Kars/Myo1f/Cd300a/Il18rap/Prkcd/Anxa3/Stx11/Abr/Ccl5/Cxcr2/Stx4a/Pi4k2a	21
BP	GO:0070199	establishment of protein localization to chromosome	17/5389	23/17619	2.33228e-05	0.000295125	ENSMUSG00000029447/ENSMUSG00000022234/ENSMUSG00000034024/ENSMUSG00000025613/ENSMUSG00000030007/ENSMUSG00000068039/ENSMUSG00000007739/ENSMUSG00000031403/ENSMUSG00000015937/ENSMUSG00000025374/ENSMUSG00000041974/ENSMUSG00000038000/ENSMUSG00000029703/ENSMUSG00000003868/ENSMUSG00000041346/ENSMUSG00000003423/ENSMUSG00000041147	Cct6a/Cct5/Cct2/Cct8/Cct7/Tcp1/Cct4/Dkc1/Macroh2a1/Nabp2/Spidr/Acd/Lrwd1/Ruvbl2/Wrap53/Pih1d1/Brca2	17
BP	GO:0090114	COPII-coated vesicle budding	17/5389	23/17619	2.33228e-05	0.000295125	ENSMUSG00000030298/ENSMUSG00000027429/ENSMUSG00000045302/ENSMUSG00000024091/ENSMUSG00000020149/ENSMUSG00000039234/ENSMUSG00000035325/ENSMUSG00000027465/ENSMUSG00000021576/ENSMUSG00000020088/ENSMUSG00000039367/ENSMUSG00000004364/ENSMUSG00000036391/ENSMUSG00000020986/ENSMUSG00000001052/ENSMUSG00000056050/ENSMUSG00000026924	Sec13/Sec23b/Preb/Vapa/Rab1a/Sec24d/Sec31a/Tbc1d20/Pdcd6/Sar1a/Sec24c/Cul3/Sec24a/Sec23a/Sec24b/Mia3/Sec16a	17
BP	GO:0140112	extracellular vesicle biogenesis	17/5389	23/17619	2.33228e-05	0.000295125	ENSMUSG00000028249/ENSMUSG00000017009/ENSMUSG00000016494/ENSMUSG00000025917/ENSMUSG00000033916/ENSMUSG00000079477/ENSMUSG00000031906/ENSMUSG00000006058/ENSMUSG00000032504/ENSMUSG00000004771/ENSMUSG00000036622/ENSMUSG00000025793/ENSMUSG00000031913/ENSMUSG00000014402/ENSMUSG00000009907/ENSMUSG00000042659/ENSMUSG00000020592	Sdcbp/Sdc4/Cd34/Cops5/Chmp2a/Rab7/Smpd3/Snf8/Pdcd6ip/Rab11a/Atp13a2/Hgs/Vps4a/Tsg101/Vps4b/Arrdc4/Sdc1	17
BP	GO:0071675	regulation of mononuclear cell migration	27/5389	44/17619	2.34645e-05	0.000296289	ENSMUSG00000035385/ENSMUSG00000052270/ENSMUSG00000023913/ENSMUSG00000049130/ENSMUSG00000040552/ENSMUSG00000042306/ENSMUSG00000025804/ENSMUSG00000014599/ENSMUSG00000034855/ENSMUSG00000031948/ENSMUSG00000002603/ENSMUSG00000050335/ENSMUSG00000042228/ENSMUSG00000014158/ENSMUSG00000025314/ENSMUSG00000037411/ENSMUSG00000024397/ENSMUSG00000060188/ENSMUSG00000035042/ENSMUSG00000040152/ENSMUSG00000064210/…	Ccl2/Fpr2/Pla2g7/C5ar1/C3ar1/S100a14/Ccr1/Csf1/Cxcl10/Kars/Tgfb1/Lgals3/Lyn/Trpv4/Ptprj/Serpine1/Aif1/Cxcl17/Ccl5/Thbs1/Ano6/Slamf8/Cxcl12/Creb3/Mapk14/Cmklr1/Ccl1	27
BP	GO:0070266	necroptotic process	19/5389	27/17619	2.3864e-05	0.000300696	ENSMUSG00000022221/ENSMUSG00000012519/ENSMUSG00000024401/ENSMUSG00000032000/ENSMUSG00000030189/ENSMUSG00000024778/ENSMUSG00000021069/ENSMUSG00000021408/ENSMUSG00000029500/ENSMUSG00000059552/ENSMUSG00000021868/ENSMUSG00000057367/ENSMUSG00000026029/ENSMUSG00000015149/ENSMUSG00000031633/ENSMUSG00000026031/ENSMUSG00000026278/ENSMUSG00000028284/ENSMUSG00000022789	Ripk3/Mlkl/Tnf/Birc3/Ybx3/Fas/Pygl/Ripk1/Pgam5/Trp53/Ppif/Birc2/Casp8/Sirt2/Slc25a4/Cflar/Bok/Map3k7/Dnm1l	19
BP	GO:0050718	positive regulation of interleukin-1 beta secretion	18/5389	25/17619	2.39736e-05	0.00030144	ENSMUSG00000000982/ENSMUSG00000027995/ENSMUSG00000032691/ENSMUSG00000030793/ENSMUSG00000033538/ENSMUSG00000079227/ENSMUSG00000037012/ENSMUSG00000022575/ENSMUSG00000022967/ENSMUSG00000055994/ENSMUSG00000047821/ENSMUSG00000069830/ENSMUSG00000039005/ENSMUSG00000037860/ENSMUSG00000031934/ENSMUSG00000025888/ENSMUSG00000071005/ENSMUSG00000041135	Ccl3/Tlr2/Nlrp3/Pycard/Casp4/Ccr5/Hk1/Gsdmd/Ifnar1/Nod2/Trim16/Nlrp1a/Tlr4/Aim2/Panx1/Casp1/Ccl19/Ripk2	18
BP	GO:0009896	positive regulation of catabolic process	154/5389	381/17619	2.43198e-05	0.00030398	ENSMUSG00000005413/ENSMUSG00000028599/ENSMUSG00000042677/ENSMUSG00000019850/ENSMUSG00000027995/ENSMUSG00000025473/ENSMUSG00000032501/ENSMUSG00000033307/ENSMUSG00000022346/ENSMUSG00000028680/ENSMUSG00000021109/ENSMUSG00000024401/ENSMUSG00000027540/ENSMUSG00000028793/ENSMUSG00000039753/ENSMUSG00000030560/ENSMUSG00000022150/ENSMUSG00000021948/ENSMUSG00000004451/ENSMUSG00000028048/ENSMUSG00000003873/…	Hmox1/Tnfrsf1b/Zc3h12a/Tnfaip3/Tlr2/Adam8/Trib1/Mif/Myc/Plk3/Hif1a/Tnf/Ptpn1/Rnf19b/Fbxl5/Ctsc/Dab2/Prkcd/Ralb/Gba/Bax/Rack1/Akt1/Vcp/Dtl/Il1b/Msn/Xbp1/Ier3/Nsf/Mefv/Gnai3/Psen1/Hk2/Clu/Edem1/Psmd10/Aurka/Nod2/Ptk2b/Sesn2/Ezr/Hspbp1/Pabpc1/Sec22b/Usp5/Hnrnpd/Map2k1/Sox9/Gja1/Sgta/Pip4k2a/Lrp1/Tbk1/Ythdf2/Gsk3a/Plk1/Rab7/Sumo3/Wwp2/Adam9/Mtdh/Fzr1/C9orf72/Snf8/Rab3gap2/Edem2/Arih2/Larp1/Zc3hav1/Tm…	154
BP	GO:0000723	telomere maintenance	58/5389	119/17619	2.43286e-05	0.00030398	ENSMUSG00000022346/ENSMUSG00000028063/ENSMUSG00000001416/ENSMUSG00000029447/ENSMUSG00000042354/ENSMUSG00000022234/ENSMUSG00000034024/ENSMUSG00000025613/ENSMUSG00000027342/ENSMUSG00000030007/ENSMUSG00000027323/ENSMUSG00000068039/ENSMUSG00000020897/ENSMUSG00000002068/ENSMUSG00000007739/ENSMUSG00000031403/ENSMUSG00000035960/ENSMUSG00000021958/ENSMUSG00000002963/ENSMUSG00000000568/ENSMUSG00000030528/…	Myc/Lmna/Cct3/Cct6a/Gnl3/Cct5/Cct2/Cct8/Pcna/Cct7/Rad51/Tcp1/Aurkb/Ccne1/Cct4/Dkc1/Apex1/Pinx1/Pnkp/Hnrnpd/Blm/Nat10/Ptges3/Fbxo4/Rpa2/Snrnp40/Dclre1b/Exosc10/Parp3/Hsp90ab1/Nabp2/Zbtb48/Dna2/Nsmce2/Hnrnpu/Smg5/Naf1/Xrcc5/Pkib/Pif1/Ccne2/Ercc1/Hsp90aa1/Slx4/Mapk1/Mre11a/Acd/Recql4/Mcrs1/Wrap53/Upf1/Ten1/Hnrnpc/Pot1b/Stn1/Brca2/Sirt6/Nek2	58
BP	GO:0046822	regulation of nucleocytoplasmic transport	58/5389	119/17619	2.43286e-05	0.00030398	ENSMUSG00000042677/ENSMUSG00000047281/ENSMUSG00000030662/ENSMUSG00000023067/ENSMUSG00000019942/ENSMUSG00000002603/ENSMUSG00000021948/ENSMUSG00000109511/ENSMUSG00000024349/ENSMUSG00000030341/ENSMUSG00000024789/ENSMUSG00000020849/ENSMUSG00000003541/ENSMUSG00000022548/ENSMUSG00000028367/ENSMUSG00000017146/ENSMUSG00000019969/ENSMUSG00000032078/ENSMUSG00000025746/ENSMUSG00000008450/ENSMUSG00000001964/…	Zc3h12a/Sfn/Ipo5/Cdkn1a/Cdk1/Tgfb1/Prkcd/Nup62/Sting1/Tnfrsf1a/Jak2/Ywhae/Ier3/Apod/Txn1/Brca1/Psen1/Zpr1/Il6/Nutf2/Emd/Nup54/Ptpn11/Ppp1cc/Ppp2ca/Ect2/Thoc5/Rangap1/Xpo5/Gm49336/Bard1/Hsp90ab1/Bag3/Chchd4/Rbm22/Chp1/Mapk14/Mdm2/Hsp90aa1/Mapk1/Dhx9/Hdac3/Park7/Wipf1/Khdrbs1/Hnf4a/Xpo1/Xpo4/Gli3/Pkig/Parp10/Igf1/Ptgs2/Tpr/Ubr5/Chd1/Nup153/Supt6	58
BP	GO:0031331	positive regulation of cellular catabolic process	132/5389	319/17619	2.45585e-05	0.000306211	ENSMUSG00000005413/ENSMUSG00000028599/ENSMUSG00000042677/ENSMUSG00000019850/ENSMUSG00000027995/ENSMUSG00000025473/ENSMUSG00000032501/ENSMUSG00000033307/ENSMUSG00000022346/ENSMUSG00000028680/ENSMUSG00000021109/ENSMUSG00000024401/ENSMUSG00000027540/ENSMUSG00000028793/ENSMUSG00000039753/ENSMUSG00000030560/ENSMUSG00000022150/ENSMUSG00000021948/ENSMUSG00000004451/ENSMUSG00000028048/ENSMUSG00000003873/…	Hmox1/Tnfrsf1b/Zc3h12a/Tnfaip3/Tlr2/Adam8/Trib1/Mif/Myc/Plk3/Hif1a/Tnf/Ptpn1/Rnf19b/Fbxl5/Ctsc/Dab2/Prkcd/Ralb/Gba/Bax/Rack1/Akt1/Vcp/Il1b/Msn/Xbp1/Mefv/Gnai3/Psen1/Hk2/Clu/Edem1/Psmd10/Aurka/Nod2/Ptk2b/Sesn2/Ezr/Hspbp1/Pabpc1/Usp5/Hnrnpd/Map2k1/Sgta/Pip4k2a/Lrp1/Tbk1/Ythdf2/Gsk3a/Plk1/Sumo3/Adam9/Mtdh/C9orf72/Rab3gap2/Edem2/Arih2/Larp1/Zc3hav1/Tmem259/Tlr9/Acsl5/Ankib1/Supv3l1/Fbxo22/Pafah1b2/Sh…	132
BP	GO:0045069	regulation of viral genome replication	44/5389	84/17619	2.47835e-05	0.000307729	ENSMUSG00000042677/ENSMUSG00000017002/ENSMUSG00000025491/ENSMUSG00000060591/ENSMUSG00000024401/ENSMUSG00000020914/ENSMUSG00000059108/ENSMUSG00000025492/ENSMUSG00000052776/ENSMUSG00000066861/ENSMUSG00000043702/ENSMUSG00000041827/ENSMUSG00000015656/ENSMUSG00000032661/ENSMUSG00000022283/ENSMUSG00000024844/ENSMUSG00000005566/ENSMUSG00000074272/ENSMUSG00000024091/ENSMUSG00000032383/ENSMUSG00000035692/…	Zc3h12a/Slpi/Ifitm1/Ifitm2/Tnf/Top2a/Ifitm6/Ifitm3/Oas1a/Oas1g/Pde12/Oasl1/Hspa8/Oas3/Pabpc1/Banf1/Trim28/Ceacam1/Vapa/Ppib/Isg15/Ccl5/Plscr1/Rsad2/Tbc1d20/Larp1/Zc3hav1/Ppia/Ddb1/Ccnk/Oas2/Oasl2/Apobec3/Ilf3/Rad23a/Fam111a/Stom/Ltf/Adar/Ddx3x/Parp10/Bst2/Aicda/Tarbp2	44
BP	GO:1903426	regulation of reactive oxygen species biosynthetic process	44/5389	84/17619	2.47835e-05	0.000307729	ENSMUSG00000006818/ENSMUSG00000042677/ENSMUSG00000006519/ENSMUSG00000027995/ENSMUSG00000076441/ENSMUSG00000021125/ENSMUSG00000001348/ENSMUSG00000000290/ENSMUSG00000027832/ENSMUSG00000024401/ENSMUSG00000037405/ENSMUSG00000041736/ENSMUSG00000051498/ENSMUSG00000001729/ENSMUSG00000024789/ENSMUSG00000025980/ENSMUSG00000004040/ENSMUSG00000028194/ENSMUSG00000027398/ENSMUSG00000031266/ENSMUSG00000016494/…	Sod2/Zc3h12a/Cyba/Tlr2/Ass1/Arg2/Acp5/Itgb2/Ptx3/Tnf/Icam1/Tspo/Tlr6/Akt1/Jak2/Hspd1/Stat3/Ddah1/Il1b/Gla/Cd34/Clu/Il6/Ptk2b/Rhoa/Aif1/Il10/Ulbp1/Dnm2/Eef1a1/Smpd3/Tlr4/Hdac4/Ticam1/Khsrp/Hsp90aa1/Park7/Raet1d/Igf1/Dynll1/Ptgs2/Cflar/Adgrb1/Slc25a33	44
BP	GO:0048144	fibroblast proliferation	52/5389	104/17619	2.60489e-05	0.000322769	ENSMUSG00000006818/ENSMUSG00000024661/ENSMUSG00000017737/ENSMUSG00000033307/ENSMUSG00000022346/ENSMUSG00000031838/ENSMUSG00000023067/ENSMUSG00000032231/ENSMUSG00000002603/ENSMUSG00000034652/ENSMUSG00000029135/ENSMUSG00000027715/ENSMUSG00000003873/ENSMUSG00000047407/ENSMUSG00000029377/ENSMUSG00000037411/ENSMUSG00000026193/ENSMUSG00000020689/ENSMUSG00000024521/ENSMUSG00000041431/ENSMUSG00000006728/…	Sod2/Fth1/Mmp9/Mif/Myc/Ifi30/Cdkn1a/Anxa2/Tgfb1/Cd300a/Fosl2/Ccna2/Bax/Tgif1/Ereg/Serpine1/Fn1/Itgb3/Pmaip1/Ccnb1/Cdk4/Nras/E2f1/Cdc6/Emd/Fndc3b/Fbxo4/Morc3/Sphk1/Rnaseh2b/Trp53/Rps3a1/Egfr/Nlrc3/Fntb/Ndufs4/Sfrp1/Pawr/Med25/B4galt7/Pex2/Pdgfra/Dhx9/Wapl/Fbrs/Zmiz1/Egf/Parp10/Igf1/Cdk6/Gstp1/Sirt6	52
[truncated: 7,321 more rows]

## Sheet: GO (LPS vs Control DOWN)
Category	GOID	Description	GeneRatio	BgRatio	pvalue	padj	geneID	geneName	Count
[truncated: 7,690 more rows]

## Sheet: GO (AD vs LPS. DOWN)
Category	GOID	Description	GeneRatio	BgRatio	pvalue	padj	geneID	geneName	Count
[truncated: 6,545 more rows]

## Sheet: GO (BM vs LPS. DOWN)
Category	GOID	Description	GeneRatio	BgRatio	pvalue	padj	geneID	geneName	Count
[truncated: 5,450 more rows]

## Sheet: GO (UC vs LPS. DOWN)
Category	GOID	Description	GeneRatio	BgRatio	pvalue	padj	geneID	geneName	Count
[truncated: 7,056 more rows]
