# Supplementary material for: Evaluating the therapeutic potential of different sources of mesenchymal stem cells in acute respiratory distress syndrome
Source: Stem Cell Res Ther. 2024 Oct 29;15:385. doi: 10.1186/s13287-024-03977-w (PMC11520775; doi:10.1186/s13287-024-03977-w)
Supplement: Supplementary file 3 — Additional file 3. [file 13287_2024_3977_MOESM3_ESM.xlsx]

## Sheet: KEGG (LPS vs Control UP)sig
KEGGID	Description	GeneRatio	BgRatio	pvalue	padj	geneID	geneName	keggID	Count
mmu03010	Ribosome	119/2659	136/7232	3.84601e-35	1.26918e-32	ENSMUSG00000044533/ENSMUSG00000067274/ENSMUSG00000032518/ENSMUSG00000048758/ENSMUSG00000025362/ENSMUSG00000029614/ENSMUSG00000030879/ENSMUSG00000008668/ENSMUSG00000033845/ENSMUSG00000059070/ENSMUSG00000037805/ENSMUSG00000038900/ENSMUSG00000063316/ENSMUSG00000060036/ENSMUSG00000062997/ENSMUSG00000012405/ENSMUSG00000028495/ENSMUSG00000029066/ENSMUSG00000039640/ENSMUSG00000093674/ENSMUSG00000057841/…	Rps2/Rplp0/Rpsa/Rpl29/Rps26/Rpl6/Mrpl17/Rps18/Mrpl15/Rpl18/Rpl10a/Rpl12/Rpl27/Rpl3/Rpl35/Rpl15/Rps6/Mrpl20/Mrpl12/Rpl41/Rpl32/Rpl14/Mrpl33/Rps8/Rpl4/Rps9/Rps5/Mrps2/Rps12/Rps25/Rpl8/Mrps7/Rpl19/Rpl7a/Rps27l/Rplp2/Rpl28/Mrpl16/Rps27a/Mrpl19/Rsl24d1/Rps11/Rps3/Uba52/Rps15a/Rpl13/Rps17/Rps16/Rps7/Rplp1/Rps13/Rpl10/Rpl11/Rpl39/Mrpl35/Rps19/Mrpl18/Rps20/Rps28/Mrpl13/Rpl37/Rps4x/Mrpl23/Rps23/Mrpl3/Rpl2…	mmu:16898/mmu:11837/mmu:16785/mmu:19944/mmu:27370/mmu:19988/mmu:27397/mmu:20084/mmu:27395/mmu:19899/mmu:19896/mmu:269261/mmu:19942/mmu:27367/mmu:66489/mmu:66480/mmu:20104/mmu:66448/mmu:56282/mmu:67945/mmu:19951/mmu:67115/mmu:66845/mmu:100040298/mmu:67891/mmu:76846/mmu:20103/mmu:118451/mmu:20042/mmu:75617/mmu:26961/mmu:50529/mmu:19921/mmu:27176/mmu:67941/mmu:67186/mmu:19943/mmu:94063/mmu:78294/mmu…	119
mmu05171	Coronavirus disease - COVID-19	152/2659	227/7232	6.86496e-21	1.13272e-18	ENSMUSG00000035385/ENSMUSG00000042349/ENSMUSG00000049130/ENSMUSG00000036905/ENSMUSG00000032508/ENSMUSG00000059498/ENSMUSG00000040552/ENSMUSG00000027995/ENSMUSG00000032691/ENSMUSG00000021457/ENSMUSG00000024164/ENSMUSG00000026580/ENSMUSG00000044533/ENSMUSG00000036896/ENSMUSG00000043613/ENSMUSG00000035352/ENSMUSG00000024401/ENSMUSG00000067274/ENSMUSG00000034855/ENSMUSG00000015340/ENSMUSG00000036887/…	Ccl2/Ikbke/C5ar1/C1qb/Myd88/Fcgr3/C3ar1/Tlr2/Nlrp3/Syk/C3/Selp/Rps2/C1qc/Mmp3/Ccl12/Tnf/Rplp0/Cxcl10/Cybb/C1qa/Nfkbib/F13a1/Nfkbia/Cfb/Sting1/Csf2/Rpsa/Rpl29/Tnfrsf1a/Mapk13/Rps26/Rpl6/Csf3/Mapk11/Stat3/Oas1a/Il1b/Hbegf/Rps18/Rpl18/Rpl10a/Rpl12/Traf3/Rpl27/Rpl3/Rpl35/Rpl15/Rps6/Rpl41/Rpl32/Ifnar1/Oas1g/Nfkb1/C1ra/Rpl14/Rps8/Tlr7/Rpl4/Rps9/Rps5/Rps12/Il6/Oas3/Adam17/Rps25/Rpl8/Rpl19/Rpl7a/Irak4/Rp…	mmu:20296/mmu:56489/mmu:12273/mmu:12260/mmu:17874/mmu:14131/mmu:12267/mmu:24088/mmu:216799/mmu:20963/mmu:12266/mmu:20344/mmu:16898/mmu:12262/mmu:17392/mmu:20293/mmu:21926/mmu:11837/mmu:15945/mmu:13058/mmu:12259/mmu:18036/mmu:74145/mmu:18035/mmu:14962/mmu:72512/mmu:12981/mmu:16785/mmu:19944/mmu:21937/mmu:26415/mmu:27370/mmu:19988/mmu:12985/mmu:19094/mmu:20848/mmu:246730/mmu:16176/mmu:15200/mmu:200…	152
mmu05012	Parkinson disease	160/2659	257/7232	2.89392e-17	3.18332e-15	ENSMUSG00000001473/ENSMUSG00000022094/ENSMUSG00000001525/ENSMUSG00000052310/ENSMUSG00000043091/ENSMUSG00000026914/ENSMUSG00000006998/ENSMUSG00000016319/ENSMUSG00000021116/ENSMUSG00000020178/ENSMUSG00000030603/ENSMUSG00000020720/ENSMUSG00000023004/ENSMUSG00000022193/ENSMUSG00000062380/ENSMUSG00000068749/ENSMUSG00000021024/ENSMUSG00000028837/ENSMUSG00000032562/ENSMUSG00000003873/ENSMUSG00000030591/…	Tubb6/Slc39a14/Tubb5/Slc39a1/Tuba1c/Psmd14/Psmd2/Slc25a5/Eif2s1/Adora2a/Psmc4/Psmd12/Tuba1b/Psmb5/Tubb3/Psma5/Psma6/Psmb2/Gnai2/Bax/Psmd8/Psmd3/Psmd11/Psmc2/Adrm1/Psmb4/Tubb2a/Psmc5/Bcl2l1/Uba1/Psmc3/Psmd1/Hspa5/Tuba4a/Psma1/Psmd6/Xbp1/Atf4/Psmc1/Psmd4/Psmd13/Psma7/Calm1/Slc39a11/Cox5a/Gnai3/Txn1/Psmb6/Psmb7/Vdac2/Psma4/Psmd7/Psma2/Psmc6/Ube2j2/Atp5g1/Cycs/Psma3/Atp5pb/Atp5b/Psmb3/Slc39a8/Atp5g3/…	mmu:67951/mmu:213053/mmu:22154/mmu:30791/mmu:22146/mmu:59029/mmu:21762/mmu:11740/mmu:13665/mmu:11540/mmu:23996/mmu:66997/mmu:22143/mmu:19173/mmu:22152/mmu:26442/mmu:26443/mmu:26445/mmu:14678/mmu:12028/mmu:57296/mmu:22123/mmu:69077/mmu:19181/mmu:56436/mmu:19172/mmu:22151/mmu:19184/mmu:12048/mmu:22201/mmu:19182/mmu:70247/mmu:14828/mmu:22145/mmu:26440/mmu:66413/mmu:22433/mmu:11911/mmu:19179/mmu:1918…	160
mmu03050	Proteasome	43/2659	47/7232	5.11605e-15	4.22074e-13	ENSMUSG00000026914/ENSMUSG00000006998/ENSMUSG00000030603/ENSMUSG00000020720/ENSMUSG00000022193/ENSMUSG00000068749/ENSMUSG00000021024/ENSMUSG00000028837/ENSMUSG00000030591/ENSMUSG00000017221/ENSMUSG00000017428/ENSMUSG00000028932/ENSMUSG00000039041/ENSMUSG00000005779/ENSMUSG00000020708/ENSMUSG00000002102/ENSMUSG00000026229/ENSMUSG00000030751/ENSMUSG00000021737/ENSMUSG00000021178/ENSMUSG00000005625/…	Psmd14/Psmd2/Psmc4/Psmd12/Psmb5/Psma5/Psma6/Psmb2/Psmd8/Psmd3/Psmd11/Psmc2/Adrm1/Psmb4/Psmc5/Psmc3/Psmd1/Psma1/Psmd6/Psmc1/Psmd4/Psmd13/Psma7/Psmb6/Psmb7/Psma4/Psme3/Psmd7/Psma2/Psmc6/Psma3/Psmb3/Psmb1/Pomp/Sem1/Psme2/Psme1/Psme4/Psme2b/Psmb10/Psmb8/Psmd9/Psmf1	mmu:59029/mmu:21762/mmu:23996/mmu:66997/mmu:19173/mmu:26442/mmu:26443/mmu:26445/mmu:57296/mmu:22123/mmu:69077/mmu:19181/mmu:56436/mmu:19172/mmu:19184/mmu:19182/mmu:70247/mmu:26440/mmu:66413/mmu:19179/mmu:19185/mmu:23997/mmu:26444/mmu:19175/mmu:19177/mmu:26441/mmu:19192/mmu:17463/mmu:19166/mmu:67089/mmu:19167/mmu:26446/mmu:19170/mmu:66537/mmu:20422/mmu:19188/mmu:19186/mmu:103554/mmu:621823/mmu:191…	43
mmu05132	Salmonella infection	148/2659	248/7232	7.93254e-14	5.23548e-12	ENSMUSG00000051439/ENSMUSG00000001473/ENSMUSG00000001525/ENSMUSG00000029622/ENSMUSG00000032508/ENSMUSG00000027995/ENSMUSG00000032691/ENSMUSG00000018293/ENSMUSG00000022221/ENSMUSG00000029580/ENSMUSG00000057789/ENSMUSG00000022346/ENSMUSG00000030793/ENSMUSG00000043091/ENSMUSG00000079426/ENSMUSG00000018008/ENSMUSG00000026341/ENSMUSG00000078945/ENSMUSG00000012519/ENSMUSG00000024401/ENSMUSG00000062825/…	Cd14/Tubb6/Tubb5/Arpc1b/Myd88/Tlr2/Nlrp3/Pfn1/Ripk3/Actb/Bak1/Myc/Pycard/Tuba1c/Arpc4/Cyth4/Actr3/Naip2/Mlkl/Tnf/Actg1/Pik3cg/Rhog/Tuba1b/Tubb3/Birc3/Anxa2/Arpc2/Nfkbia/Bax/Nckap1l/Actr2/Casp4/Tlr6/Arpc5/Akt1/Tnfrsf1a/Arpc3/Tubb2a/Mapk13/Mapk11/Rab5c/Tuba4a/Cdc42/Il1b/Flna/Arf2/Tirap/Txn1/Gsdmd/Map2k3/S100a10/M6pr/Arl8a/Snx18/Map2k2/Cyfip1/Nfkb1/Arf1/Cycs/Arf6/Kpna3/Il6/Ripk1/Abi1/Txn2/Rhoa/Exoc5…	mmu:12475/mmu:67951/mmu:22154/mmu:11867/mmu:17874/mmu:24088/mmu:216799/mmu:18643/mmu:56532/mmu:11461/mmu:12018/mmu:17869/mmu:66824/mmu:22146/mmu:68089/mmu:72318/mmu:74117/mmu:17948/mmu:74568/mmu:21926/mmu:11465/mmu:30955/mmu:56212/mmu:22143/mmu:22152/mmu:11796/mmu:12306/mmu:76709/mmu:18035/mmu:12028/mmu:105855/mmu:66713/mmu:12363/mmu:21899/mmu:67771/mmu:11651/mmu:21937/mmu:56378/mmu:22151/mmu:264…	148
mmu05014	Amyotrophic lateral sclerosis	194/2659	352/7232	5.54034e-13	2.69643e-11	ENSMUSG00000028599/ENSMUSG00000001473/ENSMUSG00000001525/ENSMUSG00000018293/ENSMUSG00000029580/ENSMUSG00000043091/ENSMUSG00000026914/ENSMUSG00000006998/ENSMUSG00000002984/ENSMUSG00000021116/ENSMUSG00000030603/ENSMUSG00000024401/ENSMUSG00000062825/ENSMUSG00000020720/ENSMUSG00000023004/ENSMUSG00000022193/ENSMUSG00000062380/ENSMUSG00000020826/ENSMUSG00000068749/ENSMUSG00000021024/ENSMUSG00000109511/…	Tnfrsf1b/Tubb6/Tubb5/Pfn1/Actb/Tuba1c/Psmd14/Psmd2/Tomm40/Eif2s1/Psmc4/Tnf/Actg1/Psmd12/Tuba1b/Psmb5/Tubb3/Nos2/Psma5/Psma6/Nup62/Psmb2/Rab8a/Bax/Psmd8/Psmd3/Psmd11/Psmc2/Bid/Adrm1/Psmb4/Tnfrsf1a/Tubb2a/Sec13/Nup93/Mapk13/Vcp/Psmc5/Bcl2l1/Mapk11/Psmc3/Psmd1/Hspa5/Tuba4a/Psma1/Psmd6/Xbp1/Atf4/Psmc1/Psmd4/Psmd13/Psma7/Cox5a/Psmb6/Ndc1/Alyref/Psmb7/Map2k3/Psma4/Psmd7/Psma2/Psmc6/Nup205/Atp5g1/Cycs/N…	mmu:21938/mmu:67951/mmu:22154/mmu:18643/mmu:11461/mmu:22146/mmu:59029/mmu:21762/mmu:53333/mmu:13665/mmu:23996/mmu:21926/mmu:11465/mmu:66997/mmu:22143/mmu:19173/mmu:22152/mmu:18126/mmu:26442/mmu:26443/mmu:18226/mmu:26445/mmu:17274/mmu:12028/mmu:57296/mmu:22123/mmu:69077/mmu:19181/mmu:12122/mmu:56436/mmu:19172/mmu:21937/mmu:22151/mmu:110379/mmu:71805/mmu:26415/mmu:269523/mmu:19184/mmu:12048/mmu:190…	194
mmu05020	Prion disease	153/2659	263/7232	5.71969e-13	2.69643e-11	ENSMUSG00000027399/ENSMUSG00000001473/ENSMUSG00000001525/ENSMUSG00000071715/ENSMUSG00000006519/ENSMUSG00000036905/ENSMUSG00000015950/ENSMUSG00000033220/ENSMUSG00000026480/ENSMUSG00000043091/ENSMUSG00000026914/ENSMUSG00000006998/ENSMUSG00000016319/ENSMUSG00000036896/ENSMUSG00000021116/ENSMUSG00000030603/ENSMUSG00000024401/ENSMUSG00000020720/ENSMUSG00000023004/ENSMUSG00000022193/ENSMUSG00000062380/…	Il1a/Tubb6/Tubb5/Ncf4/Cyba/C1qb/Ncf1/Rac2/Ncf2/Tuba1c/Psmd14/Psmd2/Slc25a5/C1qc/Eif2s1/Psmc4/Tnf/Psmd12/Tuba1b/Psmb5/Tubb3/Cybb/C1qa/Psma5/Prkcd/Psma6/Psmb2/Creb3l1/Bax/Psmd8/Psmd3/Psmd11/Psmc2/Adrm1/Psmb4/Tubb2a/Mapk13/Stip1/Creb5/Psmc5/Mapk11/Psmc3/Psmd1/Hspa5/Tuba4a/Il1b/Psma1/Psmd6/Atf4/Psmc1/Psmd4/Psmd13/Psma7/Cox5a/Psmb6/Psmb7/Vdac2/Psma4/Psmd7/Psma2/Psmc6/Csnk2b/Atp5g1/Cycs/Psma3/Atp5pb/At…	mmu:16175/mmu:67951/mmu:22154/mmu:17972/mmu:13057/mmu:12260/mmu:17969/mmu:19354/mmu:17970/mmu:22146/mmu:59029/mmu:21762/mmu:11740/mmu:12262/mmu:13665/mmu:23996/mmu:21926/mmu:66997/mmu:22143/mmu:19173/mmu:22152/mmu:13058/mmu:12259/mmu:26442/mmu:18753/mmu:26443/mmu:26445/mmu:26427/mmu:12028/mmu:57296/mmu:22123/mmu:69077/mmu:19181/mmu:56436/mmu:19172/mmu:22151/mmu:26415/mmu:20867/mmu:231991/mmu:1918…	153
mmu03008	Ribosome biogenesis in eukaryotes	58/2659	77/7232	4.95626e-12	2.04446e-10	ENSMUSG00000029430/ENSMUSG00000027613/ENSMUSG00000001056/ENSMUSG00000046865/ENSMUSG00000042354/ENSMUSG00000026020/ENSMUSG00000041438/ENSMUSG00000027405/ENSMUSG00000040688/ENSMUSG00000028010/ENSMUSG00000018040/ENSMUSG00000022325/ENSMUSG00000030521/ENSMUSG00000028430/ENSMUSG00000054079/ENSMUSG00000038299/ENSMUSG00000024387/ENSMUSG00000036992/ENSMUSG00000063785/ENSMUSG00000041057/ENSMUSG00000032834/…	Ran/Eif6/Nhp2/Fbl/Gnl3/Nop58/Utp4/Nop56/Tbl3/Gar1/Rrp7a/Pop1/Mphosph10/Nol6/Utp18/Wdr36/Csnk2b/Nxt1/Utp14a/Wdr43/Pwp2/Dkc1/Gtpbp4/Nob1/Wdr75/Lsg1/Rpp30/Tcof1/Utp15/Nat10/Nmd3/Rexo2/Snu13/Spata5/Imp4/Emg1/Pop7/Gnl2/Fcf1/Wdr3/Rcl1/Pop4/Ak6/Riok2/Rpp38/Heatr1/Utp6/Riok1/Bms1/Csnk2a2/Efl1/Rpp40/Rexo1/Xpo1/Mdn1/Rpp25/Rpp25l/Pop5	mmu:19384/mmu:16418/mmu:52530/mmu:14113/mmu:30877/mmu:55989/mmu:21771/mmu:67134/mmu:213773/mmu:68147/mmu:74778/mmu:67724/mmu:67973/mmu:230082/mmu:217109/mmu:225348/mmu:13001/mmu:56488/mmu:72554/mmu:72515/mmu:110816/mmu:245474/mmu:69237/mmu:67619/mmu:73674/mmu:224092/mmu:54364/mmu:21453/mmu:105372/mmu:98956/mmu:97112/mmu:104444/mmu:20826/mmu:57815/mmu:27993/mmu:14791/mmu:74097/mmu:230737/mmu:73736…	58
mmu04380	Osteoclast differentiation	80/2659	124/7232	2.41942e-10	8.87119e-09	ENSMUSG00000027399/ENSMUSG00000071715/ENSMUSG00000002699/ENSMUSG00000053113/ENSMUSG00000006519/ENSMUSG00000002111/ENSMUSG00000015950/ENSMUSG00000059498/ENSMUSG00000059089/ENSMUSG00000021457/ENSMUSG00000014599/ENSMUSG00000030579/ENSMUSG00000026656/ENSMUSG00000074417/ENSMUSG00000001348/ENSMUSG00000002983/ENSMUSG00000026480/ENSMUSG00000058818/ENSMUSG00000038037/ENSMUSG00000015947/ENSMUSG00000025225/…	Il1a/Ncf4/Lcp2/Socs3/Cyba/Spi1/Ncf1/Fcgr3/Fcgr4/Syk/Csf1/Tyrobp/Fcgr2b/Pira12/Acp5/Relb/Ncf2/Pirb/Socs1/Fcgr1/Nfkb2/Junb/Sirpa/Pira2/Lilrb4a/Tnf/Sirpb1c/Csf1r/Tgfb1/Nfkbia/Lilra6/Fosl2/Pira13/Ifngr2/Akt1/Fosl1/Tnfrsf11a/Tnfrsf1a/Mapk13/Itgb3/Mapk11/Ctsk/Pira1/Trem2/Il1b/Il1r1/Ifnar1/Nfkb1/Grb2/Plcg2/Map2k1/Sirpb1b/Tgfbr1/Tnfsf11/Rac1/Ifnar2/Rela/Pik3cd/Gab2/Btk/Ppp3r1/Map3k14/Mapk14/Jak1/Mitf/Sqs…	mmu:16175/mmu:17972/mmu:16822/mmu:12702/mmu:13057/mmu:20375/mmu:17969/mmu:14131/mmu:246256/mmu:20963/mmu:12977/mmu:22177/mmu:14130/mmu:100038909/mmu:11433/mmu:19698/mmu:17970/mmu:18733/mmu:12703/mmu:14129/mmu:18034/mmu:16477/mmu:19261/mmu:18725/mmu:14728/mmu:21926/mmu:100038947/mmu:12978/mmu:21803/mmu:18035/mmu:18726/mmu:14284/mmu:100041146/mmu:15980/mmu:11651/mmu:14283/mmu:21934/mmu:21937/mmu:26…	80
mmu05134	Legionellosis	46/2659	60/7232	2.95906e-10	9.7649e-09	ENSMUSG00000051439/ENSMUSG00000030786/ENSMUSG00000058427/ENSMUSG00000029379/ENSMUSG00000032508/ENSMUSG00000027995/ENSMUSG00000000290/ENSMUSG00000024164/ENSMUSG00000030793/ENSMUSG00000025225/ENSMUSG00000078945/ENSMUSG00000024401/ENSMUSG00000029380/ENSMUSG00000021025/ENSMUSG00000071644/ENSMUSG00000025980/ENSMUSG00000028452/ENSMUSG00000027398/ENSMUSG00000062421/ENSMUSG00000028163/ENSMUSG00000048076/…	Cd14/Itgam/Cxcl2/Cxcl3/Myd88/Tlr2/Itgb2/C3/Pycard/Nfkb2/Naip2/Tnf/Cxcl1/Nfkbia/Eef1g/Hspd1/Vcp/Il1b/Arf2/Nfkb1/Arf1/Cycs/Hspa8/Il6/Sec22b/Rab1a/Nlrc4/Casp3/Rela/Eef1a1/Rab1b/Il12a/Apaf1/Tlr4/Naip5/Sar1a/Naip1/Casp1/Bcl2l13/Sar1b/Itgb2l/Casp8/Naip6/Casp7/Hbs1l/Bnip3	mmu:12475/mmu:16409/mmu:20310/mmu:330122/mmu:17874/mmu:24088/mmu:16414/mmu:12266/mmu:66824/mmu:18034/mmu:17948/mmu:21926/mmu:14825/mmu:18035/mmu:67160/mmu:15510/mmu:269523/mmu:16176/mmu:11841/mmu:18033/mmu:11840/mmu:13063/mmu:15481/mmu:16193/mmu:20333/mmu:19324/mmu:268973/mmu:12367/mmu:19697/mmu:13627/mmu:76308/mmu:16159/mmu:11783/mmu:21898/mmu:17951/mmu:20224/mmu:17940/mmu:12362/mmu:94044/mmu:66…	46
mmu04621	NOD-like receptor signaling pathway	97/2659	161/7232	8.28629e-10	2.48589e-08	ENSMUSG00000035385/ENSMUSG00000042349/ENSMUSG00000058427/ENSMUSG00000021939/ENSMUSG00000006519/ENSMUSG00000029379/ENSMUSG00000032508/ENSMUSG00000019850/ENSMUSG00000032691/ENSMUSG00000022221/ENSMUSG00000032322/ENSMUSG00000030793/ENSMUSG00000073489/ENSMUSG00000078945/ENSMUSG00000035352/ENSMUSG00000024401/ENSMUSG00000032000/ENSMUSG00000029380/ENSMUSG00000015340/ENSMUSG00000030595/ENSMUSG00000021025/…	Ccl2/Ikbke/Cxcl2/Ctsb/Cyba/Cxcl3/Myd88/Tnfaip3/Nlrp3/Ripk3/Pstpip1/Pycard/Ifi204/Naip2/Ccl12/Tnf/Birc3/Cxcl1/Cybb/Nfkbib/Nfkbia/Nlrx1/Prkcd/Sting1/Casp4/Irf7/Mapk13/Bcl2l1/Mapk11/Oas1a/Trpv2/Ywhae/Il1b/Mefv/Txn1/Gsdmd/Vdac2/Traf3/Ifnar1/Oas1g/Nfkb1/Il6/Gabarap/Nod2/Ripk1/Oas3/Txn2/Rhoa/Card9/Tank/Trpm2/Irak4/Nlrc4/Ccl5/Tbk1/Vdac3/Ifnar2/Rela/Atg5/Nlrp1a/Nampt/Hsp90ab1/Tlr4/Naip5/Aim2/Dhx33/Trip6/…	mmu:20296/mmu:56489/mmu:20310/mmu:13030/mmu:13057/mmu:330122/mmu:17874/mmu:21929/mmu:216799/mmu:56532/mmu:19200/mmu:66824/mmu:15951/mmu:17948/mmu:20293/mmu:21926/mmu:11796/mmu:14825/mmu:13058/mmu:18036/mmu:18035/mmu:270151/mmu:18753/mmu:72512/mmu:12363/mmu:54123/mmu:26415/mmu:12048/mmu:19094/mmu:246730/mmu:22368/mmu:22627/mmu:16176/mmu:54483/mmu:22166/mmu:69146/mmu:22334/mmu:22031/mmu:15975/mmu:2…	97
mmu04141	Protein processing in endoplasmic reticulum	99/2659	166/7232	1.21828e-09	3.35026e-08	ENSMUSG00000046841/ENSMUSG00000057789/ENSMUSG00000025130/ENSMUSG00000002014/ENSMUSG00000021116/ENSMUSG00000030082/ENSMUSG00000003873/ENSMUSG00000027422/ENSMUSG00000041355/ENSMUSG00000004460/ENSMUSG00000028757/ENSMUSG00000030298/ENSMUSG00000028452/ENSMUSG00000027828/ENSMUSG00000003814/ENSMUSG00000026864/ENSMUSG00000039703/ENSMUSG00000020484/ENSMUSG00000042406/ENSMUSG00000027642/ENSMUSG00000032116/…	Ckap4/Bak1/P4hb/Ssr4/Eif2s1/Sec61a1/Bax/Rrbp1/Ssr2/Dnajb11/Ddost/Sec13/Vcp/Ssr3/Calr/Hspa5/Nploc4/Xbp1/Atf4/Rpn2/Stt3a/Sec23b/Sec61b/Plaa/Sec61g/Mogs/Ube2j2/Prkcsh/Erp29/Edem1/Rad23b/Hspa8/Rpn1/Pdia6/Ube2g2/Preb/Pdia3/Hspbp1/Ube2d3/Derl1/Ube2j1/Ssr1/Tram1/Sec24d/Dnaja2/Dad1/Canx/Hyou1/Atf6b/Sec31a/Pdia4/Lman1/Dnajc10/Dnajc5/Hsp90ab1/Edem2/Txndc5/Uggt1/Wfs1/Sar1a/Eif2ak1/Stt3b/Nfe2l2/Ero1a/Lman2/C…	mmu:216197/mmu:12018/mmu:18453/mmu:20832/mmu:13665/mmu:53421/mmu:12028/mmu:81910/mmu:66256/mmu:67838/mmu:13200/mmu:110379/mmu:269523/mmu:67437/mmu:12317/mmu:14828/mmu:217365/mmu:22433/mmu:11911/mmu:20014/mmu:16430/mmu:27054/mmu:66212/mmu:18786/mmu:20335/mmu:57377/mmu:140499/mmu:19089/mmu:67397/mmu:192193/mmu:19359/mmu:15481/mmu:103963/mmu:71853/mmu:22213/mmu:50907/mmu:14827/mmu:66245/mmu:66105/mm…	99
mmu05169	Epstein-Barr virus infection	116/2659	203/7232	1.76572e-09	4.48222e-08	ENSMUSG00000042349/ENSMUSG00000032508/ENSMUSG00000019850/ENSMUSG00000027995/ENSMUSG00000023947/ENSMUSG00000021457/ENSMUSG00000057789/ENSMUSG00000002983/ENSMUSG00000022346/ENSMUSG00000005087/ENSMUSG00000026914/ENSMUSG00000025225/ENSMUSG00000006998/ENSMUSG00000030603/ENSMUSG00000024401/ENSMUSG00000037405/ENSMUSG00000020720/ENSMUSG00000023067/ENSMUSG00000034855/ENSMUSG00000030595/ENSMUSG00000021025/…	Ikbke/Myd88/Tnfaip3/Tlr2/Nfkbie/Syk/Bak1/Relb/Myc/Cd44/Psmd14/Nfkb2/Psmd2/Psmc4/Tnf/Icam1/Psmd12/Cdkn1a/Cxcl10/Nfkbib/Nfkbia/Ccna2/Bax/Psmd8/Psmd3/Irf7/Psmd11/Lyn/Psmc2/Bid/Adrm1/Akt1/Sap30/Fas/Mapk13/Gadd45g/Entpd3/Psmc5/Mapk11/Calr/Stat3/Psmc3/Psmd1/Oas1a/Vim/Ccnd3/Psmd6/Psmc1/Psmd4/Psmd13/Map2k3/Traf3/Ccnd1/Psmd7/Cdk4/Ccne1/Rbpj/Psmc6/E2f1/Ifnar1/Oas1g/Nfkb1/Cycs/H2-D1/Il6/Ripk1/Oas3/Pdia3/Itg…	mmu:56489/mmu:17874/mmu:21929/mmu:24088/mmu:18037/mmu:20963/mmu:12018/mmu:19698/mmu:17869/mmu:12505/mmu:59029/mmu:18034/mmu:21762/mmu:23996/mmu:21926/mmu:15894/mmu:66997/mmu:12575/mmu:15945/mmu:18036/mmu:18035/mmu:12428/mmu:12028/mmu:57296/mmu:22123/mmu:54123/mmu:69077/mmu:17096/mmu:19181/mmu:12122/mmu:56436/mmu:11651/mmu:60406/mmu:14102/mmu:26415/mmu:23882/mmu:215446/mmu:19184/mmu:19094/mmu:1231…	116
mmu00190	Oxidative phosphorylation	81/2659	130/7232	2.23298e-09	5.26344e-08	ENSMUSG00000024121/ENSMUSG00000020089/ENSMUSG00000001750/ENSMUSG00000013160/ENSMUSG00000000088/ENSMUSG00000006273/ENSMUSG00000006057/ENSMUSG00000063694/ENSMUSG00000000563/ENSMUSG00000025393/ENSMUSG00000019210/ENSMUSG00000018770/ENSMUSG00000015575/ENSMUSG00000044894/ENSMUSG00000022551/ENSMUSG00000002379/ENSMUSG00000061518/ENSMUSG00000025651/ENSMUSG00000026895/ENSMUSG00000071014/ENSMUSG00000033379/…	Atp6v0c/Ppa1/Tcirg1/Atp6v0d1/Cox5a/Atp6v1b2/Atp5g1/Cycs/Atp5pb/Atp5b/Atp6v1e1/Atp5g3/Atp6v0e/Uqcrq/Cyc1/Ndufa11/Cox5b/Uqcrc1/Ndufa8/Ndufb6/Atp6v0b/Cox7b/Atp5g2/Atp6v1h/Atp5a1/Ndufs2/Atp6v1c1/Sdhd/Sdhb/Atp5d/Sdhc/Uqcrfs1/Ndufb7/Cox6a1/Atp5c1/Ndufv2/Ndufa10/Atp5o/Cox4i1/Atp6v1g1/Atp5l/Cox6b1/Atp6v1d/Atp5k/Atp6ap1/Cox7c/Cox8a/Atp5e/Ndufa9/Cox7a2/Atp6v0a2/Cox10/Ndufa12/Ndufs4/Ndufb9/Ndufb8/Ndufa5/Atp…	mmu:11984/mmu:67895/mmu:27060/mmu:11972/mmu:12858/mmu:11966/mmu:11951/mmu:13063/mmu:11950/mmu:11947/mmu:11973/mmu:228033/mmu:11974/mmu:22272/mmu:66445/mmu:69875/mmu:12859/mmu:22273/mmu:68375/mmu:230075/mmu:114143/mmu:66142/mmu:67942/mmu:108664/mmu:11946/mmu:226646/mmu:66335/mmu:66925/mmu:67680/mmu:66043/mmu:66052/mmu:66694/mmu:66916/mmu:12861/mmu:11949/mmu:72900/mmu:67273/mmu:28080/mmu:12857/mmu:…	81
mmu03040	Spliceosome	81/2659	131/7232	3.76532e-09	8.28371e-08	ENSMUSG00000002477/ENSMUSG00000008373/ENSMUSG00000030512/ENSMUSG00000051695/ENSMUSG00000025134/ENSMUSG00000020180/ENSMUSG00000015656/ENSMUSG00000025580/ENSMUSG00000090553/ENSMUSG00000022858/ENSMUSG00000024217/ENSMUSG00000007050/ENSMUSG00000068856/ENSMUSG00000061479/ENSMUSG00000037993/ENSMUSG00000033732/ENSMUSG00000040824/ENSMUSG00000031848/ENSMUSG00000024498/ENSMUSG00000030435/ENSMUSG00000029538/…	Snrpd1/Prpf31/Snrpa1/Pcbp1/Alyref/Snrpd3/Hspa8/Eif4a3/Snrpe/Tra2b/Snrpc/Lsm2/Sf3b4/Snrpa/Dhx38/Sf3b3/Snrpd2/Lsm4/Tcerg1/U2af2/Srsf9/Sf3a2/Ncbp1/Naa12/Hnrnpa1/U2af1/Bud31/Hnrnpm/Ctnnbl1/Snrpf/Hnrnpk/Magoh/Snu13/Rbm17/Prpf38a/Prpf40a/Snrnp40/Lsm3/Sf3b5/Ppil1/Sf3a3/Sf3b6/Dhx8/Prpf19/Snrpg/Srsf2/Wbp11/Eftud2/Rbm8a/Srsf3/Ccdc12/Hnrnpu/Dhx15/Sf3a1/Ddx39b/Lsm6/Thoc3/Smndc1/Prpf3/Plrg1/Rbm22/Snrpb2/Usp39…	mmu:20641/mmu:68988/mmu:68981/mmu:23983/mmu:21681/mmu:67332/mmu:15481/mmu:192170/mmu:20643/mmu:20462/mmu:20630/mmu:27756/mmu:107701/mmu:53607/mmu:64340/mmu:101943/mmu:107686/mmu:50783/mmu:56070/mmu:22185/mmu:108014/mmu:20222/mmu:433702/mmu:27366/mmu:15382/mmu:108121/mmu:231889/mmu:76936/mmu:66642/mmu:69878/mmu:15387/mmu:17149/mmu:20826/mmu:76938/mmu:230596/mmu:56194/mmu:66585/mmu:67678/mmu:66125/…	81
mmu04668	TNF signaling pathway	72/2659	113/7232	4.32391e-09	8.91807e-08	ENSMUSG00000035385/ENSMUSG00000029371/ENSMUSG00000028599/ENSMUSG00000058427/ENSMUSG00000026582/ENSMUSG00000026166/ENSMUSG00000053113/ENSMUSG00000000957/ENSMUSG00000029379/ENSMUSG00000019850/ENSMUSG00000017737/ENSMUSG00000024235/ENSMUSG00000022221/ENSMUSG00000014599/ENSMUSG00000056501/ENSMUSG00000052837/ENSMUSG00000053175/ENSMUSG00000043613/ENSMUSG00000012519/ENSMUSG00000035352/ENSMUSG00000024401/…	Ccl2/Cxcl5/Tnfrsf1b/Cxcl2/Sele/Ccl20/Socs3/Mmp14/Cxcl3/Tnfaip3/Mmp9/Map3k8/Ripk3/Csf1/Cebpb/Junb/Bcl3/Mmp3/Mlkl/Ccl12/Tnf/Icam1/Birc3/Cxcl10/Cxcl1/Nfkbia/Rps6ka4/Creb3l1/Csf2/Akt1/Tnfrsf1a/Fas/Mapk13/Creb5/Mapk11/Il1b/Atf4/Map2k3/Traf3/Vcam1/Nfkb1/Il6/Nod2/Ripk1/Tradd/Map2k1/Casp3/Ccl5/Pgam5/Rela/Pik3cd/Atf6b/Map2k4/Lif/Creb3/Edn1/Birc2/Map3k14/Mapk14/Mapk1/Casp8/Creb3l3/Vegfc/Tab2/Casp7/Ikbkb/Fo…	mmu:20296/mmu:20311/mmu:21938/mmu:20310/mmu:20339/mmu:20297/mmu:12702/mmu:17387/mmu:330122/mmu:21929/mmu:17395/mmu:26410/mmu:56532/mmu:12977/mmu:12608/mmu:16477/mmu:12051/mmu:17392/mmu:74568/mmu:20293/mmu:21926/mmu:15894/mmu:11796/mmu:15945/mmu:14825/mmu:18035/mmu:56613/mmu:26427/mmu:12981/mmu:11651/mmu:21937/mmu:14102/mmu:26415/mmu:231991/mmu:19094/mmu:16176/mmu:11911/mmu:26397/mmu:22031/mmu:223…	72
mmu05016	Huntington disease	155/2659	294/7232	9.34657e-09	1.81433e-07	ENSMUSG00000006818/ENSMUSG00000001473/ENSMUSG00000001525/ENSMUSG00000043091/ENSMUSG00000026914/ENSMUSG00000006998/ENSMUSG00000016319/ENSMUSG00000030603/ENSMUSG00000037820/ENSMUSG00000020720/ENSMUSG00000023004/ENSMUSG00000022193/ENSMUSG00000062380/ENSMUSG00000068749/ENSMUSG00000021024/ENSMUSG00000028837/ENSMUSG00000027230/ENSMUSG00000003873/ENSMUSG00000030591/ENSMUSG00000017221/ENSMUSG00000017428/…	Sod2/Tubb6/Tubb5/Tuba1c/Psmd14/Psmd2/Slc25a5/Psmc4/Tgm2/Psmd12/Tuba1b/Psmb5/Tubb3/Psma5/Psma6/Psmb2/Creb3l1/Bax/Psmd8/Psmd3/Psmd11/Psmc2/Adrm1/Psmb4/Tubb2a/Creb5/Ap2s1/Psmc5/Psmc3/Psmd1/Tuba4a/Psma1/Psmd6/Clta/Psmc1/Ap2m1/Psmd4/Psmd13/Psma7/Cox5a/Psmb6/Psmb7/Vdac2/Psma4/Psmd7/Polr2h/Psma2/Psmc6/Atp5g1/Cycs/Psma3/Atp5pb/Atp5b/Psmb3/Atp5g3/Psmb1/Uqcrq/Cyc1/Sem1/Polr2f/Ndufa11/Cox5b/Casp3/Ap2a1/Uqcr…	mmu:20656/mmu:67951/mmu:22154/mmu:22146/mmu:59029/mmu:21762/mmu:11740/mmu:23996/mmu:21817/mmu:66997/mmu:22143/mmu:19173/mmu:22152/mmu:26442/mmu:26443/mmu:26445/mmu:26427/mmu:12028/mmu:57296/mmu:22123/mmu:69077/mmu:19181/mmu:56436/mmu:19172/mmu:22151/mmu:231991/mmu:232910/mmu:19184/mmu:19182/mmu:70247/mmu:22145/mmu:26440/mmu:66413/mmu:12757/mmu:19179/mmu:11773/mmu:19185/mmu:23997/mmu:26444/mmu:128…	155
mmu05010	Alzheimer disease	189/2659	372/7232	9.92049e-09	1.81876e-07	ENSMUSG00000027399/ENSMUSG00000001473/ENSMUSG00000022094/ENSMUSG00000001525/ENSMUSG00000052310/ENSMUSG00000014599/ENSMUSG00000043091/ENSMUSG00000026914/ENSMUSG00000006998/ENSMUSG00000016319/ENSMUSG00000021116/ENSMUSG00000030603/ENSMUSG00000024401/ENSMUSG00000020720/ENSMUSG00000023004/ENSMUSG00000022193/ENSMUSG00000062380/ENSMUSG00000015340/ENSMUSG00000020826/ENSMUSG00000068749/ENSMUSG00000021024/…	Il1a/Tubb6/Slc39a14/Tubb5/Slc39a1/Csf1/Tuba1c/Psmd14/Psmd2/Slc25a5/Eif2s1/Psmc4/Tnf/Psmd12/Tuba1b/Psmb5/Tubb3/Cybb/Nos2/Psma5/Psma6/Psmb2/Psmd8/Psmd3/Psmd11/Psmc2/Bid/Adrm1/Psmb4/Akt1/Tnfrsf1a/Tubb2a/Fas/Psmc5/Psmc3/Psmd1/Tuba4a/Il1b/Psma1/Psmd6/Xbp1/Atf4/Lpl/Psmc1/Psmd4/Psmd13/Psma7/Calm1/Slc39a11/Cox5a/Rtn4/Psmb6/Psmb7/Vdac2/Psma4/Psmd7/Nras/Psma2/Psen1/Psmc6/Csnk2b/Map2k2/Atp5g1/Nfkb1/Cycs/Psm…	mmu:16175/mmu:67951/mmu:213053/mmu:22154/mmu:30791/mmu:12977/mmu:22146/mmu:59029/mmu:21762/mmu:11740/mmu:13665/mmu:23996/mmu:21926/mmu:66997/mmu:22143/mmu:19173/mmu:22152/mmu:13058/mmu:18126/mmu:26442/mmu:26443/mmu:26445/mmu:57296/mmu:22123/mmu:69077/mmu:19181/mmu:12122/mmu:56436/mmu:19172/mmu:11651/mmu:21937/mmu:22151/mmu:14102/mmu:19184/mmu:19182/mmu:70247/mmu:22145/mmu:16176/mmu:26440/mmu:6641…	189
mmu05152	Tuberculosis	96/2659	165/7232	1.30421e-08	2.2652e-07	ENSMUSG00000051439/ENSMUSG00000027399/ENSMUSG00000030786/ENSMUSG00000058715/ENSMUSG00000032508/ENSMUSG00000024121/ENSMUSG00000059498/ENSMUSG00000027995/ENSMUSG00000059089/ENSMUSG00000021457/ENSMUSG00000026656/ENSMUSG00000056501/ENSMUSG00000000290/ENSMUSG00000024164/ENSMUSG00000030707/ENSMUSG00000030142/ENSMUSG00000032688/ENSMUSG00000015947/ENSMUSG00000028680/ENSMUSG00000024401/ENSMUSG00000002603/…	Cd14/Il1a/Itgam/Fcer1g/Myd88/Atp6v0c/Fcgr3/Tlr2/Fcgr4/Syk/Fcgr2b/Cebpb/Itgb2/C3/Coro1a/Clec4e/Malt1/Fcgr1/Plk3/Tnf/Tgfb1/Nos2/Bax/Tcirg1/Tlr6/Irak2/Ifngr2/Bid/Akt1/Ctsd/Il10ra/Tnfrsf1a/Hspa9/Jak2/Hspd1/Mapk13/Mapk11/Ctss/Rab5c/Il1b/Atp6v0d1/Bcl10/Calm1/Tirap/Nfkb1/Cycs/Il23a/Il6/Ksr1/Nod2/Rhoa/Card9/Irak4/Tradd/Il10rb/Casp3/Il10/Atp6v0b/Rela/Sphk1/Atp6v1h/Rab7/Lbp/Tlr1/Ppp3r1/Il12a/Apaf1/Calm2/Tl…	mmu:12475/mmu:16175/mmu:16409/mmu:14127/mmu:17874/mmu:11984/mmu:14131/mmu:24088/mmu:246256/mmu:20963/mmu:14130/mmu:12608/mmu:16414/mmu:12266/mmu:12721/mmu:56619/mmu:240354/mmu:14129/mmu:12795/mmu:21926/mmu:21803/mmu:18126/mmu:12028/mmu:27060/mmu:21899/mmu:108960/mmu:15980/mmu:12122/mmu:11651/mmu:13033/mmu:16154/mmu:21937/mmu:15526/mmu:16452/mmu:15510/mmu:26415/mmu:19094/mmu:13040/mmu:19345/mmu:16…	96
mmu05417	Lipid and atherosclerosis	110/2659	196/7232	1.83995e-08	3.03591e-07	ENSMUSG00000051439/ENSMUSG00000035385/ENSMUSG00000042349/ENSMUSG00000006818/ENSMUSG00000058427/ENSMUSG00000026582/ENSMUSG00000071715/ENSMUSG00000000982/ENSMUSG00000006519/ENSMUSG00000015950/ENSMUSG00000029379/ENSMUSG00000032508/ENSMUSG00000027995/ENSMUSG00000032691/ENSMUSG00000017737/ENSMUSG00000034116/ENSMUSG00000026480/ENSMUSG00000028978/ENSMUSG00000030793/ENSMUSG00000026580/ENSMUSG00000043613/…	Cd14/Ccl2/Ikbke/Sod2/Cxcl2/Sele/Ncf4/Ccl3/Cyba/Ncf1/Cxcl3/Myd88/Tlr2/Nlrp3/Mmp9/Vav1/Ncf2/Nos3/Pycard/Selp/Mmp3/Eif2s1/Ccl12/Tnf/Icam1/Cxcl1/Cybb/Nfkbia/Bax/Irf7/Lyn/Tlr6/Bid/Akt1/Tnfrsf1a/Jak2/Fas/Hspd1/Mapk13/Rap1b/Pou2f2/Bcl2l1/Mapk11/Stat3/Olr1/Hspa5/Cdc42/Il1b/Xbp1/Atf4/Calm1/Tirap/Map2k3/Traf3/Nras/Vcam1/Nfkb1/Cycs/Hspa8/Il6/Rhoa/Tank/Irak4/Kras/Casp3/Ccl5/Tnfrsf10b/Tbk1/Rac1/Rela/Pik3cd/Ma…	mmu:12475/mmu:20296/mmu:56489/mmu:20656/mmu:20310/mmu:20339/mmu:17972/mmu:20302/mmu:13057/mmu:17969/mmu:330122/mmu:17874/mmu:24088/mmu:216799/mmu:17395/mmu:22324/mmu:17970/mmu:18127/mmu:66824/mmu:20344/mmu:17392/mmu:13665/mmu:20293/mmu:21926/mmu:15894/mmu:14825/mmu:13058/mmu:18035/mmu:12028/mmu:54123/mmu:17096/mmu:21899/mmu:12122/mmu:11651/mmu:21937/mmu:16452/mmu:14102/mmu:15510/mmu:26415/mmu:215…	110
mmu04932	Non-alcoholic fatty liver disease	88/2659	150/7232	3.07315e-08	4.82924e-07	ENSMUSG00000027399/ENSMUSG00000053113/ENSMUSG00000021116/ENSMUSG00000024401/ENSMUSG00000002603/ENSMUSG00000003873/ENSMUSG00000004446/ENSMUSG00000001729/ENSMUSG00000030341/ENSMUSG00000024778/ENSMUSG00000004864/ENSMUSG00000053137/ENSMUSG00000006699/ENSMUSG00000027398/ENSMUSG00000020484/ENSMUSG00000042406/ENSMUSG00000000088/ENSMUSG00000028163/ENSMUSG00000063694/ENSMUSG00000025746/ENSMUSG00000044894/…	Il1a/Socs3/Eif2s1/Tnf/Tgfb1/Bax/Bid/Akt1/Tnfrsf1a/Fas/Mapk13/Mapk11/Cdc42/Il1b/Xbp1/Atf4/Cox5a/Nfkb1/Cycs/Il6/Uqcrq/Cyc1/Ndufa11/Cox5b/Casp3/Adipor1/Prkab1/Uqcrc1/Ndufa8/Ndufb6/Mlx/Cox7b/Rac1/Rela/Pik3cd/Gsk3a/Ndufs2/Sdhd/Sdhb/Sdhc/Uqcrfs1/Ndufb7/Cox6a1/Il6ra/Ndufv2/Ndufa10/Cox4i1/Cox6b1/Cox7c/Cox8a/Ndufa9/Cox7a2/Ndufa12/Ndufs4/Prkag1/Mapk14/Ndufb9/Irs2/Ndufb8/Adipor2/Ndufa5/Casp8/Ndufv1/Uqcr10/N…	mmu:16175/mmu:12702/mmu:13665/mmu:21926/mmu:21803/mmu:12028/mmu:12122/mmu:11651/mmu:21937/mmu:14102/mmu:26415/mmu:19094/mmu:12540/mmu:16176/mmu:22433/mmu:11911/mmu:12858/mmu:18033/mmu:13063/mmu:16193/mmu:22272/mmu:66445/mmu:69875/mmu:12859/mmu:12367/mmu:72674/mmu:19079/mmu:22273/mmu:68375/mmu:230075/mmu:21428/mmu:66142/mmu:19353/mmu:19697/mmu:18707/mmu:606496/mmu:226646/mmu:66925/mmu:67680/mmu:66…	88
mmu04657	IL-17 signaling pathway	58/2659	89/7232	4.25663e-08	6.38495e-07	ENSMUSG00000026822/ENSMUSG00000035385/ENSMUSG00000029371/ENSMUSG00000042349/ENSMUSG00000058427/ENSMUSG00000035373/ENSMUSG00000026166/ENSMUSG00000029379/ENSMUSG00000019850/ENSMUSG00000017737/ENSMUSG00000056501/ENSMUSG00000043613/ENSMUSG00000002897/ENSMUSG00000035352/ENSMUSG00000024401/ENSMUSG00000034855/ENSMUSG00000029380/ENSMUSG00000021025/ENSMUSG00000018916/ENSMUSG00000024912/ENSMUSG00000004864/…	Lcn2/Ccl2/Cxcl5/Ikbke/Cxcl2/Ccl7/Ccl20/Cxcl3/Tnfaip3/Mmp9/Cebpb/Mmp3/Il17ra/Ccl12/Tnf/Cxcl10/Cxcl1/Nfkbia/Csf2/Fosl1/Mapk13/Csf3/Mapk11/Il1b/Mapk6/S100a8/Muc5b/Traf3/S100a9/Nfkb1/Muc5ac/Mapk7/Il6/Tradd/Ccl17/Mmp13/Casp3/Tbk1/Rela/Hsp90ab1/Ccl11/Elavl1/Mapk14/Hsp90aa1/Fosb/Mapk1/Casp8/Tab2/Traf6/Ikbkb/Defb4/Jund/Fos/Ptgs2/Traf2/Hsp90b1/Usp25/Map3k7	mmu:16819/mmu:20296/mmu:20311/mmu:56489/mmu:20310/mmu:20306/mmu:20297/mmu:330122/mmu:21929/mmu:17395/mmu:12608/mmu:17392/mmu:16172/mmu:20293/mmu:21926/mmu:15945/mmu:14825/mmu:18035/mmu:12981/mmu:14283/mmu:26415/mmu:12985/mmu:19094/mmu:16176/mmu:50772/mmu:20201/mmu:74180/mmu:22031/mmu:20202/mmu:18033/mmu:17833/mmu:23939/mmu:16193/mmu:71609/mmu:20295/mmu:17386/mmu:12367/mmu:56480/mmu:19697/mmu:1551…	58
mmu04620	Toll-like receptor signaling pathway	57/2659	88/7232	7.67089e-08	1.10061e-06	ENSMUSG00000051439/ENSMUSG00000042349/ENSMUSG00000000982/ENSMUSG00000032508/ENSMUSG00000027995/ENSMUSG00000024235/ENSMUSG00000029417/ENSMUSG00000075122/ENSMUSG00000024401/ENSMUSG00000034855/ENSMUSG00000021025/ENSMUSG00000018930/ENSMUSG00000025498/ENSMUSG00000051498/ENSMUSG00000001729/ENSMUSG00000029771/ENSMUSG00000004864/ENSMUSG00000053137/ENSMUSG00000028111/ENSMUSG00000027398/ENSMUSG00000032041/…	Cd14/Ikbke/Ccl3/Myd88/Tlr2/Map3k8/Cxcl9/Cd80/Tnf/Cxcl10/Nfkbia/Ccl4/Irf7/Tlr6/Akt1/Irf5/Mapk13/Mapk11/Ctsk/Il1b/Tirap/Map2k3/Traf3/Map2k2/Ifnar1/Nfkb1/Tlr7/Il6/Ripk1/Cd86/Irak4/Map2k1/Ccl5/Tbk1/Spp1/Rac1/Ifnar2/Rela/Pik3cd/Map2k4/Lbp/Tlr1/Il12a/Tlr4/Tlr9/Ticam1/Irak1/Tollip/Mapk14/Mapk1/Ly96/Casp8/Tab2/Traf6/Ikbkb/Fos/Map3k7	mmu:12475/mmu:56489/mmu:20302/mmu:17874/mmu:24088/mmu:26410/mmu:17329/mmu:12519/mmu:21926/mmu:15945/mmu:18035/mmu:20303/mmu:54123/mmu:21899/mmu:11651/mmu:27056/mmu:26415/mmu:19094/mmu:13038/mmu:16176/mmu:117149/mmu:26397/mmu:22031/mmu:26396/mmu:15975/mmu:18033/mmu:170743/mmu:16193/mmu:19766/mmu:12524/mmu:266632/mmu:26395/mmu:20304/mmu:56480/mmu:20750/mmu:19353/mmu:15976/mmu:19697/mmu:18707/mmu:26…	57
mmu03013	Nucleocytoplasmic transport	68/2659	111/7232	1.13861e-07	1.56559e-06	ENSMUSG00000029430/ENSMUSG00000030662/ENSMUSG00000001440/ENSMUSG00000109511/ENSMUSG00000002319/ENSMUSG00000030298/ENSMUSG00000032939/ENSMUSG00000018362/ENSMUSG00000034681/ENSMUSG00000028614/ENSMUSG00000025134/ENSMUSG00000038759/ENSMUSG00000036992/ENSMUSG00000041319/ENSMUSG00000021929/ENSMUSG00000025580/ENSMUSG00000034826/ENSMUSG00000016619/ENSMUSG00000000131/ENSMUSG00000028330/ENSMUSG00000022905/…	Ran/Ipo5/Kpnb1/Nup62/Ipo4/Sec13/Nup93/Kpna2/Rnps1/Ndc1/Alyref/Nup205/Nxt1/Thoc6/Kpna3/Eif4a3/Nup54/Nup50/Xpo6/Ncbp1/Kpna1/Nmd3/Magoh/Ddx19a/Thoc5/Rangap1/Sumo3/Ipo9/Eef1a1/Nup43/Rae1/Xpo5/Gm49336/Cse1l/Aaas/Rbm8a/Nup107/Pym1/Nup85/Ddx39b/Sap18b/Kpna4/Nup188/Ipo11/Thoc3/Ipo7/Nup98/Nup155/Tnpo3/Nup88/Magohb/Nupl2/Pom121/Ddx19b/Upf1/Nup37/Kpna6/Ube2i/Xpo1/Xpo4/Tnpo1/Sap18/Xpot/Ahctf1/Tpr/Nup133/Nup1…	mmu:19384/mmu:70572/mmu:16211/mmu:18226/mmu:75751/mmu:110379/mmu:71805/mmu:16647/mmu:19826/mmu:72787/mmu:21681/mmu:70699/mmu:56488/mmu:386612/mmu:16648/mmu:192170/mmu:269113/mmu:18141/mmu:74204/mmu:433702/mmu:16646/mmu:97112/mmu:17149/mmu:13680/mmu:107829/mmu:19387/mmu:20610/mmu:226432/mmu:13627/mmu:69912/mmu:66679/mmu:72322/mmu:71844/mmu:110750/mmu:223921/mmu:60365/mmu:103468/mmu:78428/mmu:44500…	68
mmu05133	Pertussis	50/2659	75/7232	1.24315e-07	1.63682e-06	ENSMUSG00000051439/ENSMUSG00000027399/ENSMUSG00000029371/ENSMUSG00000030786/ENSMUSG00000036905/ENSMUSG00000032508/ENSMUSG00000032691/ENSMUSG00000000555/ENSMUSG00000000290/ENSMUSG00000024164/ENSMUSG00000030793/ENSMUSG00000056201/ENSMUSG00000036896/ENSMUSG00000024401/ENSMUSG00000036887/ENSMUSG00000020826/ENSMUSG00000032562/ENSMUSG00000004864/ENSMUSG00000053137/ENSMUSG00000027398/ENSMUSG00000001175/…	Cd14/Il1a/Cxcl5/Itgam/C1qb/Myd88/Nlrp3/Itga5/Itgb2/C3/Pycard/Cfl1/C1qc/Tnf/C1qa/Nos2/Gnai2/Mapk13/Mapk11/Il1b/Calm1/Tirap/Gnai3/Nfkb1/C1ra/Il23a/Il6/Rhoa/Irak4/Casp3/Il10/Rela/Il12a/Itgb1/Calm2/Tlr4/Ticam1/Casp1/Irak1/Mapk14/Itgb2l/Calm3/Mapk1/Calm4/Ly96/Traf6/Casp7/Fos/Cfl2/C1s2	mmu:12475/mmu:16175/mmu:20311/mmu:16409/mmu:12260/mmu:17874/mmu:216799/mmu:16402/mmu:16414/mmu:12266/mmu:66824/mmu:12631/mmu:12262/mmu:21926/mmu:12259/mmu:18126/mmu:14678/mmu:26415/mmu:19094/mmu:16176/mmu:12313/mmu:117149/mmu:14679/mmu:18033/mmu:50909/mmu:83430/mmu:16193/mmu:11848/mmu:266632/mmu:12367/mmu:16153/mmu:19697/mmu:16159/mmu:16412/mmu:12314/mmu:21898/mmu:106759/mmu:12362/mmu:16179/mmu:2…	50
mmu04064	NF-kappa B signaling pathway	63/2659	101/7232	1.28961e-07	1.63682e-06	ENSMUSG00000051439/ENSMUSG00000058427/ENSMUSG00000102037/ENSMUSG00000099974/ENSMUSG00000029379/ENSMUSG00000032508/ENSMUSG00000019850/ENSMUSG00000021457/ENSMUSG00000089929/ENSMUSG00000002983/ENSMUSG00000032688/ENSMUSG00000025225/ENSMUSG00000024401/ENSMUSG00000037405/ENSMUSG00000032000/ENSMUSG00000029380/ENSMUSG00000021025/ENSMUSG00000018930/ENSMUSG00000042228/ENSMUSG00000026321/ENSMUSG00000030341/…	Cd14/Cxcl2/Bcl2a1a/Bcl2a1d/Cxcl3/Myd88/Tnfaip3/Syk/Bcl2a1b/Relb/Malt1/Nfkb2/Tnf/Icam1/Birc3/Cxcl1/Nfkbia/Ccl4/Lyn/Tnfrsf11a/Tnfrsf1a/Gadd45g/Bcl2l1/Il1b/Bcl10/Tirap/Traf3/Vcam1/Il1r1/Csnk2b/Ltbr/Nfkb1/Ripk1/Irak4/Tradd/Plcg2/Tnfsf14/Tnfsf11/Pidd1/Rela/Lbp/Btk/Plau/Tlr4/Cxcl12/Gadd45b/Ticam1/Prkcb/Birc2/Map3k14/Irak1/Csnk2a2/Gadd45a/Ccl19/Ly96/Tab2/Traf6/Ube2i/Ikbkb/Ptgs2/Traf2/Cflar/Map3k7	mmu:12475/mmu:20310/mmu:12044/mmu:12047/mmu:330122/mmu:17874/mmu:21929/mmu:20963/mmu:12045/mmu:19698/mmu:240354/mmu:18034/mmu:21926/mmu:15894/mmu:11796/mmu:14825/mmu:18035/mmu:20303/mmu:17096/mmu:21934/mmu:21937/mmu:23882/mmu:12048/mmu:16176/mmu:12042/mmu:117149/mmu:22031/mmu:22329/mmu:16177/mmu:13001/mmu:17000/mmu:18033/mmu:19766/mmu:266632/mmu:71609/mmu:234779/mmu:50930/mmu:21943/mmu:57913/mmu:…	63
mmu03030	DNA replication	28/2659	35/7232	2.00533e-07	2.45096e-06	ENSMUSG00000005410/ENSMUSG00000041859/ENSMUSG00000002870/ENSMUSG00000026355/ENSMUSG00000027342/ENSMUSG00000056394/ENSMUSG00000007080/ENSMUSG00000026134/ENSMUSG00000029363/ENSMUSG00000022673/ENSMUSG00000020471/ENSMUSG00000029730/ENSMUSG00000030042/ENSMUSG00000021932/ENSMUSG00000028884/ENSMUSG00000024833/ENSMUSG00000028394/ENSMUSG00000025395/ENSMUSG00000036875/ENSMUSG00000022881/ENSMUSG00000052926/…	Mcm5/Mcm3/Mcm2/Mcm6/Pcna/Lig1/Pole/Prim2/Rfc5/Mcm4/Pold2/Mcm7/Pole4/Rnaseh2b/Rpa2/Pola2/Pole3/Prim1/Dna2/Rfc4/Rnaseh2a/Pole2/Rfc3/Pola1/Fen1/Pold3/Pold4/Rfc2	mmu:17218/mmu:17215/mmu:17216/mmu:17219/mmu:18538/mmu:16881/mmu:18973/mmu:19076/mmu:72151/mmu:17217/mmu:18972/mmu:17220/mmu:66979/mmu:67153/mmu:19891/mmu:18969/mmu:59001/mmu:19075/mmu:327762/mmu:106344/mmu:69724/mmu:18974/mmu:69263/mmu:18968/mmu:14156/mmu:67967/mmu:69745/mmu:19718	28
mmu05140	Leishmaniasis	46/2659	69/7232	3.97803e-07	4.68839e-06	ENSMUSG00000027399/ENSMUSG00000047945/ENSMUSG00000030786/ENSMUSG00000071715/ENSMUSG00000006519/ENSMUSG00000015950/ENSMUSG00000032508/ENSMUSG00000059498/ENSMUSG00000027995/ENSMUSG00000059089/ENSMUSG00000004266/ENSMUSG00000026480/ENSMUSG00000000290/ENSMUSG00000024164/ENSMUSG00000015947/ENSMUSG00000024401/ENSMUSG00000002603/ENSMUSG00000015340/ENSMUSG00000020826/ENSMUSG00000030595/ENSMUSG00000021025/…	Il1a/Marcksl1/Itgam/Ncf4/Cyba/Ncf1/Myd88/Fcgr3/Tlr2/Fcgr4/Ptpn6/Ncf2/Itgb2/C3/Fcgr1/Tnf/Tgfb1/Cybb/Nos2/Nfkbib/Nfkbia/Ifngr2/Jak2/Mapk13/Mapk11/Il1b/Nfkb1/Irak4/Il10/Rela/Eef1a1/Il12a/Itgb1/Tlr4/Prkcb/Irak1/Mapk14/Jak1/Itgb2l/Mapk1/Tab2/Traf6/Ifngr1/Fos/Ptgs2/Map3k7	mmu:16175/mmu:17357/mmu:16409/mmu:17972/mmu:13057/mmu:17969/mmu:17874/mmu:14131/mmu:24088/mmu:246256/mmu:15170/mmu:17970/mmu:16414/mmu:12266/mmu:14129/mmu:21926/mmu:21803/mmu:13058/mmu:18126/mmu:18036/mmu:18035/mmu:15980/mmu:16452/mmu:26415/mmu:19094/mmu:16176/mmu:18033/mmu:266632/mmu:16153/mmu:19697/mmu:13627/mmu:16159/mmu:16412/mmu:21898/mmu:18751/mmu:16179/mmu:26416/mmu:16451/mmu:16415/mmu:264…	46
mmu05022	Pathways of neurodegeneration - multiple diseases	219/2659	460/7232	5.73139e-07	6.52193e-06	ENSMUSG00000027399/ENSMUSG00000028599/ENSMUSG00000001473/ENSMUSG00000001525/ENSMUSG00000014599/ENSMUSG00000057789/ENSMUSG00000043091/ENSMUSG00000026914/ENSMUSG00000006998/ENSMUSG00000016319/ENSMUSG00000002984/ENSMUSG00000021116/ENSMUSG00000030603/ENSMUSG00000024401/ENSMUSG00000020720/ENSMUSG00000023004/ENSMUSG00000022193/ENSMUSG00000062380/ENSMUSG00000015340/ENSMUSG00000020826/ENSMUSG00000068749/…	Il1a/Tnfrsf1b/Tubb6/Tubb5/Csf1/Bak1/Tuba1c/Psmd14/Psmd2/Slc25a5/Tomm40/Eif2s1/Psmc4/Tnf/Psmd12/Tuba1b/Psmb5/Tubb3/Cybb/Nos2/Psma5/Psma6/Psmb2/Rab8a/Bax/Psmd8/Psmd3/Psmd11/Psmc2/Bid/Adrm1/Psmb4/Tnfrsf1a/Tubb2a/Fas/Mapk13/Vcp/Psmc5/Bcl2l1/Mapk11/Uba1/Psmc3/Psmd1/Hspa5/Tuba4a/Il1b/Psma1/Psmd6/Xbp1/Atf4/Psmc1/Psmd4/Psmd13/Psma7/Calm1/Cox5a/Psmb6/Psmb7/Map2k3/Vdac2/Psma4/Psmd7/Nras/Psma2/Psen1/Psmc6/U…	mmu:16175/mmu:21938/mmu:67951/mmu:22154/mmu:12977/mmu:12018/mmu:22146/mmu:59029/mmu:21762/mmu:11740/mmu:53333/mmu:13665/mmu:23996/mmu:21926/mmu:66997/mmu:22143/mmu:19173/mmu:22152/mmu:13058/mmu:18126/mmu:26442/mmu:26443/mmu:26445/mmu:17274/mmu:12028/mmu:57296/mmu:22123/mmu:69077/mmu:19181/mmu:12122/mmu:56436/mmu:19172/mmu:21937/mmu:22151/mmu:14102/mmu:26415/mmu:269523/mmu:19184/mmu:12048/mmu:1909…	219
mmu05415	Diabetic cardiomyopathy	106/2659	199/7232	1.12887e-06	1.21842e-05	ENSMUSG00000071715/ENSMUSG00000006519/ENSMUSG00000015950/ENSMUSG00000017737/ENSMUSG00000033220/ENSMUSG00000031584/ENSMUSG00000026480/ENSMUSG00000028978/ENSMUSG00000016319/ENSMUSG00000002603/ENSMUSG00000015340/ENSMUSG00000021948/ENSMUSG00000031400/ENSMUSG00000026043/ENSMUSG00000001729/ENSMUSG00000007891/ENSMUSG00000004864/ENSMUSG00000053137/ENSMUSG00000020363/ENSMUSG00000000088/ENSMUSG00000021771/…	Ncf4/Cyba/Ncf1/Mmp9/Rac2/Gsr/Ncf2/Nos3/Slc25a5/Tgfb1/Cybb/Prkcd/G6pdx/Col3a1/Akt1/Ctsd/Mapk13/Mapk11/Gfpt2/Cox5a/Vdac2/Ppp1ca/Atp5g1/Nfkb1/Col1a1/Atp5pb/Atp5b/Atp5g3/Uqcrq/Cyc1/Slc2a1/Ppp1cc/Col1a2/Ndufa11/Cox5b/Pdk3/Uqcrc1/Tgfbr1/Ndufa8/Ndufb6/Cox7b/Vdac3/Rac1/Atp5g2/Rela/Atp5a1/Pik3cd/Ndufs2/Sdhd/Sdhb/Atp5d/Sdhc/Uqcrfs1/Ndufb7/Cox6a1/Atp5c1/Ptpa/Ndufv2/Ndufa10/Atp5o/Cox4i1/Gapdh/Cox6b1/Ppif/Vda…	mmu:17972/mmu:13057/mmu:17969/mmu:17395/mmu:19354/mmu:14782/mmu:17970/mmu:18127/mmu:11740/mmu:21803/mmu:13058/mmu:18753/mmu:14381/mmu:12825/mmu:11651/mmu:13033/mmu:26415/mmu:19094/mmu:14584/mmu:12858/mmu:22334/mmu:19045/mmu:11951/mmu:18033/mmu:12842/mmu:11950/mmu:11947/mmu:228033/mmu:22272/mmu:66445/mmu:20525/mmu:19047/mmu:12843/mmu:69875/mmu:12859/mmu:236900/mmu:22273/mmu:21812/mmu:68375/mmu:230…	106
mmu04210	Apoptosis	76/2659	133/7232	1.14458e-06	1.21842e-05	ENSMUSG00000071714/ENSMUSG00000071713/ENSMUSG00000021939/ENSMUSG00000102037/ENSMUSG00000099974/ENSMUSG00000016256/ENSMUSG00000029580/ENSMUSG00000057789/ENSMUSG00000089929/ENSMUSG00000032359/ENSMUSG00000043091/ENSMUSG00000028063/ENSMUSG00000021116/ENSMUSG00000024401/ENSMUSG00000062825/ENSMUSG00000023004/ENSMUSG00000032000/ENSMUSG00000030560/ENSMUSG00000021025/ENSMUSG00000024590/ENSMUSG00000003873/…	Csf2rb2/Csf2rb/Ctsb/Bcl2a1a/Bcl2a1d/Ctsz/Actb/Bak1/Bcl2a1b/Ctsh/Tuba1c/Lmna/Eif2s1/Tnf/Actg1/Tuba1b/Birc3/Ctsc/Nfkbia/Lmnb1/Bax/Bid/Akt1/Ctsd/Tnfrsf1a/Fas/Gadd45g/Pmaip1/Bcl2l1/Ctss/Ctsk/Tuba4a/Atf4/Nras/Birc5/Mcl1/Map2k2/Lmnb2/Nfkb1/Cycs/Ripk1/Tradd/Kras/Map2k1/Casp3/Tnfrsf10b/Pidd1/Rela/Pik3cd/Il3ra/Ctsl/Parp3/Apaf1/Trp53/Daxx/Hras/Gadd45b/Tuba1a/Capn2/Birc2/Raf1/Capn1/Map3k14/Htra2/Gzmb/Mapk1/…	mmu:12984/mmu:12983/mmu:13030/mmu:12044/mmu:12047/mmu:64138/mmu:11461/mmu:12018/mmu:12045/mmu:13036/mmu:22146/mmu:16905/mmu:13665/mmu:21926/mmu:11465/mmu:22143/mmu:11796/mmu:13032/mmu:18035/mmu:16906/mmu:12028/mmu:12122/mmu:11651/mmu:13033/mmu:21937/mmu:14102/mmu:23882/mmu:58801/mmu:12048/mmu:13040/mmu:13038/mmu:22145/mmu:11911/mmu:18176/mmu:11799/mmu:17210/mmu:26396/mmu:16907/mmu:18033/mmu:13063…	76
mmu04110	Cell cycle	72/2659	125/7232	1.45226e-06	1.48116e-05	ENSMUSG00000022346/ENSMUSG00000005410/ENSMUSG00000047281/ENSMUSG00000023067/ENSMUSG00000041859/ENSMUSG00000019942/ENSMUSG00000002870/ENSMUSG00000002603/ENSMUSG00000026355/ENSMUSG00000027715/ENSMUSG00000027342/ENSMUSG00000051391/ENSMUSG00000021453/ENSMUSG00000018965/ENSMUSG00000038482/ENSMUSG00000020849/ENSMUSG00000041431/ENSMUSG00000034165/ENSMUSG00000040084/ENSMUSG00000000028/ENSMUSG00000070348/…	Myc/Mcm5/Sfn/Cdkn1a/Mcm3/Cdk1/Mcm2/Tgfb1/Mcm6/Ccna2/Pcna/Ywhag/Gadd45g/Ywhah/Tfdp1/Ywhae/Ccnb1/Ccnd3/Bub1b/Cdc45/Ccnd1/Cdk4/Ccne1/E2f1/Mad2l2/Cdc6/Chek1/Espl1/Ywhaz/Mcm4/E2f4/Ccnb2/Mcm7/Cdkn2d/Ywhab/Orc2/Cdc20/Cdc25a/Bub3/E2f3/Plk1/Dbf4/Ttk/Fzr1/Mad1l1/Mad2l1/Trp53/Pkmyt1/Wee1/Gadd45b/Cdk2/Cdc25c/Hdac1/Ccne2/Rbx1/Mdm2/Orc6/Cdc16/Orc1/Cul1/Gadd45a/Anapc7/Anapc15/Zbtb17/Cdk7/Skp2/Ccnh/Stag1/Bub1/Cd…	mmu:17869/mmu:17218/mmu:55948/mmu:12575/mmu:17215/mmu:12534/mmu:17216/mmu:21803/mmu:17219/mmu:12428/mmu:18538/mmu:22628/mmu:23882/mmu:22629/mmu:21781/mmu:22627/mmu:268697/mmu:12445/mmu:12236/mmu:12544/mmu:12443/mmu:12567/mmu:12447/mmu:13555/mmu:71890/mmu:23834/mmu:12649/mmu:105988/mmu:22631/mmu:17217/mmu:104394/mmu:12442/mmu:17220/mmu:12581/mmu:54401/mmu:18393/mmu:107995/mmu:12530/mmu:12237/mmu:1…	72
mmu04145	Phagosome	89/2659	162/7232	1.48116e-06	1.48116e-05	ENSMUSG00000051439/ENSMUSG00000025044/ENSMUSG00000030786/ENSMUSG00000001473/ENSMUSG00000001525/ENSMUSG00000071715/ENSMUSG00000006519/ENSMUSG00000015950/ENSMUSG00000024121/ENSMUSG00000059498/ENSMUSG00000027995/ENSMUSG00000029580/ENSMUSG00000059089/ENSMUSG00000026656/ENSMUSG00000026480/ENSMUSG00000000555/ENSMUSG00000000290/ENSMUSG00000024164/ENSMUSG00000043091/ENSMUSG00000030707/ENSMUSG00000015947/…	Cd14/Msr1/Itgam/Tubb6/Tubb5/Ncf4/Cyba/Ncf1/Atp6v0c/Fcgr3/Tlr2/Actb/Fcgr4/Fcgr2b/Ncf2/Itga5/Itgb2/C3/Tuba1c/Coro1a/Fcgr1/Actg1/Tuba1b/Tubb3/Cybb/Sec61a1/Tcirg1/Tlr6/Sftpd/Tubb2a/Itgb3/Calr/Ctss/Rab5c/Olr1/Tuba4a/Atp6v0d1/Sec61b/Atp6v1b2/Sec61g/M6pr/C1ra/H2-D1/Atp6v1e1/Marco/Atp6v0e/Stx18/Sec22b/H2-Q10/Dync1li1/Tubb4b/Atp6v0b/Canx/Rac1/Atp6v1h/Thbs1/H2-K1/Rab7/Atp6v1c1/Ctsl/Itgav/Itgb1/Tfrc/Vamp3/A…	mmu:12475/mmu:20288/mmu:16409/mmu:67951/mmu:22154/mmu:17972/mmu:13057/mmu:17969/mmu:11984/mmu:14131/mmu:24088/mmu:11461/mmu:246256/mmu:14130/mmu:17970/mmu:16402/mmu:16414/mmu:12266/mmu:22146/mmu:12721/mmu:14129/mmu:11465/mmu:22143/mmu:22152/mmu:13058/mmu:53421/mmu:27060/mmu:21899/mmu:20390/mmu:22151/mmu:16416/mmu:12317/mmu:13040/mmu:19345/mmu:108078/mmu:22145/mmu:11972/mmu:66212/mmu:11966/mmu:203…	89
mmu05164	Influenza A	83/2659	150/7232	2.26517e-06	2.16921e-05	ENSMUSG00000035385/ENSMUSG00000027399/ENSMUSG00000042349/ENSMUSG00000053113/ENSMUSG00000032508/ENSMUSG00000032691/ENSMUSG00000029580/ENSMUSG00000057789/ENSMUSG00000030793/ENSMUSG00000016319/ENSMUSG00000021116/ENSMUSG00000035352/ENSMUSG00000024401/ENSMUSG00000037405/ENSMUSG00000062825/ENSMUSG00000034855/ENSMUSG00000030595/ENSMUSG00000021025/ENSMUSG00000032109/ENSMUSG00000003873/ENSMUSG00000025498/…	Ccl2/Il1a/Ikbke/Socs3/Myd88/Nlrp3/Actb/Bak1/Pycard/Slc25a5/Eif2s1/Ccl12/Tnf/Icam1/Actg1/Cxcl10/Nfkbib/Nfkbia/Nlrx1/Bax/Irf7/Ifngr2/Bid/Akt1/Tnfrsf1a/Jak2/Fas/Kpna2/Oas1a/Il1b/Ccnd3/Traf3/Cdk4/Map2k2/Ifnar1/Oas1g/Nfkb1/Cycs/Nxt1/Tlr7/Il6/Oas3/Irak4/Tradd/Map2k1/Kpna1/Casp3/Ccl5/Tnfrsf10b/Tbk1/Ifnar2/Rela/Pik3cd/Rsad2/Rae1/Tmprss4/Il12a/Apaf1/Tlr4/Rab11a/Vdac1/Oas2/Ticam1/Prkcb/Casp1/Raf1/Nup98/Cps…	mmu:20296/mmu:16175/mmu:56489/mmu:12702/mmu:17874/mmu:216799/mmu:11461/mmu:12018/mmu:66824/mmu:11740/mmu:13665/mmu:20293/mmu:21926/mmu:15894/mmu:11465/mmu:15945/mmu:18036/mmu:18035/mmu:270151/mmu:12028/mmu:54123/mmu:15980/mmu:12122/mmu:11651/mmu:21937/mmu:16452/mmu:14102/mmu:16647/mmu:246730/mmu:16176/mmu:12445/mmu:22031/mmu:12567/mmu:26396/mmu:15975/mmu:23960/mmu:18033/mmu:13063/mmu:56488/mmu:17…	83
mmu05323	Rheumatoid arthritis	51/2659	82/7232	2.30067e-06	2.16921e-05	ENSMUSG00000035385/ENSMUSG00000027399/ENSMUSG00000029371/ENSMUSG00000058427/ENSMUSG00000026166/ENSMUSG00000000982/ENSMUSG00000029379/ENSMUSG00000024121/ENSMUSG00000027995/ENSMUSG00000075122/ENSMUSG00000014599/ENSMUSG00000001348/ENSMUSG00000000290/ENSMUSG00000043613/ENSMUSG00000035352/ENSMUSG00000024401/ENSMUSG00000037405/ENSMUSG00000029380/ENSMUSG00000002603/ENSMUSG00000018916/ENSMUSG00000001750/…	Ccl2/Il1a/Cxcl5/Cxcl2/Ccl20/Ccl3/Cxcl3/Atp6v0c/Tlr2/Cd80/Csf1/Acp5/Itgb2/Mmp3/Ccl12/Tnf/Icam1/Cxcl1/Tgfb1/Csf2/Tcirg1/Tnfrsf11a/Ctsk/Il1b/Atp6v0d1/Atp6v1b2/Il23a/Il6/Atp6v1e1/Atp6v0e/Cd86/Itgal/Ccl5/Atp6v0b/Tnfsf11/Atp6v1h/Atp6v1c1/Ctsl/Atp6v1g1/Tlr4/Atp6v1d/Cxcl12/Atp6ap1/Atp6v0a2/Il11/Ctla4/Itgb2l/Atp6v0a1/Atp6v1a/Fos/Atp6v1f	mmu:20296/mmu:16175/mmu:20311/mmu:20310/mmu:20297/mmu:20302/mmu:330122/mmu:11984/mmu:24088/mmu:12519/mmu:12977/mmu:11433/mmu:16414/mmu:17392/mmu:20293/mmu:21926/mmu:15894/mmu:14825/mmu:21803/mmu:12981/mmu:27060/mmu:21934/mmu:13038/mmu:16176/mmu:11972/mmu:11966/mmu:83430/mmu:16193/mmu:11973/mmu:11974/mmu:12524/mmu:16408/mmu:20304/mmu:114143/mmu:21943/mmu:108664/mmu:66335/mmu:13039/mmu:66290/mmu:21…	51
mmu05135	Yersinia infection	75/2659	134/7232	3.91981e-06	3.59316e-05	ENSMUSG00000035385/ENSMUSG00000002699/ENSMUSG00000029622/ENSMUSG00000032508/ENSMUSG00000059498/ENSMUSG00000032691/ENSMUSG00000033220/ENSMUSG00000029580/ENSMUSG00000034116/ENSMUSG00000022148/ENSMUSG00000000555/ENSMUSG00000030793/ENSMUSG00000079426/ENSMUSG00000026341/ENSMUSG00000035352/ENSMUSG00000024401/ENSMUSG00000062825/ENSMUSG00000073982/ENSMUSG00000031165/ENSMUSG00000006304/ENSMUSG00000021025/…	Ccl2/Lcp2/Arpc1b/Myd88/Fcgr3/Nlrp3/Rac2/Actb/Vav1/Fyb/Itga5/Pycard/Arpc4/Actr3/Ccl12/Tnf/Actg1/Rhog/Was/Arpc2/Nfkbia/Actr2/Limk1/Arpc5/Akt1/Arpc3/Mapk13/Fn1/Mapk11/Cdc42/Il1b/Mefv/Map2k3/Map2k2/Nfkb1/Arf6/Il6/Ptk2b/Rhoa/Irak4/Pxn/Map2k1/Skap2/Rps6ka2/Nlrc4/Il10/Tbk1/Rac1/Rela/Pik3cd/Map2k4/Pip5k1c/Itgb1/Tlr4/Ticam1/Rps6ka3/Casp1/Wasf2/Pip5k1a/Irak1/Rps6ka1/Crk/Mapk14/Mapk1/Vav3/Wipf1/Arhgef7/Tab2…	mmu:20296/mmu:16822/mmu:11867/mmu:17874/mmu:14131/mmu:216799/mmu:19354/mmu:11461/mmu:22324/mmu:23880/mmu:16402/mmu:66824/mmu:68089/mmu:74117/mmu:20293/mmu:21926/mmu:11465/mmu:56212/mmu:22376/mmu:76709/mmu:18035/mmu:66713/mmu:16885/mmu:67771/mmu:11651/mmu:56378/mmu:26415/mmu:14268/mmu:19094/mmu:12540/mmu:16176/mmu:54483/mmu:26397/mmu:26396/mmu:18033/mmu:11845/mmu:16193/mmu:19229/mmu:11848/mmu:2666…	75
mmu05161	Hepatitis B	82/2659	150/7232	4.9414e-06	4.40719e-05	ENSMUSG00000042349/ENSMUSG00000032508/ENSMUSG00000027995/ENSMUSG00000017737/ENSMUSG00000022346/ENSMUSG00000024401/ENSMUSG00000023067/ENSMUSG00000002603/ENSMUSG00000021025/ENSMUSG00000027230/ENSMUSG00000027715/ENSMUSG00000033730/ENSMUSG00000003873/ENSMUSG00000027342/ENSMUSG00000025498/ENSMUSG00000004446/ENSMUSG00000001729/ENSMUSG00000024789/ENSMUSG00000024778/ENSMUSG00000004864/ENSMUSG00000053007/…	Ikbke/Myd88/Tlr2/Mmp9/Myc/Tnf/Cdkn1a/Tgfb1/Nfkbia/Creb3l1/Ccna2/Egr3/Bax/Pcna/Irf7/Bid/Akt1/Jak2/Fas/Mapk13/Creb5/Mapk11/Stat3/Atf4/Tirap/Map2k3/Traf3/Ccne1/Nras/Birc5/Map2k2/E2f1/Ifnar1/Nfkb1/Cycs/Ywhaz/Il6/Ptk2b/Grb2/Irak4/Kras/Ywhab/Map2k1/Casp3/Tgfbr1/Tbk1/Egr2/Vdac3/Rela/Pik3cd/Atf6b/E2f3/Map2k4/Apaf1/Trp53/Tlr4/Hras/Ddb1/Cdk2/Atp6ap1/Creb3/Ticam1/Prkcb/Raf1/Irak1/Ccne2/Stat5a/Mapk14/Jak1/Ma…	mmu:56489/mmu:17874/mmu:24088/mmu:17395/mmu:17869/mmu:21926/mmu:12575/mmu:21803/mmu:18035/mmu:26427/mmu:12428/mmu:13655/mmu:12028/mmu:18538/mmu:54123/mmu:12122/mmu:11651/mmu:16452/mmu:14102/mmu:26415/mmu:231991/mmu:19094/mmu:20848/mmu:11911/mmu:117149/mmu:26397/mmu:22031/mmu:12447/mmu:18176/mmu:11799/mmu:26396/mmu:13555/mmu:15975/mmu:18033/mmu:13063/mmu:22631/mmu:16193/mmu:19229/mmu:14784/mmu:266…	82
mmu05160	Hepatitis C	80/2659	146/7232	5.71077e-06	4.95936e-05	ENSMUSG00000042349/ENSMUSG00000053113/ENSMUSG00000057789/ENSMUSG00000022346/ENSMUSG00000021116/ENSMUSG00000024401/ENSMUSG00000023067/ENSMUSG00000034855/ENSMUSG00000021025/ENSMUSG00000003873/ENSMUSG00000025498/ENSMUSG00000004446/ENSMUSG00000001729/ENSMUSG00000051391/ENSMUSG00000030341/ENSMUSG00000024778/ENSMUSG00000018965/ENSMUSG00000004040/ENSMUSG00000052776/ENSMUSG00000047230/ENSMUSG00000020849/…	Ikbke/Socs3/Bak1/Myc/Eif2s1/Tnf/Cdkn1a/Cxcl10/Nfkbia/Bax/Irf7/Bid/Akt1/Ywhag/Tnfrsf1a/Fas/Ywhah/Stat3/Oas1a/Cldn2/Ywhae/Psme3/Traf3/Ccnd1/Cldn4/Cdk4/Nras/Ppp2r1a/Map2k2/E2f1/Ifnar1/Oas1g/Nfkb1/Cycs/Ywhaz/Ripk1/Oas3/Grb2/Tradd/Ppp2ca/Kras/Ywhab/Map2k1/Casp3/Tbk1/Ifnar2/Rela/Pik3cd/E2f3/Rsad2/Ppp2r2d/Apaf1/Trp53/Ppp2r2a/Ifit1/Eif2ak1/Hras/Cdk2/Egfr/Cldn1/Oas2/Ticam1/Eif3e/Raf1/Jak1/Ppp2cb/Mapk1/Ldl…	mmu:56489/mmu:12702/mmu:12018/mmu:17869/mmu:13665/mmu:21926/mmu:12575/mmu:15945/mmu:18035/mmu:12028/mmu:54123/mmu:12122/mmu:11651/mmu:22628/mmu:21937/mmu:14102/mmu:22629/mmu:20848/mmu:246730/mmu:12738/mmu:22627/mmu:19192/mmu:22031/mmu:12443/mmu:12740/mmu:12567/mmu:18176/mmu:51792/mmu:26396/mmu:13555/mmu:15975/mmu:23960/mmu:18033/mmu:13063/mmu:22631/mmu:19766/mmu:246727/mmu:14784/mmu:71609/mmu:190…	80
mmu05142	Chagas disease	59/2659	103/7232	1.61157e-05	0.000136364	ENSMUSG00000035385/ENSMUSG00000000982/ENSMUSG00000036905/ENSMUSG00000032508/ENSMUSG00000027995/ENSMUSG00000024164/ENSMUSG00000036896/ENSMUSG00000035352/ENSMUSG00000024401/ENSMUSG00000002603/ENSMUSG00000036887/ENSMUSG00000020826/ENSMUSG00000021025/ENSMUSG00000032562/ENSMUSG00000051498/ENSMUSG00000022965/ENSMUSG00000001729/ENSMUSG00000030341/ENSMUSG00000024778/ENSMUSG00000037411/ENSMUSG00000004864/…	Ccl2/Ccl3/C1qb/Myd88/Tlr2/C3/C1qc/Ccl12/Tnf/Tgfb1/C1qa/Nos2/Nfkbia/Gnai2/Tlr6/Ifngr2/Akt1/Tnfrsf1a/Fas/Serpine1/Mapk13/Mapk11/Calr/Il1b/Gnai3/Ppp2r1a/Nfkb1/Bdkrb2/Il6/Irak4/Ppp2ca/Ccl5/Il10/Tgfbr1/Rela/Pik3cd/Map2k4/Il12a/Ppp2r2d/Gna15/Ppp2r2a/Tlr4/Tlr9/Ticam1/Irak1/Mapk14/Ppp2cb/Mapk1/Kng2/Casp8/Tgfbr2/Traf6/Ifngr1/Ikbkb/Fos/Cflar/Smad2/Kng1/Ppp2r1b	mmu:20296/mmu:20302/mmu:12260/mmu:17874/mmu:24088/mmu:12266/mmu:12262/mmu:20293/mmu:21926/mmu:21803/mmu:12259/mmu:18126/mmu:18035/mmu:14678/mmu:21899/mmu:15980/mmu:11651/mmu:21937/mmu:14102/mmu:18787/mmu:26415/mmu:19094/mmu:12317/mmu:16176/mmu:14679/mmu:51792/mmu:18033/mmu:12062/mmu:16193/mmu:266632/mmu:19052/mmu:20304/mmu:16153/mmu:21812/mmu:19697/mmu:18707/mmu:26398/mmu:16159/mmu:52432/mmu:1467…	59
mmu04115	p53 signaling pathway	44/2659	72/7232	2.15317e-05	0.000177636	ENSMUSG00000020649/ENSMUSG00000047281/ENSMUSG00000023067/ENSMUSG00000019942/ENSMUSG00000003873/ENSMUSG00000004446/ENSMUSG00000024778/ENSMUSG00000022385/ENSMUSG00000037411/ENSMUSG00000021453/ENSMUSG00000024521/ENSMUSG00000007659/ENSMUSG00000041431/ENSMUSG00000034165/ENSMUSG00000070348/ENSMUSG00000006728/ENSMUSG00000002068/ENSMUSG00000032113/ENSMUSG00000063694/ENSMUSG00000028893/ENSMUSG00000032218/…	Rrm2/Sfn/Cdkn1a/Cdk1/Bax/Bid/Fas/Gtse1/Serpine1/Gadd45g/Pmaip1/Bcl2l1/Ccnb1/Ccnd3/Ccnd1/Cdk4/Ccne1/Chek1/Cycs/Sesn2/Ccnb2/Casp3/Aifm2/Tnfrsf10b/Cd82/Pidd1/Thbs1/Apaf1/Trp53/Ccng1/Shisa5/Gadd45b/Cdk2/Zmat3/Ccne2/Mdm2/Cop1/Gadd45a/Casp8/Serpinb5/Pten/Igf1/Cdk6/Adgrb1	mmu:20135/mmu:55948/mmu:12575/mmu:12534/mmu:12028/mmu:12122/mmu:14102/mmu:29870/mmu:18787/mmu:23882/mmu:58801/mmu:12048/mmu:268697/mmu:12445/mmu:12443/mmu:12567/mmu:12447/mmu:12649/mmu:13063/mmu:230784/mmu:12442/mmu:12367/mmu:71361/mmu:21933/mmu:12521/mmu:57913/mmu:21825/mmu:11783/mmu:22059/mmu:12450/mmu:66940/mmu:17873/mmu:12566/mmu:22401/mmu:12448/mmu:17246/mmu:26374/mmu:13197/mmu:12370/mmu:207…	44
mmu05208	Chemical carcinogenesis - reactive oxygen species	108/2659	217/7232	4.83968e-05	0.000389535	ENSMUSG00000005413/ENSMUSG00000006818/ENSMUSG00000006519/ENSMUSG00000015950/ENSMUSG00000026480/ENSMUSG00000016319/ENSMUSG00000021109/ENSMUSG00000027540/ENSMUSG00000024087/ENSMUSG00000021025/ENSMUSG00000021948/ENSMUSG00000001729/ENSMUSG00000025314/ENSMUSG00000004864/ENSMUSG00000053137/ENSMUSG00000000088/ENSMUSG00000021771/ENSMUSG00000027852/ENSMUSG00000035027/ENSMUSG00000006057/ENSMUSG00000028163/…	Hmox1/Sod2/Cyba/Ncf1/Ncf2/Slc25a5/Hif1a/Ptpn1/Cyp1b1/Nfkbia/Prkcd/Akt1/Ptprj/Mapk13/Mapk11/Cox5a/Vdac2/Nras/Map2k2/Atp5g1/Nfkb1/Atp5pb/Atp5b/Atp5g3/Uqcrq/Cyc1/Grb2/Ptpn11/Acp1/Kras/Map2k1/Ndufa11/Cox5b/Uqcrc1/Ndufa8/Ndufb6/Cox7b/Vdac3/Rac1/Atp5g2/Rela/Atp5a1/Pik3cd/Ndufs2/Map2k4/Sdhd/Sdhb/Atp5d/Sdhc/Uqcrfs1/Ndufb7/Cox6a1/Atp5c1/Ndufv2/Ndufa10/Atp5o/Cox4i1/Cox6b1/Ppif/Hras/Vdac1/Nfe2l2/Cox7c/Cox8a…	mmu:15368/mmu:20656/mmu:13057/mmu:17969/mmu:17970/mmu:11740/mmu:15251/mmu:19246/mmu:13078/mmu:18035/mmu:18753/mmu:11651/mmu:19271/mmu:26415/mmu:19094/mmu:12858/mmu:22334/mmu:18176/mmu:26396/mmu:11951/mmu:18033/mmu:11950/mmu:11947/mmu:228033/mmu:22272/mmu:66445/mmu:14784/mmu:19247/mmu:11431/mmu:16653/mmu:26395/mmu:69875/mmu:12859/mmu:22273/mmu:68375/mmu:230075/mmu:66142/mmu:22335/mmu:19353/mmu:679…	108
mmu04666	Fc gamma R-mediated phagocytosis	53/2659	93/7232	5.20853e-05	0.000409242	ENSMUSG00000047945/ENSMUSG00000029622/ENSMUSG00000015950/ENSMUSG00000059498/ENSMUSG00000033220/ENSMUSG00000003283/ENSMUSG00000030403/ENSMUSG00000059089/ENSMUSG00000021457/ENSMUSG00000026656/ENSMUSG00000034116/ENSMUSG00000056201/ENSMUSG00000015947/ENSMUSG00000079426/ENSMUSG00000026341/ENSMUSG00000031165/ENSMUSG00000006304/ENSMUSG00000021948/ENSMUSG00000020152/ENSMUSG00000042228/ENSMUSG00000029674/…	Marcksl1/Arpc1b/Ncf1/Fcgr3/Rac2/Hck/Vasp/Fcgr4/Syk/Fcgr2b/Vav1/Cfl1/Fcgr1/Arpc4/Actr3/Was/Arpc2/Prkcd/Actr2/Lyn/Limk1/Arpc5/Akt1/Arpc3/Cdc42/Inpp5d/Marcks/Arf6/Pla2g4a/Plcg2/Map2k1/Rac1/Sphk1/Pik3cd/Dnm2/Plpp2/Gab2/Pip5k1c/Asap1/Prkcb/Wasf2/Pip5k1a/Raf1/Crk/Ptprc/Mapk1/Vav3/Pak1/Plpp1/Sphk2/Pla2g4d/Pla2g4e/Cfl2	mmu:17357/mmu:11867/mmu:17969/mmu:14131/mmu:19354/mmu:15162/mmu:22323/mmu:246256/mmu:20963/mmu:14130/mmu:22324/mmu:12631/mmu:14129/mmu:68089/mmu:74117/mmu:22376/mmu:76709/mmu:18753/mmu:66713/mmu:17096/mmu:16885/mmu:67771/mmu:11651/mmu:56378/mmu:12540/mmu:16331/mmu:17118/mmu:11845/mmu:18783/mmu:234779/mmu:26395/mmu:19353/mmu:20698/mmu:18707/mmu:13430/mmu:50784/mmu:14389/mmu:18717/mmu:13196/mmu:187…	53
mmu04142	Lysosome	70/2659	131/7232	6.45063e-05	0.000495048	ENSMUSG00000026177/ENSMUSG00000021939/ENSMUSG00000016256/ENSMUSG00000018774/ENSMUSG00000024121/ENSMUSG00000001348/ENSMUSG00000022500/ENSMUSG00000032359/ENSMUSG00000025351/ENSMUSG00000025534/ENSMUSG00000030560/ENSMUSG00000028048/ENSMUSG00000041268/ENSMUSG00000004207/ENSMUSG00000001750/ENSMUSG00000002103/ENSMUSG00000021190/ENSMUSG00000007891/ENSMUSG00000028581/ENSMUSG00000007038/ENSMUSG00000038642/…	Slc11a1/Ctsb/Ctsz/Cd68/Atp6v0c/Acp5/Litaf/Ctsh/Cd63/Gusb/Ctsc/Gba/Dmxl2/Psap/Tcirg1/Acp2/Lgmn/Ctsd/Laptm5/Neu1/Ctss/Ap3s1/Ctsk/Galns/Clta/Atp6v0d1/Gla/Hexb/M6pr/Ap1s1/Cln5/Cln3/Ctsa/Slc11a2/Arsg/Ap1m1/Atp6v0b/Man2b1/Atp6v1h/Gns/Cltb/Ap1s2/Ctsl/Cltc/Gnptab/Fuca1/Psapl1/Gm2a/Hgsnat/Atp6ap1/Naglu/Atp6v0a2/Lamp1/Asah1/Ap1b1/Fuca2/Dnase2a/Lamp2/Ap3m1/Atp6v0a1/Gga1/Ctse/Nagpa/Entpd4b/Ap3b1/Glb1/Sumf1/P…	mmu:18173/mmu:13030/mmu:64138/mmu:12514/mmu:11984/mmu:11433/mmu:56722/mmu:13036/mmu:12512/mmu:110006/mmu:13032/mmu:14466/mmu:235380/mmu:19156/mmu:27060/mmu:11432/mmu:19141/mmu:13033/mmu:16792/mmu:18010/mmu:13040/mmu:11777/mmu:13038/mmu:50917/mmu:12757/mmu:11972/mmu:11605/mmu:15212/mmu:17113/mmu:11769/mmu:211286/mmu:12752/mmu:19025/mmu:18174/mmu:74008/mmu:11767/mmu:114143/mmu:17159/mmu:108664/mmu:…	70
mmu04623	Cytosolic DNA-sensing pathway	32/2659	50/7232	8.00441e-05	0.000600331	ENSMUSG00000042349/ENSMUSG00000022221/ENSMUSG00000030793/ENSMUSG00000034855/ENSMUSG00000030595/ENSMUSG00000021025/ENSMUSG00000018930/ENSMUSG00000024349/ENSMUSG00000025498/ENSMUSG00000000776/ENSMUSG00000027514/ENSMUSG00000027398/ENSMUSG00000021018/ENSMUSG00000028163/ENSMUSG00000025746/ENSMUSG00000021408/ENSMUSG00000033020/ENSMUSG00000035042/ENSMUSG00000028099/ENSMUSG00000020115/ENSMUSG00000029642/…	Ikbke/Ripk3/Pycard/Cxcl10/Nfkbib/Nfkbia/Ccl4/Sting1/Irf7/Polr3d/Zbp1/Il1b/Polr2h/Nfkb1/Il6/Ripk1/Polr2f/Ccl5/Polr3c/Tbk1/Polr1d/Rela/Cgas/Aim2/Casp1/Polr3h/Polr3e/Polr2l/Adar/Ikbkb/Polr1c/Il33	mmu:56489/mmu:56532/mmu:66824/mmu:15945/mmu:18036/mmu:18035/mmu:20303/mmu:72512/mmu:54123/mmu:67065/mmu:58203/mmu:16176/mmu:245841/mmu:18033/mmu:16193/mmu:19766/mmu:69833/mmu:20304/mmu:74414/mmu:56480/mmu:20018/mmu:19697/mmu:214763/mmu:383619/mmu:12362/mmu:78929/mmu:26939/mmu:66491/mmu:56417/mmu:16150/mmu:20016/mmu:77125	32
mmu04625	C-type lectin receptor signaling pathway	60/2659	110/7232	9.81219e-05	0.000719561	ENSMUSG00000042349/ENSMUSG00000023349/ENSMUSG00000058715/ENSMUSG00000032691/ENSMUSG00000021457/ENSMUSG00000016528/ENSMUSG00000002983/ENSMUSG00000030793/ENSMUSG00000030142/ENSMUSG00000032688/ENSMUSG00000025225/ENSMUSG00000028680/ENSMUSG00000053175/ENSMUSG00000024401/ENSMUSG00000021025/ENSMUSG00000021948/ENSMUSG00000033730/ENSMUSG00000001729/ENSMUSG00000004864/ENSMUSG00000030144/ENSMUSG00000053137/…	Ikbke/Clec4n/Fcer1g/Nlrp3/Syk/Mapkapk2/Relb/Pycard/Clec4e/Malt1/Nfkb2/Plk3/Bcl3/Tnf/Nfkbia/Prkcd/Egr3/Akt1/Mapk13/Clec4d/Mapk11/Il1b/Bcl10/Calm1/Nras/Nfkb1/Il23a/Il6/Ksr1/Rhoa/Card9/Plcg2/Ptpn11/Kras/Ccl17/Il10/Egr2/Rras2/Rela/Pik3cd/Ppp3r1/Il12a/Ccl22/Calm2/Lsp1/Hras/Rras/Casp1/Raf1/Map3k14/Mapk14/Mdm2/Calm3/Cblb/Mapk1/Calm4/Pak1/Casp8/Ikbkb/Ptgs2	mmu:56489/mmu:56620/mmu:14127/mmu:216799/mmu:20963/mmu:17164/mmu:19698/mmu:66824/mmu:56619/mmu:240354/mmu:18034/mmu:12795/mmu:12051/mmu:21926/mmu:18035/mmu:18753/mmu:13655/mmu:11651/mmu:26415/mmu:17474/mmu:19094/mmu:16176/mmu:12042/mmu:12313/mmu:18176/mmu:18033/mmu:83430/mmu:16193/mmu:16706/mmu:11848/mmu:332579/mmu:234779/mmu:19247/mmu:16653/mmu:20295/mmu:16153/mmu:13654/mmu:66922/mmu:19697/mmu:1…	60
mmu05220	Chronic myeloid leukemia	44/2659	76/7232	0.000134693	0.000966275	ENSMUSG00000057789/ENSMUSG00000022346/ENSMUSG00000023067/ENSMUSG00000002603/ENSMUSG00000021025/ENSMUSG00000003873/ENSMUSG00000001729/ENSMUSG00000021453/ENSMUSG00000007659/ENSMUSG00000070348/ENSMUSG00000006728/ENSMUSG00000027852/ENSMUSG00000035027/ENSMUSG00000027490/ENSMUSG00000028163/ENSMUSG00000059923/ENSMUSG00000043733/ENSMUSG00000030265/ENSMUSG00000004936/ENSMUSG00000042626/ENSMUSG00000007613/…	Bak1/Myc/Cdkn1a/Tgfb1/Nfkbia/Bax/Akt1/Gadd45g/Bcl2l1/Ccnd1/Cdk4/Nras/Map2k2/E2f1/Nfkb1/Grb2/Ptpn11/Kras/Map2k1/Shc1/Tgfbr1/Shc4/Rela/Pik3cd/Runx1/E2f3/Cbl/Gab2/Trp53/Hras/Gadd45b/Raf1/Hdac1/Ctbp1/Crk/Stat5a/Mdm2/Mapk1/Gadd45a/Tgfbr2/Ikbkb/Bad/Cdk6/Ctbp2	mmu:12018/mmu:17869/mmu:12575/mmu:21803/mmu:18035/mmu:12028/mmu:11651/mmu:23882/mmu:12048/mmu:12443/mmu:12567/mmu:18176/mmu:26396/mmu:13555/mmu:18033/mmu:14784/mmu:19247/mmu:16653/mmu:26395/mmu:20416/mmu:21812/mmu:271849/mmu:19697/mmu:18707/mmu:12394/mmu:13557/mmu:12402/mmu:14389/mmu:22059/mmu:15461/mmu:17873/mmu:110157/mmu:433759/mmu:13016/mmu:12928/mmu:20850/mmu:17246/mmu:26413/mmu:13197/mmu:21…	44
mmu00520	Amino sugar and nucleotide sugar metabolism	32/2659	51/7232	0.000139574	0.000979991	ENSMUSG00000025877/ENSMUSG00000036427/ENSMUSG00000037012/ENSMUSG00000028334/ENSMUSG00000028671/ENSMUSG00000020363/ENSMUSG00000029171/ENSMUSG00000021665/ENSMUSG00000057363/ENSMUSG00000022570/ENSMUSG00000000628/ENSMUSG00000062778/ENSMUSG00000038372/ENSMUSG00000070284/ENSMUSG00000032872/ENSMUSG00000042684/ENSMUSG00000020766/ENSMUSG00000026670/ENSMUSG00000052102/ENSMUSG00000025791/ENSMUSG00000029201/…	Hk3/Gpi1/Hk1/Nans/Gale/Gfpt2/Pgm2/Hexb/Uxs1/Gfus/Hk2/Chia1/Gmds/Gmppb/Cyb5r4/Npl/Galk1/Uap1/Gnpda1/Pgm1/Ugdh/Gmppa/Pgm3/Ugp2/Amdhd2/Chit1/Pmm2/Cyb5r1/Uap1l1/Cmas/Renbp/Gnpnat1	mmu:212032/mmu:14751/mmu:15275/mmu:94181/mmu:74246/mmu:14584/mmu:66681/mmu:15212/mmu:67883/mmu:22122/mmu:15277/mmu:81600/mmu:218138/mmu:331026/mmu:266690/mmu:74091/mmu:14635/mmu:107652/mmu:26384/mmu:72157/mmu:22235/mmu:69080/mmu:109785/mmu:216558/mmu:245847/mmu:71884/mmu:54128/mmu:72017/mmu:227620/mmu:12764/mmu:19703/mmu:54342	32
mmu04218	Cellular senescence	85/2659	168/7232	0.000147719	0.00101557	ENSMUSG00000027399/ENSMUSG00000016528/ENSMUSG00000022346/ENSMUSG00000016319/ENSMUSG00000023067/ENSMUSG00000019942/ENSMUSG00000002603/ENSMUSG00000027715/ENSMUSG00000031490/ENSMUSG00000001729/ENSMUSG00000014158/ENSMUSG00000037411/ENSMUSG00000004864/ENSMUSG00000021453/ENSMUSG00000053137/ENSMUSG00000041431/ENSMUSG00000034165/ENSMUSG00000001175/ENSMUSG00000018932/ENSMUSG00000021771/ENSMUSG00000001517/…	Il1a/Mapkapk2/Myc/Slc25a5/Cdkn1a/Cdk1/Tgfb1/Ccna2/Eif4ebp1/Akt1/Trpv4/Serpine1/Mapk13/Gadd45g/Mapk11/Ccnb1/Ccnd3/Calm1/Map2k3/Vdac2/Foxm1/Ccnd1/Ppp1ca/Cdk4/Ccne1/Nras/Map2k2/E2f1/Nfkb1/Chek1/H2-D1/Il6/Rassf5/E2f4/Mybl2/Ccnb2/Ppp1cc/Kras/Map2k1/Cdc25a/H2-Q10/Tgfbr1/Vdac3/Rras2/Rela/Pik3cd/H2-K1/E2f3/Ppp3r1/Trp53/Calm2/Rheb/Hras/Vdac1/Gadd45b/Cdk2/H2-T22/Capn2/Rras/Raf1/Fbxw11/Capn1/Ppp1ccb/Ccne2/H…	mmu:16175/mmu:17164/mmu:17869/mmu:11740/mmu:12575/mmu:12534/mmu:21803/mmu:12428/mmu:13685/mmu:11651/mmu:63873/mmu:18787/mmu:26415/mmu:23882/mmu:19094/mmu:268697/mmu:12445/mmu:12313/mmu:26397/mmu:22334/mmu:14235/mmu:12443/mmu:19045/mmu:12567/mmu:12447/mmu:18176/mmu:26396/mmu:13555/mmu:18033/mmu:12649/mmu:14964/mmu:16193/mmu:54354/mmu:104394/mmu:17865/mmu:12442/mmu:19047/mmu:16653/mmu:26395/mmu:125…	85
mmu05162	Measles	70/2659	134/7232	0.000162921	0.00109722	ENSMUSG00000027399/ENSMUSG00000042349/ENSMUSG00000032508/ENSMUSG00000019850/ENSMUSG00000027995/ENSMUSG00000026656/ENSMUSG00000057789/ENSMUSG00000021116/ENSMUSG00000031304/ENSMUSG00000030595/ENSMUSG00000021025/ENSMUSG00000003873/ENSMUSG00000020372/ENSMUSG00000025498/ENSMUSG00000004446/ENSMUSG00000001729/ENSMUSG00000024778/ENSMUSG00000007659/ENSMUSG00000004040/ENSMUSG00000052776/ENSMUSG00000027398/…	Il1a/Ikbke/Myd88/Tnfaip3/Tlr2/Fcgr2b/Bak1/Eif2s1/Il2rg/Nfkbib/Nfkbia/Bax/Rack1/Irf7/Bid/Akt1/Fas/Bcl2l1/Stat3/Oas1a/Il1b/Msn/Ccnd3/Traf3/Ccnd1/Cdk4/Ccne1/Csnk2b/Ifnar1/Oas1g/Nfkb1/Cycs/Tlr7/Hspa8/Il6/Oas3/Irak4/Tradd/Casp3/Tbk1/Ifnar2/Rela/Pik3cd/Il12a/Eif3h/Apaf1/Trp53/Tlr4/Eif2ak1/Tlr9/Cdk2/Oas2/Irak1/Ccne2/Stat5a/Jak1/Csnk2a2/Cblb/Casp8/Tab2/Traf6/Adar/Ikbkb/Fos/Il2ra/Bad/Cdk6/Jak3/Map3k7/Mx1	mmu:16175/mmu:56489/mmu:17874/mmu:21929/mmu:24088/mmu:14130/mmu:12018/mmu:13665/mmu:16186/mmu:18036/mmu:18035/mmu:12028/mmu:14694/mmu:54123/mmu:12122/mmu:11651/mmu:14102/mmu:12048/mmu:20848/mmu:246730/mmu:16176/mmu:17698/mmu:12445/mmu:22031/mmu:12443/mmu:12567/mmu:12447/mmu:13001/mmu:15975/mmu:23960/mmu:18033/mmu:13063/mmu:170743/mmu:15481/mmu:16193/mmu:246727/mmu:266632/mmu:71609/mmu:12367/mmu:5…	70
mmu04217	Necroptosis	71/2659	137/7232	0.000201477	0.00131546	ENSMUSG00000027399/ENSMUSG00000024661/ENSMUSG00000019850/ENSMUSG00000032691/ENSMUSG00000022221/ENSMUSG00000030793/ENSMUSG00000016319/ENSMUSG00000012519/ENSMUSG00000024401/ENSMUSG00000032000/ENSMUSG00000015340/ENSMUSG00000003873/ENSMUSG00000022965/ENSMUSG00000004446/ENSMUSG00000030341/ENSMUSG00000027514/ENSMUSG00000024789/ENSMUSG00000024778/ENSMUSG00000021069/ENSMUSG00000004040/ENSMUSG00000027398/…	Il1a/Fth1/Tnfaip3/Nlrp3/Ripk3/Pycard/Slc25a5/Mlkl/Tnf/Birc3/Cybb/Bax/Ifngr2/Bid/Tnfrsf1a/Zbp1/Jak2/Fas/Pygl/Stat3/Il1b/Chmp4b/Vdac2/Ftl1/H2az1/H2ax/Glud1/Ifnar1/Pla2g4a/Ripk1/Tradd/Chmp2a/Tnfrsf10b/Vdac3/Pgam5/Ifnar2/Chmp1a/Macroh2a1/Hsp90ab1/Faf1/Tlr4/Ppia/Vdac1/Glul/Capn2/Ticam1/Camk2d/Casp1/Spata2/Birc2/Chmp6/Capn1/Sharpin/Vps4a/Stat5a/Jak1/Hsp90aa1/Sqstm1/Vps4b/Casp8/H2aj/Ifngr1/Pla2g4d/Slc25…	mmu:16175/mmu:14319/mmu:21929/mmu:216799/mmu:56532/mmu:66824/mmu:11740/mmu:74568/mmu:21926/mmu:11796/mmu:13058/mmu:12028/mmu:15980/mmu:12122/mmu:21937/mmu:58203/mmu:16452/mmu:14102/mmu:110095/mmu:20848/mmu:16176/mmu:75608/mmu:22334/mmu:14325/mmu:51788/mmu:15270/mmu:14661/mmu:15975/mmu:18783/mmu:19766/mmu:71609/mmu:68953/mmu:21933/mmu:22335/mmu:72542/mmu:15976/mmu:234852/mmu:26914/mmu:15516/mmu:14…	71
mmu04810	Regulation of actin cytoskeleton	102/2659	209/7232	0.000203298	0.00131546	ENSMUSG00000030786/ENSMUSG00000029622/ENSMUSG00000033220/ENSMUSG00000018293/ENSMUSG00000029580/ENSMUSG00000034116/ENSMUSG00000021990/ENSMUSG00000000555/ENSMUSG00000000290/ENSMUSG00000056201/ENSMUSG00000025348/ENSMUSG00000079426/ENSMUSG00000037946/ENSMUSG00000026341/ENSMUSG00000062825/ENSMUSG00000015143/ENSMUSG00000006304/ENSMUSG00000022488/ENSMUSG00000028068/ENSMUSG00000020152/ENSMUSG00000001507/…	Itgam/Arpc1b/Rac2/Pfn1/Actb/Vav1/Spata13/Itga5/Itgb2/Cfl1/Itga7/Arpc4/Fgd3/Actr3/Actg1/Actn1/Arpc2/Nckap1l/Iqgap3/Actr2/Itga3/Limk1/Arpc5/Bdkrb1/Arpc3/Fn1/Itgb3/Lpar1/Cdc42/Msn/Gng12/Ppp1ca/Nras/Map2k2/Cyfip1/Bdkrb2/Ezr/Rhoa/Myh9/Actn4/Fgf23/Itgal/Ppp1cc/Pxn/Kras/Cyfip2/Itgb6/Map2k1/Pip4k2a/Pak6/Rac1/Rras2/Pik3cd/Git1/Pak2/Diaph2/Pip5k1c/Itgav/Diaph1/Itgb1/Diaph3/Hras/Cxcl12/Fgfr1/Brk1/Egfr/Tiam1…	mmu:16409/mmu:11867/mmu:19354/mmu:18643/mmu:11461/mmu:22324/mmu:219140/mmu:16402/mmu:16414/mmu:12631/mmu:16404/mmu:68089/mmu:30938/mmu:74117/mmu:11465/mmu:109711/mmu:76709/mmu:105855/mmu:404710/mmu:66713/mmu:16400/mmu:16885/mmu:67771/mmu:12061/mmu:56378/mmu:14268/mmu:16416/mmu:14745/mmu:12540/mmu:17698/mmu:14701/mmu:19045/mmu:18176/mmu:26396/mmu:20430/mmu:12062/mmu:22350/mmu:11848/mmu:17886/mmu:6…	102
mmu04714	Thermogenesis	109/2659	226/7232	0.000224244	0.00142309	ENSMUSG00000029580/ENSMUSG00000062825/ENSMUSG00000027230/ENSMUSG00000004864/ENSMUSG00000053007/ENSMUSG00000053137/ENSMUSG00000000088/ENSMUSG00000018932/ENSMUSG00000027852/ENSMUSG00000028495/ENSMUSG00000006057/ENSMUSG00000000563/ENSMUSG00000025393/ENSMUSG00000018770/ENSMUSG00000044894/ENSMUSG00000022551/ENSMUSG00000059923/ENSMUSG00000028261/ENSMUSG00000030265/ENSMUSG00000023809/ENSMUSG00000002379/…	Actb/Actg1/Creb3l1/Mapk13/Creb5/Mapk11/Cox5a/Map2k3/Nras/Rps6/Atp5g1/Atp5pb/Atp5b/Atp5g3/Uqcrq/Cyc1/Grb2/Ndufaf4/Kras/Rps6ka2/Ndufa11/Cox5b/Prkab1/Uqcrc1/Ndufa8/Ndufb6/Cox7b/Atp5g2/Atp5a1/Slc25a20/Ndufs2/Actl6a/Sdhd/Sdhb/Atp5d/Sdhc/Uqcrfs1/Ndufb7/Cox6a1/Atp5c1/Smarcc1/Ndufv2/Ndufa10/Atp5o/Cox4i1/Rheb/Atp5l/Cox6b1/Hras/Acsl5/Atp5k/Fgfr1/Creb3/Smarca4/Cox7c/Cox8a/Atp5e/Ndufa9/Cox7a2/Coa5/Akt1s1/Rps…	mmu:11461/mmu:11465/mmu:26427/mmu:26415/mmu:231991/mmu:19094/mmu:12858/mmu:26397/mmu:18176/mmu:20104/mmu:11951/mmu:11950/mmu:11947/mmu:228033/mmu:22272/mmu:66445/mmu:14784/mmu:68493/mmu:16653/mmu:20112/mmu:69875/mmu:12859/mmu:19079/mmu:22273/mmu:68375/mmu:230075/mmu:66142/mmu:67942/mmu:11946/mmu:57279/mmu:226646/mmu:56456/mmu:66925/mmu:67680/mmu:66043/mmu:66052/mmu:66694/mmu:66916/mmu:12861/mmu:1…	109
mmu01232	Nucleotide metabolism	46/2659	82/7232	0.000264562	0.00164727	ENSMUSG00000020407/ENSMUSG00000044350/ENSMUSG00000006589/ENSMUSG00000028633/ENSMUSG00000028792/ENSMUSG00000020649/ENSMUSG00000058624/ENSMUSG00000037601/ENSMUSG00000011148/ENSMUSG00000031562/ENSMUSG00000062867/ENSMUSG00000005686/ENSMUSG00000041608/ENSMUSG00000028719/ENSMUSG00000115338/ENSMUSG00000026558/ENSMUSG00000042462/ENSMUSG00000068417/ENSMUSG00000030978/ENSMUSG00000027889/ENSMUSG00000027203/…	Upp1/Lacc1/Aprt/Ctps/Ak2/Rrm2/Gda/Nme1/Adssl1/Dctd/Impdh2/Ampd3/Entpd3/Cmpk1/Pnp/Uck2/Dctpp1/Pnp2/Rrm1/Ampd2/Dut/Tyms/Ntpcr/Adsl/Itpa/Hprt/Ada/Gmps/Tk1/Ak6/Nt5c2/Nt5c/Ak4/Dtymk/Nme4/Nt5e/Cda/Entpd4b/Nme6/Nt5m/Dck/Ak5/Cant1/Entpd1/Nt5c3/Adss	mmu:22271/mmu:210808/mmu:11821/mmu:51797/mmu:11637/mmu:20135/mmu:14544/mmu:18102/mmu:11565/mmu:320685/mmu:23918/mmu:11717/mmu:215446/mmu:66588/mmu:18950/mmu:80914/mmu:66422/mmu:667034/mmu:20133/mmu:109674/mmu:110074/mmu:22171/mmu:66566/mmu:11564/mmu:16434/mmu:15452/mmu:11486/mmu:229363/mmu:21877/mmu:102216272/mmu:76952/mmu:50773/mmu:11639/mmu:21915/mmu:56520/mmu:23959/mmu:72269/mmu:100862375/mmu:…	46
mmu05167	Kaposi sarcoma-associated herpesvirus infection	95/2659	194/7232	0.000285644	0.0017456	ENSMUSG00000042349/ENSMUSG00000058427/ENSMUSG00000029379/ENSMUSG00000003283/ENSMUSG00000025804/ENSMUSG00000021457/ENSMUSG00000016528/ENSMUSG00000057789/ENSMUSG00000020901/ENSMUSG00000022346/ENSMUSG00000024164/ENSMUSG00000021109/ENSMUSG00000037405/ENSMUSG00000020573/ENSMUSG00000023067/ENSMUSG00000029380/ENSMUSG00000021025/ENSMUSG00000018916/ENSMUSG00000003873/ENSMUSG00000025498/ENSMUSG00000079227/…	Ikbke/Cxcl2/Cxcl3/Hck/Ccr1/Syk/Mapkapk2/Bak1/Pik3r5/Myc/C3/Hif1a/Icam1/Pik3cg/Cdkn1a/Cxcl1/Nfkbia/Csf2/Bax/Irf7/Ccr5/Lyn/Bid/Akt1/Tnfrsf1a/Pik3r6/Jak2/Fas/Mapk13/Mapk11/Stat3/Calm1/Traf3/Ccnd1/Gng12/Cdk4/Nras/Rcan1/Map2k2/E2f1/Ifnar1/Nfkb1/Cycs/Gnb2/H2-D1/Il6/Cd86/Tradd/Plcg2/Atg3/Kras/Map2k1/Rps27a/Uba52/Casp3/H2-Q10/Tbk1/Gnb1/Rac1/Ifnar2/Rela/Pik3cd/H2-K1/E2f3/Map2k4/Gng5/Ppp3r1/Trp53/Ubc/Gngt2…	mmu:56489/mmu:20310/mmu:330122/mmu:15162/mmu:12768/mmu:20963/mmu:17164/mmu:12018/mmu:320207/mmu:17869/mmu:12266/mmu:15251/mmu:15894/mmu:30955/mmu:12575/mmu:14825/mmu:18035/mmu:12981/mmu:12028/mmu:54123/mmu:12774/mmu:17096/mmu:12122/mmu:11651/mmu:21937/mmu:104709/mmu:16452/mmu:14102/mmu:26415/mmu:19094/mmu:20848/mmu:12313/mmu:22031/mmu:12443/mmu:14701/mmu:12567/mmu:18176/mmu:54720/mmu:26396/mmu:13…	95
mmu05203	Viral carcinogenesis	100/2659	206/7232	0.000299368	0.00179621	ENSMUSG00000032294/ENSMUSG00000021457/ENSMUSG00000016528/ENSMUSG00000057789/ENSMUSG00000024164/ENSMUSG00000025225/ENSMUSG00000015143/ENSMUSG00000023067/ENSMUSG00000019942/ENSMUSG00000005732/ENSMUSG00000021025/ENSMUSG00000027230/ENSMUSG00000027715/ENSMUSG00000033730/ENSMUSG00000003873/ENSMUSG00000025498/ENSMUSG00000079227/ENSMUSG00000042228/ENSMUSG00000051391/ENSMUSG00000053007/ENSMUSG00000018965/…	Pkm/Syk/Mapkapk2/Bak1/C3/Nfkb2/Actn1/Cdkn1a/Cdk1/Ranbp1/Nfkbia/Creb3l1/Ccna2/Egr3/Bax/Irf7/Ccr5/Lyn/Ywhag/Creb5/Ywhah/Pmaip1/Stat3/Ywhae/Cdc42/Ccnd3/Vac14/Atf4/Psmc1/Atp6v0d1/Traf3/Ccnd1/Cdk4/Ccne1/Nras/Rbpj/Snd1/Ltbr/Nfkb1/Chek1/Kat2a/Mrps18b/Ywhaz/H2-D1/Rhoa/Grb2/Actn4/Tradd/Pxn/Kras/Ywhab/Cdc20/Srf/Casp3/H2-Q10/Rel/Egr2/Vdac3/Rac1/Rela/Hnrnpk/Pik3cd/H2-K1/Atf6b/Gtf2e2/Mad1l1/Gtf2h1/Trp53/Hras/…	mmu:18746/mmu:20963/mmu:17164/mmu:12018/mmu:12266/mmu:18034/mmu:109711/mmu:12575/mmu:12534/mmu:19385/mmu:18035/mmu:26427/mmu:12428/mmu:13655/mmu:12028/mmu:54123/mmu:12774/mmu:17096/mmu:22628/mmu:231991/mmu:22629/mmu:58801/mmu:20848/mmu:22627/mmu:12540/mmu:12445/mmu:234729/mmu:11911/mmu:19179/mmu:11972/mmu:22031/mmu:12443/mmu:12567/mmu:12447/mmu:18176/mmu:19664/mmu:56463/mmu:17000/mmu:18033/mmu:12…	100
mmu04061	Viral protein interaction with cytokine and cytokine receptor	48/2659	87/7232	0.000333329	0.00196426	ENSMUSG00000019122/ENSMUSG00000035385/ENSMUSG00000029371/ENSMUSG00000028599/ENSMUSG00000058427/ENSMUSG00000035373/ENSMUSG00000026166/ENSMUSG00000000982/ENSMUSG00000029379/ENSMUSG00000025804/ENSMUSG00000029417/ENSMUSG00000014599/ENSMUSG00000029373/ENSMUSG00000035352/ENSMUSG00000024401/ENSMUSG00000044337/ENSMUSG00000034855/ENSMUSG00000024621/ENSMUSG00000029380/ENSMUSG00000026068/ENSMUSG00000031304/…	Ccl9/Ccl2/Cxcl5/Tnfrsf1b/Cxcl2/Ccl7/Ccl20/Ccl3/Cxcl3/Ccr1/Cxcl9/Csf1/Pf4/Ccl12/Tnf/Ackr3/Cxcl10/Csf1r/Cxcl1/Il18rap/Il2rg/Ccl4/Cxcl13/Ccr5/Il10ra/Tnfrsf1a/Ccl6/Ltbr/Il6/Il10rb/Ccl17/Ccl5/Cxcr2/Tnfrsf10b/Il10/Il20rb/Tnfsf14/Ccl24/Il6ra/Ccl11/Ccl22/Cxcl12/Ccl8/Ccl19/Il24/Il2ra/Ppbp/Ccl1	mmu:20308/mmu:20296/mmu:20311/mmu:21938/mmu:20310/mmu:20306/mmu:20297/mmu:20302/mmu:330122/mmu:12768/mmu:17329/mmu:12977/mmu:56744/mmu:20293/mmu:21926/mmu:12778/mmu:15945/mmu:12978/mmu:14825/mmu:16174/mmu:16186/mmu:20303/mmu:55985/mmu:12774/mmu:16154/mmu:21937/mmu:20305/mmu:17000/mmu:16193/mmu:16155/mmu:20295/mmu:20304/mmu:12765/mmu:21933/mmu:16153/mmu:213208/mmu:50930/mmu:56221/mmu:16194/mmu:202…	48
mmu04062	Chemokine signaling pathway	90/2659	183/7232	0.000340084	0.00196891	ENSMUSG00000019122/ENSMUSG00000035385/ENSMUSG00000029371/ENSMUSG00000058427/ENSMUSG00000035373/ENSMUSG00000026166/ENSMUSG00000000982/ENSMUSG00000015950/ENSMUSG00000029379/ENSMUSG00000033220/ENSMUSG00000003283/ENSMUSG00000025804/ENSMUSG00000029417/ENSMUSG00000034116/ENSMUSG00000028874/ENSMUSG00000060216/ENSMUSG00000020901/ENSMUSG00000029373/ENSMUSG00000018920/ENSMUSG00000035352/ENSMUSG00000020573/…	Ccl9/Ccl2/Cxcl5/Cxcl2/Ccl7/Ccl20/Ccl3/Ncf1/Cxcl3/Rac2/Hck/Ccr1/Cxcl9/Vav1/Fgr/Arrb2/Pik3r5/Pf4/Cxcl16/Ccl12/Pik3cg/Was/Cxcl10/Cxcl1/Nfkbib/Nfkbia/Prkcd/Ccl4/Cxcl13/Gnai2/Ccr5/Lyn/Akt1/Pik3r6/Jak2/Rap1b/Ccl6/Stat3/Grk2/Cdc42/Gnai3/Gng12/Nras/Nfkb1/Gnb2/Ptk2b/Rhoa/Grb2/Dock2/Grk6/Plcg2/Pxn/Kras/Map2k1/Ccl17/Shc1/Ccl5/Cxcr2/Shc4/Gnb1/Rac1/Rela/Pik3cd/Gsk3a/Gng5/Ccl24/Gngt2/Ccl11/Ccl22/Prex1/Hras/Cxc…	mmu:20308/mmu:20296/mmu:20311/mmu:20310/mmu:20306/mmu:20297/mmu:20302/mmu:17969/mmu:330122/mmu:19354/mmu:15162/mmu:12768/mmu:17329/mmu:22324/mmu:14191/mmu:216869/mmu:320207/mmu:56744/mmu:66102/mmu:20293/mmu:30955/mmu:22376/mmu:15945/mmu:14825/mmu:18036/mmu:18035/mmu:18753/mmu:20303/mmu:55985/mmu:14678/mmu:12774/mmu:17096/mmu:11651/mmu:104709/mmu:16452/mmu:215449/mmu:20305/mmu:20848/mmu:110355/mmu…	90
mmu04216	Ferroptosis	25/2659	39/7232	0.000466337	0.0026533	ENSMUSG00000005413/ENSMUSG00000022094/ENSMUSG00000024661/ENSMUSG00000003617/ENSMUSG00000015340/ENSMUSG00000027737/ENSMUSG00000051695/ENSMUSG00000021771/ENSMUSG00000050708/ENSMUSG00000032554/ENSMUSG00000053897/ENSMUSG00000023030/ENSMUSG00000004270/ENSMUSG00000010095/ENSMUSG00000008892/ENSMUSG00000025283/ENSMUSG00000038160/ENSMUSG00000022797/ENSMUSG00000059552/ENSMUSG00000024981/ENSMUSG00000028124/…	Hmox1/Slc39a14/Fth1/Cp/Cybb/Slc7a11/Pcbp1/Vdac2/Ftl1/Trf/Slc39a8/Slc11a2/Lpcat3/Slc3a2/Vdac3/Sat1/Atg5/Tfrc/Trp53/Acsl5/Gclm/Atg7/Ncoa4/Slc40a1/Acsl6	mmu:15368/mmu:213053/mmu:14319/mmu:12870/mmu:13058/mmu:26570/mmu:23983/mmu:22334/mmu:14325/mmu:22041/mmu:67547/mmu:18174/mmu:14792/mmu:17254/mmu:22335/mmu:20229/mmu:11793/mmu:22042/mmu:22059/mmu:433256/mmu:14630/mmu:74244/mmu:27057/mmu:53945/mmu:216739	25
mmu05170	Human immunodeficiency virus 1 infection	101/2659	211/7232	0.000527809	0.00295215	ENSMUSG00000028599/ENSMUSG00000032508/ENSMUSG00000027995/ENSMUSG00000033220/ENSMUSG00000057789/ENSMUSG00000056201/ENSMUSG00000024401/ENSMUSG00000019942/ENSMUSG00000021025/ENSMUSG00000024349/ENSMUSG00000032562/ENSMUSG00000003873/ENSMUSG00000079227/ENSMUSG00000029674/ENSMUSG00000004446/ENSMUSG00000001729/ENSMUSG00000030341/ENSMUSG00000024778/ENSMUSG00000004864/ENSMUSG00000007659/ENSMUSG00000053137/…	Tnfrsf1b/Myd88/Tlr2/Rac2/Bak1/Cfl1/Tnf/Cdk1/Nfkbia/Sting1/Gnai2/Bax/Ccr5/Limk1/Bid/Akt1/Tnfrsf1a/Fas/Mapk13/Bcl2l1/Mapk11/Calr/Ccnb1/Calm1/Gnai3/Map2k3/Gng12/Nras/Ap1s1/Map2k2/Nfkb1/Chek1/Cycs/Gnb2/H2-D1/Ripk1/Elob/Ptk2b/Pdia3/Ccnb2/Irak4/Tradd/Plcg2/Pxn/Kras/B2m/Map2k1/Casp3/H2-Q10/Ap1m1/Tbk1/Gnb1/Pak6/Rac1/Rela/Pik3cd/H2-K1/Pak2/Cgas/Ap1s2/Eloc/Gng5/Tapbp/Ppp3r1/Gngt2/Calm2/Tlr4/Wee1/Hras/Ddb1/…	mmu:21938/mmu:17874/mmu:24088/mmu:19354/mmu:12018/mmu:12631/mmu:21926/mmu:12534/mmu:18035/mmu:72512/mmu:14678/mmu:12028/mmu:12774/mmu:16885/mmu:12122/mmu:11651/mmu:21937/mmu:14102/mmu:26415/mmu:12048/mmu:19094/mmu:12317/mmu:268697/mmu:12313/mmu:14679/mmu:26397/mmu:14701/mmu:18176/mmu:11769/mmu:26396/mmu:18033/mmu:12649/mmu:13063/mmu:14693/mmu:14964/mmu:19766/mmu:67673/mmu:19229/mmu:14827/mmu:1244…	101
mmu00970	Aminoacyl-tRNA biosynthesis	27/2659	44/7232	0.000765808	0.00421195	ENSMUSG00000029777/ENSMUSG00000031960/ENSMUSG00000018848/ENSMUSG00000031948/ENSMUSG00000024587/ENSMUSG00000007029/ENSMUSG00000001380/ENSMUSG00000022241/ENSMUSG00000010755/ENSMUSG00000003808/ENSMUSG00000068739/ENSMUSG00000028811/ENSMUSG00000040354/ENSMUSG00000026245/ENSMUSG00000037851/ENSMUSG00000026615/ENSMUSG00000032604/ENSMUSG00000026356/ENSMUSG00000024493/ENSMUSG00000022792/ENSMUSG00000018995/…	Gars/Aars/Rars/Kars/Nars/Vars/Hars/Tars/Cars/Farsa/Sars/Yars/Mars1/Farsb/Iars/Eprs/Qars/Dars/Lars/Yars2/Nars2/Sars2/Tars2/Rars2/Lars2/Wars/Iars2	mmu:353172/mmu:234734/mmu:104458/mmu:85305/mmu:70223/mmu:22321/mmu:15115/mmu:110960/mmu:27267/mmu:66590/mmu:20226/mmu:107271/mmu:216443/mmu:23874/mmu:105148/mmu:107508/mmu:97541/mmu:226414/mmu:107045/mmu:70120/mmu:244141/mmu:71984/mmu:71807/mmu:109093/mmu:102436/mmu:22375/mmu:381314	27
mmu05222	Small cell lung cancer	49/2659	92/7232	0.000856567	0.00463389	ENSMUSG00000057789/ENSMUSG00000022346/ENSMUSG00000032000/ENSMUSG00000023067/ENSMUSG00000028044/ENSMUSG00000031503/ENSMUSG00000020826/ENSMUSG00000026479/ENSMUSG00000021025/ENSMUSG00000031502/ENSMUSG00000003873/ENSMUSG00000062248/ENSMUSG00000001507/ENSMUSG00000001729/ENSMUSG00000021453/ENSMUSG00000026193/ENSMUSG00000007659/ENSMUSG00000021277/ENSMUSG00000070348/ENSMUSG00000006728/ENSMUSG00000002068/…	Bak1/Myc/Birc3/Cdkn1a/Cks1b/Col4a2/Nos2/Lamc2/Nfkbia/Col4a1/Bax/Cks2/Itga3/Akt1/Gadd45g/Fn1/Bcl2l1/Traf3/Ccnd1/Cdk4/Ccne1/E2f1/Nfkb1/Cycs/Casp3/Rela/Pik3cd/E2f3/Itgav/Itgb1/Apaf1/Trp53/Lamc1/Gadd45b/Cdk2/Lama5/Itga2/Birc2/Max/Ccne2/Gadd45a/Zbtb17/Skp2/Traf6/Pten/Ikbkb/Ptgs2/Traf2/Cdk6	mmu:12018/mmu:17869/mmu:11796/mmu:12575/mmu:54124/mmu:12827/mmu:18126/mmu:16782/mmu:18035/mmu:12826/mmu:12028/mmu:66197/mmu:16400/mmu:11651/mmu:23882/mmu:14268/mmu:12048/mmu:22031/mmu:12443/mmu:12567/mmu:12447/mmu:13555/mmu:18033/mmu:13063/mmu:12367/mmu:19697/mmu:18707/mmu:13557/mmu:16410/mmu:16412/mmu:11783/mmu:22059/mmu:226519/mmu:17873/mmu:12566/mmu:16776/mmu:16398/mmu:11797/mmu:17187/mmu:1244…	49
mmu05163	Human cytomegalovirus infection	106/2659	226/7232	0.000966558	0.00511605	ENSMUSG00000035385/ENSMUSG00000000982/ENSMUSG00000033220/ENSMUSG00000025804/ENSMUSG00000057789/ENSMUSG00000022346/ENSMUSG00000035352/ENSMUSG00000024401/ENSMUSG00000039942/ENSMUSG00000023067/ENSMUSG00000021025/ENSMUSG00000018930/ENSMUSG00000024349/ENSMUSG00000027230/ENSMUSG00000032562/ENSMUSG00000031490/ENSMUSG00000003873/ENSMUSG00000079227/ENSMUSG00000004446/ENSMUSG00000001729/ENSMUSG00000032089/…	Ccl2/Ccl3/Rac2/Ccr1/Bak1/Myc/Ccl12/Tnf/Ptger4/Cdkn1a/Nfkbia/Ccl4/Sting1/Creb3l1/Gnai2/Eif4ebp1/Bax/Ccr5/Bid/Akt1/Il10ra/Tnfrsf1a/Fas/Mapk13/Itgb3/Creb5/Mapk11/Calr/Stat3/Il1b/Atf4/Calm1/Gnai3/Ccnd1/Gng12/Cdk4/Nras/Il1r1/Map2k2/E2f1/Nfkb1/Cycs/Gnb2/H2-D1/Il6/Ripk1/Ptk2b/Rhoa/Pdia3/Grb2/Tradd/Pxn/Il10rb/Kras/Ptger2/B2m/Map2k1/Casp3/Ccl5/H2-Q10/Cxcr2/Tbk1/Gnb1/Rac1/Rela/Pik3cd/H2-K1/Atf6b/E2f3/Cgas/…	mmu:20296/mmu:20302/mmu:19354/mmu:12768/mmu:12018/mmu:17869/mmu:20293/mmu:21926/mmu:19219/mmu:12575/mmu:18035/mmu:20303/mmu:72512/mmu:26427/mmu:14678/mmu:13685/mmu:12028/mmu:12774/mmu:12122/mmu:11651/mmu:16154/mmu:21937/mmu:14102/mmu:26415/mmu:16416/mmu:231991/mmu:19094/mmu:12317/mmu:20848/mmu:16176/mmu:11911/mmu:12313/mmu:14679/mmu:12443/mmu:14701/mmu:12567/mmu:18176/mmu:16177/mmu:26396/mmu:1355…	106
mmu05221	Acute myeloid leukemia	38/2659	68/7232	0.000976701	0.00511605	ENSMUSG00000051439/ENSMUSG00000030786/ENSMUSG00000102037/ENSMUSG00000002111/ENSMUSG00000099974/ENSMUSG00000024014/ENSMUSG00000089929/ENSMUSG00000022346/ENSMUSG00000015947/ENSMUSG00000024621/ENSMUSG00000027715/ENSMUSG00000018916/ENSMUSG00000031490/ENSMUSG00000001729/ENSMUSG00000052435/ENSMUSG00000004040/ENSMUSG00000070348/ENSMUSG00000027852/ENSMUSG00000035027/ENSMUSG00000028163/ENSMUSG00000002250/…	Cd14/Itgam/Bcl2a1a/Spi1/Bcl2a1d/Pim1/Bcl2a1b/Myc/Fcgr1/Csf1r/Ccna2/Csf2/Eif4ebp1/Akt1/Cebpe/Stat3/Ccnd1/Nras/Map2k2/Nfkb1/Ppard/Grb2/Kras/Map2k1/Per2/Dusp6/Rara/Rela/Pik3cd/Runx1/Zbtb16/Hras/Raf1/Stat5a/Mapk1/Ikbkb/Bad/Mpo	mmu:12475/mmu:16409/mmu:12044/mmu:20375/mmu:12047/mmu:18712/mmu:12045/mmu:17869/mmu:14129/mmu:12978/mmu:12428/mmu:12981/mmu:13685/mmu:11651/mmu:110794/mmu:20848/mmu:12443/mmu:18176/mmu:26396/mmu:18033/mmu:19015/mmu:14784/mmu:16653/mmu:26395/mmu:18627/mmu:67603/mmu:19401/mmu:19697/mmu:18707/mmu:12394/mmu:235320/mmu:15461/mmu:110157/mmu:20850/mmu:26413/mmu:16150/mmu:12015/mmu:17523	38
mmu05235	PD-L1 expression and PD-1 checkpoint pathway in cancer	47/2659	88/7232	0.00100146	0.00516379	ENSMUSG00000032508/ENSMUSG00000034266/ENSMUSG00000027995/ENSMUSG00000023947/ENSMUSG00000004266/ENSMUSG00000021109/ENSMUSG00000016496/ENSMUSG00000030595/ENSMUSG00000021025/ENSMUSG00000022965/ENSMUSG00000001729/ENSMUSG00000024789/ENSMUSG00000004864/ENSMUSG00000053137/ENSMUSG00000004040/ENSMUSG00000032041/ENSMUSG00000018932/ENSMUSG00000027852/ENSMUSG00000024387/ENSMUSG00000035027/ENSMUSG00000028163/…	Myd88/Batf/Tlr2/Nfkbie/Ptpn6/Hif1a/Cd274/Nfkbib/Nfkbia/Ifngr2/Akt1/Jak2/Mapk13/Mapk11/Stat3/Tirap/Map2k3/Nras/Csnk2b/Map2k2/Nfkb1/Ptpn11/Kras/Map2k1/Rela/Pik3cd/Ppp3r1/Batf3/Tlr4/Tlr9/Hras/Egfr/Ticam1/Raf1/Pdcd1/Mapk14/Jak1/Csnk2a2/Mapk1/Eml4/Traf6/Pten/Ifngr1/Ikbkb/Egf/Fos/Rasgrp1	mmu:17874/mmu:53314/mmu:24088/mmu:18037/mmu:15170/mmu:15251/mmu:60533/mmu:18036/mmu:18035/mmu:15980/mmu:11651/mmu:16452/mmu:26415/mmu:19094/mmu:20848/mmu:117149/mmu:26397/mmu:18176/mmu:13001/mmu:26396/mmu:18033/mmu:19247/mmu:16653/mmu:26395/mmu:19697/mmu:18707/mmu:19058/mmu:381319/mmu:21898/mmu:81897/mmu:15461/mmu:13649/mmu:106759/mmu:110157/mmu:18566/mmu:26416/mmu:16451/mmu:13000/mmu:26413/mmu:7…	47
mmu04662	B cell receptor signaling pathway	42/2659	77/7232	0.00105024	0.00533198	ENSMUSG00000023947/ENSMUSG00000033220/ENSMUSG00000021457/ENSMUSG00000026656/ENSMUSG00000034116/ENSMUSG00000074417/ENSMUSG00000004266/ENSMUSG00000025491/ENSMUSG00000058818/ENSMUSG00000032688/ENSMUSG00000025017/ENSMUSG00000089942/ENSMUSG00000112148/ENSMUSG00000030595/ENSMUSG00000021025/ENSMUSG00000030427/ENSMUSG00000042228/ENSMUSG00000074419/ENSMUSG00000001729/ENSMUSG00000081665/ENSMUSG00000026288/…	Nfkbie/Rac2/Syk/Fcgr2b/Vav1/Pira12/Ptpn6/Ifitm1/Pirb/Malt1/Pik3ap1/Pira2/Lilrb4a/Nfkbib/Nfkbia/Lilra6/Lyn/Pira13/Akt1/Pira1/Inpp5d/Bcl10/Nras/Map2k2/Nfkb1/Grb2/Plcg2/Kras/Map2k1/Rac1/Rela/Pik3cd/Btk/Ppp3r1/Hras/Dapp1/Prkcb/Raf1/Mapk1/Vav3/Ikbkb/Fos	mmu:18037/mmu:19354/mmu:20963/mmu:14130/mmu:22324/mmu:100038909/mmu:15170/mmu:68713/mmu:18733/mmu:240354/mmu:83490/mmu:18725/mmu:14728/mmu:18036/mmu:18035/mmu:18726/mmu:17096/mmu:100041146/mmu:11651/mmu:18722/mmu:16331/mmu:12042/mmu:18176/mmu:26396/mmu:18033/mmu:14784/mmu:234779/mmu:16653/mmu:26395/mmu:19353/mmu:19697/mmu:18707/mmu:12229/mmu:19058/mmu:15461/mmu:26377/mmu:18751/mmu:110157/mmu:2641…	42
mmu05145	Toxoplasmosis	56/2659	109/7232	0.00119837	0.00599185	ENSMUSG00000032508/ENSMUSG00000027995/ENSMUSG00000020901/ENSMUSG00000038037/ENSMUSG00000024401/ENSMUSG00000020573/ENSMUSG00000032000/ENSMUSG00000002603/ENSMUSG00000020826/ENSMUSG00000026479/ENSMUSG00000030595/ENSMUSG00000021025/ENSMUSG00000032562/ENSMUSG00000079227/ENSMUSG00000022965/ENSMUSG00000001729/ENSMUSG00000032089/ENSMUSG00000030341/ENSMUSG00000046207/ENSMUSG00000024789/ENSMUSG00000004864/…	Myd88/Tlr2/Pik3r5/Socs1/Tnf/Pik3cg/Birc3/Tgfb1/Nos2/Lamc2/Nfkbib/Nfkbia/Gnai2/Ccr5/Ifngr2/Akt1/Il10ra/Tnfrsf1a/Pik3r6/Jak2/Mapk13/Bcl2l1/Mapk11/Stat3/Gnai3/Map2k3/Nfkb1/Cycs/Hspa8/Alox5/Irak4/Il10rb/Casp3/Il10/Rela/Il12a/Itgb1/Lamc1/Tlr4/Ppif/Lama5/Birc2/Irak1/Mapk14/Jak1/Mapk1/Ly96/Ldlr/Casp8/Tab2/Traf6/Ifngr1/Ikbkb/Bad/Irgm1/Map3k7	mmu:17874/mmu:24088/mmu:320207/mmu:12703/mmu:21926/mmu:30955/mmu:11796/mmu:21803/mmu:18126/mmu:16782/mmu:18036/mmu:18035/mmu:14678/mmu:12774/mmu:15980/mmu:11651/mmu:16154/mmu:21937/mmu:104709/mmu:16452/mmu:26415/mmu:12048/mmu:19094/mmu:20848/mmu:14679/mmu:26397/mmu:18033/mmu:13063/mmu:15481/mmu:11689/mmu:266632/mmu:16155/mmu:12367/mmu:16153/mmu:19697/mmu:16159/mmu:16412/mmu:226519/mmu:21898/mmu:1…	56
mmu04066	HIF-1 signaling pathway	54/2659	105/7232	0.00141107	0.00695007	ENSMUSG00000001131/ENSMUSG00000005413/ENSMUSG00000062070/ENSMUSG00000063524/ENSMUSG00000063229/ENSMUSG00000028978/ENSMUSG00000025877/ENSMUSG00000021109/ENSMUSG00000023067/ENSMUSG00000015340/ENSMUSG00000020826/ENSMUSG00000059040/ENSMUSG00000020277/ENSMUSG00000035105/ENSMUSG00000030695/ENSMUSG00000031490/ENSMUSG00000022965/ENSMUSG00000001729/ENSMUSG00000028156/ENSMUSG00000037411/ENSMUSG00000037012/…	Timp1/Hmox1/Pgk1/Eno1/Ldha/Nos3/Hk3/Hif1a/Cdkn1a/Cybb/Nos2/Eno1b/Pfkl/Egln3/Aldoa/Eif4ebp1/Ifngr2/Akt1/Eif4e/Serpine1/Hk1/Stat3/Rps6/Hk2/Map2k2/Ltbr/Nfkb1/Pfkfb3/Trf/Eif4e2/Il6/Elob/Slc2a1/Plcg2/Map2k1/Rela/Pik3cd/Eloc/Il6ra/Tfrc/Tlr4/Gapdh/Egfr/Prkcb/Camk2d/Edn1/Rbx1/Cul2/Pfkp/Mapk1/Ifngr1/Egln2/Egf/Igf1	mmu:21857/mmu:15368/mmu:18655/mmu:13806/mmu:16828/mmu:18127/mmu:212032/mmu:15251/mmu:12575/mmu:13058/mmu:18126/mmu:433182/mmu:18641/mmu:112407/mmu:11674/mmu:13685/mmu:15980/mmu:11651/mmu:13684/mmu:18787/mmu:15275/mmu:20848/mmu:20104/mmu:15277/mmu:26396/mmu:17000/mmu:18033/mmu:170768/mmu:22041/mmu:26987/mmu:16193/mmu:67673/mmu:20525/mmu:234779/mmu:26395/mmu:19697/mmu:18707/mmu:67923/mmu:16194/mmu:…	54
mmu01250	Biosynthesis of nucleotide sugars	23/2659	37/7232	0.00145517	0.00706185	ENSMUSG00000025877/ENSMUSG00000036427/ENSMUSG00000037012/ENSMUSG00000028334/ENSMUSG00000028671/ENSMUSG00000020363/ENSMUSG00000029171/ENSMUSG00000057363/ENSMUSG00000022570/ENSMUSG00000000628/ENSMUSG00000038372/ENSMUSG00000070284/ENSMUSG00000020766/ENSMUSG00000026670/ENSMUSG00000025791/ENSMUSG00000029201/ENSMUSG00000033021/ENSMUSG00000056131/ENSMUSG00000001891/ENSMUSG00000022711/ENSMUSG00000026956/…	Hk3/Gpi1/Hk1/Nans/Gale/Gfpt2/Pgm2/Uxs1/Gfus/Hk2/Gmds/Gmppb/Galk1/Uap1/Pgm1/Ugdh/Gmppa/Pgm3/Ugp2/Pmm2/Uap1l1/Cmas/Gnpnat1	mmu:212032/mmu:14751/mmu:15275/mmu:94181/mmu:74246/mmu:14584/mmu:66681/mmu:67883/mmu:22122/mmu:15277/mmu:218138/mmu:331026/mmu:14635/mmu:107652/mmu:72157/mmu:22235/mmu:69080/mmu:109785/mmu:216558/mmu:54128/mmu:227620/mmu:12764/mmu:54342	23
mmu04722	Neurotrophin signaling pathway	60/2659	119/7232	0.00148361	0.00709554	ENSMUSG00000020227/ENSMUSG00000023947/ENSMUSG00000016528/ENSMUSG00000030220/ENSMUSG00000005057/ENSMUSG00000030595/ENSMUSG00000021025/ENSMUSG00000021948/ENSMUSG00000003873/ENSMUSG00000060477/ENSMUSG00000025132/ENSMUSG00000001729/ENSMUSG00000004864/ENSMUSG00000052681/ENSMUSG00000053137/ENSMUSG00000020849/ENSMUSG00000006699/ENSMUSG00000042406/ENSMUSG00000001175/ENSMUSG00000039844/ENSMUSG00000027852/…	Irak3/Nfkbie/Mapkapk2/Arhgdib/Sh2b2/Nfkbib/Nfkbia/Prkcd/Bax/Irak2/Arhgdia/Akt1/Mapk13/Rap1b/Mapk11/Ywhae/Cdc42/Atf4/Calm1/Rapgef1/Nras/Psen1/Map2k2/Nfkb1/Mapk7/Rhoa/Grb2/Irak4/Plcg2/Ptpn11/Ntrk2/Kras/Map2k1/Rps6ka2/Shc1/Shc4/Rac1/Rela/Pik3cd/Prdm4/Trp53/Matk/Calm2/Hras/Rps6ka3/Camk2d/Sh2b3/Raf1/Irak1/Rps6ka1/Crk/Mapk14/Calm3/Mapk1/Ripk2/Calm4/Rap1a/Traf6/Ikbkb/Bad	mmu:73914/mmu:18037/mmu:17164/mmu:11857/mmu:23921/mmu:18036/mmu:18035/mmu:18753/mmu:12028/mmu:108960/mmu:192662/mmu:11651/mmu:26415/mmu:215449/mmu:19094/mmu:22627/mmu:12540/mmu:11911/mmu:12313/mmu:107746/mmu:18176/mmu:19164/mmu:26396/mmu:18033/mmu:23939/mmu:11848/mmu:14784/mmu:266632/mmu:234779/mmu:19247/mmu:18212/mmu:16653/mmu:26395/mmu:20112/mmu:20416/mmu:271849/mmu:19353/mmu:19697/mmu:18707/mm…	60
mmu04120	Ubiquitin mediated proteolysis	70/2659	143/7232	0.00174241	0.00821423	ENSMUSG00000053113/ENSMUSG00000038037/ENSMUSG00000032000/ENSMUSG00000034343/ENSMUSG00000005575/ENSMUSG00000074781/ENSMUSG00000001924/ENSMUSG00000020307/ENSMUSG00000001403/ENSMUSG00000017146/ENSMUSG00000023286/ENSMUSG00000055839/ENSMUSG00000009293/ENSMUSG00000060860/ENSMUSG00000078578/ENSMUSG00000028277/ENSMUSG00000020460/ENSMUSG00000006398/ENSMUSG00000090137/ENSMUSG00000038965/ENSMUSG00000022184/…	Socs3/Socs1/Birc3/Ube2f/Ube2m/Ube2n/Uba1/Cdc34/Ube2c/Brca1/Ube2j2/Elob/Ube2g2/Ube2s/Ube2d3/Ube2j1/Rps27a/Cdc20/Uba52/Ube2l3/Fbxo4/AA414768/Cbl/Wwp2/Eloc/Uba2/Ube2z/Mgrn1/Fzr1/Prpf19/Ubc/Ube2a/Ddb1/Fbxw8/Ubb/Sae1/Mid1/Birc2/Fbxw11/Ube2k/Ube2q1/Rbx1/Cul2/Mdm2/Cop1/Cdc16/Cblb/Cul1/Ube3c/Anapc7/Anapc15/Skp2/Ube2d2a/Ercc8/Cul3/Traf6/Ube3b/Ube2e1/Ube2i/Stub1/Ube2q2/Syvn1/Trip12/Ubr5/Det1/Ube2g1/Uba3/Cb…	mmu:12702/mmu:12703/mmu:11796/mmu:67921/mmu:22192/mmu:93765/mmu:22201/mmu:216150/mmu:68612/mmu:12189/mmu:140499/mmu:67673/mmu:22213/mmu:77891/mmu:66105/mmu:56228/mmu:78294/mmu:107995/mmu:22186/mmu:22195/mmu:106052/mmu:245350/mmu:12402/mmu:66894/mmu:67923/mmu:50995/mmu:268470/mmu:17237/mmu:56371/mmu:28000/mmu:22190/mmu:22209/mmu:13194/mmu:231672/mmu:22187/mmu:56459/mmu:17318/mmu:11797/mmu:103583/m…	70
mmu04144	Endocytosis	116/2659	255/7232	0.00223325	0.0103799	ENSMUSG00000029622/ENSMUSG00000060216/ENSMUSG00000024772/ENSMUSG00000079426/ENSMUSG00000018008/ENSMUSG00000026341/ENSMUSG00000026979/ENSMUSG00000006304/ENSMUSG00000022150/ENSMUSG00000031304/ENSMUSG00000003037/ENSMUSG00000070372/ENSMUSG00000020152/ENSMUSG00000079227/ENSMUSG00000008475/ENSMUSG00000028745/ENSMUSG00000029465/ENSMUSG00000015733/ENSMUSG00000008036/ENSMUSG00000019173/ENSMUSG00000021877/…	Arpc1b/Arrb2/Ehd1/Arpc4/Cyth4/Actr3/Psd4/Arpc2/Dab2/Il2rg/Rab8a/Capza1/Actr2/Ccr5/Arpc5/Capzb/Arpc3/Capza2/Ap2s1/Rab5c/Arf4/Grk2/Cdc42/Rab35/Chmp4b/Clta/Ap2m1/Arf2/Sh3gl1/Psd/Vps37c/Arf1/Vta1/Arf6/Hspa8/H2-D1/Arf5/Rhoa/Grk6/Washc5/Chmp2a/H2-Q10/Cxcr2/Ap2a1/Vps26a/Tgfbr1/Rab31/Snx6/Ap2a2/Rab10/Rab11fip5/Git1/H2-K1/Cltb/Dnm2/Rab7/Cbl/Epn1/Chmp1a/Pip5k1c/Cltc/Smap2/Asap1/Snx3/Snf8/Vps29/Pdcd6ip/Tfrc…	mmu:11867/mmu:216869/mmu:13660/mmu:68089/mmu:72318/mmu:74117/mmu:215632/mmu:76709/mmu:13132/mmu:16186/mmu:17274/mmu:12340/mmu:66713/mmu:12774/mmu:67771/mmu:12345/mmu:56378/mmu:12343/mmu:232910/mmu:19345/mmu:11843/mmu:110355/mmu:12540/mmu:77407/mmu:75608/mmu:12757/mmu:11773/mmu:11841/mmu:20405/mmu:73728/mmu:107305/mmu:11840/mmu:66201/mmu:11845/mmu:15481/mmu:14964/mmu:11844/mmu:11848/mmu:26385/mmu:…	116
mmu04071	Sphingolipid signaling pathway	60/2659	121/7232	0.00246329	0.0112901	ENSMUSG00000058715/ENSMUSG00000033220/ENSMUSG00000028978/ENSMUSG00000024401/ENSMUSG00000000562/ENSMUSG00000020097/ENSMUSG00000023088/ENSMUSG00000050931/ENSMUSG00000032562/ENSMUSG00000003873/ENSMUSG00000004446/ENSMUSG00000001729/ENSMUSG00000007891/ENSMUSG00000030341/ENSMUSG00000004864/ENSMUSG00000053137/ENSMUSG00000000001/ENSMUSG00000027852/ENSMUSG00000007564/ENSMUSG00000035027/ENSMUSG00000028163/…	Fcer1g/Rac2/Nos3/Tnf/Adora3/Sgpl1/Abcc1/Sgms2/Gnai2/Bax/Bid/Akt1/Ctsd/Tnfrsf1a/Mapk13/Mapk11/Gnai3/Nras/Ppp2r1a/Map2k2/Nfkb1/Bdkrb2/Rhoa/Tradd/Ppp2ca/S1pr1/Kras/Map2k1/Cers6/Rac1/Rela/Sphk1/Pik3cd/Gab2/Degs1/Ppp2r2d/Trp53/Ppp2r2a/Adora1/Ppp2r3c/Hras/Prkcb/Raf1/Asah1/Mapk14/S1pr3/Ppp2cb/Sgms1/Mapk1/Kng2/Cers2/Gna13/Ppp2r5c/Pten/Sphk2/Traf2/Rock2/Kng1/Smpd1/Ppp2r1b	mmu:14127/mmu:19354/mmu:18127/mmu:21926/mmu:11542/mmu:20397/mmu:17250/mmu:74442/mmu:14678/mmu:12028/mmu:12122/mmu:11651/mmu:13033/mmu:21937/mmu:26415/mmu:19094/mmu:14679/mmu:18176/mmu:51792/mmu:26396/mmu:18033/mmu:12062/mmu:11848/mmu:71609/mmu:19052/mmu:13609/mmu:16653/mmu:26395/mmu:241447/mmu:19353/mmu:19697/mmu:20698/mmu:18707/mmu:14389/mmu:13244/mmu:52432/mmu:22059/mmu:71978/mmu:11539/mmu:5903…	60
mmu04933	AGE-RAGE signaling pathway in diabetic complications	51/2659	101/7232	0.00312243	0.0141151	ENSMUSG00000035385/ENSMUSG00000027399/ENSMUSG00000026582/ENSMUSG00000024014/ENSMUSG00000028978/ENSMUSG00000035352/ENSMUSG00000024401/ENSMUSG00000037405/ENSMUSG00000002603/ENSMUSG00000015340/ENSMUSG00000031503/ENSMUSG00000021948/ENSMUSG00000028128/ENSMUSG00000031502/ENSMUSG00000003873/ENSMUSG00000026043/ENSMUSG00000001729/ENSMUSG00000024789/ENSMUSG00000037411/ENSMUSG00000004864/ENSMUSG00000026193/…	Ccl2/Il1a/Sele/Pim1/Nos3/Ccl12/Tnf/Icam1/Tgfb1/Cybb/Col4a2/Prkcd/F3/Col4a1/Bax/Col3a1/Akt1/Jak2/Serpine1/Mapk13/Fn1/Mapk11/Stat3/Cdc42/Il1b/Ccnd1/Cdk4/Nras/Vcam1/Nfkb1/Col1a1/Il6/Plcg2/Kras/Col1a2/Casp3/Tgfbr1/Rac1/Rela/Pik3cd/Diaph1/Hras/Prkcb/Edn1/Stat5a/Mapk14/Mapk1/Vegfc/Tgfbr2/Smad2/Egr1	mmu:20296/mmu:16175/mmu:20339/mmu:18712/mmu:18127/mmu:20293/mmu:21926/mmu:15894/mmu:21803/mmu:13058/mmu:12827/mmu:18753/mmu:14066/mmu:12826/mmu:12028/mmu:12825/mmu:11651/mmu:16452/mmu:18787/mmu:26415/mmu:14268/mmu:19094/mmu:20848/mmu:12540/mmu:16176/mmu:12443/mmu:12567/mmu:18176/mmu:22329/mmu:18033/mmu:12842/mmu:16193/mmu:234779/mmu:16653/mmu:12843/mmu:12367/mmu:21812/mmu:19353/mmu:19697/mmu:1870…	51
mmu03420	Nucleotide excision repair	25/2659	43/7232	0.00343538	0.0153199	ENSMUSG00000027342/ENSMUSG00000056394/ENSMUSG00000007080/ENSMUSG00000028426/ENSMUSG00000029363/ENSMUSG00000020471/ENSMUSG00000030042/ENSMUSG00000028884/ENSMUSG00000028394/ENSMUSG00000006599/ENSMUSG00000022881/ENSMUSG00000024740/ENSMUSG00000024382/ENSMUSG00000001524/ENSMUSG00000022400/ENSMUSG00000003549/ENSMUSG00000020974/ENSMUSG00000033970/ENSMUSG00000003813/ENSMUSG00000069089/ENSMUSG00000030726/…	Pcna/Lig1/Pole/Rad23b/Rfc5/Pold2/Pole4/Rpa2/Pole3/Gtf2h1/Rfc4/Ddb1/Ercc3/Gtf2h4/Rbx1/Ercc1/Pole2/Rfc3/Rad23a/Cdk7/Pold3/Ercc8/Ccnh/Pold4/Rfc2	mmu:18538/mmu:16881/mmu:18973/mmu:19359/mmu:72151/mmu:18972/mmu:66979/mmu:19891/mmu:59001/mmu:14884/mmu:106344/mmu:13194/mmu:13872/mmu:14885/mmu:56438/mmu:13870/mmu:18974/mmu:69263/mmu:19358/mmu:12572/mmu:67967/mmu:71991/mmu:66671/mmu:69745/mmu:19718	25
mmu04114	Oocyte meiosis	56/2659	115/7232	0.00551752	0.0242771	ENSMUSG00000019942/ENSMUSG00000051391/ENSMUSG00000004864/ENSMUSG00000018965/ENSMUSG00000053137/ENSMUSG00000020849/ENSMUSG00000041431/ENSMUSG00000001175/ENSMUSG00000040385/ENSMUSG00000002068/ENSMUSG00000007564/ENSMUSG00000029003/ENSMUSG00000058290/ENSMUSG00000022285/ENSMUSG00000027496/ENSMUSG00000032218/ENSMUSG00000004455/ENSMUSG00000020349/ENSMUSG00000018326/ENSMUSG00000004936/ENSMUSG00000006398/…	Cdk1/Ywhag/Mapk13/Ywhah/Mapk11/Ywhae/Ccnb1/Calm1/Ppp1ca/Ccne1/Ppp2r1a/Mad2l2/Espl1/Ywhaz/Aurka/Ccnb2/Ppp1cc/Ppp2ca/Ywhab/Map2k1/Cdc20/Rps6ka2/Sgo1/Plk1/Cpeb2/Ppp3r1/Mad1l1/Slk/Mad2l1/Calm2/Pkmyt1/Cdk2/Cdc25c/Rps6ka3/Camk2d/Fbxw11/Rps6ka1/Ppp1ccb/Ccne2/Rbx1/Mapk14/Ppp2cb/Cdc16/Calm3/Mapk1/Cul1/Calm4/Anapc7/Anapc15/Ppp2r5c/Bub1/Igf1/Cpeb4/Ppp2r1b/Fbxo5/Anapc16	mmu:12534/mmu:22628/mmu:26415/mmu:22629/mmu:19094/mmu:22627/mmu:268697/mmu:12313/mmu:19045/mmu:12447/mmu:51792/mmu:71890/mmu:105988/mmu:22631/mmu:20878/mmu:12442/mmu:19047/mmu:19052/mmu:54401/mmu:26395/mmu:107995/mmu:20112/mmu:72415/mmu:18817/mmu:231207/mmu:19058/mmu:17120/mmu:20874/mmu:56150/mmu:12314/mmu:268930/mmu:12566/mmu:12532/mmu:110651/mmu:108058/mmu:103583/mmu:20111/mmu:434233/mmu:12448/…	56
mmu05166	Human T-cell leukemia virus 1 infection	104/2659	232/7232	0.00632042	0.0274439	ENSMUSG00000002111/ENSMUSG00000029430/ENSMUSG00000002983/ENSMUSG00000026073/ENSMUSG00000022346/ENSMUSG00000000290/ENSMUSG00000025225/ENSMUSG00000016319/ENSMUSG00000024401/ENSMUSG00000037405/ENSMUSG00000023067/ENSMUSG00000005732/ENSMUSG00000002603/ENSMUSG00000031304/ENSMUSG00000021025/ENSMUSG00000027230/ENSMUSG00000027715/ENSMUSG00000018916/ENSMUSG00000003873/ENSMUSG00000041736/ENSMUSG00000001729/…	Spi1/Ran/Relb/Il1r2/Myc/Itgb2/Nfkb2/Slc25a5/Tnf/Icam1/Cdkn1a/Ranbp1/Tgfb1/Il2rg/Nfkbia/Creb3l1/Ccna2/Csf2/Bax/Tspo/Akt1/Fosl1/Tnfrsf1a/Creb5/Bcl2l1/Calr/Ccnd3/Vac14/Bub1b/Atf4/Vdac2/Ccnd1/Cdk4/Ccne1/Nras/Il1r1/Map2k2/E2f1/Ltbr/Nfkb1/Chek1/Kat2a/Espl1/H2-D1/Il6/Slc2a1/Ccnb2/Itgal/Kras/B2m/Map2k1/Cdc20/Srf/H2-Q10/Bub3/Tgfbr1/Egr2/Vdac3/Canx/Rela/Pik3cd/H2-K1/Atf6b/E2f3/Map2k4/Ppp3r1/Mad1l1/Mad2l1/T…	mmu:20375/mmu:19384/mmu:19698/mmu:16178/mmu:17869/mmu:16414/mmu:18034/mmu:11740/mmu:21926/mmu:15894/mmu:12575/mmu:19385/mmu:21803/mmu:16186/mmu:18035/mmu:26427/mmu:12428/mmu:12981/mmu:12028/mmu:12257/mmu:11651/mmu:14283/mmu:21937/mmu:231991/mmu:12048/mmu:12317/mmu:12445/mmu:234729/mmu:12236/mmu:11911/mmu:22334/mmu:12443/mmu:12567/mmu:12447/mmu:18176/mmu:16177/mmu:26396/mmu:13555/mmu:17000/mmu:180…	104
mmu01230	Biosynthesis of amino acids	38/2659	74/7232	0.00703026	0.0301297	ENSMUSG00000019987/ENSMUSG00000024640/ENSMUSG00000032294/ENSMUSG00000076441/ENSMUSG00000021125/ENSMUSG00000062070/ENSMUSG00000063524/ENSMUSG00000011752/ENSMUSG00000023456/ENSMUSG00000025503/ENSMUSG00000059040/ENSMUSG00000020277/ENSMUSG00000030695/ENSMUSG00000025007/ENSMUSG00000031672/ENSMUSG00000025403/ENSMUSG00000029752/ENSMUSG00000005683/ENSMUSG00000031432/ENSMUSG00000030268/ENSMUSG00000037798/…	Arg1/Psat1/Pkm/Ass1/Arg2/Pgk1/Eno1/Pgam1/Tpi1/Taldo1/Eno1b/Pfkl/Aldoa/Aldh18a1/Got2/Shmt2/Asns/Cs/Prps1/Bcat1/Mat1a/Got1/Pycr2/Bcat2/Asl/Tkt/Gapdh/Idh3a/Glul/Pycrl/Pycr1/Pfkp/Acy1/Aco1/Tktl1/Phgdh/Shmt1/Psph	mmu:11846/mmu:107272/mmu:18746/mmu:11898/mmu:11847/mmu:18655/mmu:13806/mmu:18648/mmu:21991/mmu:21351/mmu:433182/mmu:18641/mmu:11674/mmu:56454/mmu:14719/mmu:108037/mmu:27053/mmu:12974/mmu:19139/mmu:12035/mmu:11720/mmu:14718/mmu:69051/mmu:12036/mmu:109900/mmu:21881/mmu:14433/mmu:67834/mmu:14645/mmu:66194/mmu:209027/mmu:56421/mmu:109652/mmu:11428/mmu:83553/mmu:236539/mmu:20425/mmu:100678	38
mmu04664	Fc epsilon RI signaling pathway	34/2659	65/7232	0.00731558	0.0309505	ENSMUSG00000002699/ENSMUSG00000058715/ENSMUSG00000033220/ENSMUSG00000021457/ENSMUSG00000034116/ENSMUSG00000060063/ENSMUSG00000024401/ENSMUSG00000018916/ENSMUSG00000042228/ENSMUSG00000001729/ENSMUSG00000004864/ENSMUSG00000053137/ENSMUSG00000026288/ENSMUSG00000018932/ENSMUSG00000027852/ENSMUSG00000035027/ENSMUSG00000056220/ENSMUSG00000025701/ENSMUSG00000059923/ENSMUSG00000034330/ENSMUSG00000030265/…	Lcp2/Fcer1g/Rac2/Syk/Vav1/Alox5ap/Tnf/Csf2/Lyn/Akt1/Mapk13/Mapk11/Inpp5d/Map2k3/Nras/Map2k2/Pla2g4a/Alox5/Grb2/Plcg2/Kras/Map2k1/Rac1/Pik3cd/Map2k4/Gab2/Btk/Hras/Raf1/Mapk14/Mapk1/Vav3/Pla2g4d/Pla2g4e	mmu:16822/mmu:14127/mmu:19354/mmu:20963/mmu:22324/mmu:11690/mmu:21926/mmu:12981/mmu:17096/mmu:11651/mmu:26415/mmu:19094/mmu:16331/mmu:26397/mmu:18176/mmu:26396/mmu:18783/mmu:11689/mmu:14784/mmu:234779/mmu:16653/mmu:26395/mmu:19353/mmu:18707/mmu:26398/mmu:14389/mmu:12229/mmu:15461/mmu:110157/mmu:26416/mmu:26413/mmu:57257/mmu:78390/mmu:329502	34
mmu03020	RNA polymerase	19/2659	32/7232	0.00760277	0.0317584	ENSMUSG00000000776/ENSMUSG00000028318/ENSMUSG00000021018/ENSMUSG00000049553/ENSMUSG00000047649/ENSMUSG00000027395/ENSMUSG00000033020/ENSMUSG00000028099/ENSMUSG00000029642/ENSMUSG00000025532/ENSMUSG00000024258/ENSMUSG00000022476/ENSMUSG00000019738/ENSMUSG00000031783/ENSMUSG00000020561/ENSMUSG00000030880/ENSMUSG00000038489/ENSMUSG00000071662/ENSMUSG00000067148	Polr3d/Polr1e/Polr2h/Polr1a/Cd3eap/Polr1b/Polr2f/Polr3c/Polr1d/Crcp/Polr2d/Polr3h/Polr2i/Polr2c/Polr1f/Polr3e/Polr2l/Polr2g/Polr1c	mmu:67065/mmu:64424/mmu:245841/mmu:20019/mmu:70333/mmu:20017/mmu:69833/mmu:74414/mmu:20018/mmu:12909/mmu:69241/mmu:78929/mmu:69920/mmu:20021/mmu:28071/mmu:26939/mmu:66491/mmu:67710/mmu:20016	19
mmu04650	Natural killer cell mediated cytotoxicity	50/2659	103/7232	0.00908269	0.0374661	ENSMUSG00000002699/ENSMUSG00000058715/ENSMUSG00000033220/ENSMUSG00000059089/ENSMUSG00000021457/ENSMUSG00000030579/ENSMUSG00000034116/ENSMUSG00000004266/ENSMUSG00000000290/ENSMUSG00000054520/ENSMUSG00000024401/ENSMUSG00000037405/ENSMUSG00000018916/ENSMUSG00000022965/ENSMUSG00000004446/ENSMUSG00000024778/ENSMUSG00000027852/ENSMUSG00000035027/ENSMUSG00000022967/ENSMUSG00000073411/ENSMUSG00000059456/…	Lcp2/Fcer1g/Rac2/Fcgr4/Syk/Tyrobp/Vav1/Ptpn6/Itgb2/Sh3bp2/Tnf/Icam1/Csf2/Ifngr2/Bid/Fas/Nras/Map2k2/Ifnar1/H2-D1/Ptk2b/Grb2/Itgal/Plcg2/Ptpn11/Cd244a/Kras/Map2k1/Shc1/Hcst/Casp3/Tnfrsf10b/Shc4/Rac1/Ifnar2/Pik3cd/Ulbp1/H2-K1/Ppp3r1/Hras/Prkcb/Raf1/Itgb2l/Raet1e/Gzmb/Mapk1/Vav3/Pak1/Raet1d/Ifngr1	mmu:16822/mmu:14127/mmu:19354/mmu:246256/mmu:20963/mmu:22177/mmu:22324/mmu:15170/mmu:16414/mmu:24055/mmu:21926/mmu:15894/mmu:12981/mmu:15980/mmu:12122/mmu:14102/mmu:18176/mmu:26396/mmu:15975/mmu:14964/mmu:19229/mmu:14784/mmu:16408/mmu:234779/mmu:19247/mmu:18106/mmu:16653/mmu:26395/mmu:20416/mmu:23900/mmu:12367/mmu:21933/mmu:271849/mmu:19353/mmu:15976/mmu:18707/mmu:77777/mmu:14972/mmu:19058/mmu:15…	50
mmu05219	Bladder cancer	22/2659	39/7232	0.0095827	0.0390406	ENSMUSG00000017737/ENSMUSG00000022346/ENSMUSG00000023067/ENSMUSG00000024486/ENSMUSG00000070348/ENSMUSG00000006728/ENSMUSG00000010067/ENSMUSG00000027852/ENSMUSG00000035027/ENSMUSG00000027490/ENSMUSG00000030265/ENSMUSG00000004936/ENSMUSG00000040152/ENSMUSG00000016477/ENSMUSG00000059552/ENSMUSG00000034974/ENSMUSG00000025499/ENSMUSG00000020122/ENSMUSG00000000441/ENSMUSG00000020184/ENSMUSG00000063358/…	Mmp9/Myc/Cdkn1a/Hbegf/Ccnd1/Cdk4/Rassf1/Nras/Map2k2/E2f1/Kras/Map2k1/Thbs1/E2f3/Trp53/Dapk3/Hras/Egfr/Raf1/Mdm2/Mapk1/Egf	mmu:17395/mmu:17869/mmu:12575/mmu:15200/mmu:12443/mmu:12567/mmu:56289/mmu:18176/mmu:26396/mmu:13555/mmu:16653/mmu:26395/mmu:21825/mmu:13557/mmu:22059/mmu:13144/mmu:15461/mmu:13649/mmu:110157/mmu:17246/mmu:26413/mmu:13645	22
mmu05214	Glioma	37/2659	73/7232	0.0101064	0.0405355	ENSMUSG00000057789/ENSMUSG00000023067/ENSMUSG00000003873/ENSMUSG00000001729/ENSMUSG00000021453/ENSMUSG00000001175/ENSMUSG00000070348/ENSMUSG00000006728/ENSMUSG00000027852/ENSMUSG00000035027/ENSMUSG00000027490/ENSMUSG00000059923/ENSMUSG00000034330/ENSMUSG00000030265/ENSMUSG00000004936/ENSMUSG00000042626/ENSMUSG00000035109/ENSMUSG00000039936/ENSMUSG00000016477/ENSMUSG00000059552/ENSMUSG00000036438/…	Bak1/Cdkn1a/Bax/Akt1/Gadd45g/Calm1/Ccnd1/Cdk4/Nras/Map2k2/E2f1/Grb2/Plcg2/Kras/Map2k1/Shc1/Shc4/Pik3cd/E2f3/Trp53/Calm2/Hras/Gadd45b/Egfr/Prkcb/Camk2d/Raf1/Mdm2/Calm3/Pdgfra/Mapk1/Gadd45a/Calm4/Pten/Egf/Igf1/Cdk6	mmu:12018/mmu:12575/mmu:12028/mmu:11651/mmu:23882/mmu:12313/mmu:12443/mmu:12567/mmu:18176/mmu:26396/mmu:13555/mmu:14784/mmu:234779/mmu:16653/mmu:26395/mmu:20416/mmu:271849/mmu:18707/mmu:13557/mmu:22059/mmu:12314/mmu:15461/mmu:17873/mmu:13649/mmu:18751/mmu:108058/mmu:110157/mmu:17246/mmu:12315/mmu:18595/mmu:26413/mmu:13197/mmu:80796/mmu:19211/mmu:13645/mmu:16000/mmu:12571	37
mmu00510	N-Glycan biosynthesis	26/2659	48/7232	0.0101953	0.0405355	ENSMUSG00000043998/ENSMUSG00000028757/ENSMUSG00000026110/ENSMUSG00000027642/ENSMUSG00000032116/ENSMUSG00000028413/ENSMUSG00000024085/ENSMUSG00000030036/ENSMUSG00000030062/ENSMUSG00000033809/ENSMUSG00000035704/ENSMUSG00000022174/ENSMUSG00000029233/ENSMUSG00000036632/ENSMUSG00000032123/ENSMUSG00000032437/ENSMUSG00000036620/ENSMUSG00000032059/ENSMUSG00000026810/ENSMUSG00000028541/ENSMUSG00000041718/…	Mgat2/Ddost/Mgat4a/Rpn2/Stt3a/B4galt1/Man2a1/Mogs/Rpn1/Alg3/Alg8/Dad1/Srd5a3/Alg5/Dpagt1/Stt3b/Mgat4b/Alg9/Dpm2/B4galt2/Alg13/B4galt3/Mgat5/Dolpp1/Dolk/Ganab	mmu:217664/mmu:13200/mmu:269181/mmu:20014/mmu:16430/mmu:14595/mmu:17158/mmu:57377/mmu:103963/mmu:208624/mmu:381903/mmu:13135/mmu:57357/mmu:66248/mmu:13478/mmu:68292/mmu:103534/mmu:102580/mmu:13481/mmu:53418/mmu:67574/mmu:57370/mmu:107895/mmu:57170/mmu:227697/mmu:14376	26
mmu05146	Amoebiasis	48/2659	99/7232	0.0107334	0.0421668	ENSMUSG00000019987/ENSMUSG00000051439/ENSMUSG00000030786/ENSMUSG00000058427/ENSMUSG00000029379/ENSMUSG00000027995/ENSMUSG00000021125/ENSMUSG00000026073/ENSMUSG00000000290/ENSMUSG00000024401/ENSMUSG00000015143/ENSMUSG00000029380/ENSMUSG00000002603/ENSMUSG00000031503/ENSMUSG00000020826/ENSMUSG00000026479/ENSMUSG00000031502/ENSMUSG00000018916/ENSMUSG00000026043/ENSMUSG00000026193/ENSMUSG00000019173/…	Arg1/Cd14/Itgam/Cxcl2/Cxcl3/Tlr2/Arg2/Il1r2/Itgb2/Tnf/Actn1/Cxcl1/Tgfb1/Col4a2/Nos2/Lamc2/Col4a1/Csf2/Col3a1/Fn1/Rab5c/Il1b/Il1r1/Nfkb1/Col1a1/Il6/Actn4/Hspb1/Col1a2/Casp3/Il10/Serpinb9b/Rela/Pik3cd/Rab7/Il12a/Prdx1/Gna15/Lamc1/Tlr4/Lama5/Prkcb/Itgb2l/Rab7b/Serpinb3a/Rab5a/Serpinb3b/Serpinb3c	mmu:11846/mmu:12475/mmu:16409/mmu:20310/mmu:330122/mmu:24088/mmu:11847/mmu:16178/mmu:16414/mmu:21926/mmu:109711/mmu:14825/mmu:21803/mmu:12827/mmu:18126/mmu:16782/mmu:12826/mmu:12981/mmu:12825/mmu:14268/mmu:19345/mmu:16176/mmu:16177/mmu:18033/mmu:12842/mmu:16193/mmu:60595/mmu:15507/mmu:12843/mmu:12367/mmu:16153/mmu:20706/mmu:19697/mmu:18707/mmu:19349/mmu:16159/mmu:18477/mmu:14676/mmu:226519/mmu:21…	48
mmu04622	RIG-I-like receptor signaling pathway	29/2659	55/7232	0.01109	0.0430554	ENSMUSG00000042349/ENSMUSG00000024401/ENSMUSG00000034855/ENSMUSG00000030595/ENSMUSG00000021025/ENSMUSG00000032109/ENSMUSG00000024349/ENSMUSG00000025498/ENSMUSG00000004864/ENSMUSG00000053137/ENSMUSG00000021277/ENSMUSG00000028163/ENSMUSG00000021408/ENSMUSG00000064289/ENSMUSG00000031887/ENSMUSG00000032171/ENSMUSG00000035692/ENSMUSG00000020115/ENSMUSG00000024927/ENSMUSG00000038160/ENSMUSG00000027776/…	Ikbke/Tnf/Cxcl10/Nfkbib/Nfkbia/Nlrx1/Sting1/Irf7/Mapk13/Mapk11/Traf3/Nfkb1/Ripk1/Tank/Tradd/Pin1/Isg15/Tbk1/Rela/Atg5/Il12a/Dhx58/Mapk14/Casp8/Traf6/Ddx3x/Ikbkb/Traf2/Map3k7	mmu:56489/mmu:21926/mmu:15945/mmu:18036/mmu:18035/mmu:270151/mmu:72512/mmu:54123/mmu:26415/mmu:19094/mmu:22031/mmu:18033/mmu:19766/mmu:21353/mmu:71609/mmu:23988/mmu:100038882/mmu:56480/mmu:19697/mmu:11793/mmu:16159/mmu:80861/mmu:26416/mmu:12370/mmu:22034/mmu:13205/mmu:16150/mmu:22030/mmu:26409	29
mmu05212	Pancreatic cancer	38/2659	76/7232	0.0121028	0.0464411	ENSMUSG00000033220/ENSMUSG00000057789/ENSMUSG00000023067/ENSMUSG00000002603/ENSMUSG00000004451/ENSMUSG00000003873/ENSMUSG00000001729/ENSMUSG00000021453/ENSMUSG00000007659/ENSMUSG00000004040/ENSMUSG00000027323/ENSMUSG00000006699/ENSMUSG00000070348/ENSMUSG00000006728/ENSMUSG00000027490/ENSMUSG00000028163/ENSMUSG00000026821/ENSMUSG00000030265/ENSMUSG00000004936/ENSMUSG00000007613/ENSMUSG00000001847/…	Rac2/Bak1/Cdkn1a/Tgfb1/Ralb/Bax/Akt1/Gadd45g/Bcl2l1/Stat3/Rad51/Cdc42/Ccnd1/Cdk4/E2f1/Nfkb1/Ralgds/Kras/Map2k1/Tgfbr1/Rac1/Rela/Pik3cd/E2f3/Trp53/Gadd45b/Egfr/Raf1/Jak1/Mapk1/Gadd45a/Tgfbr2/Ikbkb/Egf/Bad/Cdk6/Smad2/Brca2	mmu:19354/mmu:12018/mmu:12575/mmu:21803/mmu:64143/mmu:12028/mmu:11651/mmu:23882/mmu:12048/mmu:20848/mmu:19361/mmu:12540/mmu:12443/mmu:12567/mmu:13555/mmu:18033/mmu:19730/mmu:16653/mmu:26395/mmu:21812/mmu:19353/mmu:19697/mmu:18707/mmu:13557/mmu:22059/mmu:17873/mmu:13649/mmu:110157/mmu:16451/mmu:26413/mmu:13197/mmu:21813/mmu:16150/mmu:13645/mmu:12015/mmu:12571/mmu:17126/mmu:12190	38

## Sheet: KEGG (AD vs LPS. DOWN)Sig
KEGGID	Description	GeneRatio	BgRatio	pvalue	padj	geneID	geneName	keggID	Count
mmu05202	Transcriptional misregulation in cancer	33/526	173/7210	2.25999e-07	6.71217e-05	ENSMUSG00000023067/ENSMUSG00000020275/ENSMUSG00000055866/ENSMUSG00000039153/ENSMUSG00000035356/ENSMUSG00000061589/ENSMUSG00000057367/ENSMUSG00000026349/ENSMUSG00000030199/ENSMUSG00000000440/ENSMUSG00000007659/ENSMUSG00000028163/ENSMUSG00000037992/ENSMUSG00000022346/ENSMUSG00000029313/ENSMUSG00000066687/ENSMUSG00000032000/ENSMUSG00000026436/ENSMUSG00000028341/ENSMUSG00000029178/ENSMUSG00000037876/…	Cdkn1a/Rel/Per2/Runx2/Nfkbiz/Dot1l/Birc2/Ccnt2/Etv6/Pparg/Bcl2l1/Nfkb1/Rara/Myc/Aff1/Zbtb16/Birc3/Elk4/Nr4a3/Klf3/Jmjd1c/Igf1r/Ddx5/Cd14/Itgam/Runx1/Pml/Il2rb/Mdm2/Dusp6/Il1r2/Nupr1/Cebpb	mmu:12575/mmu:19696/mmu:18627/mmu:12393/mmu:80859/mmu:208266/mmu:11797/mmu:72949/mmu:14011/mmu:19016/mmu:12048/mmu:18033/mmu:19401/mmu:17869/mmu:17355/mmu:235320/mmu:11796/mmu:13714/mmu:18124/mmu:16599/mmu:108829/mmu:16001/mmu:13207/mmu:12475/mmu:16409/mmu:12394/mmu:18854/mmu:16185/mmu:17246/mmu:67603/mmu:16178/mmu:56312/mmu:12608	33
mmu04380	Osteoclast differentiation	26/526	124/7210	6.74791e-07	8.38489e-05	ENSMUSG00000014599/ENSMUSG00000053113/ENSMUSG00000021025/ENSMUSG00000052837/ENSMUSG00000029135/ENSMUSG00000000440/ENSMUSG00000028163/ENSMUSG00000112148/ENSMUSG00000024912/ENSMUSG00000031537/ENSMUSG00000052684/ENSMUSG00000027164/ENSMUSG00000003545/ENSMUSG00000039936/ENSMUSG00000020941/ENSMUSG00000026480/ENSMUSG00000026656/ENSMUSG00000020689/ENSMUSG00000025225/ENSMUSG00000015755/ENSMUSG00000095028/…	Csf1/Socs3/Nfkbia/Junb/Fosl2/Pparg/Nfkb1/Lilrb4a/Fosl1/Ikbkb/Jun/Traf6/Fosb/Pik3cd/Map3k14/Ncf2/Fcgr2b/Itgb3/Nfkb2/Tab2/Sirpb1b/Mapk13/Lcp2/Stat2/Fos/Ncf1	mmu:12977/mmu:12702/mmu:18035/mmu:16477/mmu:14284/mmu:19016/mmu:18033/mmu:14728/mmu:14283/mmu:16150/mmu:16476/mmu:22034/mmu:14282/mmu:18707/mmu:53859/mmu:17970/mmu:14130/mmu:16416/mmu:18034/mmu:68652/mmu:668101/mmu:26415/mmu:16822/mmu:20847/mmu:14281/mmu:17969	26
mmu04510	Focal adhesion	35/526	200/7210	8.46959e-07	8.38489e-05	ENSMUSG00000015647/ENSMUSG00000078816/ENSMUSG00000031503/ENSMUSG00000001930/ENSMUSG00000025278/ENSMUSG00000000555/ENSMUSG00000031502/ENSMUSG00000057367/ENSMUSG00000032796/ENSMUSG00000004791/ENSMUSG00000028364/ENSMUSG00000029528/ENSMUSG00000027009/ENSMUSG00000028126/ENSMUSG00000032000/ENSMUSG00000031328/ENSMUSG00000019254/ENSMUSG00000052684/ENSMUSG00000015143/ENSMUSG00000005533/ENSMUSG00000027087/…	Lama5/Prkcg/Col4a2/Vwf/Flnb/Itga5/Col4a1/Birc2/Lama1/Pgf/Tnc/Pxn/Itga4/Pip5k1a/Birc3/Flna/Ppp1r12c/Jun/Actn1/Igf1r/Itgav/Lamb3/Vasp/Tln1/Actb/Pik3cd/Sos2/Vcl/Itga10/Thbs1/Rac2/Itgb3/Pdgfra/Diaph1/Zyx	mmu:16776/mmu:18752/mmu:12827/mmu:22371/mmu:286940/mmu:16402/mmu:12826/mmu:11797/mmu:16772/mmu:18654/mmu:21923/mmu:19303/mmu:16401/mmu:18720/mmu:11796/mmu:192176/mmu:232807/mmu:16476/mmu:109711/mmu:16001/mmu:16410/mmu:16780/mmu:22323/mmu:21894/mmu:11461/mmu:18707/mmu:20663/mmu:22330/mmu:213119/mmu:21825/mmu:19354/mmu:16416/mmu:18595/mmu:13367/mmu:22793	35
mmu04630	JAK-STAT signaling pathway	28/526	144/7210	1.26785e-06	8.46763e-05	ENSMUSG00000053113/ENSMUSG00000058755/ENSMUSG00000023067/ENSMUSG00000004040/ENSMUSG00000023206/ENSMUSG00000032578/ENSMUSG00000024014/ENSMUSG00000028859/ENSMUSG00000007659/ENSMUSG00000038612/ENSMUSG00000022146/ENSMUSG00000022521/ENSMUSG00000032089/ENSMUSG00000022346/ENSMUSG00000016529/ENSMUSG00000024789/ENSMUSG00000059326/ENSMUSG00000027947/ENSMUSG00000030748/ENSMUSG00000004371/ENSMUSG00000020027/…	Socs3/Osm/Cdkn1a/Stat3/Il15ra/Cish/Pim1/Csf3r/Bcl2l1/Mcl1/Osmr/Crebbp/Il10ra/Myc/Il10/Jak2/Csf2ra/Il6ra/Il4ra/Il11/Socs2/Pik3cd/Il2rb/Sos2/Csf3/Lif/Pdgfra/Stat2	mmu:12702/mmu:18413/mmu:12575/mmu:20848/mmu:16169/mmu:12700/mmu:18712/mmu:12986/mmu:12048/mmu:17210/mmu:18414/mmu:12914/mmu:16154/mmu:17869/mmu:16153/mmu:16452/mmu:12982/mmu:16194/mmu:16190/mmu:16156/mmu:216233/mmu:18707/mmu:16185/mmu:20663/mmu:12985/mmu:16878/mmu:18595/mmu:20847	28
mmu04668	TNF signaling pathway	24/526	113/7210	1.42553e-06	8.46763e-05	ENSMUSG00000014599/ENSMUSG00000053113/ENSMUSG00000019850/ENSMUSG00000021025/ENSMUSG00000052837/ENSMUSG00000024235/ENSMUSG00000057367/ENSMUSG00000028163/ENSMUSG00000026582/ENSMUSG00000032000/ENSMUSG00000031537/ENSMUSG00000035385/ENSMUSG00000024778/ENSMUSG00000021367/ENSMUSG00000052684/ENSMUSG00000039936/ENSMUSG00000020941/ENSMUSG00000034394/ENSMUSG00000032487/ENSMUSG00000015755/ENSMUSG00000037405/…	Csf1/Socs3/Tnfaip3/Nfkbia/Junb/Map3k8/Birc2/Nfkb1/Sele/Birc3/Ikbkb/Ccl2/Fas/Edn1/Jun/Pik3cd/Map3k14/Lif/Ptgs2/Tab2/Icam1/Mapk13/Cebpb/Fos	mmu:12977/mmu:12702/mmu:21929/mmu:18035/mmu:16477/mmu:26410/mmu:11797/mmu:18033/mmu:20339/mmu:11796/mmu:16150/mmu:20296/mmu:14102/mmu:13614/mmu:16476/mmu:18707/mmu:53859/mmu:16878/mmu:19225/mmu:68652/mmu:15894/mmu:26415/mmu:12608/mmu:14281	24
mmu05221	Acute myeloid leukemia	17/526	69/7210	6.09643e-06	0.000301773	ENSMUSG00000004040/ENSMUSG00000055866/ENSMUSG00000024014/ENSMUSG00000028163/ENSMUSG00000037992/ENSMUSG00000022346/ENSMUSG00000066687/ENSMUSG00000031537/ENSMUSG00000002250/ENSMUSG00000051439/ENSMUSG00000024985/ENSMUSG00000030786/ENSMUSG00000022952/ENSMUSG00000039936/ENSMUSG00000036986/ENSMUSG00000034801/ENSMUSG00000019960	Stat3/Per2/Pim1/Nfkb1/Rara/Myc/Zbtb16/Ikbkb/Ppard/Cd14/Tcf7l2/Itgam/Runx1/Pik3cd/Pml/Sos2/Dusp6	mmu:20848/mmu:18627/mmu:18712/mmu:18033/mmu:19401/mmu:17869/mmu:235320/mmu:16150/mmu:19015/mmu:12475/mmu:21416/mmu:16409/mmu:12394/mmu:18707/mmu:18854/mmu:20663/mmu:67603	17
mmu05145	Toxoplasmosis	22/526	108/7210	8.0407e-06	0.000341156	ENSMUSG00000015647/ENSMUSG00000021025/ENSMUSG00000004040/ENSMUSG00000031748/ENSMUSG00000057367/ENSMUSG00000032796/ENSMUSG00000007659/ENSMUSG00000032193/ENSMUSG00000028163/ENSMUSG00000032089/ENSMUSG00000016529/ENSMUSG00000024789/ENSMUSG00000032000/ENSMUSG00000031537/ENSMUSG00000020901/ENSMUSG00000027164/ENSMUSG00000091971/ENSMUSG00000026639/ENSMUSG00000090877/ENSMUSG00000046207/ENSMUSG00000015755/…	Lama5/Nfkbia/Stat3/Gnao1/Birc2/Lama1/Bcl2l1/Ldlr/Nfkb1/Il10ra/Il10/Jak2/Birc3/Ikbkb/Pik3r5/Traf6/Hspa1a/Lamb3/Hspa1b/Pik3r6/Tab2/Mapk13	mmu:16776/mmu:18035/mmu:20848/mmu:14681/mmu:11797/mmu:16772/mmu:12048/mmu:16835/mmu:18033/mmu:16154/mmu:16153/mmu:16452/mmu:11796/mmu:16150/mmu:320207/mmu:22034/mmu:193740/mmu:16780/mmu:15511/mmu:104709/mmu:68652/mmu:26415	22
mmu05169	Epstein-Barr virus infection	32/526	201/7210	1.94433e-05	0.0006285	ENSMUSG00000023067/ENSMUSG00000019850/ENSMUSG00000021025/ENSMUSG00000004040/ENSMUSG00000042349/ENSMUSG00000067235/ENSMUSG00000070691/ENSMUSG00000028163/ENSMUSG00000029478/ENSMUSG00000035929/ENSMUSG00000022346/ENSMUSG00000032690/ENSMUSG00000030830/ENSMUSG00000032093/ENSMUSG00000031537/ENSMUSG00000005087/ENSMUSG00000024778/ENSMUSG00000052684/ENSMUSG00000027164/ENSMUSG00000042228/ENSMUSG00000039936/…	Cdkn1a/Tnfaip3/Nfkbia/Stat3/Ikbke/H2-Q10/Runx3/Nfkb1/Ncor2/H2-Q4/Myc/Oas2/Itgal/Cd3e/Ikbkb/Cd44/Fas/Jun/Traf6/Lyn/Pik3cd/Map3k14/Mdm2/Entpd1/Usp7/Nfkb2/Tap1/Tab2/Rbpj/Icam1/Mapk13/Stat2	mmu:12575/mmu:21929/mmu:18035/mmu:20848/mmu:56489/mmu:15007/mmu:12399/mmu:18033/mmu:20602/mmu:15015/mmu:17869/mmu:246728/mmu:16408/mmu:12501/mmu:16150/mmu:12505/mmu:14102/mmu:16476/mmu:22034/mmu:17096/mmu:18707/mmu:53859/mmu:17246/mmu:12495/mmu:252870/mmu:18034/mmu:21354/mmu:68652/mmu:19664/mmu:15894/mmu:26415/mmu:20847	32
mmu04657	IL-17 signaling pathway	19/526	90/7210	1.95483e-05	0.0006285	ENSMUSG00000019850/ENSMUSG00000021025/ENSMUSG00000042349/ENSMUSG00000028163/ENSMUSG00000024912/ENSMUSG00000035373/ENSMUSG00000031537/ENSMUSG00000035385/ENSMUSG00000052684/ENSMUSG00000027164/ENSMUSG00000003545/ENSMUSG00000026822/ENSMUSG00000002897/ENSMUSG00000038067/ENSMUSG00000032487/ENSMUSG00000015755/ENSMUSG00000004864/ENSMUSG00000056501/ENSMUSG00000021250	Tnfaip3/Nfkbia/Ikbke/Nfkb1/Fosl1/Ccl7/Ikbkb/Ccl2/Jun/Traf6/Fosb/Lcn2/Il17ra/Csf3/Ptgs2/Tab2/Mapk13/Cebpb/Fos	mmu:21929/mmu:18035/mmu:56489/mmu:18033/mmu:14283/mmu:20306/mmu:16150/mmu:20296/mmu:16476/mmu:22034/mmu:14282/mmu:16819/mmu:16172/mmu:12985/mmu:19225/mmu:68652/mmu:26415/mmu:12608/mmu:14281	19
mmu04151	PI3K-Akt signaling pathway	45/526	327/7210	2.11616e-05	0.0006285	ENSMUSG00000014599/ENSMUSG00000058755/ENSMUSG00000023067/ENSMUSG00000015647/ENSMUSG00000031503/ENSMUSG00000001930/ENSMUSG00000000555/ENSMUSG00000028859/ENSMUSG00000031502/ENSMUSG00000032796/ENSMUSG00000004791/ENSMUSG00000007659/ENSMUSG00000028163/ENSMUSG00000038612/ENSMUSG00000022146/ENSMUSG00000027936/ENSMUSG00000022346/ENSMUSG00000024789/ENSMUSG00000028364/ENSMUSG00000027947/ENSMUSG00000027009/…	Csf1/Osm/Cdkn1a/Lama5/Col4a2/Vwf/Itga5/Csf3r/Col4a1/Lama1/Pgf/Bcl2l1/Nfkb1/Mcl1/Osmr/Crtc2/Myc/Jak2/Tnc/Il6ra/Itga4/Ikbkb/Nr4a1/Il4ra/Ereg/Pik3r5/Igf1r/Itgav/Lamb3/Fgf23/Pik3cd/Il2rb/Sos2/Mdm2/Itga10/Ppp2r3d/Csf3/Thbs1/Epha2/Pkn1/Ddit4/Itgb3/Fgf2/Pik3r6/Pdgfra	mmu:12977/mmu:18413/mmu:12575/mmu:16776/mmu:12827/mmu:22371/mmu:16402/mmu:12986/mmu:12826/mmu:16772/mmu:18654/mmu:12048/mmu:18033/mmu:17210/mmu:18414/mmu:74343/mmu:17869/mmu:16452/mmu:21923/mmu:16194/mmu:16401/mmu:16150/mmu:15370/mmu:16190/mmu:13874/mmu:320207/mmu:16001/mmu:16410/mmu:16780/mmu:64654/mmu:18707/mmu:16185/mmu:20663/mmu:17246/mmu:213119/mmu:19054/mmu:12985/mmu:21825/mmu:13836/mmu:320…	45
mmu04670	Leukocyte transendothelial migration	21/526	108/7210	2.71729e-05	0.000733668	ENSMUSG00000078816/ENSMUSG00000020395/ENSMUSG00000030830/ENSMUSG00000029528/ENSMUSG00000027009/ENSMUSG00000053062/ENSMUSG00000015143/ENSMUSG00000031871/ENSMUSG00000030786/ENSMUSG00000030403/ENSMUSG00000029580/ENSMUSG00000026430/ENSMUSG00000039936/ENSMUSG00000001946/ENSMUSG00000021823/ENSMUSG00000026480/ENSMUSG00000033220/ENSMUSG00000047501/ENSMUSG00000037405/ENSMUSG00000004864/ENSMUSG00000015950	Prkcg/Itk/Itgal/Pxn/Itga4/Jam2/Actn1/Cdh5/Itgam/Vasp/Actb/Rassf5/Pik3cd/Esam/Vcl/Ncf2/Rac2/Cldn4/Icam1/Mapk13/Ncf1	mmu:18752/mmu:16428/mmu:16408/mmu:19303/mmu:16401/mmu:67374/mmu:109711/mmu:12562/mmu:16409/mmu:22323/mmu:11461/mmu:54354/mmu:18707/mmu:69524/mmu:22330/mmu:17970/mmu:19354/mmu:12740/mmu:15894/mmu:26415/mmu:17969	21
mmu04010	MAPK signaling pathway	40/526	286/7210	4.2418e-05	0.000987255	ENSMUSG00000014599/ENSMUSG00000027368/ENSMUSG00000028862/ENSMUSG00000078816/ENSMUSG00000025278/ENSMUSG00000024235/ENSMUSG00000004791/ENSMUSG00000028163/ENSMUSG00000051331/ENSMUSG00000030589/ENSMUSG00000022346/ENSMUSG00000031537/ENSMUSG00000023034/ENSMUSG00000031328/ENSMUSG00000026436/ENSMUSG00000029377/ENSMUSG00000030203/ENSMUSG00000024778/ENSMUSG00000052684/ENSMUSG00000027164/ENSMUSG00000024163/…	Csf1/Dusp2/Map3k6/Prkcg/Flnb/Map3k8/Pgf/Nfkb1/Cacna1c/Rasgrp4/Myc/Ikbkb/Nr4a1/Flna/Elk4/Ereg/Dusp16/Fas/Jun/Traf6/Mapk8ip3/Igf1r/Hspa1a/Cd14/Fgf23/Srf/Nf1/Sos2/Map3k14/Hspa1b/Dusp6/Epha2/Arrb2/Rac2/Nfkb2/Fgf2/Tab2/Pdgfra/Mapk13/Fos	mmu:12977/mmu:13537/mmu:53608/mmu:18752/mmu:286940/mmu:26410/mmu:18654/mmu:18033/mmu:12288/mmu:233046/mmu:17869/mmu:16150/mmu:15370/mmu:192176/mmu:13714/mmu:13874/mmu:70686/mmu:14102/mmu:16476/mmu:22034/mmu:30957/mmu:16001/mmu:193740/mmu:12475/mmu:64654/mmu:20807/mmu:18015/mmu:20663/mmu:53859/mmu:15511/mmu:67603/mmu:13836/mmu:216869/mmu:19354/mmu:18034/mmu:14173/mmu:68652/mmu:18595/mmu:26415/mmu:…	40
mmu04810	Regulation of actin cytoskeleton	32/526	209/7210	4.32132e-05	0.000987255	ENSMUSG00000021070/ENSMUSG00000022443/ENSMUSG00000000555/ENSMUSG00000040940/ENSMUSG00000020611/ENSMUSG00000030830/ENSMUSG00000029528/ENSMUSG00000027009/ENSMUSG00000028126/ENSMUSG00000021990/ENSMUSG00000019254/ENSMUSG00000015143/ENSMUSG00000022488/ENSMUSG00000027087/ENSMUSG00000034480/ENSMUSG00000030786/ENSMUSG00000000182/ENSMUSG00000005947/ENSMUSG00000026737/ENSMUSG00000029580/ENSMUSG00000039936/…	Bdkrb2/Myh9/Itga5/Arhgef1/Gna13/Itgal/Pxn/Itga4/Pip5k1a/Spata13/Ppp1r12c/Actn1/Nckap1l/Itgav/Diaph2/Itgam/Fgf23/Itgae/Pip4k2a/Actb/Pik3cd/Sos2/Vcl/Itga10/Git1/Ssh2/Wasf2/Rac2/Itgb3/Fgf2/Pdgfra/Diaph1	mmu:12062/mmu:17886/mmu:16402/mmu:16801/mmu:14674/mmu:16408/mmu:19303/mmu:16401/mmu:18720/mmu:219140/mmu:232807/mmu:109711/mmu:105855/mmu:16410/mmu:54004/mmu:16409/mmu:64654/mmu:16407/mmu:18718/mmu:11461/mmu:18707/mmu:20663/mmu:22330/mmu:213119/mmu:216963/mmu:237860/mmu:242687/mmu:19354/mmu:16416/mmu:14173/mmu:18595/mmu:13367	32
mmu04514	Cell adhesion molecules	26/526	157/7210	5.93379e-05	0.00125881	ENSMUSG00000075122/ENSMUSG00000026011/ENSMUSG00000017009/ENSMUSG00000020101/ENSMUSG00000051457/ENSMUSG00000067235/ENSMUSG00000026580/ENSMUSG00000026581/ENSMUSG00000051790/ENSMUSG00000035929/ENSMUSG00000040511/ENSMUSG00000026582/ENSMUSG00000030830/ENSMUSG00000027009/ENSMUSG00000071552/ENSMUSG00000053062/ENSMUSG00000031871/ENSMUSG00000027087/ENSMUSG00000030786/ENSMUSG00000001946/ENSMUSG00000016496/…	Cd80/Ctla4/Sdc4/Vsir/Spn/H2-Q10/Selp/Sell/Nlgn2/H2-Q4/Pvr/Sele/Itgal/Itga4/Tigit/Jam2/Cdh5/Itgav/Itgam/Esam/Cd274/L1cam/Cldn4/Icos/Icam1/Vcan	mmu:12519/mmu:12477/mmu:20971/mmu:74048/mmu:20737/mmu:15007/mmu:20344/mmu:20343/mmu:216856/mmu:15015/mmu:52118/mmu:20339/mmu:16408/mmu:16401/mmu:100043314/mmu:67374/mmu:12562/mmu:16410/mmu:16409/mmu:69524/mmu:60533/mmu:16728/mmu:12740/mmu:54167/mmu:15894/mmu:13003	26
mmu05162	Measles	23/526	132/7210	7.04672e-05	0.00139525	ENSMUSG00000019850/ENSMUSG00000021025/ENSMUSG00000004040/ENSMUSG00000042349/ENSMUSG00000022637/ENSMUSG00000007659/ENSMUSG00000028163/ENSMUSG00000032690/ENSMUSG00000032093/ENSMUSG00000031537/ENSMUSG00000024778/ENSMUSG00000052684/ENSMUSG00000027164/ENSMUSG00000023341/ENSMUSG00000091971/ENSMUSG00000026896/ENSMUSG00000039936/ENSMUSG00000068227/ENSMUSG00000090877/ENSMUSG00000026656/ENSMUSG00000015755/…	Tnfaip3/Nfkbia/Stat3/Ikbke/Cblb/Bcl2l1/Nfkb1/Oas2/Cd3e/Ikbkb/Fas/Jun/Traf6/Mx2/Hspa1a/Ifih1/Pik3cd/Il2rb/Hspa1b/Fcgr2b/Tab2/Stat2/Fos	mmu:21929/mmu:18035/mmu:20848/mmu:56489/mmu:208650/mmu:12048/mmu:18033/mmu:246728/mmu:12501/mmu:16150/mmu:14102/mmu:16476/mmu:22034/mmu:17858/mmu:193740/mmu:71586/mmu:18707/mmu:16185/mmu:15511/mmu:14130/mmu:68652/mmu:20847/mmu:14281	23
mmu04062	Chemokine signaling pathway	28/526	182/7210	0.000118895	0.00220698	ENSMUSG00000021508/ENSMUSG00000021025/ENSMUSG00000004040/ENSMUSG00000029417/ENSMUSG00000022220/ENSMUSG00000020395/ENSMUSG00000042249/ENSMUSG00000028163/ENSMUSG00000024789/ENSMUSG00000035373/ENSMUSG00000029528/ENSMUSG00000031537/ENSMUSG00000035385/ENSMUSG00000020901/ENSMUSG00000042228/ENSMUSG00000026180/ENSMUSG00000020143/ENSMUSG00000039936/ENSMUSG00000028874/ENSMUSG00000034801/ENSMUSG00000039621/…	Cxcl14/Nfkbia/Stat3/Cxcl9/Adcy4/Itk/Grk3/Nfkb1/Jak2/Ccl7/Pxn/Ikbkb/Ccl2/Pik3r5/Lyn/Cxcr2/Dock2/Pik3cd/Fgr/Sos2/Prex1/Grk2/Arrb2/Rac2/Pik3r6/Grk6/Stat2/Ncf1	mmu:57266/mmu:18035/mmu:20848/mmu:17329/mmu:104110/mmu:16428/mmu:320129/mmu:18033/mmu:16452/mmu:20306/mmu:19303/mmu:16150/mmu:20296/mmu:320207/mmu:17096/mmu:12765/mmu:94176/mmu:18707/mmu:14191/mmu:20663/mmu:277360/mmu:110355/mmu:216869/mmu:19354/mmu:104709/mmu:26385/mmu:20847/mmu:17969	28
mmu05166	Human T-cell leukemia virus 1 infection	33/526	233/7210	0.000156566	0.0027353	ENSMUSG00000023067/ENSMUSG00000021025/ENSMUSG00000023206/ENSMUSG00000022895/ENSMUSG00000022220/ENSMUSG00000067235/ENSMUSG00000007659/ENSMUSG00000028163/ENSMUSG00000022521/ENSMUSG00000035929/ENSMUSG00000027936/ENSMUSG00000022346/ENSMUSG00000024912/ENSMUSG00000030830/ENSMUSG00000032093/ENSMUSG00000031537/ENSMUSG00000026436/ENSMUSG00000030527/ENSMUSG00000052684/ENSMUSG00000032402/ENSMUSG00000023170/…	Cdkn1a/Nfkbia/Il15ra/Ets2/Adcy4/H2-Q10/Bcl2l1/Nfkb1/Crebbp/H2-Q4/Crtc2/Myc/Fosl1/Itgal/Cd3e/Ikbkb/Elk4/Crtc3/Jun/Smad3/Gps2/Tln1/Srf/Zfp36/Pik3cd/Slc2a1/Il2rb/Map3k14/Il1r2/Nfkb2/Ets1/Icam1/Fos	mmu:12575/mmu:18035/mmu:16169/mmu:23872/mmu:104110/mmu:15007/mmu:12048/mmu:18033/mmu:12914/mmu:15015/mmu:74343/mmu:17869/mmu:14283/mmu:16408/mmu:12501/mmu:16150/mmu:13714/mmu:70461/mmu:16476/mmu:17127/mmu:56310/mmu:21894/mmu:20807/mmu:22695/mmu:18707/mmu:20525/mmu:16185/mmu:53859/mmu:16178/mmu:18034/mmu:23871/mmu:15894/mmu:14281	33
mmu04144	Endocytosis	35/526	255/7210	0.00018695	0.00308468	ENSMUSG00000037126/ENSMUSG00000001588/ENSMUSG00000022637/ENSMUSG00000067235/ENSMUSG00000042249/ENSMUSG00000032193/ENSMUSG00000035929/ENSMUSG00000033335/ENSMUSG00000022150/ENSMUSG00000028126/ENSMUSG00000025422/ENSMUSG00000024451/ENSMUSG00000031729/ENSMUSG00000032402/ENSMUSG00000027164/ENSMUSG00000005533/ENSMUSG00000026180/ENSMUSG00000091971/ENSMUSG00000034342/ENSMUSG00000026979/ENSMUSG00000036986/…	Psd/Acap1/Cblb/H2-Q10/Grk3/Ldlr/H2-Q4/Dnm2/Dab2/Pip5k1a/Agap2/Arap3/Ist1/Smad3/Traf6/Igf1r/Cxcr2/Hspa1a/Cbl/Psd4/Pml/Il2rb/Acap2/Cyth1/Smurf1/Mdm2/Grk2/Git1/Zfyve27/Hspa1b/Arrb2/Iqsec1/Pdgfra/Cyth3/Grk6	mmu:73728/mmu:216859/mmu:208650/mmu:15007/mmu:320129/mmu:16835/mmu:15015/mmu:13430/mmu:13132/mmu:18720/mmu:216439/mmu:106952/mmu:71955/mmu:17127/mmu:22034/mmu:16001/mmu:12765/mmu:193740/mmu:12402/mmu:215632/mmu:18854/mmu:16185/mmu:78618/mmu:19157/mmu:75788/mmu:17246/mmu:110355/mmu:216963/mmu:319740/mmu:15511/mmu:216869/mmu:232227/mmu:18595/mmu:19159/mmu:26385	35
mmu04066	HIF-1 signaling pathway	19/526	107/7210	0.000230106	0.00354439	ENSMUSG00000023067/ENSMUSG00000004040/ENSMUSG00000078816/ENSMUSG00000057666/ENSMUSG00000026773/ENSMUSG00000000628/ENSMUSG00000028163/ENSMUSG00000022521/ENSMUSG00000021196/ENSMUSG00000037411/ENSMUSG00000027947/ENSMUSG00000020277/ENSMUSG00000037012/ENSMUSG00000021367/ENSMUSG00000005533/ENSMUSG00000039936/ENSMUSG00000006494/ENSMUSG00000028645/ENSMUSG00000035105	Cdkn1a/Stat3/Prkcg/Gapdh/Pfkfb3/Hk2/Nfkb1/Crebbp/Pfkp/Serpine1/Il6ra/Pfkl/Hk1/Edn1/Igf1r/Pik3cd/Pdk1/Slc2a1/Egln3	mmu:12575/mmu:20848/mmu:18752/mmu:14433/mmu:170768/mmu:15277/mmu:18033/mmu:12914/mmu:56421/mmu:18787/mmu:16194/mmu:18641/mmu:15275/mmu:13614/mmu:16001/mmu:18707/mmu:228026/mmu:20525/mmu:112407	19
mmu05135	Yersinia infection	22/526	134/7210	0.000246723	0.00354439	ENSMUSG00000021025/ENSMUSG00000000555/ENSMUSG00000028163/ENSMUSG00000040940/ENSMUSG00000016529/ENSMUSG00000029528/ENSMUSG00000027009/ENSMUSG00000028126/ENSMUSG00000031537/ENSMUSG00000035385/ENSMUSG00000052684/ENSMUSG00000027164/ENSMUSG00000029580/ENSMUSG00000039936/ENSMUSG00000022148/ENSMUSG00000028868/ENSMUSG00000057672/ENSMUSG00000033220/ENSMUSG00000015755/ENSMUSG00000004864/ENSMUSG00000002699/…	Nfkbia/Itga5/Nfkb1/Arhgef1/Il10/Pxn/Itga4/Pip5k1a/Ikbkb/Ccl2/Jun/Traf6/Actb/Pik3cd/Fyb/Wasf2/Pkn1/Rac2/Tab2/Mapk13/Lcp2/Fos	mmu:18035/mmu:16402/mmu:18033/mmu:16801/mmu:16153/mmu:19303/mmu:16401/mmu:18720/mmu:16150/mmu:20296/mmu:16476/mmu:22034/mmu:11461/mmu:18707/mmu:23880/mmu:242687/mmu:320795/mmu:19354/mmu:68652/mmu:26415/mmu:16822/mmu:14281	22
mmu05222	Small cell lung cancer	17/526	91/7210	0.000260314	0.00354439	ENSMUSG00000023067/ENSMUSG00000015647/ENSMUSG00000021025/ENSMUSG00000031503/ENSMUSG00000031502/ENSMUSG00000057367/ENSMUSG00000032796/ENSMUSG00000007659/ENSMUSG00000028163/ENSMUSG00000022346/ENSMUSG00000032000/ENSMUSG00000031537/ENSMUSG00000027164/ENSMUSG00000027087/ENSMUSG00000026639/ENSMUSG00000039936/ENSMUSG00000032487	Cdkn1a/Lama5/Nfkbia/Col4a2/Col4a1/Birc2/Lama1/Bcl2l1/Nfkb1/Myc/Birc3/Ikbkb/Traf6/Itgav/Lamb3/Pik3cd/Ptgs2	mmu:12575/mmu:16776/mmu:18035/mmu:12827/mmu:12826/mmu:11797/mmu:16772/mmu:12048/mmu:18033/mmu:17869/mmu:11796/mmu:16150/mmu:22034/mmu:16410/mmu:16780/mmu:18707/mmu:19225	17
mmu05418	Fluid shear stress and atherosclerosis	23/526	144/7210	0.000272533	0.00354439	ENSMUSG00000014158/ENSMUSG00000017009/ENSMUSG00000074743/ENSMUSG00000028163/ENSMUSG00000067336/ENSMUSG00000026582/ENSMUSG00000031537/ENSMUSG00000035385/ENSMUSG00000021367/ENSMUSG00000052684/ENSMUSG00000031871/ENSMUSG00000027087/ENSMUSG00000030557/ENSMUSG00000029580/ENSMUSG00000039936/ENSMUSG00000026480/ENSMUSG00000026073/ENSMUSG00000033220/ENSMUSG00000020689/ENSMUSG00000037405/ENSMUSG00000004864/…	Trpv4/Sdc4/Thbd/Nfkb1/Bmpr2/Sele/Ikbkb/Ccl2/Edn1/Jun/Cdh5/Itgav/Mef2a/Actb/Pik3cd/Ncf2/Il1r2/Rac2/Itgb3/Icam1/Mapk13/Fos/Ncf1	mmu:63873/mmu:20971/mmu:21824/mmu:18033/mmu:12168/mmu:20339/mmu:16150/mmu:20296/mmu:13614/mmu:16476/mmu:12562/mmu:16410/mmu:17258/mmu:11461/mmu:18707/mmu:17970/mmu:16178/mmu:19354/mmu:16416/mmu:15894/mmu:26415/mmu:14281/mmu:17969	23
mmu05167	Kaposi sarcoma-associated herpesvirus infection	28/526	191/7210	0.000274482	0.00354439	ENSMUSG00000023067/ENSMUSG00000021025/ENSMUSG00000004040/ENSMUSG00000042349/ENSMUSG00000008348/ENSMUSG00000067235/ENSMUSG00000028163/ENSMUSG00000022521/ENSMUSG00000035929/ENSMUSG00000022346/ENSMUSG00000024789/ENSMUSG00000031537/ENSMUSG00000024778/ENSMUSG00000020901/ENSMUSG00000052684/ENSMUSG00000042228/ENSMUSG00000024985/ENSMUSG00000044786/ENSMUSG00000039936/ENSMUSG00000039621/ENSMUSG00000037225/…	Cdkn1a/Nfkbia/Stat3/Ikbke/Ubc/H2-Q10/Nfkb1/Crebbp/H2-Q4/Myc/Jak2/Ikbkb/Fas/Pik3r5/Jun/Lyn/Tcf7l2/Zfp36/Pik3cd/Prex1/Fgf2/Ptgs2/Pik3r6/Itpr2/Icam1/Mapk13/Stat2/Fos	mmu:12575/mmu:18035/mmu:20848/mmu:56489/mmu:22190/mmu:15007/mmu:18033/mmu:12914/mmu:15015/mmu:17869/mmu:16452/mmu:16150/mmu:14102/mmu:320207/mmu:16476/mmu:17096/mmu:21416/mmu:22695/mmu:18707/mmu:277360/mmu:14173/mmu:19225/mmu:104709/mmu:16439/mmu:15894/mmu:26415/mmu:20847/mmu:14281	28
mmu05205	Proteoglycans in cancer	29/526	202/7210	0.000308282	0.00378916	ENSMUSG00000023067/ENSMUSG00000004040/ENSMUSG00000078816/ENSMUSG00000025278/ENSMUSG00000017009/ENSMUSG00000000555/ENSMUSG00000046223/ENSMUSG00000040940/ENSMUSG00000022346/ENSMUSG00000029528/ENSMUSG00000031328/ENSMUSG00000019254/ENSMUSG00000005087/ENSMUSG00000024778/ENSMUSG00000049791/ENSMUSG00000005533/ENSMUSG00000027087/ENSMUSG00000020719/ENSMUSG00000034342/ENSMUSG00000029580/ENSMUSG00000039936/…	Cdkn1a/Stat3/Prkcg/Flnb/Sdc4/Itga5/Plaur/Arhgef1/Myc/Pxn/Flna/Ppp1r12c/Cd44/Fas/Fzd4/Igf1r/Itgav/Ddx5/Cbl/Actb/Pik3cd/Sos2/Mdm2/Thbs1/Itgb3/Fgf2/Wnt6/Itpr2/Mapk13	mmu:12575/mmu:20848/mmu:18752/mmu:286940/mmu:20971/mmu:16402/mmu:18793/mmu:16801/mmu:17869/mmu:19303/mmu:192176/mmu:232807/mmu:12505/mmu:14102/mmu:14366/mmu:16001/mmu:16410/mmu:13207/mmu:12402/mmu:11461/mmu:18707/mmu:20663/mmu:17246/mmu:21825/mmu:16416/mmu:14173/mmu:22420/mmu:16439/mmu:26415	29
mmu04933	AGE-RAGE signaling pathway in diabetic complications	18/526	101/7210	0.000318953	0.00378916	ENSMUSG00000004040/ENSMUSG00000031503/ENSMUSG00000024014/ENSMUSG00000074743/ENSMUSG00000031502/ENSMUSG00000028163/ENSMUSG00000024789/ENSMUSG00000037411/ENSMUSG00000026582/ENSMUSG00000035385/ENSMUSG00000021367/ENSMUSG00000028128/ENSMUSG00000052684/ENSMUSG00000032402/ENSMUSG00000039936/ENSMUSG00000024456/ENSMUSG00000037405/ENSMUSG00000004864	Stat3/Col4a2/Pim1/Thbd/Col4a1/Nfkb1/Jak2/Serpine1/Sele/Ccl2/Edn1/F3/Jun/Smad3/Pik3cd/Diaph1/Icam1/Mapk13	mmu:20848/mmu:12827/mmu:18712/mmu:21824/mmu:12826/mmu:18033/mmu:16452/mmu:18787/mmu:20339/mmu:20296/mmu:13614/mmu:14066/mmu:16476/mmu:17127/mmu:18707/mmu:13367/mmu:15894/mmu:26415	18
mmu04625	C-type lectin receptor signaling pathway	19/526	110/7210	0.000332784	0.00380141	ENSMUSG00000028680/ENSMUSG00000021025/ENSMUSG00000033730/ENSMUSG00000042349/ENSMUSG00000032688/ENSMUSG00000022637/ENSMUSG00000028163/ENSMUSG00000016529/ENSMUSG00000031537/ENSMUSG00000052684/ENSMUSG00000026928/ENSMUSG00000039936/ENSMUSG00000020941/ENSMUSG00000020184/ENSMUSG00000025225/ENSMUSG00000032487/ENSMUSG00000030287/ENSMUSG00000004864/ENSMUSG00000040033	Plk3/Nfkbia/Egr3/Ikbke/Malt1/Cblb/Nfkb1/Il10/Ikbkb/Jun/Card9/Pik3cd/Map3k14/Mdm2/Nfkb2/Ptgs2/Itpr2/Mapk13/Stat2	mmu:12795/mmu:18035/mmu:13655/mmu:56489/mmu:240354/mmu:208650/mmu:18033/mmu:16153/mmu:16150/mmu:16476/mmu:332579/mmu:18707/mmu:53859/mmu:17246/mmu:18034/mmu:19225/mmu:16439/mmu:26415/mmu:20847	19
mmu04660	T cell receptor signaling pathway	18/526	102/7210	0.000361691	0.00395358	ENSMUSG00000021025/ENSMUSG00000026011/ENSMUSG00000032688/ENSMUSG00000022637/ENSMUSG00000024235/ENSMUSG00000020395/ENSMUSG00000028163/ENSMUSG00000016529/ENSMUSG00000032093/ENSMUSG00000031537/ENSMUSG00000052684/ENSMUSG00000039936/ENSMUSG00000034801/ENSMUSG00000020941/ENSMUSG00000026009/ENSMUSG00000004864/ENSMUSG00000002699/ENSMUSG00000021250	Nfkbia/Ctla4/Malt1/Cblb/Map3k8/Itk/Nfkb1/Il10/Cd3e/Ikbkb/Jun/Pik3cd/Sos2/Map3k14/Icos/Mapk13/Lcp2/Fos	mmu:18035/mmu:12477/mmu:240354/mmu:208650/mmu:26410/mmu:16428/mmu:18033/mmu:16153/mmu:12501/mmu:16150/mmu:16476/mmu:18707/mmu:20663/mmu:53859/mmu:54167/mmu:26415/mmu:16822/mmu:14281	18
mmu05140	Leishmaniasis	14/526	69/7210	0.000372728	0.00395358	ENSMUSG00000021025/ENSMUSG00000028163/ENSMUSG00000016529/ENSMUSG00000024789/ENSMUSG00000027009/ENSMUSG00000052684/ENSMUSG00000027164/ENSMUSG00000030786/ENSMUSG00000026480/ENSMUSG00000032487/ENSMUSG00000015755/ENSMUSG00000004864/ENSMUSG00000021250/ENSMUSG00000015950	Nfkbia/Nfkb1/Il10/Jak2/Itga4/Jun/Traf6/Itgam/Ncf2/Ptgs2/Tab2/Mapk13/Fos/Ncf1	mmu:18035/mmu:18033/mmu:16153/mmu:16452/mmu:16401/mmu:16476/mmu:22034/mmu:16409/mmu:17970/mmu:19225/mmu:68652/mmu:26415/mmu:14281/mmu:17969	14
mmu05417	Lipid and atherosclerosis	28/526	195/7210	0.000388839	0.00398225	ENSMUSG00000021025/ENSMUSG00000004040/ENSMUSG00000042349/ENSMUSG00000026580/ENSMUSG00000000440/ENSMUSG00000007659/ENSMUSG00000032193/ENSMUSG00000028163/ENSMUSG00000040940/ENSMUSG00000024789/ENSMUSG00000026582/ENSMUSG00000031537/ENSMUSG00000035385/ENSMUSG00000024778/ENSMUSG00000052684/ENSMUSG00000027164/ENSMUSG00000042228/ENSMUSG00000091971/ENSMUSG00000051439/ENSMUSG00000039936/ENSMUSG00000026480/…	Nfkbia/Stat3/Ikbke/Selp/Pparg/Bcl2l1/Ldlr/Nfkb1/Arhgef1/Jak2/Sele/Ikbkb/Ccl2/Fas/Jun/Traf6/Lyn/Hspa1a/Cd14/Pik3cd/Ncf2/Pou2f2/Hspa1b/Tab2/Icam1/Mapk13/Fos/Ncf1	mmu:18035/mmu:20848/mmu:56489/mmu:20344/mmu:19016/mmu:12048/mmu:16835/mmu:18033/mmu:16801/mmu:16452/mmu:20339/mmu:16150/mmu:20296/mmu:14102/mmu:16476/mmu:22034/mmu:17096/mmu:193740/mmu:12475/mmu:18707/mmu:17970/mmu:18987/mmu:15511/mmu:68652/mmu:15894/mmu:26415/mmu:14281/mmu:17969	28
mmu04512	ECM-receptor interaction	16/526	87/7210	0.000471394	0.0046668	ENSMUSG00000015647/ENSMUSG00000031503/ENSMUSG00000001930/ENSMUSG00000017009/ENSMUSG00000000555/ENSMUSG00000031502/ENSMUSG00000032796/ENSMUSG00000028364/ENSMUSG00000027009/ENSMUSG00000005087/ENSMUSG00000027087/ENSMUSG00000026639/ENSMUSG00000090210/ENSMUSG00000040152/ENSMUSG00000020689/ENSMUSG00000078810	Lama5/Col4a2/Vwf/Sdc4/Itga5/Col4a1/Lama1/Tnc/Itga4/Cd44/Itgav/Lamb3/Itga10/Thbs1/Itgb3/Gp6	mmu:16776/mmu:12827/mmu:22371/mmu:20971/mmu:16402/mmu:12826/mmu:16772/mmu:21923/mmu:16401/mmu:12505/mmu:16410/mmu:16780/mmu:213119/mmu:21825/mmu:16416/mmu:243816	16
mmu05206	MicroRNAs in cancer	27/526	192/7210	0.000685456	0.00646574	ENSMUSG00000023067/ENSMUSG00000004040/ENSMUSG00000078816/ENSMUSG00000024014/ENSMUSG00000000555/ENSMUSG00000027878/ENSMUSG00000028163/ENSMUSG00000038612/ENSMUSG00000022521/ENSMUSG00000022114/ENSMUSG00000022346/ENSMUSG00000028364/ENSMUSG00000067336/ENSMUSG00000031537/ENSMUSG00000005087/ENSMUSG00000079259/ENSMUSG00000027478/ENSMUSG00000039936/ENSMUSG00000034801/ENSMUSG00000020184/ENSMUSG00000040152/…	Cdkn1a/Stat3/Prkcg/Pim1/Itga5/Notch2/Nfkb1/Mcl1/Crebbp/Spry2/Myc/Tnc/Bmpr2/Ikbkb/Cd44/Trim71/Dnmt3b/Pik3cd/Sos2/Mdm2/Thbs1/Ddit4/Itgb3/Slc7a1/Ptgs2/Irs2/Pdgfra	mmu:12575/mmu:20848/mmu:18752/mmu:18712/mmu:16402/mmu:18129/mmu:18033/mmu:17210/mmu:12914/mmu:24064/mmu:17869/mmu:21923/mmu:12168/mmu:16150/mmu:12505/mmu:636931/mmu:13436/mmu:18707/mmu:20663/mmu:17246/mmu:21825/mmu:74747/mmu:16416/mmu:11987/mmu:19225/mmu:384783/mmu:18595	27
mmu04640	Hematopoietic cell lineage	16/526	90/7210	0.000696646	0.00646574	ENSMUSG00000014599/ENSMUSG00000000555/ENSMUSG00000028859/ENSMUSG00000059326/ENSMUSG00000027947/ENSMUSG00000032093/ENSMUSG00000027009/ENSMUSG00000030748/ENSMUSG00000004371/ENSMUSG00000005087/ENSMUSG00000051439/ENSMUSG00000030786/ENSMUSG00000004609/ENSMUSG00000038067/ENSMUSG00000026073/ENSMUSG00000020689	Csf1/Itga5/Csf3r/Csf2ra/Il6ra/Cd3e/Itga4/Il4ra/Il11/Cd44/Cd14/Itgam/Cd33/Csf3/Il1r2/Itgb3	mmu:12977/mmu:16402/mmu:12986/mmu:12982/mmu:16194/mmu:12501/mmu:16401/mmu:16190/mmu:16156/mmu:12505/mmu:12475/mmu:16409/mmu:12489/mmu:12985/mmu:16178/mmu:16416	16
mmu05163	Human cytomegalovirus infection	30/526	223/7210	0.00074816	0.00673344	ENSMUSG00000023067/ENSMUSG00000021025/ENSMUSG00000004040/ENSMUSG00000078816/ENSMUSG00000031748/ENSMUSG00000022220/ENSMUSG00000067235/ENSMUSG00000028163/ENSMUSG00000040940/ENSMUSG00000032089/ENSMUSG00000020611/ENSMUSG00000035929/ENSMUSG00000022346/ENSMUSG00000027947/ENSMUSG00000029528/ENSMUSG00000031537/ENSMUSG00000035385/ENSMUSG00000024778/ENSMUSG00000026180/ENSMUSG00000027087/ENSMUSG00000039936/…	Cdkn1a/Nfkbia/Stat3/Prkcg/Gnao1/Adcy4/H2-Q10/Nfkb1/Arhgef1/Il10ra/Gna13/H2-Q4/Myc/Il6ra/Pxn/Ikbkb/Ccl2/Fas/Cxcr2/Itgav/Pik3cd/Sos2/Mdm2/Rac2/Itgb3/Tap1/Ptgs2/Pdgfra/Itpr2/Mapk13	mmu:12575/mmu:18035/mmu:20848/mmu:18752/mmu:14681/mmu:104110/mmu:15007/mmu:18033/mmu:16801/mmu:16154/mmu:14674/mmu:15015/mmu:17869/mmu:16194/mmu:19303/mmu:16150/mmu:20296/mmu:14102/mmu:12765/mmu:16410/mmu:18707/mmu:20663/mmu:17246/mmu:19354/mmu:16416/mmu:21354/mmu:19225/mmu:18595/mmu:16439/mmu:26415	30
mmu04015	Rap1 signaling pathway	28/526	204/7210	0.000810815	0.00708271	ENSMUSG00000014599/ENSMUSG00000078816/ENSMUSG00000031748/ENSMUSG00000022220/ENSMUSG00000004791/ENSMUSG00000030830/ENSMUSG00000024451/ENSMUSG00000005533/ENSMUSG00000001995/ENSMUSG00000030786/ENSMUSG00000030583/ENSMUSG00000000182/ENSMUSG00000030403/ENSMUSG00000028465/ENSMUSG00000029580/ENSMUSG00000026430/ENSMUSG00000039936/ENSMUSG00000022148/ENSMUSG00000040152/ENSMUSG00000006445/ENSMUSG00000033220/…	Csf1/Prkcg/Gnao1/Adcy4/Pgf/Itgal/Arap3/Igf1r/Sipa1l2/Itgam/Sipa1l3/Fgf23/Vasp/Tln1/Actb/Rassf5/Pik3cd/Fyb/Thbs1/Epha2/Rac2/Itgb3/Rapgef5/Fgf2/Pdgfra/Mapk13/Lcp2/Rapgef6	mmu:12977/mmu:18752/mmu:14681/mmu:104110/mmu:18654/mmu:16408/mmu:106952/mmu:16001/mmu:244668/mmu:16409/mmu:74206/mmu:64654/mmu:22323/mmu:21894/mmu:11461/mmu:54354/mmu:18707/mmu:23880/mmu:21825/mmu:13836/mmu:19354/mmu:16416/mmu:217944/mmu:14173/mmu:18595/mmu:26415/mmu:16822/mmu:192786	28
mmu04060	Cytokine-cytokine receptor interaction	33/526	256/7210	0.000886632	0.0075237	ENSMUSG00000014599/ENSMUSG00000021508/ENSMUSG00000058755/ENSMUSG00000023206/ENSMUSG00000000532/ENSMUSG00000029417/ENSMUSG00000028859/ENSMUSG00000023905/ENSMUSG00000022146/ENSMUSG00000000530/ENSMUSG00000008318/ENSMUSG00000032089/ENSMUSG00000016529/ENSMUSG00000042333/ENSMUSG00000059326/ENSMUSG00000067336/ENSMUSG00000003206/ENSMUSG00000027947/ENSMUSG00000035373/ENSMUSG00000044701/ENSMUSG00000030748/…	Csf1/Cxcl14/Osm/Il15ra/Acvr1b/Cxcl9/Csf3r/Tnfrsf12a/Osmr/Acvrl1/Relt/Il10ra/Il10/Tnfrsf14/Csf2ra/Bmpr2/Ebi3/Il6ra/Ccl7/Il27/Il4ra/Il11/Il18rap/Ccl2/Fas/Ackr3/Cxcr2/Clcf1/Il17ra/Il2rb/Csf3/Lif/Il1r2	mmu:12977/mmu:57266/mmu:18413/mmu:16169/mmu:11479/mmu:17329/mmu:12986/mmu:27279/mmu:18414/mmu:11482/mmu:320100/mmu:16154/mmu:16153/mmu:230979/mmu:12982/mmu:12168/mmu:50498/mmu:16194/mmu:20306/mmu:246779/mmu:16190/mmu:16156/mmu:16174/mmu:20296/mmu:14102/mmu:12778/mmu:12765/mmu:56708/mmu:16172/mmu:16185/mmu:12985/mmu:16878/mmu:16178	33
mmu05161	Hepatitis B	22/526	148/7210	0.00100529	0.00829366	ENSMUSG00000023067/ENSMUSG00000021025/ENSMUSG00000004040/ENSMUSG00000078816/ENSMUSG00000033730/ENSMUSG00000042349/ENSMUSG00000028163/ENSMUSG00000022521/ENSMUSG00000022346/ENSMUSG00000024789/ENSMUSG00000031537/ENSMUSG00000024778/ENSMUSG00000052684/ENSMUSG00000032402/ENSMUSG00000027164/ENSMUSG00000026896/ENSMUSG00000039936/ENSMUSG00000034801/ENSMUSG00000015755/ENSMUSG00000004864/ENSMUSG00000040033/…	Cdkn1a/Nfkbia/Stat3/Prkcg/Egr3/Ikbke/Nfkb1/Crebbp/Myc/Jak2/Ikbkb/Fas/Jun/Smad3/Traf6/Ifih1/Pik3cd/Sos2/Tab2/Mapk13/Stat2/Fos	mmu:12575/mmu:18035/mmu:20848/mmu:18752/mmu:13655/mmu:56489/mmu:18033/mmu:12914/mmu:17869/mmu:16452/mmu:16150/mmu:14102/mmu:16476/mmu:17127/mmu:22034/mmu:71586/mmu:18707/mmu:20663/mmu:68652/mmu:26415/mmu:20847/mmu:14281	22
mmu04659	Th17 cell differentiation	17/526	103/7210	0.00114873	0.00922061	ENSMUSG00000021025/ENSMUSG00000004040/ENSMUSG00000028163/ENSMUSG00000037992/ENSMUSG00000024789/ENSMUSG00000003206/ENSMUSG00000027947/ENSMUSG00000032093/ENSMUSG00000031537/ENSMUSG00000044701/ENSMUSG00000030748/ENSMUSG00000052684/ENSMUSG00000032402/ENSMUSG00000022952/ENSMUSG00000068227/ENSMUSG00000004864/ENSMUSG00000021250	Nfkbia/Stat3/Nfkb1/Rara/Jak2/Ebi3/Il6ra/Cd3e/Ikbkb/Il27/Il4ra/Jun/Smad3/Runx1/Il2rb/Mapk13/Fos	mmu:18035/mmu:20848/mmu:18033/mmu:19401/mmu:16452/mmu:50498/mmu:16194/mmu:12501/mmu:16150/mmu:246779/mmu:16190/mmu:16476/mmu:17127/mmu:12394/mmu:16185/mmu:26415/mmu:14281	17
mmu03008	Ribosome biogenesis in eukaryotes	14/526	77/7210	0.00117974	0.00922061	ENSMUSG00000047417/ENSMUSG00000010097/ENSMUSG00000033285/ENSMUSG00000041747/ENSMUSG00000042354/ENSMUSG00000058006/ENSMUSG00000027185/ENSMUSG00000003848/ENSMUSG00000041438/ENSMUSG00000041057/ENSMUSG00000028430/ENSMUSG00000027405/ENSMUSG00000050244/ENSMUSG00000024785	Rexo1/Nxf1/Wdr3/Utp15/Gnl3/Mdn1/Nat10/Nob1/Utp4/Wdr43/Nol6/Nop56/Heatr1/Rcl1	mmu:66932/mmu:53319/mmu:269470/mmu:105372/mmu:30877/mmu:100019/mmu:98956/mmu:67619/mmu:21771/mmu:72515/mmu:230082/mmu:67134/mmu:217995/mmu:59028	14
mmu04611	Platelet activation	19/526	123/7210	0.00137242	0.0104206	ENSMUSG00000001930/ENSMUSG00000022220/ENSMUSG00000040940/ENSMUSG00000020611/ENSMUSG00000020901/ENSMUSG00000024965/ENSMUSG00000042228/ENSMUSG00000030403/ENSMUSG00000028465/ENSMUSG00000029580/ENSMUSG00000039936/ENSMUSG00000043017/ENSMUSG00000020689/ENSMUSG00000078810/ENSMUSG00000046207/ENSMUSG00000033831/ENSMUSG00000030287/ENSMUSG00000004864/ENSMUSG00000002699	Vwf/Adcy4/Arhgef1/Gna13/Pik3r5/Fermt3/Lyn/Vasp/Tln1/Actb/Pik3cd/Ptgir/Itgb3/Gp6/Pik3r6/Fgb/Itpr2/Mapk13/Lcp2	mmu:22371/mmu:104110/mmu:16801/mmu:14674/mmu:320207/mmu:108101/mmu:17096/mmu:22323/mmu:21894/mmu:11461/mmu:18707/mmu:19222/mmu:16416/mmu:243816/mmu:104709/mmu:110135/mmu:16439/mmu:26415/mmu:16822	19
mmu04658	Th1 and Th2 cell differentiation	15/526	87/7210	0.00140344	0.0104206	ENSMUSG00000021025/ENSMUSG00000014773/ENSMUSG00000027878/ENSMUSG00000070691/ENSMUSG00000028163/ENSMUSG00000024789/ENSMUSG00000032093/ENSMUSG00000031537/ENSMUSG00000030748/ENSMUSG00000050567/ENSMUSG00000052684/ENSMUSG00000068227/ENSMUSG00000039191/ENSMUSG00000004864/ENSMUSG00000021250	Nfkbia/Dll1/Notch2/Runx3/Nfkb1/Jak2/Cd3e/Ikbkb/Il4ra/Maml1/Jun/Il2rb/Rbpj/Mapk13/Fos	mmu:18035/mmu:13388/mmu:18129/mmu:12399/mmu:18033/mmu:16452/mmu:12501/mmu:16150/mmu:16190/mmu:103806/mmu:16476/mmu:16185/mmu:19664/mmu:26415/mmu:14281	15
mmu04064	NF-kappa B signaling pathway	16/526	102/7210	0.0027276	0.0197584	ENSMUSG00000019850/ENSMUSG00000021025/ENSMUSG00000032688/ENSMUSG00000057367/ENSMUSG00000007659/ENSMUSG00000028163/ENSMUSG00000032000/ENSMUSG00000031537/ENSMUSG00000027164/ENSMUSG00000042228/ENSMUSG00000051439/ENSMUSG00000020941/ENSMUSG00000025225/ENSMUSG00000032487/ENSMUSG00000015755/ENSMUSG00000037405	Tnfaip3/Nfkbia/Malt1/Birc2/Bcl2l1/Nfkb1/Birc3/Ikbkb/Traf6/Lyn/Cd14/Map3k14/Nfkb2/Ptgs2/Tab2/Icam1	mmu:21929/mmu:18035/mmu:240354/mmu:11797/mmu:12048/mmu:18033/mmu:11796/mmu:16150/mmu:22034/mmu:17096/mmu:12475/mmu:53859/mmu:18034/mmu:19225/mmu:68652/mmu:15894	16
mmu05165	Human papillomavirus infection	38/526	329/7210	0.00290218	0.0205226	ENSMUSG00000023067/ENSMUSG00000015647/ENSMUSG00000031503/ENSMUSG00000001930/ENSMUSG00000042349/ENSMUSG00000000555/ENSMUSG00000067235/ENSMUSG00000027878/ENSMUSG00000031502/ENSMUSG00000032796/ENSMUSG00000028163/ENSMUSG00000022521/ENSMUSG00000035929/ENSMUSG00000028364/ENSMUSG00000029528/ENSMUSG00000027009/ENSMUSG00000031537/ENSMUSG00000050567/ENSMUSG00000024778/ENSMUSG00000049791/ENSMUSG00000023341/…	Cdkn1a/Lama5/Col4a2/Vwf/Ikbke/Itga5/H2-Q10/Notch2/Col4a1/Lama1/Nfkb1/Crebbp/H2-Q4/Tnc/Pxn/Itga4/Ikbkb/Maml1/Fas/Fzd4/Mx2/Itgav/Tcf7l2/Lamb3/Pik3cd/Oasl1/Sos2/Mdm2/Itga10/Ppp2r3d/Thbs1/Itgb3/Wnt6/Ptgs2/Rbpj/Tcirg1/Stat2/Pkm	mmu:12575/mmu:16776/mmu:12827/mmu:22371/mmu:56489/mmu:16402/mmu:15007/mmu:18129/mmu:12826/mmu:16772/mmu:18033/mmu:12914/mmu:15015/mmu:21923/mmu:19303/mmu:16401/mmu:16150/mmu:103806/mmu:14102/mmu:14366/mmu:17858/mmu:16410/mmu:21416/mmu:16780/mmu:18707/mmu:231655/mmu:20663/mmu:17246/mmu:213119/mmu:19054/mmu:21825/mmu:16416/mmu:22420/mmu:19225/mmu:19664/mmu:27060/mmu:20847/mmu:18746	38
mmu05220	Chronic myeloid leukemia	13/526	76/7210	0.00307902	0.0212667	ENSMUSG00000023067/ENSMUSG00000021025/ENSMUSG00000007659/ENSMUSG00000028163/ENSMUSG00000022346/ENSMUSG00000031537/ENSMUSG00000032402/ENSMUSG00000034342/ENSMUSG00000009681/ENSMUSG00000022952/ENSMUSG00000039936/ENSMUSG00000034801/ENSMUSG00000020184	Cdkn1a/Nfkbia/Bcl2l1/Nfkb1/Myc/Ikbkb/Smad3/Cbl/Bcr/Runx1/Pik3cd/Sos2/Mdm2	mmu:12575/mmu:18035/mmu:12048/mmu:18033/mmu:17869/mmu:16150/mmu:17127/mmu:12402/mmu:110279/mmu:12394/mmu:18707/mmu:20663/mmu:17246	13
mmu04662	B cell receptor signaling pathway	13/526	77/7210	0.00346482	0.0233875	ENSMUSG00000021025/ENSMUSG00000032688/ENSMUSG00000028163/ENSMUSG00000112148/ENSMUSG00000031537/ENSMUSG00000052684/ENSMUSG00000042228/ENSMUSG00000026288/ENSMUSG00000039936/ENSMUSG00000034801/ENSMUSG00000026656/ENSMUSG00000033220/ENSMUSG00000021250	Nfkbia/Malt1/Nfkb1/Lilrb4a/Ikbkb/Jun/Lyn/Inpp5d/Pik3cd/Sos2/Fcgr2b/Rac2/Fos	mmu:18035/mmu:240354/mmu:18033/mmu:14728/mmu:16150/mmu:16476/mmu:17096/mmu:16331/mmu:18707/mmu:20663/mmu:14130/mmu:19354/mmu:14281	13
mmu04928	Parathyroid hormone synthesis, secretion and action	16/526	105/7210	0.00367562	0.0242591	ENSMUSG00000023067/ENSMUSG00000078816/ENSMUSG00000028525/ENSMUSG00000006724/ENSMUSG00000039153/ENSMUSG00000001419/ENSMUSG00000022220/ENSMUSG00000040940/ENSMUSG00000022479/ENSMUSG00000020611/ENSMUSG00000000182/ENSMUSG00000030557/ENSMUSG00000021699/ENSMUSG00000060216/ENSMUSG00000030287/ENSMUSG00000021250	Cdkn1a/Prkcg/Pde4b/Cyp27b1/Runx2/Mef2d/Adcy4/Arhgef1/Vdr/Gna13/Fgf23/Mef2a/Pde4d/Arrb2/Itpr2/Fos	mmu:12575/mmu:18752/mmu:18578/mmu:13115/mmu:12393/mmu:17261/mmu:104110/mmu:16801/mmu:22337/mmu:14674/mmu:64654/mmu:17258/mmu:238871/mmu:216869/mmu:16439/mmu:14281	16
mmu04620	Toll-like receptor signaling pathway	14/526	87/7210	0.00387671	0.02503	ENSMUSG00000021025/ENSMUSG00000075122/ENSMUSG00000029417/ENSMUSG00000042349/ENSMUSG00000024235/ENSMUSG00000028163/ENSMUSG00000031537/ENSMUSG00000052684/ENSMUSG00000027164/ENSMUSG00000051439/ENSMUSG00000039936/ENSMUSG00000015755/ENSMUSG00000004864/ENSMUSG00000021250	Nfkbia/Cd80/Cxcl9/Ikbke/Map3k8/Nfkb1/Ikbkb/Jun/Traf6/Cd14/Pik3cd/Tab2/Mapk13/Fos	mmu:18035/mmu:12519/mmu:17329/mmu:56489/mmu:26410/mmu:18033/mmu:16150/mmu:16476/mmu:22034/mmu:12475/mmu:18707/mmu:68652/mmu:26415/mmu:14281	14
mmu04520	Adherens junction	12/526	70/7210	0.00430586	0.0272094	ENSMUSG00000027540/ENSMUSG00000022521/ENSMUSG00000025006/ENSMUSG00000015143/ENSMUSG00000032402/ENSMUSG00000005533/ENSMUSG00000024985/ENSMUSG00000025314/ENSMUSG00000029580/ENSMUSG00000021823/ENSMUSG00000028868/ENSMUSG00000033220	Ptpn1/Crebbp/Sorbs1/Actn1/Smad3/Igf1r/Tcf7l2/Ptprj/Actb/Vcl/Wasf2/Rac2	mmu:19246/mmu:12914/mmu:20411/mmu:109711/mmu:17127/mmu:16001/mmu:21416/mmu:19271/mmu:11461/mmu:22330/mmu:242687/mmu:19354	12
mmu05144	Malaria	10/526	54/7210	0.00504789	0.0312338	ENSMUSG00000026580/ENSMUSG00000016529/ENSMUSG00000037872/ENSMUSG00000026582/ENSMUSG00000030830/ENSMUSG00000035385/ENSMUSG00000040249/ENSMUSG00000038067/ENSMUSG00000040152/ENSMUSG00000037405	Selp/Il10/Ackr1/Sele/Itgal/Ccl2/Lrp1/Csf3/Thbs1/Icam1	mmu:20344/mmu:16153/mmu:13349/mmu:20339/mmu:16408/mmu:20296/mmu:16971/mmu:12985/mmu:21825/mmu:15894	10
mmu05164	Influenza A	20/526	148/7210	0.00519428	0.0313045	ENSMUSG00000053113/ENSMUSG00000021025/ENSMUSG00000010097/ENSMUSG00000042349/ENSMUSG00000028163/ENSMUSG00000022521/ENSMUSG00000024789/ENSMUSG00000032690/ENSMUSG00000031537/ENSMUSG00000035385/ENSMUSG00000024778/ENSMUSG00000022194/ENSMUSG00000023341/ENSMUSG00000026896/ENSMUSG00000029580/ENSMUSG00000039936/ENSMUSG00000036986/ENSMUSG00000063550/ENSMUSG00000037405/ENSMUSG00000040033	Socs3/Nfkbia/Nxf1/Ikbke/Nfkb1/Crebbp/Jak2/Oas2/Ikbkb/Ccl2/Fas/Pabpn1/Mx2/Ifih1/Actb/Pik3cd/Pml/Nup98/Icam1/Stat2	mmu:12702/mmu:18035/mmu:53319/mmu:56489/mmu:18033/mmu:12914/mmu:16452/mmu:246728/mmu:16150/mmu:20296/mmu:14102/mmu:54196/mmu:17858/mmu:71586/mmu:11461/mmu:18707/mmu:18854/mmu:269966/mmu:15894/mmu:20847	20
mmu04930	Type II diabetes mellitus	9/526	46/7210	0.00527012	0.0313045	ENSMUSG00000053113/ENSMUSG00000000628/ENSMUSG00000051331/ENSMUSG00000037012/ENSMUSG00000031537/ENSMUSG00000020027/ENSMUSG00000039936/ENSMUSG00000038894/ENSMUSG00000032294	Socs3/Hk2/Cacna1c/Hk1/Ikbkb/Socs2/Pik3cd/Irs2/Pkm	mmu:12702/mmu:15277/mmu:12288/mmu:15275/mmu:16150/mmu:216233/mmu:18707/mmu:384783/mmu:18746	9
mmu04621	NOD-like receptor signaling pathway	21/526	160/7210	0.00596662	0.0347468	ENSMUSG00000019850/ENSMUSG00000021025/ENSMUSG00000042349/ENSMUSG00000057367/ENSMUSG00000007659/ENSMUSG00000028163/ENSMUSG00000032690/ENSMUSG00000009292/ENSMUSG00000032000/ENSMUSG00000031537/ENSMUSG00000035385/ENSMUSG00000022575/ENSMUSG00000052684/ENSMUSG00000026928/ENSMUSG00000027164/ENSMUSG00000032322/ENSMUSG00000057672/ENSMUSG00000015755/ENSMUSG00000030287/ENSMUSG00000004864/ENSMUSG00000040033	Tnfaip3/Nfkbia/Ikbke/Birc2/Bcl2l1/Nfkb1/Oas2/Trpm2/Birc3/Ikbkb/Ccl2/Gsdmd/Jun/Card9/Traf6/Pstpip1/Pkn1/Tab2/Itpr2/Mapk13/Stat2	mmu:21929/mmu:18035/mmu:56489/mmu:11797/mmu:12048/mmu:18033/mmu:246728/mmu:28240/mmu:11796/mmu:16150/mmu:20296/mmu:69146/mmu:16476/mmu:332579/mmu:22034/mmu:19200/mmu:320795/mmu:68652/mmu:16439/mmu:26415/mmu:20847	21
mmu05230	Central carbon metabolism in cancer	11/526	65/7210	0.00679858	0.0388304	ENSMUSG00000000628/ENSMUSG00000021196/ENSMUSG00000022346/ENSMUSG00000020277/ENSMUSG00000037012/ENSMUSG00000025161/ENSMUSG00000039936/ENSMUSG00000006494/ENSMUSG00000028645/ENSMUSG00000029231/ENSMUSG00000032294	Hk2/Pfkp/Myc/Pfkl/Hk1/Slc16a3/Pik3cd/Pdk1/Slc2a1/Pdgfra/Pkm	mmu:15277/mmu:56421/mmu:17869/mmu:18641/mmu:15275/mmu:80879/mmu:18707/mmu:228026/mmu:20525/mmu:18595/mmu:18746	11
mmu05142	Chagas disease	15/526	103/7210	0.00740555	0.041499	ENSMUSG00000021025/ENSMUSG00000021070/ENSMUSG00000031748/ENSMUSG00000028163/ENSMUSG00000016529/ENSMUSG00000037411/ENSMUSG00000032093/ENSMUSG00000031537/ENSMUSG00000035385/ENSMUSG00000024778/ENSMUSG00000052684/ENSMUSG00000027164/ENSMUSG00000039936/ENSMUSG00000004864/ENSMUSG00000021250	Nfkbia/Bdkrb2/Gnao1/Nfkb1/Il10/Serpine1/Cd3e/Ikbkb/Ccl2/Fas/Jun/Traf6/Pik3cd/Mapk13/Fos	mmu:18035/mmu:12062/mmu:14681/mmu:18033/mmu:16153/mmu:18787/mmu:12501/mmu:16150/mmu:20296/mmu:14102/mmu:16476/mmu:22034/mmu:18707/mmu:26415/mmu:14281	15
mmu04061	Viral protein interaction with cytokine and cytokine receptor	13/526	86/7210	0.00900566	0.0495312	ENSMUSG00000014599/ENSMUSG00000021508/ENSMUSG00000029417/ENSMUSG00000032089/ENSMUSG00000016529/ENSMUSG00000042333/ENSMUSG00000027947/ENSMUSG00000035373/ENSMUSG00000026068/ENSMUSG00000035385/ENSMUSG00000044337/ENSMUSG00000026180/ENSMUSG00000068227	Csf1/Cxcl14/Cxcl9/Il10ra/Il10/Tnfrsf14/Il6ra/Ccl7/Il18rap/Ccl2/Ackr3/Cxcr2/Il2rb	mmu:12977/mmu:57266/mmu:17329/mmu:16154/mmu:16153/mmu:230979/mmu:16194/mmu:20306/mmu:16174/mmu:20296/mmu:12778/mmu:12765/mmu:16185	13

## Sheet: KEGG(BM vs LPS.DOWN)Sig
KEGGID	Description	GeneRatio	BgRatio	pvalue	padj	geneID	geneName	keggID	Count
mmu04919	Thyroid hormone signaling pathway	16/285	119/7220	1.55832e-05	0.00366108	ENSMUSG00000078816/ENSMUSG00000056476/ENSMUSG00000021196/ENSMUSG00000018076/ENSMUSG00000020277/ENSMUSG00000027087/ENSMUSG00000026923/ENSMUSG00000027878/ENSMUSG00000028645/ENSMUSG00000029580/ENSMUSG00000022521/ENSMUSG00000079487/ENSMUSG00000020184/ENSMUSG00000000441/ENSMUSG00000020689/ENSMUSG00000028991	Prkcg/Med12l/Pfkp/Med13l/Pfkl/Itgav/Notch1/Notch2/Slc2a1/Actb/Crebbp/Med12/Mdm2/Raf1/Itgb3/Mtor	mmu:18752/mmu:329650/mmu:56421/mmu:76199/mmu:18641/mmu:16410/mmu:18128/mmu:18129/mmu:20525/mmu:11461/mmu:12914/mmu:59024/mmu:17246/mmu:110157/mmu:16416/mmu:56717	16
mmu04510	Focal adhesion	21/285	200/7220	3.69856e-05	0.00366108	ENSMUSG00000025278/ENSMUSG00000078816/ENSMUSG00000015647/ENSMUSG00000021823/ENSMUSG00000031503/ENSMUSG00000031502/ENSMUSG00000027087/ENSMUSG00000000555/ENSMUSG00000031328/ENSMUSG00000029580/ENSMUSG00000026478/ENSMUSG00000028465/ENSMUSG00000048126/ENSMUSG00000015143/ENSMUSG00000057367/ENSMUSG00000054808/ENSMUSG00000000441/ENSMUSG00000029860/ENSMUSG00000020689/ENSMUSG00000005533/ENSMUSG00000042453	Flnb/Prkcg/Lama5/Vcl/Col4a2/Col4a1/Itgav/Itga5/Flna/Actb/Lamc1/Tln1/Col6a3/Actn1/Birc2/Actn4/Raf1/Zyx/Itgb3/Igf1r/Reln	mmu:286940/mmu:18752/mmu:16776/mmu:22330/mmu:12827/mmu:12826/mmu:16410/mmu:16402/mmu:192176/mmu:11461/mmu:226519/mmu:21894/mmu:12835/mmu:109711/mmu:11797/mmu:60595/mmu:110157/mmu:22793/mmu:16416/mmu:16001/mmu:19699	21
mmu05230	Central carbon metabolism in cancer	11/285	65/7220	3.99391e-05	0.00366108	ENSMUSG00000021196/ENSMUSG00000037012/ENSMUSG00000020277/ENSMUSG00000001918/ENSMUSG00000028645/ENSMUSG00000032294/ENSMUSG00000025161/ENSMUSG00000000441/ENSMUSG00000025877/ENSMUSG00000011752/ENSMUSG00000028991	Pfkp/Hk1/Pfkl/Slc1a5/Slc2a1/Pkm/Slc16a3/Raf1/Hk3/Pgam1/Mtor	mmu:56421/mmu:15275/mmu:18641/mmu:20514/mmu:20525/mmu:18746/mmu:80879/mmu:110157/mmu:212032/mmu:18648/mmu:56717	11
mmu04066	HIF-1 signaling pathway	13/285	106/7220	0.00025287	0.0147214	ENSMUSG00000078816/ENSMUSG00000023067/ENSMUSG00000021196/ENSMUSG00000037012/ENSMUSG00000020277/ENSMUSG00000028645/ENSMUSG00000022521/ENSMUSG00000063524/ENSMUSG00000005533/ENSMUSG00000025877/ENSMUSG00000026773/ENSMUSG00000004040/ENSMUSG00000028991	Prkcg/Cdkn1a/Pfkp/Hk1/Pfkl/Slc2a1/Crebbp/Eno1/Igf1r/Hk3/Pfkfb3/Stat3/Mtor	mmu:18752/mmu:12575/mmu:56421/mmu:15275/mmu:18641/mmu:20525/mmu:12914/mmu:13806/mmu:16001/mmu:212032/mmu:170768/mmu:20848/mmu:56717	13
mmu04930	Type II diabetes mellitus	8/285	45/7220	0.000322153	0.0147214	ENSMUSG00000051331/ENSMUSG00000053113/ENSMUSG00000037012/ENSMUSG00000032294/ENSMUSG00000015968/ENSMUSG00000031537/ENSMUSG00000025877/ENSMUSG00000028991	Cacna1c/Socs3/Hk1/Pkm/Cacna1d/Ikbkb/Hk3/Mtor	mmu:12288/mmu:12702/mmu:15275/mmu:18746/mmu:12289/mmu:16150/mmu:212032/mmu:56717	8
mmu05205	Proteoglycans in cancer	19/285	202/7220	0.000369491	0.0147214	ENSMUSG00000025278/ENSMUSG00000078816/ENSMUSG00000023067/ENSMUSG00000040940/ENSMUSG00000027087/ENSMUSG00000000555/ENSMUSG00000031328/ENSMUSG00000017737/ENSMUSG00000029580/ENSMUSG00000020170/ENSMUSG00000030536/ENSMUSG00000020184/ENSMUSG00000000441/ENSMUSG00000028763/ENSMUSG00000020689/ENSMUSG00000005533/ENSMUSG00000049791/ENSMUSG00000004040/ENSMUSG00000028991	Flnb/Prkcg/Cdkn1a/Arhgef1/Itgav/Itga5/Flna/Mmp9/Actb/Frs2/Iqgap1/Mdm2/Raf1/Hspg2/Itgb3/Igf1r/Fzd4/Stat3/Mtor	mmu:286940/mmu:18752/mmu:12575/mmu:16801/mmu:16410/mmu:16402/mmu:192176/mmu:17395/mmu:11461/mmu:327826/mmu:29875/mmu:17246/mmu:110157/mmu:15530/mmu:16416/mmu:16001/mmu:14366/mmu:20848/mmu:56717	19
mmu04520	Adherens junction	10/285	70/7220	0.000381142	0.0147214	ENSMUSG00000021823/ENSMUSG00000029580/ENSMUSG00000022521/ENSMUSG00000024985/ENSMUSG00000025006/ENSMUSG00000015143/ENSMUSG00000030536/ENSMUSG00000054808/ENSMUSG00000005533/ENSMUSG00000025314	Vcl/Actb/Crebbp/Tcf7l2/Sorbs1/Actn1/Iqgap1/Actn4/Igf1r/Ptprj	mmu:22330/mmu:11461/mmu:12914/mmu:21416/mmu:20411/mmu:109711/mmu:29875/mmu:60595/mmu:16001/mmu:19271	10
mmu05202	Transcriptional misregulation in cancer	17/285	173/7220	0.000452104	0.0147214	ENSMUSG00000023067/ENSMUSG00000020275/ENSMUSG00000061589/ENSMUSG00000007659/ENSMUSG00000066687/ENSMUSG00000037876/ENSMUSG00000017737/ENSMUSG00000035356/ENSMUSG00000031538/ENSMUSG00000029313/ENSMUSG00000055866/ENSMUSG00000026349/ENSMUSG00000057367/ENSMUSG00000028341/ENSMUSG00000020184/ENSMUSG00000005533/ENSMUSG00000006586	Cdkn1a/Rel/Dot1l/Bcl2l1/Zbtb16/Jmjd1c/Mmp9/Nfkbiz/Plat/Aff1/Per2/Ccnt2/Birc2/Nr4a3/Mdm2/Igf1r/Runx1t1	mmu:12575/mmu:19696/mmu:208266/mmu:12048/mmu:235320/mmu:108829/mmu:17395/mmu:80859/mmu:18791/mmu:17355/mmu:18627/mmu:72949/mmu:11797/mmu:18124/mmu:17246/mmu:16001/mmu:12395	17
mmu04151	PI3K-Akt signaling pathway	26/285	327/7220	0.000481792	0.0147214	ENSMUSG00000058755/ENSMUSG00000015647/ENSMUSG00000023067/ENSMUSG00000031503/ENSMUSG00000031502/ENSMUSG00000040274/ENSMUSG00000007659/ENSMUSG00000057672/ENSMUSG00000048756/ENSMUSG00000027087/ENSMUSG00000000555/ENSMUSG00000026478/ENSMUSG00000048126/ENSMUSG00000031537/ENSMUSG00000032773/ENSMUSG00000020901/ENSMUSG00000020184/ENSMUSG00000000441/ENSMUSG00000020689/ENSMUSG00000005533/ENSMUSG00000014599/…	Osm/Lama5/Cdkn1a/Col4a2/Col4a1/Cdk6/Bcl2l1/Pkn1/Foxo3/Itgav/Itga5/Lamc1/Col6a3/Ikbkb/Chrm1/Pik3r5/Mdm2/Raf1/Itgb3/Igf1r/Csf1/Ddit4/Reln/Crtc2/Mtor/Gng3	mmu:18413/mmu:16776/mmu:12575/mmu:12827/mmu:12826/mmu:12571/mmu:12048/mmu:320795/mmu:56484/mmu:16410/mmu:16402/mmu:226519/mmu:12835/mmu:16150/mmu:12669/mmu:320207/mmu:17246/mmu:110157/mmu:16416/mmu:16001/mmu:12977/mmu:74747/mmu:19699/mmu:74343/mmu:56717/mmu:14704	26
mmu05222	Small cell lung cancer	11/285	91/7220	0.000849129	0.023351	ENSMUSG00000015647/ENSMUSG00000023067/ENSMUSG00000031503/ENSMUSG00000031502/ENSMUSG00000021025/ENSMUSG00000040274/ENSMUSG00000007659/ENSMUSG00000027087/ENSMUSG00000026478/ENSMUSG00000031537/ENSMUSG00000057367	Lama5/Cdkn1a/Col4a2/Col4a1/Nfkbia/Cdk6/Bcl2l1/Itgav/Lamc1/Ikbkb/Birc2	mmu:16776/mmu:12575/mmu:12827/mmu:12826/mmu:18035/mmu:12571/mmu:12048/mmu:16410/mmu:226519/mmu:16150/mmu:11797	11
mmu05215	Prostate cancer	11/285	96/7220	0.00132893	0.0310401	ENSMUSG00000023067/ENSMUSG00000021025/ENSMUSG00000017737/ENSMUSG00000022521/ENSMUSG00000024985/ENSMUSG00000031538/ENSMUSG00000031537/ENSMUSG00000020184/ENSMUSG00000000441/ENSMUSG00000005533/ENSMUSG00000028991	Cdkn1a/Nfkbia/Mmp9/Crebbp/Tcf7l2/Plat/Ikbkb/Mdm2/Raf1/Igf1r/Mtor	mmu:12575/mmu:18035/mmu:17395/mmu:12914/mmu:21416/mmu:18791/mmu:16150/mmu:17246/mmu:110157/mmu:16001/mmu:56717	11
mmu05165	Human papillomavirus infection	25/285	332/7220	0.00135448	0.0310401	ENSMUSG00000015647/ENSMUSG00000023067/ENSMUSG00000031503/ENSMUSG00000031502/ENSMUSG00000040274/ENSMUSG00000061143/ENSMUSG00000027087/ENSMUSG00000000555/ENSMUSG00000026923/ENSMUSG00000027878/ENSMUSG00000022521/ENSMUSG00000024985/ENSMUSG00000032294/ENSMUSG00000026478/ENSMUSG00000048126/ENSMUSG00000031537/ENSMUSG00000050567/ENSMUSG00000020184/ENSMUSG00000000441/ENSMUSG00000020689/ENSMUSG00000042349/…	Lama5/Cdkn1a/Col4a2/Col4a1/Cdk6/Maml3/Itgav/Itga5/Notch1/Notch2/Crebbp/Tcf7l2/Pkm/Lamc1/Col6a3/Ikbkb/Maml1/Mdm2/Raf1/Itgb3/Ikbke/Fzd4/Reln/Lfng/Mtor	mmu:16776/mmu:12575/mmu:12827/mmu:12826/mmu:12571/mmu:433586/mmu:16410/mmu:16402/mmu:18128/mmu:18129/mmu:12914/mmu:21416/mmu:18746/mmu:226519/mmu:12835/mmu:16150/mmu:103806/mmu:17246/mmu:110157/mmu:16416/mmu:56489/mmu:14366/mmu:19699/mmu:16848/mmu:56717	25
mmu05206	MicroRNAs in cancer	17/285	192/7220	0.00146864	0.0310674	ENSMUSG00000078816/ENSMUSG00000023067/ENSMUSG00000040274/ENSMUSG00000041313/ENSMUSG00000000555/ENSMUSG00000026923/ENSMUSG00000027878/ENSMUSG00000017737/ENSMUSG00000022521/ENSMUSG00000023088/ENSMUSG00000031537/ENSMUSG00000020184/ENSMUSG00000000441/ENSMUSG00000020689/ENSMUSG00000020108/ENSMUSG00000004040/ENSMUSG00000028991	Prkcg/Cdkn1a/Cdk6/Slc7a1/Itga5/Notch1/Notch2/Mmp9/Crebbp/Abcc1/Ikbkb/Mdm2/Raf1/Itgb3/Ddit4/Stat3/Mtor	mmu:18752/mmu:12575/mmu:12571/mmu:11987/mmu:16402/mmu:18128/mmu:18129/mmu:17395/mmu:12914/mmu:17250/mmu:16150/mmu:17246/mmu:110157/mmu:16416/mmu:74747/mmu:20848/mmu:56717	17
mmu04330	Notch signaling pathway	8/285	57/7220	0.00163897	0.0321941	ENSMUSG00000029478/ENSMUSG00000061143/ENSMUSG00000026923/ENSMUSG00000027878/ENSMUSG00000022521/ENSMUSG00000050567/ENSMUSG00000063160/ENSMUSG00000029570	Ncor2/Maml3/Notch1/Notch2/Crebbp/Maml1/Numbl/Lfng	mmu:20602/mmu:433586/mmu:18128/mmu:18129/mmu:12914/mmu:103806/mmu:18223/mmu:16848	8
mmu04710	Circadian rhythm	6/285	34/7220	0.00189707	0.0344658	ENSMUSG00000056749/ENSMUSG00000020893/ENSMUSG00000055116/ENSMUSG00000026077/ENSMUSG00000055866/ENSMUSG00000029513	Nfil3/Per1/Arntl/Npas2/Per2/Prkab1	mmu:18030/mmu:18626/mmu:11865/mmu:18143/mmu:18627/mmu:19079	6
mmu00010	Glycolysis / Gluconeogenesis	8/285	59/7220	0.00205463	0.0344658	ENSMUSG00000021196/ENSMUSG00000037012/ENSMUSG00000020277/ENSMUSG00000032294/ENSMUSG00000025236/ENSMUSG00000063524/ENSMUSG00000025877/ENSMUSG00000011752	Pfkp/Hk1/Pfkl/Pkm/Adpgk/Eno1/Hk3/Pgam1	mmu:56421/mmu:15275/mmu:18641/mmu:18746/mmu:72141/mmu:13806/mmu:212032/mmu:18648	8
mmu04512	ECM-receptor interaction	10/285	87/7220	0.00213061	0.0344658	ENSMUSG00000015647/ENSMUSG00000031503/ENSMUSG00000031502/ENSMUSG00000027087/ENSMUSG00000000555/ENSMUSG00000026478/ENSMUSG00000048126/ENSMUSG00000028763/ENSMUSG00000020689/ENSMUSG00000042453	Lama5/Col4a2/Col4a1/Itgav/Itga5/Lamc1/Col6a3/Hspg2/Itgb3/Reln	mmu:16776/mmu:12827/mmu:12826/mmu:16410/mmu:16402/mmu:226519/mmu:12835/mmu:15530/mmu:16416/mmu:19699	10
mmu04657	IL-17 signaling pathway	10/285	89/7220	0.00252699	0.0386068	ENSMUSG00000024912/ENSMUSG00000021025/ENSMUSG00000017737/ENSMUSG00000042688/ENSMUSG00000031537/ENSMUSG00000002897/ENSMUSG00000019850/ENSMUSG00000058427/ENSMUSG00000003545/ENSMUSG00000042349	Fosl1/Nfkbia/Mmp9/Mapk6/Ikbkb/Il17ra/Tnfaip3/Cxcl2/Fosb/Ikbke	mmu:14283/mmu:18035/mmu:17395/mmu:50772/mmu:16150/mmu:16172/mmu:21929/mmu:20310/mmu:14282/mmu:56489	10
mmu04928	Parathyroid hormone synthesis, secretion and action	11/285	105/7220	0.00274405	0.0397165	ENSMUSG00000078816/ENSMUSG00000022220/ENSMUSG00000023067/ENSMUSG00000022479/ENSMUSG00000040940/ENSMUSG00000001419/ENSMUSG00000020611/ENSMUSG00000074622/ENSMUSG00000023903/ENSMUSG00000000441/ENSMUSG00000021699	Prkcg/Adcy4/Cdkn1a/Vdr/Arhgef1/Mef2d/Gna13/Mafb/Mmp25/Raf1/Pde4d	mmu:18752/mmu:104110/mmu:12575/mmu:22337/mmu:16801/mmu:17261/mmu:14674/mmu:16658/mmu:240047/mmu:110157/mmu:238871	11
mmu03018	RNA degradation	9/285	78/7220	0.00342343	0.0457893	ENSMUSG00000036270/ENSMUSG00000021196/ENSMUSG00000020277/ENSMUSG00000073460/ENSMUSG00000063524/ENSMUSG00000005682/ENSMUSG00000033166/ENSMUSG00000056167/ENSMUSG00000021962	Edc4/Pfkp/Pfkl/Pnldc1/Eno1/Pan2/Dis3/Cnot10/Dcp1a	mmu:234699/mmu:56421/mmu:18641/mmu:240023/mmu:13806/mmu:103135/mmu:72662/mmu:78893/mmu:75901	9
mmu01522	Endocrine resistance	10/285	93/7220	0.00349663	0.0457893	ENSMUSG00000022220/ENSMUSG00000023067/ENSMUSG00000026923/ENSMUSG00000027878/ENSMUSG00000017737/ENSMUSG00000020184/ENSMUSG00000000441/ENSMUSG00000005533/ENSMUSG00000028991/ENSMUSG00000032185	Adcy4/Cdkn1a/Notch1/Notch2/Mmp9/Mdm2/Raf1/Igf1r/Mtor/Carm1	mmu:104110/mmu:12575/mmu:18128/mmu:18129/mmu:17395/mmu:17246/mmu:110157/mmu:16001/mmu:56717/mmu:59035	10

## Sheet: KEGG (UC vs LPS.DOWN)Sig
KEGGID	Description	GeneRatio	BgRatio	pvalue	padj	geneID	geneName	keggID	Count
mmu04670	Leukocyte transendothelial migration	30/715	108/7236	9.47938e-08	2.93861e-05	ENSMUSG00000017737/ENSMUSG00000078816/ENSMUSG00000026430/ENSMUSG00000030786/ENSMUSG00000052397/ENSMUSG00000047501/ENSMUSG00000029580/ENSMUSG00000033220/ENSMUSG00000015143/ENSMUSG00000031871/ENSMUSG00000004864/ENSMUSG00000018569/ENSMUSG00000071715/ENSMUSG00000000157/ENSMUSG00000053062/ENSMUSG00000062825/ENSMUSG00000000290/ENSMUSG00000026480/ENSMUSG00000021823/ENSMUSG00000052889/ENSMUSG00000054808/…	Mmp9/Prkcg/Rassf5/Itgam/Ezr/Cldn4/Actb/Rac2/Actn1/Cdh5/Mapk13/Cldn7/Ncf4/Itgb2l/Jam2/Actg1/Itgb2/Ncf2/Vcl/Prkcb/Actn4/Pxn/Msn/Ptk2b/Bcar1/Esam/Vasp/Itk/Cldn3/F11r	mmu:17395/mmu:18752/mmu:54354/mmu:16409/mmu:22350/mmu:12740/mmu:11461/mmu:19354/mmu:109711/mmu:12562/mmu:26415/mmu:53624/mmu:17972/mmu:16415/mmu:67374/mmu:11465/mmu:16414/mmu:17970/mmu:22330/mmu:18751/mmu:60595/mmu:19303/mmu:17698/mmu:19229/mmu:12927/mmu:69524/mmu:22323/mmu:16428/mmu:12739/mmu:16456	30
mmu04510	Focal adhesion	44/715	200/7236	2.10103e-07	3.25659e-05	ENSMUSG00000031503/ENSMUSG00000025278/ENSMUSG00000078816/ENSMUSG00000031502/ENSMUSG00000000555/ENSMUSG00000015647/ENSMUSG00000029580/ENSMUSG00000033220/ENSMUSG00000029860/ENSMUSG00000015143/ENSMUSG00000029231/ENSMUSG00000020689/ENSMUSG00000027087/ENSMUSG00000052684/ENSMUSG00000024867/ENSMUSG00000022483/ENSMUSG00000062825/ENSMUSG00000021823/ENSMUSG00000052889/ENSMUSG00000031328/ENSMUSG00000054808/…	Col4a2/Flnb/Prkcg/Col4a1/Itga5/Lama5/Actb/Rac2/Zyx/Actn1/Pdgfra/Itgb3/Itgav/Jun/Pip5k1b/Col2a1/Actg1/Vcl/Prkcb/Flna/Actn4/Tnc/Lamc1/Lamc2/Birc3/Pxn/Igf1r/Itga7/Shc1/Parvg/Itgb6/Spp1/Reln/Thbs1/Egfr/Itga3/Bcar1/Sos2/Diaph1/Lamb3/Birc2/Vasp/Tln1/Ppp1r12c	mmu:12827/mmu:286940/mmu:18752/mmu:12826/mmu:16402/mmu:16776/mmu:11461/mmu:19354/mmu:22793/mmu:109711/mmu:18595/mmu:16416/mmu:16410/mmu:16476/mmu:18719/mmu:12824/mmu:11465/mmu:22330/mmu:18751/mmu:192176/mmu:60595/mmu:21923/mmu:226519/mmu:16782/mmu:11796/mmu:19303/mmu:16001/mmu:16404/mmu:20416/mmu:64099/mmu:16420/mmu:20750/mmu:19699/mmu:21825/mmu:13649/mmu:16400/mmu:12927/mmu:20663/mmu:13367/mmu:1…	44
mmu04520	Adherens junction	21/715	70/7236	2.07454e-06	0.000199664	ENSMUSG00000027540/ENSMUSG00000000303/ENSMUSG00000029580/ENSMUSG00000033220/ENSMUSG00000015143/ENSMUSG00000028868/ENSMUSG00000025314/ENSMUSG00000025006/ENSMUSG00000031165/ENSMUSG00000062825/ENSMUSG00000021823/ENSMUSG00000054808/ENSMUSG00000005533/ENSMUSG00000033060/ENSMUSG00000020122/ENSMUSG00000030536/ENSMUSG00000032402/ENSMUSG00000025372/ENSMUSG00000024985/ENSMUSG00000031565/ENSMUSG00000004266	Ptpn1/Cdh1/Actb/Rac2/Actn1/Wasf2/Ptprj/Sorbs1/Was/Actg1/Vcl/Actn4/Igf1r/Lmo7/Egfr/Iqgap1/Smad3/Baiap2/Tcf7l2/Fgfr1/Ptpn6	mmu:19246/mmu:12550/mmu:11461/mmu:19354/mmu:109711/mmu:242687/mmu:19271/mmu:20411/mmu:22376/mmu:11465/mmu:22330/mmu:60595/mmu:16001/mmu:380928/mmu:13649/mmu:29875/mmu:17127/mmu:108100/mmu:21416/mmu:14182/mmu:15170	21
mmu04810	Regulation of actin cytoskeleton	43/715	211/7236	2.57631e-06	0.000199664	ENSMUSG00000022443/ENSMUSG00000030786/ENSMUSG00000000555/ENSMUSG00000052397/ENSMUSG00000020611/ENSMUSG00000029580/ENSMUSG00000033220/ENSMUSG00000015143/ENSMUSG00000029231/ENSMUSG00000020689/ENSMUSG00000027087/ENSMUSG00000024867/ENSMUSG00000028868/ENSMUSG00000040940/ENSMUSG00000000157/ENSMUSG00000020340/ENSMUSG00000062825/ENSMUSG00000000290/ENSMUSG00000021823/ENSMUSG00000021676/ENSMUSG00000054808/…	Myh9/Itgam/Itga5/Ezr/Gna13/Actb/Rac2/Actn1/Pdgfra/Itgb3/Itgav/Pip5k1b/Wasf2/Arhgef1/Itgb2l/Cyfip2/Actg1/Itgb2/Vcl/Iqgap2/Actn4/Spata13/Bdkrb2/Pxn/Fgf2/Msn/Itga7/Itgb6/Ssh2/Egfr/Itga3/Bcar1/Sos2/Diaph1/Iqgap1/Pip4k2a/Baiap2/Fgfr1/Arpc2/Fgd3/Fgf23/Ppp1r12c/Arpc1b	mmu:17886/mmu:16409/mmu:16402/mmu:22350/mmu:14674/mmu:11461/mmu:19354/mmu:109711/mmu:18595/mmu:16416/mmu:16410/mmu:18719/mmu:242687/mmu:16801/mmu:16415/mmu:76884/mmu:11465/mmu:16414/mmu:22330/mmu:544963/mmu:60595/mmu:219140/mmu:12062/mmu:19303/mmu:14173/mmu:17698/mmu:16404/mmu:16420/mmu:237860/mmu:13649/mmu:16400/mmu:12927/mmu:20663/mmu:13367/mmu:29875/mmu:18718/mmu:108100/mmu:14182/mmu:76709/mmu…	43
mmu04657	IL-17 signaling pathway	24/715	89/7236	3.25763e-06	0.000201973	ENSMUSG00000017737/ENSMUSG00000021025/ENSMUSG00000056071/ENSMUSG00000056054/ENSMUSG00000024912/ENSMUSG00000003545/ENSMUSG00000019850/ENSMUSG00000002897/ENSMUSG00000026822/ENSMUSG00000058427/ENSMUSG00000056501/ENSMUSG00000052684/ENSMUSG00000004864/ENSMUSG00000038067/ENSMUSG00000050578/ENSMUSG00000042688/ENSMUSG00000021250/ENSMUSG00000032487/ENSMUSG00000020115/ENSMUSG00000042349/ENSMUSG00000015755/…	Mmp9/Nfkbia/S100a9/S100a8/Fosl1/Fosb/Tnfaip3/Il17ra/Lcn2/Cxcl2/Cebpb/Jun/Mapk13/Csf3/Mmp13/Mapk6/Fos/Ptgs2/Tbk1/Ikbke/Tab2/Jund/Ccl7/Ccl2	mmu:17395/mmu:18035/mmu:20202/mmu:20201/mmu:14283/mmu:14282/mmu:21929/mmu:16172/mmu:16819/mmu:20310/mmu:12608/mmu:16476/mmu:26415/mmu:12985/mmu:17386/mmu:50772/mmu:14281/mmu:19225/mmu:56480/mmu:56489/mmu:68652/mmu:16478/mmu:20306/mmu:20296	24
mmu04066	HIF-1 signaling pathway	26/715	105/7236	7.1538e-06	0.000369613	ENSMUSG00000023067/ENSMUSG00000078816/ENSMUSG00000063524/ENSMUSG00000037012/ENSMUSG00000001131/ENSMUSG00000027947/ENSMUSG00000057666/ENSMUSG00000000628/ENSMUSG00000020277/ENSMUSG00000063229/ENSMUSG00000026773/ENSMUSG00000062070/ENSMUSG00000037411/ENSMUSG00000004040/ENSMUSG00000035105/ENSMUSG00000006494/ENSMUSG00000052889/ENSMUSG00000021196/ENSMUSG00000015522/ENSMUSG00000021109/ENSMUSG00000059040/…	Cdkn1a/Prkcg/Eno1/Hk1/Timp1/Il6ra/Gapdh/Hk2/Pfkl/Ldha/Pfkfb3/Pgk1/Serpine1/Stat3/Egln3/Pdk1/Prkcb/Pfkp/Arnt/Hif1a/Eno1b/Igf1r/Slc2a1/Egfr/Edn1/Camk2d	mmu:12575/mmu:18752/mmu:13806/mmu:15275/mmu:21857/mmu:16194/mmu:14433/mmu:15277/mmu:18641/mmu:16828/mmu:170768/mmu:18655/mmu:18787/mmu:20848/mmu:112407/mmu:228026/mmu:18751/mmu:56421/mmu:11863/mmu:15251/mmu:433182/mmu:16001/mmu:20525/mmu:13649/mmu:13614/mmu:108058	26
mmu05202	Transcriptional misregulation in cancer	36/715	172/7236	9.07515e-06	0.000401899	ENSMUSG00000066687/ENSMUSG00000023067/ENSMUSG00000007659/ENSMUSG00000017737/ENSMUSG00000022346/ENSMUSG00000030786/ENSMUSG00000035356/ENSMUSG00000026073/ENSMUSG00000037876/ENSMUSG00000031538/ENSMUSG00000020184/ENSMUSG00000022952/ENSMUSG00000056501/ENSMUSG00000037992/ENSMUSG00000030199/ENSMUSG00000000440/ENSMUSG00000051439/ENSMUSG00000029313/ENSMUSG00000052435/ENSMUSG00000020427/ENSMUSG00000020275/…	Zbtb16/Cdkn1a/Bcl2l1/Mmp9/Myc/Itgam/Nfkbiz/Il1r2/Jmjd1c/Plat/Mdm2/Runx1/Cebpb/Rara/Etv6/Pparg/Cd14/Aff1/Cebpe/Igfbp3/Rel/Per2/Smad1/Birc3/Bak1/Igf1r/H3f3b/Spi1/Id2/Elk4/Birc2/Bax/Ewsr1/Dot1l/Atf1/Nr4a3	mmu:235320/mmu:12575/mmu:12048/mmu:17395/mmu:17869/mmu:16409/mmu:80859/mmu:16178/mmu:108829/mmu:18791/mmu:17246/mmu:12394/mmu:12608/mmu:19401/mmu:14011/mmu:19016/mmu:12475/mmu:17355/mmu:110794/mmu:16009/mmu:19696/mmu:18627/mmu:17125/mmu:11796/mmu:12018/mmu:16001/mmu:15081/mmu:20375/mmu:15902/mmu:13714/mmu:11797/mmu:12028/mmu:14030/mmu:208266/mmu:11908/mmu:18124	36
mmu05146	Amoebiasis	25/715	101/7236	1.07851e-05	0.000417923	ENSMUSG00000031503/ENSMUSG00000078816/ENSMUSG00000031502/ENSMUSG00000030786/ENSMUSG00000026073/ENSMUSG00000015647/ENSMUSG00000015143/ENSMUSG00000058427/ENSMUSG00000004951/ENSMUSG00000026072/ENSMUSG00000016529/ENSMUSG00000051439/ENSMUSG00000021403/ENSMUSG00000000157/ENSMUSG00000039943/ENSMUSG00000000290/ENSMUSG00000021823/ENSMUSG00000052889/ENSMUSG00000019987/ENSMUSG00000054808/ENSMUSG00000026478/…	Col4a2/Prkcg/Col4a1/Itgam/Il1r2/Lama5/Actn1/Cxcl2/Hspb1/Il1r1/Il10/Cd14/Serpinb9b/Itgb2l/Plcb4/Itgb2/Vcl/Prkcb/Arg1/Actn4/Lamc1/Lamc2/Lamb3/Muc2/Rab5c	mmu:12827/mmu:18752/mmu:12826/mmu:16409/mmu:16178/mmu:16776/mmu:109711/mmu:20310/mmu:15507/mmu:16177/mmu:16153/mmu:12475/mmu:20706/mmu:16415/mmu:18798/mmu:16414/mmu:22330/mmu:18751/mmu:11846/mmu:60595/mmu:226519/mmu:16782/mmu:16780/mmu:17831/mmu:19345	25
mmu05205	Proteoglycans in cancer	38/715	201/7236	5.76952e-05	0.0017946	ENSMUSG00000023067/ENSMUSG00000017737/ENSMUSG00000022346/ENSMUSG00000046223/ENSMUSG00000017009/ENSMUSG00000025278/ENSMUSG00000078816/ENSMUSG00000000555/ENSMUSG00000052397/ENSMUSG00000020184/ENSMUSG00000029580/ENSMUSG00000022831/ENSMUSG00000005087/ENSMUSG00000020689/ENSMUSG00000027087/ENSMUSG00000004040/ENSMUSG00000004864/ENSMUSG00000024975/ENSMUSG00000040940/ENSMUSG00000062825/ENSMUSG00000052889/…	Cdkn1a/Mmp9/Myc/Plaur/Sdc4/Flnb/Prkcg/Itga5/Ezr/Mdm2/Actb/Hcls1/Cd44/Itgb3/Itgav/Stat3/Mapk13/Pdcd4/Arhgef1/Actg1/Prkcb/Flna/Fzd4/Hif1a/Pxn/Fgf2/Msn/Igf1r/Thbs1/Egfr/Sos2/Iqgap1/Frs2/Fgfr1/Wnt7a/Ptpn6/Ppp1r12c/Camk2d	mmu:12575/mmu:17395/mmu:17869/mmu:18793/mmu:20971/mmu:286940/mmu:18752/mmu:16402/mmu:22350/mmu:17246/mmu:11461/mmu:15163/mmu:12505/mmu:16416/mmu:16410/mmu:20848/mmu:26415/mmu:18569/mmu:16801/mmu:11465/mmu:18751/mmu:192176/mmu:14366/mmu:15251/mmu:19303/mmu:14173/mmu:17698/mmu:16001/mmu:21825/mmu:13649/mmu:20663/mmu:29875/mmu:327826/mmu:14182/mmu:22421/mmu:15170/mmu:232807/mmu:108058	38
mmu04380	Osteoclast differentiation	27/715	124/7236	5.78904e-05	0.0017946	ENSMUSG00000021025/ENSMUSG00000053113/ENSMUSG00000024912/ENSMUSG00000059089/ENSMUSG00000003545/ENSMUSG00000029135/ENSMUSG00000052837/ENSMUSG00000074417/ENSMUSG00000026072/ENSMUSG00000020689/ENSMUSG00000052684/ENSMUSG00000004864/ENSMUSG00000022015/ENSMUSG00000000440/ENSMUSG00000071715/ENSMUSG00000026480/ENSMUSG00000014599/ENSMUSG00000059498/ENSMUSG00000021250/ENSMUSG00000026656/ENSMUSG00000002111/…	Nfkbia/Socs3/Fosl1/Fcgr4/Fosb/Fosl2/Junb/Pira12/Il1r1/Itgb3/Jun/Mapk13/Tnfsf11/Pparg/Ncf4/Ncf2/Csf1/Fcgr3/Fos/Fcgr2b/Spi1/Pirb/Oscar/Tyrobp/Tab2/Jund/Gab2	mmu:18035/mmu:12702/mmu:14283/mmu:246256/mmu:14282/mmu:14284/mmu:16477/mmu:100038909/mmu:16177/mmu:16416/mmu:16476/mmu:26415/mmu:21943/mmu:19016/mmu:17972/mmu:17970/mmu:12977/mmu:14131/mmu:14281/mmu:14130/mmu:20375/mmu:18733/mmu:232790/mmu:22177/mmu:68652/mmu:16478/mmu:14389	27
mmu05135	Yersinia infection	28/715	134/7236	9.17688e-05	0.00258621	ENSMUSG00000021025/ENSMUSG00000000555/ENSMUSG00000029580/ENSMUSG00000033220/ENSMUSG00000052684/ENSMUSG00000016529/ENSMUSG00000024867/ENSMUSG00000028868/ENSMUSG00000004864/ENSMUSG00000031165/ENSMUSG00000040940/ENSMUSG00000033352/ENSMUSG00000062825/ENSMUSG00000059498/ENSMUSG00000057672/ENSMUSG00000021250/ENSMUSG00000022148/ENSMUSG00000029528/ENSMUSG00000044147/ENSMUSG00000059456/ENSMUSG00000031955/…	Nfkbia/Itga5/Actb/Rac2/Jun/Il10/Pip5k1b/Wasf2/Mapk13/Was/Arhgef1/Map2k4/Actg1/Fcgr3/Pkn1/Fos/Fyb/Pxn/Arf6/Ptk2b/Bcar1/Pycard/Tbk1/Baiap2/Tab2/Arpc2/Ccl2/Arpc1b	mmu:18035/mmu:16402/mmu:11461/mmu:19354/mmu:16476/mmu:16153/mmu:18719/mmu:242687/mmu:26415/mmu:22376/mmu:16801/mmu:26398/mmu:11465/mmu:14131/mmu:320795/mmu:14281/mmu:23880/mmu:19303/mmu:11845/mmu:19229/mmu:12927/mmu:66824/mmu:56480/mmu:108100/mmu:68652/mmu:76709/mmu:20296/mmu:11867	28
mmu05230	Central carbon metabolism in cancer	17/715	65/7236	0.000132872	0.00343252	ENSMUSG00000022346/ENSMUSG00000032294/ENSMUSG00000037012/ENSMUSG00000000628/ENSMUSG00000020277/ENSMUSG00000025161/ENSMUSG00000029231/ENSMUSG00000063229/ENSMUSG00000011752/ENSMUSG00000006494/ENSMUSG00000040010/ENSMUSG00000021196/ENSMUSG00000021109/ENSMUSG00000001918/ENSMUSG00000028645/ENSMUSG00000020122/ENSMUSG00000031565	Myc/Pkm/Hk1/Hk2/Pfkl/Slc16a3/Pdgfra/Ldha/Pgam1/Pdk1/Slc7a5/Pfkp/Hif1a/Slc1a5/Slc2a1/Egfr/Fgfr1	mmu:17869/mmu:18746/mmu:15275/mmu:15277/mmu:18641/mmu:80879/mmu:18595/mmu:16828/mmu:18648/mmu:228026/mmu:20539/mmu:56421/mmu:15251/mmu:20514/mmu:20525/mmu:13649/mmu:14182	17
mmu04928	Parathyroid hormone synthesis, secretion and action	23/715	106/7236	0.000213018	0.00507966	ENSMUSG00000023067/ENSMUSG00000023903/ENSMUSG00000078816/ENSMUSG00000060216/ENSMUSG00000074622/ENSMUSG00000022479/ENSMUSG00000021699/ENSMUSG00000020611/ENSMUSG00000001419/ENSMUSG00000006724/ENSMUSG00000022015/ENSMUSG00000050578/ENSMUSG00000040940/ENSMUSG00000039943/ENSMUSG00000052889/ENSMUSG00000021250/ENSMUSG00000020122/ENSMUSG00000030557/ENSMUSG00000031565/ENSMUSG00000071076/ENSMUSG00000000182/…	Cdkn1a/Mmp25/Prkcg/Arrb2/Mafb/Vdr/Pde4d/Gna13/Mef2d/Cyp27b1/Tnfsf11/Mmp13/Arhgef1/Plcb4/Prkcb/Fos/Egfr/Mef2a/Fgfr1/Jund/Fgf23/Mmp14/Pde4b	mmu:12575/mmu:240047/mmu:18752/mmu:216869/mmu:16658/mmu:22337/mmu:238871/mmu:14674/mmu:17261/mmu:13115/mmu:21943/mmu:17386/mmu:16801/mmu:18798/mmu:18751/mmu:14281/mmu:13649/mmu:17258/mmu:14182/mmu:16478/mmu:64654/mmu:17387/mmu:18578	23
mmu04512	ECM-receptor interaction	20/715	87/7236	0.000241054	0.00533763	ENSMUSG00000017009/ENSMUSG00000031503/ENSMUSG00000031502/ENSMUSG00000000555/ENSMUSG00000015647/ENSMUSG00000005087/ENSMUSG00000020689/ENSMUSG00000027087/ENSMUSG00000055447/ENSMUSG00000022483/ENSMUSG00000028364/ENSMUSG00000026478/ENSMUSG00000026479/ENSMUSG00000025348/ENSMUSG00000026971/ENSMUSG00000029304/ENSMUSG00000042453/ENSMUSG00000040152/ENSMUSG00000001507/ENSMUSG00000026639	Sdc4/Col4a2/Col4a1/Itga5/Lama5/Cd44/Itgb3/Itgav/Cd47/Col2a1/Tnc/Lamc1/Lamc2/Itga7/Itgb6/Spp1/Reln/Thbs1/Itga3/Lamb3	mmu:20971/mmu:12827/mmu:12826/mmu:16402/mmu:16776/mmu:12505/mmu:16416/mmu:16410/mmu:16423/mmu:12824/mmu:21923/mmu:226519/mmu:16782/mmu:16404/mmu:16420/mmu:20750/mmu:19699/mmu:21825/mmu:16400/mmu:16780	20
mmu05140	Leishmaniasis	17/715	69/7236	0.000290868	0.00568272	ENSMUSG00000021025/ENSMUSG00000059089/ENSMUSG00000030786/ENSMUSG00000052684/ENSMUSG00000016529/ENSMUSG00000004864/ENSMUSG00000071715/ENSMUSG00000000157/ENSMUSG00000000290/ENSMUSG00000026480/ENSMUSG00000052889/ENSMUSG00000059498/ENSMUSG00000021250/ENSMUSG00000032487/ENSMUSG00000024789/ENSMUSG00000015755/ENSMUSG00000004266	Nfkbia/Fcgr4/Itgam/Jun/Il10/Mapk13/Ncf4/Itgb2l/Itgb2/Ncf2/Prkcb/Fcgr3/Fos/Ptgs2/Jak2/Tab2/Ptpn6	mmu:18035/mmu:246256/mmu:16409/mmu:16476/mmu:16153/mmu:26415/mmu:17972/mmu:16415/mmu:16414/mmu:17970/mmu:18751/mmu:14131/mmu:14281/mmu:19225/mmu:16452/mmu:68652/mmu:15170	17
mmu04630	JAK-STAT signaling pathway	28/715	143/7236	0.000293302	0.00568272	ENSMUSG00000058755/ENSMUSG00000023067/ENSMUSG00000007659/ENSMUSG00000053113/ENSMUSG00000022346/ENSMUSG00000023206/ENSMUSG00000027947/ENSMUSG00000030748/ENSMUSG00000020027/ENSMUSG00000059326/ENSMUSG00000029231/ENSMUSG00000016529/ENSMUSG00000004040/ENSMUSG00000038612/ENSMUSG00000038067/ENSMUSG00000004371/ENSMUSG00000033467/ENSMUSG00000022146/ENSMUSG00000004043/ENSMUSG00000031289/ENSMUSG00000020122/…	Osm/Cdkn1a/Bcl2l1/Socs3/Myc/Il15ra/Il6ra/Il4ra/Socs2/Csf2ra/Pdgfra/Il10/Stat3/Mcl1/Csf3/Il11/Crlf2/Osmr/Stat5a/Il13ra2/Egfr/Jak2/Lif/Sos2/Pim1/Ptpn6/Cish/Il24	mmu:18413/mmu:12575/mmu:12048/mmu:12702/mmu:17869/mmu:16169/mmu:16194/mmu:16190/mmu:216233/mmu:12982/mmu:18595/mmu:16153/mmu:20848/mmu:17210/mmu:12985/mmu:16156/mmu:57914/mmu:18414/mmu:20850/mmu:16165/mmu:13649/mmu:16452/mmu:16878/mmu:20663/mmu:18712/mmu:15170/mmu:12700/mmu:93672	28
mmu00010	Glycolysis / Gluconeogenesis	15/715	59/7236	0.000455092	0.00829873	ENSMUSG00000063524/ENSMUSG00000032294/ENSMUSG00000037012/ENSMUSG00000023456/ENSMUSG00000057666/ENSMUSG00000036427/ENSMUSG00000000628/ENSMUSG00000020277/ENSMUSG00000063229/ENSMUSG00000062070/ENSMUSG00000011752/ENSMUSG00000025236/ENSMUSG00000021196/ENSMUSG00000059040/ENSMUSG00000029171	Eno1/Pkm/Hk1/Tpi1/Gapdh/Gpi1/Hk2/Pfkl/Ldha/Pgk1/Pgam1/Adpgk/Pfkp/Eno1b/Pgm2	mmu:13806/mmu:18746/mmu:15275/mmu:21991/mmu:14433/mmu:14751/mmu:15277/mmu:18641/mmu:16828/mmu:18655/mmu:18648/mmu:72141/mmu:56421/mmu:433182/mmu:66681	15
mmu04668	TNF signaling pathway	23/715	113/7236	0.000564968	0.00973	ENSMUSG00000024235/ENSMUSG00000017737/ENSMUSG00000021025/ENSMUSG00000053113/ENSMUSG00000019850/ENSMUSG00000052837/ENSMUSG00000058427/ENSMUSG00000056501/ENSMUSG00000026582/ENSMUSG00000022221/ENSMUSG00000052684/ENSMUSG00000004864/ENSMUSG00000033352/ENSMUSG00000014599/ENSMUSG00000021250/ENSMUSG00000032000/ENSMUSG00000021367/ENSMUSG00000032487/ENSMUSG00000034394/ENSMUSG00000057367/ENSMUSG00000015755/…	Map3k8/Mmp9/Nfkbia/Socs3/Tnfaip3/Junb/Cxcl2/Cebpb/Sele/Ripk3/Jun/Mapk13/Map2k4/Csf1/Fos/Birc3/Edn1/Ptgs2/Lif/Birc2/Tab2/Mmp14/Ccl2	mmu:26410/mmu:17395/mmu:18035/mmu:12702/mmu:21929/mmu:16477/mmu:20310/mmu:12608/mmu:20339/mmu:56532/mmu:16476/mmu:26415/mmu:26398/mmu:12977/mmu:14281/mmu:11796/mmu:13614/mmu:19225/mmu:16878/mmu:11797/mmu:68652/mmu:17387/mmu:20296	23
mmu04015	Rap1 signaling pathway	35/715	204/7236	0.000765484	0.0124895	ENSMUSG00000078816/ENSMUSG00000026430/ENSMUSG00000030786/ENSMUSG00000000303/ENSMUSG00000029580/ENSMUSG00000033220/ENSMUSG00000031748/ENSMUSG00000029231/ENSMUSG00000020689/ENSMUSG00000006445/ENSMUSG00000004864/ENSMUSG00000000157/ENSMUSG00000039943/ENSMUSG00000062825/ENSMUSG00000000290/ENSMUSG00000052889/ENSMUSG00000014599/ENSMUSG00000022148/ENSMUSG00000037225/ENSMUSG00000005533/ENSMUSG00000041992/…	Prkcg/Rassf5/Itgam/Cdh1/Actb/Rac2/Gnao1/Pdgfra/Itgb3/Epha2/Mapk13/Itgb2l/Plcb4/Actg1/Itgb2/Prkcb/Csf1/Fyb/Fgf2/Igf1r/Rapgef5/Pard6b/Rgs14/Thbs1/Egfr/Fpr1/Bcar1/Sipa1l3/Vasp/Fgfr1/Fgf23/Tln1/Sipa1l2/Rapgef2/Id1	mmu:18752/mmu:54354/mmu:16409/mmu:12550/mmu:11461/mmu:19354/mmu:14681/mmu:18595/mmu:16416/mmu:13836/mmu:26415/mmu:16415/mmu:18798/mmu:11465/mmu:16414/mmu:18751/mmu:12977/mmu:23880/mmu:14173/mmu:16001/mmu:217944/mmu:58220/mmu:51791/mmu:21825/mmu:13649/mmu:14293/mmu:12927/mmu:74206/mmu:22323/mmu:14182/mmu:64654/mmu:21894/mmu:244668/mmu:76089/mmu:15901	35
mmu05132	Salmonella infection	40/715	247/7236	0.00107845	0.016716	ENSMUSG00000021025/ENSMUSG00000022346/ENSMUSG00000025278/ENSMUSG00000017132/ENSMUSG00000046768/ENSMUSG00000057666/ENSMUSG00000029580/ENSMUSG00000022221/ENSMUSG00000052684/ENSMUSG00000004864/ENSMUSG00000051439/ENSMUSG00000026202/ENSMUSG00000033352/ENSMUSG00000020340/ENSMUSG00000001473/ENSMUSG00000062825/ENSMUSG00000032231/ENSMUSG00000031328/ENSMUSG00000033335/ENSMUSG00000057672/ENSMUSG00000043091/…	Nfkbia/Myc/Flnb/Cyth1/Rhoj/Gapdh/Actb/Ripk3/Jun/Mapk13/Cd14/Tuba4a/Map2k4/Cyfip2/Tubb6/Actg1/Anxa2/Flna/Dnm2/Pkn1/Tuba1c/Fos/Birc3/Bak1/Vps11/Arf6/Snx9/Pycard/Cyth4/Birc2/Bax/Arf2/S100a10/Tcf7l2/Tab2/Arpc2/Snx18/Rab5c/Arpc1b/Cyth3	mmu:18035/mmu:17869/mmu:286940/mmu:19157/mmu:80837/mmu:14433/mmu:11461/mmu:56532/mmu:16476/mmu:26415/mmu:12475/mmu:22145/mmu:26398/mmu:76884/mmu:67951/mmu:11465/mmu:12306/mmu:192176/mmu:13430/mmu:320795/mmu:22146/mmu:14281/mmu:11796/mmu:12018/mmu:71732/mmu:11845/mmu:66616/mmu:66824/mmu:72318/mmu:11797/mmu:12028/mmu:11841/mmu:20194/mmu:21416/mmu:68652/mmu:76709/mmu:170625/mmu:19345/mmu:11867/mmu:1…	40
mmu05206	MicroRNAs in cancer	33/715	193/7236	0.00113835	0.0168042	ENSMUSG00000023067/ENSMUSG00000017737/ENSMUSG00000041313/ENSMUSG00000022346/ENSMUSG00000078816/ENSMUSG00000000555/ENSMUSG00000052397/ENSMUSG00000020184/ENSMUSG00000029231/ENSMUSG00000005087/ENSMUSG00000020689/ENSMUSG00000004040/ENSMUSG00000024975/ENSMUSG00000027878/ENSMUSG00000038612/ENSMUSG00000010067/ENSMUSG00000020108/ENSMUSG00000040274/ENSMUSG00000026313/ENSMUSG00000052889/ENSMUSG00000038894/…	Cdkn1a/Mmp9/Slc7a1/Myc/Prkcg/Itga5/Ezr/Mdm2/Pdgfra/Cd44/Itgb3/Stat3/Pdcd4/Notch2/Mcl1/Rassf1/Ddit4/Cdk6/Hdac4/Prkcb/Irs2/Tnc/Spry2/Bak1/Shc1/Thbs1/Egfr/Ptgs2/Sos2/Hnrnpk/Mir27a/Cyp1b1/Pim1	mmu:12575/mmu:17395/mmu:11987/mmu:17869/mmu:18752/mmu:16402/mmu:22350/mmu:17246/mmu:18595/mmu:12505/mmu:16416/mmu:20848/mmu:18569/mmu:18129/mmu:17210/mmu:56289/mmu:74747/mmu:12571/mmu:208727/mmu:18751/mmu:384783/mmu:21923/mmu:24064/mmu:12018/mmu:20416/mmu:21825/mmu:13649/mmu:19225/mmu:20663/mmu:15387/mmu:387220/mmu:13078/mmu:18712	33
mmu04530	Tight junction	28/715	157/7236	0.00137375	0.0193574	ENSMUSG00000022443/ENSMUSG00000052397/ENSMUSG00000047501/ENSMUSG00000029580/ENSMUSG00000029513/ENSMUSG00000015143/ENSMUSG00000022952/ENSMUSG00000022831/ENSMUSG00000052684/ENSMUSG00000031165/ENSMUSG00000018569/ENSMUSG00000053062/ENSMUSG00000026202/ENSMUSG00000062825/ENSMUSG00000054808/ENSMUSG00000043091/ENSMUSG00000024589/ENSMUSG00000031207/ENSMUSG00000044641/ENSMUSG00000024812/ENSMUSG00000015968/…	Myh9/Ezr/Cldn4/Actb/Prkab1/Actn1/Runx1/Hcls1/Jun/Was/Cldn7/Jam2/Tuba4a/Actg1/Actn4/Tuba1c/Nedd4l/Msn/Pard6b/Tjp2/Cacna1d/Cgn/Vasp/Arpc2/Cldn3/F11r/Rapgef2/Arpc1b	mmu:17886/mmu:22350/mmu:12740/mmu:11461/mmu:19079/mmu:109711/mmu:12394/mmu:15163/mmu:16476/mmu:22376/mmu:53624/mmu:67374/mmu:22145/mmu:11465/mmu:60595/mmu:22146/mmu:83814/mmu:17698/mmu:58220/mmu:21873/mmu:12289/mmu:70737/mmu:22323/mmu:76709/mmu:12739/mmu:16456/mmu:76089/mmu:11867	28
mmu04151	PI3K-Akt signaling pathway	49/715	325/7236	0.00157722	0.0204796	ENSMUSG00000058755/ENSMUSG00000023067/ENSMUSG00000007659/ENSMUSG00000022346/ENSMUSG00000031503/ENSMUSG00000031502/ENSMUSG00000048756/ENSMUSG00000000555/ENSMUSG00000027947/ENSMUSG00000030748/ENSMUSG00000015647/ENSMUSG00000020184/ENSMUSG00000020901/ENSMUSG00000029231/ENSMUSG00000029377/ENSMUSG00000020689/ENSMUSG00000019970/ENSMUSG00000027087/ENSMUSG00000006445/ENSMUSG00000038612/ENSMUSG00000020108/…	Osm/Cdkn1a/Bcl2l1/Myc/Col4a2/Col4a1/Foxo3/Itga5/Il6ra/Il4ra/Lama5/Mdm2/Pik3r5/Pdgfra/Ereg/Itgb3/Sgk1/Itgav/Epha2/Mcl1/Ddit4/Crtc2/Csf3/Cdk6/Col2a1/Csf1/Tnc/Lamc1/Lamc2/Pkn1/Nr4a1/Osmr/Fgf2/Areg/Igf1r/Itga7/Itgb6/Spp1/Reln/Thbs1/Egfr/Itga3/Jak2/Sos2/Lamb3/Pik3ap1/Fgfr1/Fgf23/Ywhaz	mmu:18413/mmu:12575/mmu:12048/mmu:17869/mmu:12827/mmu:12826/mmu:56484/mmu:16402/mmu:16194/mmu:16190/mmu:16776/mmu:17246/mmu:320207/mmu:18595/mmu:13874/mmu:16416/mmu:20393/mmu:16410/mmu:13836/mmu:17210/mmu:74747/mmu:74343/mmu:12985/mmu:12571/mmu:12824/mmu:12977/mmu:21923/mmu:226519/mmu:16782/mmu:320795/mmu:15370/mmu:18414/mmu:14173/mmu:11839/mmu:16001/mmu:16404/mmu:16420/mmu:20750/mmu:19699/mmu:21…	49
mmu04666	Fc gamma R-mediated phagocytosis	19/715	93/7236	0.00158552	0.0204796	ENSMUSG00000078816/ENSMUSG00000059089/ENSMUSG00000026288/ENSMUSG00000061878/ENSMUSG00000033220/ENSMUSG00000024867/ENSMUSG00000028868/ENSMUSG00000031165/ENSMUSG00000052889/ENSMUSG00000033335/ENSMUSG00000059498/ENSMUSG00000042228/ENSMUSG00000026656/ENSMUSG00000044147/ENSMUSG00000021759/ENSMUSG00000030403/ENSMUSG00000006304/ENSMUSG00000029622/ENSMUSG00000004508	Prkcg/Fcgr4/Inpp5d/Sphk1/Rac2/Pip5k1b/Wasf2/Was/Prkcb/Dnm2/Fcgr3/Lyn/Fcgr2b/Arf6/Plpp1/Vasp/Arpc2/Arpc1b/Gab2	mmu:18752/mmu:246256/mmu:16331/mmu:20698/mmu:19354/mmu:18719/mmu:242687/mmu:22376/mmu:18751/mmu:13430/mmu:14131/mmu:17096/mmu:14130/mmu:11845/mmu:19012/mmu:22323/mmu:76709/mmu:11867/mmu:14389	19
mmu04010	MAPK signaling pathway	44/715	286/7236	0.00180349	0.0223632	ENSMUSG00000028862/ENSMUSG00000024235/ENSMUSG00000027368/ENSMUSG00000022346/ENSMUSG00000025278/ENSMUSG00000078816/ENSMUSG00000060216/ENSMUSG00000015605/ENSMUSG00000033220/ENSMUSG00000032413/ENSMUSG00000004951/ENSMUSG00000026072/ENSMUSG00000029231/ENSMUSG00000029377/ENSMUSG00000034765/ENSMUSG00000052684/ENSMUSG00000006445/ENSMUSG00000004864/ENSMUSG00000022514/ENSMUSG00000051439/ENSMUSG00000033352/…	Map3k6/Map3k8/Dusp2/Myc/Flnb/Prkcg/Arrb2/Srf/Rac2/Rasa2/Hspb1/Il1r1/Pdgfra/Ereg/Dusp5/Jun/Epha2/Mapk13/Il1rap/Cd14/Map2k4/Map4k4/Cacna1c/Prkcb/Flna/Csf1/Fos/Nr4a1/Fgf2/Areg/Igf1r/Dusp16/Egfr/Sos2/Cacna1d/Rasgrp4/Elk4/Dusp1/Tab2/Fgfr1/Jund/Nf1/Fgf23/Rapgef2	mmu:53608/mmu:26410/mmu:13537/mmu:17869/mmu:286940/mmu:18752/mmu:216869/mmu:20807/mmu:19354/mmu:114713/mmu:15507/mmu:16177/mmu:18595/mmu:13874/mmu:240672/mmu:16476/mmu:13836/mmu:26415/mmu:16180/mmu:12475/mmu:26398/mmu:26921/mmu:12288/mmu:18751/mmu:192176/mmu:12977/mmu:14281/mmu:15370/mmu:14173/mmu:11839/mmu:16001/mmu:70686/mmu:13649/mmu:20663/mmu:12289/mmu:233046/mmu:13714/mmu:19252/mmu:68652/mmu…	44
mmu05222	Small cell lung cancer	18/715	91/7236	0.00302793	0.0361023	ENSMUSG00000023067/ENSMUSG00000007659/ENSMUSG00000021025/ENSMUSG00000022346/ENSMUSG00000031503/ENSMUSG00000031502/ENSMUSG00000015647/ENSMUSG00000027087/ENSMUSG00000040274/ENSMUSG00000026478/ENSMUSG00000026479/ENSMUSG00000032000/ENSMUSG00000057789/ENSMUSG00000001507/ENSMUSG00000032487/ENSMUSG00000026639/ENSMUSG00000057367/ENSMUSG00000003873	Cdkn1a/Bcl2l1/Nfkbia/Myc/Col4a2/Col4a1/Lama5/Itgav/Cdk6/Lamc1/Lamc2/Birc3/Bak1/Itga3/Ptgs2/Lamb3/Birc2/Bax	mmu:12575/mmu:12048/mmu:18035/mmu:17869/mmu:12827/mmu:12826/mmu:16776/mmu:16410/mmu:12571/mmu:226519/mmu:16782/mmu:11796/mmu:12018/mmu:16400/mmu:19225/mmu:16780/mmu:11797/mmu:12028	18
mmu01521	EGFR tyrosine kinase inhibitor resistance	16/715	78/7236	0.00345958	0.0397211	ENSMUSG00000007659/ENSMUSG00000078816/ENSMUSG00000048756/ENSMUSG00000027947/ENSMUSG00000029231/ENSMUSG00000004040/ENSMUSG00000052889/ENSMUSG00000037225/ENSMUSG00000005533/ENSMUSG00000042626/ENSMUSG00000020122/ENSMUSG00000024789/ENSMUSG00000034801/ENSMUSG00000003873/ENSMUSG00000002602/ENSMUSG00000020716	Bcl2l1/Prkcg/Foxo3/Il6ra/Pdgfra/Stat3/Prkcb/Fgf2/Igf1r/Shc1/Egfr/Jak2/Sos2/Bax/Axl/Nf1	mmu:12048/mmu:18752/mmu:56484/mmu:16194/mmu:18595/mmu:20848/mmu:18751/mmu:14173/mmu:16001/mmu:20416/mmu:13649/mmu:16452/mmu:20663/mmu:12028/mmu:26362/mmu:18015	16
mmu04613	Neutrophil extracellular trap formation	28/715	169/7236	0.00416685	0.046133	ENSMUSG00000049130/ENSMUSG00000078816/ENSMUSG00000026580/ENSMUSG00000059089/ENSMUSG00000030786/ENSMUSG00000025330/ENSMUSG00000029580/ENSMUSG00000033220/ENSMUSG00000038357/ENSMUSG00000048163/ENSMUSG00000020689/ENSMUSG00000004864/ENSMUSG00000071715/ENSMUSG00000000157/ENSMUSG00000039943/ENSMUSG00000026313/ENSMUSG00000062825/ENSMUSG00000000290/ENSMUSG00000026480/ENSMUSG00000052889/ENSMUSG00000059498/…	C5ar1/Prkcg/Selp/Fcgr4/Itgam/Padi4/Actb/Rac2/Camp/Selplg/Itgb3/Mapk13/Ncf4/Itgb2l/Plcb4/Hdac4/Actg1/Itgb2/Ncf2/Prkcb/Fcgr3/Fpr2/Tlr8/H3f3b/Fpr1/Fga/Fgb/Slc25a5	mmu:12273/mmu:18752/mmu:20344/mmu:246256/mmu:16409/mmu:18602/mmu:11461/mmu:19354/mmu:12796/mmu:20345/mmu:16416/mmu:26415/mmu:17972/mmu:16415/mmu:18798/mmu:208727/mmu:11465/mmu:16414/mmu:17970/mmu:18751/mmu:14131/mmu:14289/mmu:170744/mmu:15081/mmu:14293/mmu:14161/mmu:110135/mmu:11740	28
